# Supplementary material for: Metabolism in the Niche: a Large-Scale Genome-Based Survey Reveals Inositol Utilization To Be Widespread among Soil, Commensal, and Pathogenic Bacteria
Source: Microbiol Spectr. 2022 Aug 4;10(4):e02013-22. doi: 10.1128/spectrum.02013-22 (PMC9430895; doi:10.1128/spectrum.02013-22)
Supplement: Supplemental file 2 — Table S2. Download spectrum.02013-22-s0002.xlsx, XLSX file, 0.8 MB [file spectrum.02013-22-s0002.xlsx]

## Sheet: species summary
taxid ID	species	total no. of genomes	accession no.	no. of genes	no. of non-redundant genes	no. of core genes	no. of genomes	frequency of representative pattern	mean score	representative pattern	phylum	class	order	family	genus
41	Stigmatella aurantiaca	2	GCA_000165485.1	4	4	3	2	1	312.6	unc_iolG2_tra_iolE_iolD_iolB_con	Proteobacteria	Deltaproteobacteria	Myxococcales	Archangiaceae	Stigmatella
148	Sediminispirochaeta bajacaliforniensis	1	GCA_000378205.1	5	4	3	1	1	345.4	1-d_iolG2_rib_iolB_iolD_iolE_iolG2_thi	Spirochaetes	Spirochaetia	Spirochaetales	Spirochaetaceae	Sediminispirochaeta
193	Azospirillum lipoferum	2	GCA_000010725.1	8	8	4	1	0.5	421.68	tra_iolB_iolR_met_iolG2_iolG1_rib_rib_rib_iolA_iolE_iolD_iolC_6-p	Proteobacteria	Alphaproteobacteria	Rhodospirillales	Azospirillaceae	Azospirillum
235	Brucella abortus	244	GCA_000366605.1	8	7	4	178	0.729508	319.6	hyp_iolR_hyp_hyp_gly_gly_gly_hyp_iolA_hyp_hyp_fe(_hyp_iolB_iolE_iolD_iolC_iolR_iolG2_hyp	Proteobacteria	Alphaproteobacteria	Hyphomicrobiales	Brucellaceae	Brucella
236	Brucella ovis	17	GCA_000365885.1	7	7	4	16	0.941176	323.67	hyp_iolG2_hyp_iolR_iolC_iolD_iolE_iolB_hyp_fe(_hyp_hyp_hyp_iolA_put	Proteobacteria	Alphaproteobacteria	Hyphomicrobiales	Brucellaceae	Brucella
266	Paracoccus denitrificans	7	GCA_002937035.1	8	7	4	7	1	333.36	d-t_iolG1_iolH_iolG1_iolI2_iolC_iolD_iolE_hyp_iolB_per	Proteobacteria	Alphaproteobacteria	Rhodobacterales	Rhodobacteraceae	Paracoccus
274	Thermus thermophilus	2	GCA_900604845.1	7	7	4	1	0.5	196.97	hyp_iolR2_iolB_iolX_iolJ_iolC_iolE_iolD_gal	Deinococcus-Thermus	Deinococci	Thermales	Thermaceae	Thermus
277	Meiothermus ruber	4	GCA_000024425.1	7	6	4	4	1	259.94	t_iolX_iolD_iolE_iolC_xyl_iolX_iolB_iolR2_ala	Deinococcus-Thermus	Deinococci	Thermales	Thermaceae	Meiothermus
292	Burkholderia cepacia	176	GCA_002968055.1	9	8	4	163	0.926136	395.07	hem_iolB_iolE_iolD_iolC_rhi_t_t_iolH_iolG1_iolE_oxi_iolR_iolA_r	Proteobacteria	Betaproteobacteria	Burkholderiales	Burkholderiaceae	Burkholderia
294	Pseudomonas fluorescens	121	GCA_902497805.1	7	7	4	69	0.570248	493.47	scy_iolG1_iolD_iolI2_iolB_iolE_iolC_iolR_hyp	Proteobacteria	Gammaproteobacteria	Pseudomonadales	Pseudomonadaceae	Pseudomonas
296	Pseudomonas fragi	2	GCA_000250595.1	7	7	4	2	1	567.4	scy_iolG1_iolD_iolA_iolB_iolE_iolC_iolR_hyp	Proteobacteria	Gammaproteobacteria	Pseudomonadales	Pseudomonadaceae	Pseudomonas
298	Pseudomonas marginalis	10	GCA_900105325.1	7	7	4	7	0.7	489.63	hyp_iolR_iSL_iolC_iolE_iolB_iolI2_iolD_iolG1_scy	Proteobacteria	Gammaproteobacteria	Pseudomonadales	Pseudomonadaceae	Pseudomonas
301	Pseudomonas oleovorans	2	GCA_003385705.1	8	7	4	2	1	511.48	tre_iolR_iolC_iolE_iolB_iolA_iolD_iolG1_put_hyp_t_t_t_iolG1_unc	Proteobacteria	Gammaproteobacteria	Pseudomonadales	Pseudomonadaceae	Pseudomonas
305	Ralstonia solanacearum	191	GCA_001855495.1	9	8	4	116	0.60733	334.09	ami_iolR_ino_iolE_iolG1_iolI2_iolH_rib_gal_rib_iolC_iolD_iolE_iolB_out	Proteobacteria	Betaproteobacteria	Burkholderiales	Burkholderiaceae	Ralstonia
316	Pseudomonas stutzeri	2	GCA_008124685.1	6	6	4	1	0.5	349.35	hyd_iolB_iolE_iolD_iolC_iolG1_t_t_sim_iolG2_r	Proteobacteria	Gammaproteobacteria	Pseudomonadales	Pseudomonadaceae	Pseudomonas
317	Pseudomonas syringae	380	GCA_000452545.2	9	9	4	288	0.757895	501.6	inn_iolR_iolC_iolE_iolB_iolA_iolI2_iolD_iolG1_iolH_scy	Proteobacteria	Gammaproteobacteria	Pseudomonadales	Pseudomonadaceae	Pseudomonas
337	Burkholderia glumae	13	GCA_002206305.2	7	6	4	13	1	362.16	acy_iolB_iolE_iolD_iolC_t_t_t_iolR_iolG2_iolG2_sul	Proteobacteria	Betaproteobacteria	Burkholderiales	Burkholderiaceae	Burkholderia
354	Azotobacter vinelandii	5	GCA_000021045.1	13	11	4	4	0.8	445.28	tri_iolR_hyp_dUF_iolA_tri_eno_hyp_pyr_hyp_hyp_iolR_iolC_iolE_iolB_iolT1_iolA_iolI2_iolD_iolG1_iolH_t_t_iolG2_r	Proteobacteria	Gammaproteobacteria	Pseudomonadales	Pseudomonadaceae	Azotobacter
358	Agrobacterium tumefaciens	74	GCA_003075215.1	6	6	4	71	0.959459	400.13	hyp_iolG2_iolB_iolE_iolD_iolC_iolR_ace	Proteobacteria	Alphaproteobacteria	Hyphomicrobiales	Rhizobiaceae	Agrobacterium
359	Agrobacterium rhizogenes	13	GCA_003075255.1	6	6	4	13	1	400.13	hyp_iolG2_iolB_iolE_iolD_iolC_iolR_ace	Proteobacteria	Alphaproteobacteria	Hyphomicrobiales	Rhizobiaceae	Agrobacterium
373	Agrobacterium vitis	56	GCA_009744335.1	7	7	4	41	0.732143	350.63	iolT1_dih_r_hyp_iolG2_iolR_iolC_iolD_iolE_hyp_iolB_hyp	Proteobacteria	Alphaproteobacteria	Hyphomicrobiales	Rhizobiaceae	Agrobacterium
380	Sinorhizobium fredii	16	GCA_000265205.2	6	6	3	14	0.875	375.48	rib_iolH_iolG1_put_unc_hyp_iolC_iolD_iolB_iolI2_sig	Proteobacteria	Alphaproteobacteria	Hyphomicrobiales	Rhizobiaceae	Sinorhizobium
381	Mesorhizobium loti	25	GCA_002858745.1	7	7	4	21	0.84	346.81	hyp_iolG2_sho_3-d_iolG1_iolR_iolC_iolD_iolE_hyp_iolB_dUF	Proteobacteria	Alphaproteobacteria	Hyphomicrobiales	Phyllobacteriaceae	Mesorhizobium
382	Sinorhizobium meliloti	210	GCA_004011235.1	6	6	4	188	0.895238	366.92	hyp_iolB_iolE_iolD_iolC_iolR_iolG1_gam	Proteobacteria	Alphaproteobacteria	Hyphomicrobiales	Rhizobiaceae	Sinorhizobium
384	Rhizobium leguminosarum	403	GCA_012275615.1	6	6	4	400	0.992556	363.42	pyr_iolG1_iolR_iolC_iolD_iolE_iolB_dUF	Proteobacteria	Alphaproteobacteria	Hyphomicrobiales	Rhizobiaceae	Rhizobium
396	Rhizobium phaseoli	23	GCA_010668805.1	6	6	4	23	1	360.03	pyr_iolG1_iolR_iolC_iolD_iolE_iolB_dUF	Proteobacteria	Alphaproteobacteria	Hyphomicrobiales	Rhizobiaceae	Rhizobium
398	Rhizobium tropici	10	GCA_000800135.1	6	6	4	10	1	360.9	hyp_iolB_iolE_iolD_iolC_iolR_iolG1_fer	Proteobacteria	Alphaproteobacteria	Hyphomicrobiales	Rhizobiaceae	Rhizobium
399	Neorhizobium galegae	6	GCA_000985915.1	6	6	4	3	0.5	389.5	hTH_iolG2_iolR_iolC_iolD_iolE_iolB_muc	Proteobacteria	Alphaproteobacteria	Hyphomicrobiales	Rhizobiaceae	Neorhizobium
446	Legionella pneumophila	823	GCA_001590615.2	5	5	3	807	0.980559	406.92	sig_iolE_iolD_iolC_iolG2_iolT1_hyp	Proteobacteria	Gammaproteobacteria	Legionellales	Legionellaceae	Legionella
447	Legionella bozemanae	5	GCA_900640155.1	5	5	3	5	1	408.1	hyp_iolT1_iolG2_iolC_iolD_iolE_hyp	Proteobacteria	Gammaproteobacteria	Legionellales	Legionellaceae	Legionella
448	Legionella erythra	2	GCA_001467615.1	5	5	3	2	1	395.72	hyp_iolE_iolD_iolC_iolG2_iolT1_gly	Proteobacteria	Gammaproteobacteria	Legionellales	Legionellaceae	Legionella
449	Legionella hackeliae	3	GCA_001467705.1	5	5	3	3	1	399.4	hyp_iolT1_iolG2_iolC_iolD_iolE_d-a	Proteobacteria	Gammaproteobacteria	Legionellales	Legionellaceae	Legionella
450	Legionella longbeachae	8	GCA_008807315.1	5	5	3	8	1	403.62	fAD_iolE_iolD_iolC_iolG2_iolT1_hyp	Proteobacteria	Gammaproteobacteria	Legionellales	Legionellaceae	Legionella
458	Legionella rubrilucens	2	GCA_001468125.1	5	5	3	2	1	400.44	his_iolE_iolD_iolC_iolG2_iolT1_hyp	Proteobacteria	Gammaproteobacteria	Legionellales	Legionellaceae	Legionella
460	Legionella steigerwaltii	3	GCA_001468065.1	5	5	3	3	1	403.66	hyp_iolT1_iolG2_iolC_iolD_iolE_hyp	Proteobacteria	Gammaproteobacteria	Legionellales	Legionellaceae	Legionella
463	Fluoribacter dumoffii	4	GCA_000236165.1	5	5	3	4	1	400.9	hyp_iolE_iolD_iolC_iolG2_iolT1_hyp	Proteobacteria	Gammaproteobacteria	Legionellales	Legionellaceae	Fluoribacter
464	Fluoribacter gormanii	6	GCA_001467685.1	5	5	3	6	1	408.44	acy_iolT1_iolG2_iolC_iolD_iolE_hyp	Proteobacteria	Gammaproteobacteria	Legionellales	Legionellaceae	Fluoribacter
524	Acidiphilium cryptum	1	GCA_000016725.1	10	9	4	1	1	301.98	tra_iolB_iolD_iolC_t_t_t_iolI2_iolG1_iolH_r_hyp_sho_iolE_iolR_hpc_d-i_iolG2_iolG1_hyp	Proteobacteria	Alphaproteobacteria	Rhodospirillales	Acetobacteraceae	Acidiphilium
529	Brucella anthropi	31	GCA_003325675.1	7	7	4	30	0.967742	354.54	dUF_iolG2_iolR_iolC_iolD_iolE_iolB_dox_ino_t_t_t_iolA_r	Proteobacteria	Alphaproteobacteria	Hyphomicrobiales	Brucellaceae	Brucella
545	Citrobacter koseri	39	GCA_004181905.1	8	8	4	33	0.846154	558.25	rlo_iolR_iolA_iolD_iolG2_t_t_t_iolG1_iolC_iolE_iolB_pAS	Proteobacteria	Gammaproteobacteria	Enterobacterales	Enterobacteriaceae	Citrobacter
546	Citrobacter freundii	246	GCA_004145665.1	8	8	4	239	0.971545	556.23	t_iolB_iolE_iolC_iolG1_t_t_t_iolG2_iolD_iolA_iolR_slp	Proteobacteria	Gammaproteobacteria	Enterobacterales	Enterobacteriaceae	Citrobacter
548	Klebsiella aerogenes	255	GCA_001631845.1	10	10	4	248	0.972549	693.48	t_iolT1_iolE_iolH_iolG1_iolD_iolC_iolR_iolB_iolA_iolI2_hyp	Proteobacteria	Gammaproteobacteria	Enterobacterales	Enterobacteriaceae	Klebsiella
549	Pantoea agglomerans	62	GCA_013403235.1	8	8	4	61	0.983871	761.88	t_iolI2_iolA_iolB_iolR_iolC_iolD_iolG1_iolE_dcr	Proteobacteria	Gammaproteobacteria	Enterobacterales	Erwiniaceae	Pantoea
550	Enterobacter cloacae	161	GCA_000958205.1	8	8	4	152	0.944099	559.16	sig_iolB_iolE_iolC_iolG1_t_t_t_iolG2_iolD_iolA_iolR_hyp	Proteobacteria	Gammaproteobacteria	Enterobacterales	Enterobacteriaceae	Enterobacter
552	Erwinia amylovora	132	GCA_012367615.1	7	7	4	131	0.992424	785.29	hyp_iolA_iolB_iolR_iolC_iolD_iolG1_iolE_hyp	Proteobacteria	Gammaproteobacteria	Enterobacterales	Erwiniaceae	Erwinia
553	Pantoea ananatis	57	GCA_002959475.1	7	7	4	56	0.982456	787.66	xan_iolA_iolB_iolR_iolE_iolG1_iolD_iolC_hyp	Proteobacteria	Gammaproteobacteria	Enterobacterales	Erwiniaceae	Pantoea
554	Pectobacterium carotovorum	26	GCA_003186045.1	8	8	4	26	1	558.71	typ_iolB_iolE_iolC_iolG1_t_t_t_iolG2_iolD_iolA_iolR_ant	Proteobacteria	Gammaproteobacteria	Enterobacterales	Pectobacteriaceae	Pectobacterium
556	Dickeya chrysanthemi	5	GCA_000406105.1	8	8	4	5	1	546.16	iS1_iolB_iolE_iolC_iolG1_rib_rib_rib_iolG2_hyp_hyp_iolD_iolA_iolR_d-a	Proteobacteria	Gammaproteobacteria	Enterobacterales	Pectobacteriaceae	Dickeya
562	Escherichia coli	361	GCA_001608165.1	8	8	4	300	0.831025	555.98	hyp_iolR_iolA_iolD_iolG2_t_t_t_iolG1_iolC_iolE_iolB_dNA	Proteobacteria	Gammaproteobacteria	Enterobacterales	Enterobacteriaceae	Escherichia
571	Klebsiella oxytoca	140	GCA_900083925.1	10	10	4	120	0.857143	765.04	acy_iolE_iolH_iolG1_iolD_iolC_iolR_unc_unc_iolB_iolA_iolT1_iolI2_ybb	Proteobacteria	Gammaproteobacteria	Enterobacterales	Enterobacteriaceae	Klebsiella
573	Klebsiella pneumoniae	9173	GCA_000492695.1	9	9	4	6074	0.662161	745.64	nuc_iolI2_iolA_iolB_iolR_iolC_iolD_iolG1_iolH_iolE_sn-	Proteobacteria	Gammaproteobacteria	Enterobacterales	Enterobacteriaceae	Klebsiella
575	Raoultella planticola	39	GCA_004312285.1	9	9	4	35	0.897436	736.53	hyp_iolI2_iolA_iolB_iolR_iolC_iolD_iolG1_iolH_iolE_r	Proteobacteria	Gammaproteobacteria	Enterobacterales	Enterobacteriaceae	Raoultella
577	Raoultella terrigena	39	GCA_012029655.1	10	10	4	32	0.820513	690.42	dih_iolT1_iolE_iolH_iolG1_iolD_iolC_iolR_iolB_iolA_iolI2_dUF	Proteobacteria	Gammaproteobacteria	Enterobacterales	Enterobacteriaceae	Raoultella
587	Providencia rettgeri	45	GCA_003936755.1	9	9	4	31	0.688889	523.48	nAD_iolB_iolE_iolC_iolG1_t_iolT1_iolG2_iolD_iolA_iolR_hyp	Proteobacteria	Gammaproteobacteria	Enterobacterales	Morganellaceae	Providencia
588	Providencia stuartii	35	GCA_002886955.1	9	9	4	23	0.657143	525.8	his_iolB_iolE_iolC_iolG1_dNA_hyp_put_iolG2_iolD_iolA_hyp_iolR_hyp_hyp_glu_mal_rig_iolT1_t	Proteobacteria	Gammaproteobacteria	Enterobacterales	Morganellaceae	Providencia
614	Serratia liquefaciens	18	GCA_013385855.1	10	10	4	18	1	764.31	t_iolI2_iolT1_iolA_iolB_iolR_iolC_iolD_iolG1_iolH_iolE_p1	Proteobacteria	Gammaproteobacteria	Enterobacterales	Yersiniaceae	Serratia
615	Serratia marcescens	625	GCA_011684105.1	10	10	4	594	0.9504	766.04	p1 _iolE_iolH_iolG1_iolD_iolC_iolR_typ_hyp_iolB_iolA_iolT1_iolI2_t	Proteobacteria	Gammaproteobacteria	Enterobacterales	Yersiniaceae	Serratia
618	Serratia odorifera	4	GCA_002206385.2	10	10	4	3	0.75	760.15	t_iolI2_iolT1_iolA_iolB_iolR_iolC_iolD_iolG1_iolH_iolE_gNA	Proteobacteria	Gammaproteobacteria	Enterobacterales	Yersiniaceae	Serratia
621	Shigella boydii	3	GCA_001060475.1	10	10	4	3	1	765.79	put_iolE_iolH_iolG1_iolD_iolC_iolR_hyp_hyp_iolB_iolA_iolT1_iolI2_put	Proteobacteria	Gammaproteobacteria	Enterobacterales	Enterobacteriaceae	Shigella
628	Xenorhabdus nematophila	6	GCA_000820905.2	7	7	4	6	1	616.81	per_iolB_iolE_iolC_put_iolG2_iolD_iolA_iolR_hyp	Proteobacteria	Gammaproteobacteria	Enterobacterales	Morganellaceae	Xenorhabdus
630	Yersinia enterocolitica	189	GCA_001217565.1	8	8	4	129	0.68254	750.1	put_iolI2_iolA_iolB_iolR_iolC_iolD_iolG1_iolE_put	Proteobacteria	Gammaproteobacteria	Enterobacterales	Yersiniaceae	Yersinia
631	Yersinia intermedia	30	GCA_001244565.1	9	9	4	28	0.933333	771.22	put_iolE_iolG1_iolD_iolC_iolR_iolB_iolA_iolT1_iolI2_put	Proteobacteria	Gammaproteobacteria	Enterobacterales	Yersiniaceae	Yersinia
632	Yersinia pestis	425	GCA_000182485.1	9	8	4	137	0.322353	483.94	hyp_iolR_iolA_iolD_iolG2_iolG2_put_sug_sug_iolG1_iolC_iolE_iolB_hyp	Proteobacteria	Gammaproteobacteria	Enterobacterales	Yersiniaceae	Yersinia
633	Yersinia pseudotuberculosis	76	GCA_900460685.1	8	8	4	71	0.934211	546.17	unc_iolB_iolE_iolC_iolG1_sug_sug_put_iolG2_iolD_iolA_unc_iolR_r	Proteobacteria	Gammaproteobacteria	Enterobacterales	Yersiniaceae	Yersinia
636	Edwardsiella tarda	1	GCA_004802505.1	9	8	4	1	1	496.77	sod_iolA_pro_per_iolB_iolE_iolC_iolG1_rib_rib_rib_iolG2_iolD_iolA_iolR_tai	Proteobacteria	Gammaproteobacteria	Enterobacterales	Hafniaceae	Edwardsiella
644	Aeromonas hydrophila	22	GCA_000401555.1	8	8	4	22	1	546.4	hyp_iolB_iolE_iolC_iolG1_rib_rib_rib_iolG2_tra_int_iolD_iolR_iolA_put	Proteobacteria	Gammaproteobacteria	Aeromonadales	Aeromonadaceae	Aeromonas
650	Aeromonas jandaei	1	GCA_000813485.1	8	8	4	1	1	500.14	dNA_iolA_iolR_iolD_iolG2_put_hyp_dNA_iolG1_iolC_iolE_iolB_pro	Proteobacteria	Gammaproteobacteria	Aeromonadales	Aeromonadaceae	Aeromonas
651	Aeromonas media	3	GCA_003265595.1	8	8	4	3	1	541.71	pro_iolB_iolE_iolC_iolG1_dNA_hyp_put_iolG2_iolD_iolR_iolA	Proteobacteria	Gammaproteobacteria	Aeromonadales	Aeromonadaceae	Aeromonas
656	Aeromonas allosaccharophila	2	GCA_003265495.1	8	8	4	2	1	542.1	mod_iolA_iolR_iolD_iolG2_put_hyp_dNA_iolG1_iolC_iolE_iolB_n-s	Proteobacteria	Gammaproteobacteria	Aeromonadales	Aeromonadaceae	Aeromonas
669	Vibrio harveyi	43	GCA_000305715.2	9	8	4	35	0.813953	250.34	dic_iolG2_iolI_iolR_ket_iolB_iolC_oxi_iolD_iolE_iolT1_r_sul_iolE_ace	Proteobacteria	Gammaproteobacteria	Vibrionales	Vibrionaceae	Vibrio
672	Vibrio vulnificus	2	GCA_004319645.1	9	8	4	2	1	249.89	ace_iolE_mem_hyp_iolT1_iolE_iolD_myo_iolC_iolB_5-k_iolR_iolI_iolG2_sod	Proteobacteria	Gammaproteobacteria	Vibrionales	Vibrionaceae	Vibrio
675	Vibrio cincinnatiensis	6	GCA_009763485.1	8	7	4	6	1	554.15	hyp_iolG2_hyp_lac_hyp_hyp_iolA_iolE_iolC_iolD_iolB_iolR_dNA_ino_put_iolG2_rib	Proteobacteria	Gammaproteobacteria	Vibrionales	Vibrionaceae	Vibrio
680	Vibrio campbellii	8	GCA_002906455.1	9	8	4	8	1	250.06	t_iolG2_iolI_iolR_fru_iolB_iolC_oxi_iolD_iolE_iolT1_r_hyp_iolE_ace	Proteobacteria	Gammaproteobacteria	Vibrionales	Vibrionaceae	Vibrio
689	Vibrio mediterranei	11	GCA_002214345.1	13	9	4	10	0.909091	393.61	ace_iolE_hyp_r_iolT1_iolE_iolD_oxi_iolC_iolB_fru_iolR_iolI_iolB_iolG2_iolR_t_t_t_iolC_iolA_hyp	Proteobacteria	Gammaproteobacteria	Vibrionales	Vibrionaceae	Vibrio
691	Vibrio natriegens	6	GCA_001591085.1	10	8	3	4	0.666667	692.16	hyp_iolA_hyp_hyp_hyp_lac_hyp_met_iolB_iolG1_iolT1_iolH_hTH_hyp_iolC_ald_iolD_iolC_hyp_iolR_glu_hyp_iolR_hyp	Proteobacteria	Gammaproteobacteria	Vibrionales	Vibrionaceae	Vibrio
703	Plesiomonas shigelloides	21	GCA_009183505.1	7	7	4	20	0.952381	619.31	dUF_iolA_iolR_iolD_iolG2_t_cBS_hyp_t_iolC_iolE_iolB_try	Proteobacteria	Gammaproteobacteria	Enterobacterales	Enterobacteriaceae	Plesiomonas
714	Aggregatibacter actinomycetemcomitans	57	GCA_000226775.3	5	5	3	25	0.438596	694.02	typ_iolR_iolC_iolD_iolE_iolG2_man	Proteobacteria	Gammaproteobacteria	Pasteurellales	Pasteurellaceae	Aggregatibacter
729	Haemophilus parainfluenzae	6	GCA_003252725.1	8	8	4	6	1	601.34	50S_iolB_iolA_iolG1_t_t_t_t_iolG2_iolE_iolD_iolC_iolR_fum	Proteobacteria	Gammaproteobacteria	Pasteurellales	Pasteurellaceae	Haemophilus
731	Histophilus somni	44	GCA_000019405.1	6	6	3	44	1	535.93	t_iolB_maj_con_iolA_iolG1_mon_mon_t_mon_iolD_iolE_iolG2_pro	Proteobacteria	Gammaproteobacteria	Pasteurellales	Pasteurellaceae	Histophilus
732	Aggregatibacter aphrophilus	21	GCA_000231255.1	9	8	4	12	0.571429	539.76	hyp_iolA_iolG1_iolA_hyp_hyp_iolB_iolR_iolC_iolD_iolE_iolG2_hyp	Proteobacteria	Gammaproteobacteria	Pasteurellales	Pasteurellaceae	Aggregatibacter
733	Canicola haemoglobinophilus	4	GCA_900450835.1	6	6	3	4	1	537.57	r_iolG2_iolE_iolD_sho_t_t_mon_t_iolG1_iolA_1-p_maj_iolB_tra	Proteobacteria	Gammaproteobacteria	Pasteurellales	Pasteurellaceae	Canicola
738	Glaesserella parasuis	87	GCA_009797435.1	8	8	4	83	0.954023	598.79	l-f_iolR_iolC_iolD_iolE_iolG2_t_alp_iolG1_t_aTP_sub_iolA_iolB_hyp	Proteobacteria	Gammaproteobacteria	Pasteurellales	Pasteurellaceae	Glaesserella
750	Gallibacterium anatis	18	GCA_000771975.1	9	8	4	12	0.666667	540.19	bif_iolC_tra_t_t_t_iolR_iolC_iolD_iolE_iolG2_iolG1_t_cyc_dNA_aTPase_t_t_iolB_iolA_t	Proteobacteria	Gammaproteobacteria	Pasteurellales	Pasteurellaceae	Gallibacterium
751	Avibacterium avium	1	GCA_900454535.1	8	8	4	1	1	596.4	dNA_iolA_iolB_rib_gal_d-r_iolG1_iolG2_iolE_iolD_iolC_iolR_50S	Proteobacteria	Gammaproteobacteria	Pasteurellales	Pasteurellaceae	Avibacterium
758	Rodentibacter pneumotropicus	11	GCA_002000505.1	8	8	4	9	0.818182	597.06	t_iolG2_iolE_iolD_iolC_iolR_iolB_iolA_iolG1	Proteobacteria	Gammaproteobacteria	Pasteurellales	Pasteurellaceae	Rodentibacter
761	Pasteurella testudinis	2	GCA_900176075.1	11	10	4	2	1	514.58	dia_iolR_mel_alp_r_iolB_iolA_iolG1_ino_ino_ino_r_sug_2-i_sug_ino_iolH_pre_iolE_reiD_iolG2_iolE_iolD_iolC_cBS	Proteobacteria	Gammaproteobacteria	Pasteurellales	Pasteurellaceae	Pasteurella
826	Sebaldella termitidis	2	GCA_000024405.1	7	6	4	2	1	365.26	t_iolG2_inn_t_r_met_iolE_iolG2_iolD_iolA_iolB_iolC_ket	Fusobacteria	Fusobacteriia	Fusobacteriales	Leptotrichiaceae	Sebaldella
865	Pectinatus frisingensis	1	GCA_014076555.1	8	8	3	1	1	332.44	put_iolR_hyp_iSA_iolE_iolT1_iolD_5-d_iolC_iolJ_nAD_iolR2_pTS_iolG2_iS2	Firmicutes	Negativicutes	Selenomonadales	Selenomonadaceae	Pectinatus
964	Herbaspirillum seropedicae	5	GCA_013180375.1	7	6	4	5	1	390.03	hyp_iolG2_iolG2_iolR_t_aTPase_t_iolC_iolD_iolE_iolB_hyp	Proteobacteria	Betaproteobacteria	Burkholderiales	Oxalobacteraceae	Herbaspirillum
971	Selenomonas ruminantium	3	GCA_900100835.1	7	7	3	1	0.333333	344.34	dig_iolR2_1,3_iolJ_iolC_5-d_iolD_gly_cyt_reiD_iolG2_iolE_dia	Firmicutes	Negativicutes	Selenomonadales	Selenomonadaceae	Selenomonas
1063	Cereibacter sphaeroides	17	GCA_003547135.1	4	4	3	16	0.941176	354.25	hyp_iolG1_iolD_iolE_iolB_sn-	Proteobacteria	Alphaproteobacteria	Rhodobacterales	Rhodobacteraceae	Cereibacter
1069	Rhodomicrobium vannielii	1	GCA_002198685.1	7	7	4	1	1	337.14	hyp_iolG1_fru_rib_hyp_iolR_iolG2_iolC_iolD_iolE_iolB_hyp	Proteobacteria	Alphaproteobacteria	Hyphomicrobiales	Hyphomicrobiaceae	Rhodomicrobium
1075	Fuscovulum blasticum	2	GCA_003034965.1	5	5	4	2	1	407.44	gam_iolR_iolC_iolD_iolE_iolB_two	Proteobacteria	Alphaproteobacteria	Rhodobacterales	Rhodobacteraceae	Fuscovulum
1272	Kocuria varians	2	GCA_900014985.1	9	9	4	2	1	261.2	hTH_iolB_hyp_iolX_hyp_iolT1_iolH_iolG1_iolE_iolA_iolD_hyp_iolC_hyp	Actinobacteria	Actinomycetia	Micrococcales	Micrococcaceae	Kocuria
1275	Kocuria rosea	12	GCA_003124065.1	10	9	4	12	1	254.87	dNA_iolT1_hyp_aDP_suc_tau_iolE_iolH_iolC_deo_iolD_iolA_iolG1_r_iolX_sug_hyp_t_iolB_r_t_t_t_iolX_for	Actinobacteria	Actinomycetia	Micrococcales	Micrococcaceae	Kocuria
1276	Kytococcus sedentarius	2	GCA_001061885.1	6	6	4	2	1	364.58	hyp_iolA_iolD_iolB_iolC_hTH_tra_iolX_iolE_hyp	Actinobacteria	Actinomycetia	Micrococcales	Kytococcaceae	Kytococcus
1288	Staphylococcus xylosus	22	GCA_005864455.1	9	9	4	13	0.590909	364.48	tau_iolJ_iolG2_t_iolE_iolX_iolD_iolC_iolB_iolA_iolR2_t	Firmicutes	Bacilli	Bacillales	Staphylococcaceae	Staphylococcus
1293	Staphylococcus gallinarum	24	GCA_003579735.1	11	11	4	12	0.5	351.32	sug_iolG1_iolJ_iolE_iolC_iolB_iolA_iolR2_iolI_iolH_iolD_iolT1_coA	Firmicutes	Bacilli	Bacillales	Staphylococcaceae	Staphylococcus
1295	Staphylococcus schleiferi	1	GCA_003968855.1	10	9	4	1	1	337.56	tau_iolJ_iolG2_t_iolE_iolX_iolD_iolC_iolB_iolA_iolR2_iolX_t	Firmicutes	Bacilli	Bacillales	Staphylococcaceae	Staphylococcus
1296	Mammaliicoccus sciuri	37	GCA_009830435.1	10	9	4	31	0.837838	337.99	pTS_iolX_iolR2_iolA_iolB_iolC_iolD_iolX_iolE_put_iolG2_iolJ_hyp	Firmicutes	Bacilli	Bacillales	Staphylococcaceae	Mammaliicoccus
1322	Blautia hansenii	1	GCA_005844445.1	5	5	3	1	1	437.2	hyp_iolA_iolC_iolD_5-d_iolG2_iolE_hyp	Firmicutes	Clostridia	Eubacteriales	Lachnospiraceae	Blautia
1351	Enterococcus faecalis	988	GCA_002944655.1	7	7	4	962	0.973684	392.11	r_iolC_iolD_iolB_iolA_iolG1_iolX_iolE_t	Firmicutes	Bacilli	Lactobacillales	Enterococcaceae	Enterococcus
1352	Enterococcus faecium	205	GCA_008131565.1	3	3	3	153	0.746341	439.13	ami_iolB_iolC_iolD_alc	Firmicutes	Bacilli	Lactobacillales	Enterococcaceae	Enterococcus
1371	Marinococcus halophilus	3	GCA_002265875.1	6	6	3	2	0.666667	341.05	iolD_iolW_iolX_iolE_r_iolS_hyp_t_r_r_hyp_t_t_iolC_fe-	Firmicutes	Bacilli	Bacillales	Bacillaceae	Marinococcus
1377	Aerococcus viridans	2	GCA_000262085.1	9	9	4	1	0.5	354.53	hyp_iolA_iolJ_iolD_iolC_iolB_pTS_hyp_iolG2_put_iolE_iolX_hyp_iolR2_pTS	Firmicutes	Bacilli	Lactobacillales	Aerococcaceae	Aerococcus
1390	Bacillus amyloliquefaciens	95	GCA_001687185.1	14	13	4	85	0.894737	458.63	iolA_r_fat_his_r_oxi_cha_iolT1_iolS_iolR2_iolA_iolB_iolC_iolD_iolE_iolF_iolG1_iolH_iolI_iolJ_r	Firmicutes	Bacilli	Bacillales	Bacillaceae	Bacillus
1392	Bacillus anthracis	238	GCA_002566425.1	7	7	4	175	0.735294	406.41	hyp_iolB_iolJ_iolE_iolD_iolA_iolC_iolG2_t	Firmicutes	Bacilli	Bacillales	Bacillaceae	Bacillus
1396	Bacillus cereus	273	GCA_000293725.1	7	7	4	259	0.948718	408.2	hyp_iolB_iolJ_iolE_iolD_iolA_iolC_iolG2_pol	Firmicutes	Bacilli	Bacillales	Bacillaceae	Bacillus
1397	Niallia circulans	9	GCA_001029855.1	15	13	4	5	0.555556	316.71	hyp_iolR2_iolA_iolB_iolC_iolD_iolE_iolT1_iolG1_iolH_iolI_iolJ_reiD_iolE_iolW_iolT1_hyp	Firmicutes	Bacilli	Bacillales	Bacillaceae	Niallia
1398	Weizmannia coagulans	3	GCA_001870065.1	15	12	4	2	0.666667	311.25	r_iolR2_iolI_iolH_iolG1_iolT1_iolE_iolW_hyp_iolW_iolE_iolT1_t_iolJ_iolD_iolC_iolB_iolA_hyd	Firmicutes	Bacilli	Bacillales	Bacillaceae	Weizmannia
1401	Paenibacillus lautus	5	GCA_003590055.1	6	6	4	1	0.2	432.8	gly_iolD_iolE_iolC_iolA_iolG2_iolB_r	Firmicutes	Bacilli	Bacillales	Paenibacillaceae	Paenibacillus
1402	Bacillus licheniformis	168	GCA_001939535.1	12	12	4	160	0.952381	512.8	r_iolJ_iolI_iolH_iolG1_iolF_iolE_iolD_iolC_iolB_iolA_iolR2_iolS	Firmicutes	Bacilli	Bacillales	Bacillaceae	Bacillus
1404	Priestia megaterium	126	GCA_011058275.1	11	11	4	66	0.52381	411.4	hTH_iolH_iolG1_t_iolA_iolC_iolB_iolD_iolR2_iolJ_iolI_iolT1_iolE_hyp	Firmicutes	Bacilli	Bacillales	Bacillaceae	Priestia
1405	Bacillus mycoides	25	GCA_000290895.1	7	7	4	25	1	407.17	hyp_iolB_iolJ_iolE_iolD_iolA_iolC_iolG2_pol	Firmicutes	Bacilli	Bacillales	Bacillaceae	Bacillus
1406	Paenibacillus polymyxa	1	GCA_000520775.1	12	11	4	1	1	385.35	hyp_iolE_iolT1_iolG1_iolI_hyp_iolR2_hyp_iolA_iolB_iolC_iolD_iolH_iolJ_iolR2_hyp	Firmicutes	Bacilli	Bacillales	Paenibacillaceae	Paenibacillus
1407	Peribacillus psychrosaccharolyticus	1	GCA_000305495.2	10	9	4	1	1	379.39	iolA_iolB_iolC_iolD_iolE_iolE_iolG1_iolH_iolI_iolJ_inn	Firmicutes	Bacilli	Bacillales	Bacillaceae	Peribacillus
1408	Bacillus pumilus	4	GCA_002744245.1	11	11	4	2	0.5	400.35	gNA_iolH_iolG1_t_iolA_iolC_iolB_iolD_iolR2_iolJ_iolI_iolT1_iolE_est	Firmicutes	Bacilli	Bacillales	Bacillaceae	Bacillus
1409	Bacillus sp. (in: Bacteria)	1	GCA_006494425.1	7	7	4	1	1	404.4	t_iolG2_iolC_iolA_iolD_iolE_iolJ_iolB_hyp	Firmicutes	Bacilli	Bacillales	Bacillaceae	Bacillus
1418	Caldalkalibacillus mannanilyticus	1	GCA_000615945.1	9	8	3	1	1	377.83	mem_iolX_r_r_iolW_iolX_hyp_d-t_gal_hyp_rib_iolI_iolD_iolB_iolC_iolA_iolJ_r	Firmicutes	Bacilli	Bacillales	Bacillaceae	Caldalkalibacillus
1422	Geobacillus stearothermophilus	2	GCA_002300135.1	9	9	4	1	0.5	361.33	per_iolJ_iolA_iolC_iolB_iolE_ino_iolD_hyp_iolG2_r_rib_t_t_iolU_iolX_hyp	Firmicutes	Bacilli	Bacillales	Bacillaceae	Geobacillus
1423	Bacillus subtilis	366	GCA_013620675.1	14	13	4	298	0.814208	466.29	r_iolJ_iolI_iolH_iolG1_iolF_iolE_iolD_iolC_iolB_iolA_iolR2_iolS_hyp_hyp_iolT1_cha_hyp_dih_hyp_iolA_hyp	Firmicutes	Bacilli	Bacillales	Bacillaceae	Bacillus
1426	Parageobacillus thermoglucosidasius	5	GCA_001655645.1	11	9	4	5	1	383.97	mBL_iolA_r_t_t_che_iolJ_iolA_iolC_iolB_iolE_iolD_iolI_t_t_rhi_iolX_iolX_iolW	Firmicutes	Bacilli	Bacillales	Bacillaceae	Parageobacillus
1428	Bacillus thuringiensis	87	GCA_002577565.1	7	7	4	86	0.988506	408.21	hyp_iolG2_iolC_iolA_iolD_iolE_iolJ_hyp_iolB_hyp	Firmicutes	Bacilli	Bacillales	Bacillaceae	Bacillus
1450	Alicyclobacillus acidoterrestris	1	GCA_000444055.1	11	11	4	1	1	389.77	hyp_iolR2_iolT1_iolA_iolB_iolC_iolD_iolE_iolG1_iolH_iolI_iolJ_hyp	Firmicutes	Bacilli	Bacillales	Alicyclobacillaceae	Alicyclobacillus
1451	Paenibacillus amylolyticus	9	GCA_003719335.1	6	6	4	9	1	444.22	iolD_iolE_iolC_iolA_iolG2_iolB_r	Firmicutes	Bacilli	Bacillales	Paenibacillaceae	Paenibacillus
1452	Bacillus atrophaeus	32	GCA_001639965.1	14	13	4	31	0.96875	458.44	iro_iolJ_iolI_iolH_iolG1_iolF_iolE_iolD_iolC_iolB_iolA_iolR2_iolS_hyp_hyp_iolT1_cha_dih_hyp_iolA_hyp	Firmicutes	Bacilli	Bacillales	Bacillaceae	Bacillus
1459	Sporosarcina globispora	1	GCA_001274725.1	9	9	4	1	1	397.32	tra_iolX_iolE_t_iolG2_iolR2_tau_iolA_iolB_iolC_iolD_iolJ_hyp	Firmicutes	Bacilli	Bacillales	Planococcaceae	Sporosarcina
1462	Geobacillus kaustophilus	3	GCA_000009785.1	11	10	4	1	0.333333	372.2	ald_iolU_t_t_t_tra_tra_tra_hyp_iolJ_iolA_iolC_iolB_iolE_iolD_iolI_t_t_hyp_t_iolX_iolX_iolW_tra	Firmicutes	Bacilli	Bacillales	Bacillaceae	Geobacillus
1464	Paenibacillus larvae	14	GCA_002082155.1	7	7	4	12	0.857143	446.8	t_iolX_iolE_iolD_iolA_iolC_iolG2_iolB_r	Firmicutes	Bacilli	Bacillales	Paenibacillaceae	Paenibacillus
1472	Paenibacillus pabuli	4	GCA_001514495.1	6	6	4	4	1	439.82	r_iolB_iolG2_iolA_iolC_iolE_iolD	Firmicutes	Bacilli	Bacillales	Paenibacillaceae	Paenibacillus
1478	Peribacillus simplex	13	GCA_900156045.1	10	10	4	10	0.769231	408.06	pre_iolJ_iolI_iolH_iolG1_iolT1_iolE_iolD_iolC_iolB_iolA_hem	Firmicutes	Bacilli	Bacillales	Bacillaceae	Peribacillus
1479	Bacillus smithii	2	GCA_001050115.1	7	7	4	2	1	399.11	r_iolG2_iolC_iolA_iolD_iolE_iolB_put_iolX_alc	Firmicutes	Bacilli	Bacillales	Bacillaceae	Bacillus
1491	Clostridium botulinum	57	GCA_000768655.1	8	8	4	33	0.578947	340.3	hyp_iolR2_alc_iolJ_iolC_iolB_iolD_iolG2_iolE_iolX_t	Firmicutes	Clostridia	Eubacteriales	Clostridiaceae	Clostridium
1501	Clostridium pasteurianum	7	GCA_000330945.1	8	8	4	6	0.857143	305.55	r_iolT1_acy_ace_3-h_t_iolE_iolG2_iolD_iolB_iolC_iolJ_iro_iolR2_spo	Firmicutes	Clostridia	Eubacteriales	Clostridiaceae	Clostridium
1502	Clostridium perfringens	162	GCA_002312985.1	7	7	3	151	0.932099	358.81	t_iolX_t_iolE_iolG2_iolD_5-d_iolC_iolJ_alc_iolR2_his	Firmicutes	Clostridia	Eubacteriales	Clostridiaceae	Clostridium
1504	Clostridium septicum	4	GCA_003606265.1	8	8	3	4	1	314.5	t_iolR2_alc_iolJ_iolC_5-d_iolD_iolG2_iolE_t_iolX_reiD_aTP	Firmicutes	Clostridia	Eubacteriales	Clostridiaceae	Clostridium
1513	Clostridium tetani	42	GCA_003013635.1	8	8	4	42	1	331.27	t_iolX_iolE_iolG2_iolD_iolB_iolC_iolJ_alc_iolR2_cel	Firmicutes	Clostridia	Eubacteriales	Clostridiaceae	Clostridium
1519	Clostridium tyrobutyricum	11	GCA_001491075.1	11	10	4	8	0.727273	330.51	mul_iolR2_alc_iolJ_iolC_iolB_iolD_hyp_iolH_iolE_iolG1_iolI_iolB_iolT1_hyp	Firmicutes	Clostridia	Eubacteriales	Clostridiaceae	Clostridium
1520	Clostridium beijerinckii	203	GCA_000833105.2	8	8	4	199	0.980296	316.79	cro_iolT1_iolE_iolG2_iolD_iolB_iolC_iolJ_alc_iolR2_r	Firmicutes	Clostridia	Eubacteriales	Clostridiaceae	Clostridium
1527	Anaerocolumna aminovalerica	2	GCA_900205915.1	8	8	3	2	1	380.71	hyp_iolD_hyp_hTH_iolG1_gal_rib_hyp_iolG2_iolE_iolR2_iolJ_iolC_iolA_pTS	Firmicutes	Clostridia	Eubacteriales	Lachnospiraceae	Anaerocolumna
1531	Enterocloster clostridioformis	2	GCA_002221545.1	5	5	3	2	1	365.66	r_iolE_iolG2_t_iolC_iolD_5-d_alc_4-h_t_iolJ_hyp	Firmicutes	Clostridia	Eubacteriales	Lachnospiraceae	Enterocloster
1532	Blautia coccoides	3	GCA_004340925.1	10	9	4	3	1	278.65	mul_reiD_t_iolJ_t_iolR2_iolE_iolG2_r_hyp_r_hyp_iolE_r_two_iolX_cyt_gPH_rib_alc_iolB_iolD_iolC_r	Firmicutes	Clostridia	Eubacteriales	Lachnospiraceae	Blautia
1542	Clostridium novyi	4	GCA_000724245.2	8	8	4	4	1	339.94	iolR2_alc_iolJ_iolC_iolB_iolD_iolG2_iolE_iolX_t	Firmicutes	Clostridia	Eubacteriales	Clostridiaceae	Clostridium
1553	Clostridium tetanomorphum	4	GCA_000647895.1	8	8	4	4	1	330.18	acy_iolR2_1,3_iolJ_iolC_iolB_iolD_iolG2_iolE_iolX_t	Firmicutes	Clostridia	Eubacteriales	Clostridiaceae	Clostridium
1570	Halobacillus halophilus	1	GCA_009856185.1	8	8	4	1	1	394.2	tau_iolR2_iolA_iolB_iolC_iolD_iolE_iolG2_iolJ_dNA	Firmicutes	Bacilli	Bacillales	Bacillaceae	Halobacillus
1575	Leifsonia xyli	1	GCA_001063195.1	8	8	3	1	1	288.84	t_iolT1_iolH_iolG1_iolE_iolA_iolD_hyp_iolC_hyp_iolS_hyp	Actinobacteria	Actinomycetia	Micrococcales	Microbacteriaceae	Leifsonia
1582	Lacticaseibacillus casei	23	GCA_012932815.1	12	12	4	7	0.304348	301.14	6-p_iolR_tau_iolJ_iolE_iolX_iolG1_iolD_iolC_iolB_iolA_iolT1_iolR2_iolS_asp	Firmicutes	Bacilli	Lactobacillales	Lactobacillaceae	Lacticaseibacillus
1597	Lacticaseibacillus paracasei	102	GCA_001895185.1	12	12	4	78	0.764706	301.12	6-p_iolR_tau_iolJ_iolE_iolX_iolG1_iolD_iolC_iolB_iolA_iolT1_iolR2_iolS_asp	Firmicutes	Bacilli	Lactobacillales	Lactobacillaceae	Lacticaseibacillus
1624	Ligilactobacillus salivarius	1	GCA_002161265.1	11	9	4	1	1	306.31	hyp_iolS_iolR2_iolA_iolB_iolC_iolD_iolG1_iolX_iolE_t_t_sod_tau_hyp_iolS_iolR2_t	Firmicutes	Bacilli	Lactobacillales	Lactobacillaceae	Ligilactobacillus
1638	Listeria ivanovii	29	GCA_001049935.1	4	4	3	24	0.827586	463.6	hyp_iolA_iolB_iolC_iolD_hyp	Firmicutes	Bacilli	Bacillales	Listeriaceae	Listeria
1639	Listeria monocytogenes	3401	GCA_001466215.1	5	5	3	3389	0.996472	434.84	hyp_iolD_iolC_iolB_iolA_iolR2_mem	Firmicutes	Bacilli	Bacillales	Listeriaceae	Listeria
1640	Listeria seeligeri	95	GCA_014225575.1	4	4	3	55	0.578947	464.55	iro_iolD_iolC_iolB_iolA_r	Firmicutes	Bacilli	Bacillales	Listeriaceae	Listeria
1642	Listeria innocua	44	GCA_014228445.1	5	5	3	42	0.954545	431.92	iro_iolD_iolC_iolB_iolA_iolR2_hyp	Firmicutes	Bacilli	Bacillales	Listeriaceae	Listeria
1646	Renibacterium salmoninarum	3	GCA_000018885.1	7	5	4	3	1	163.48	end_iolC_sug_sug_hyp_iolD_iolD_iolE_iolE_iolG1_iolB_r	Actinobacteria	Actinomycetia	Micrococcales	Micrococcaceae	Renibacterium
1655	Actinomyces naeslundii	21	GCA_001956585.1	13	10	4	18	0.857143	258.49	sug_iolW_r_pre_iolE_iolT1_iolX_r_ald_iolX_tra_r_iolC_deo_iolB_iolD_iolA_iolE_iolG1_iolH_iolT1_hyp	Actinobacteria	Actinomycetia	Actinomycetales	Actinomycetaceae	Actinomyces
1656	Actinomyces viscosus	3	GCA_004525795.1	13	10	4	2	0.666667	257.68	sug_iolW_nAD_r_pre_iolE_iolT1_iolX_r_ald_iolX_tra_r_iolC_deo_iolB_iolD_iolA_iolE_iolG1_iolH_iolT1_hyp	Actinobacteria	Actinomycetia	Actinomycetales	Actinomycetaceae	Actinomyces
1658	Actinomyces bovis	1	GCA_900444995.1	7	6	4	1	1	342.07	unc_iolE_s-(_d-r_rib_rib_iolX_iolA_unc_div_unc_unc_unc_iolD_iolB_unc_iolC_hTH_unc_zet_tra_iolX_lac	Actinobacteria	Actinomycetia	Actinomycetales	Actinomycetaceae	Actinomyces
1659	Actinomyces israelii	2	GCA_900637225.1	7	6	4	1	0.5	342.07	unc_iolE_s-(_d-r_rib_rib_iolX_iolA_unc_div_unc_unc_unc_iolD_iolB_unc_iolC_hTH_unc_zet_tra_iolX_lac	Actinobacteria	Actinomycetia	Actinomycetales	Actinomycetaceae	Actinomyces
1660	Schaalia odontolytica	6	GCA_900445025.1	7	7	4	4	0.666667	337.59	unc_iolE_iolX_tra_hTH_iolC_iolB_iolD_iolA_iolT1_unc	Actinobacteria	Actinomycetia	Actinomycetales	Actinomycetaceae	Schaalia
1661	Trueperella pyogenes	19	GCA_001281085.1	8	7	4	8	0.421053	267.57	sug_iolG1_6-p_hyp_t_hyp_t_iolA_iolD_iolB_deo_iolC_r_tra_iolX_iolE_iolX_t	Actinobacteria	Actinomycetia	Actinomycetales	Actinomycetaceae	Trueperella
1665	Arthrobacter globiformis	2	GCA_000238915.2	8	8	4	2	1	292.15	r_iolB_t_r_iolT1_iolH_iolG1_iolE_iolA_iolD_hyp_iolC_hyp	Actinobacteria	Actinomycetia	Micrococcales	Micrococcaceae	Arthrobacter
1670	Arthrobacter citreus	1	GCA_013200995.1	8	7	4	1	1	310.95	dUF_iolR_hyp_hyp_hyp_hyp_t_t_t_sug_iolX_iolE_r_iolD_iolB_iolC_iolA_ser_gly_r_iolC_bif	Actinobacteria	Actinomycetia	Micrococcales	Micrococcaceae	Arthrobacter
1671	Pseudarthrobacter oxydans	1	GCA_013314975.1	12	10	4	1	1	244.95	r_iolB_iolX_iolU_iolG1_t_t_sub_r_iolX_sug_iolT1_iolH_iolG1_iolE_iolA_iolD_deo_iolC_tau	Actinobacteria	Actinomycetia	Micrococcales	Micrococcaceae	Pseudarthrobacter
1684	Bifidobacterium asteroides	4	GCA_007559155.1	8	8	3	3	0.75	247.21	aTP_iolW_iolE_iolI_iolH_3-i_iolB_hem_tIM_iolT2_r_hel_iolA_iolD_aTP	Actinobacteria	Actinomycetia	Bifidobacteriales	Bifidobacteriaceae	Bifidobacterium
1697	Corynebacterium ammoniagenes	5	GCA_001941425.1	12	10	4	5	1	241.32	per_iolA_r_iolC_deo_iolA_iolB_iolD_iolE_iolG1_iolH_iolW_r_iolX_sug_iolX_iolT1_iso	Actinobacteria	Actinomycetia	Corynebacteriales	Corynebacteriaceae	Corynebacterium
1705	Corynebacterium stationis	6	GCA_001643075.1	12	10	4	5	0.833333	239.81	r_iolC_deo_iolA_iolB_iolD_iolE_iolG1_iolH_t_iolW_r_iolX_sug_iolX_iso_t_iolT1_orn_r_t_fla_r_pep_pep_alp_iolA_hyp	Actinobacteria	Actinomycetia	Corynebacteriales	Corynebacteriaceae	Corynebacterium
1718	Corynebacterium glutamicum	68	GCA_013014865.1	9	9	4	34	0.5	255.17	r_iolC_hyp_iolA_iolB_iolD_iolE_iolG1_iolH_t_iolW_hyp_hyp_aTP_hyp_hyp_tra_pre_hyp_r_iolX_sug	Actinobacteria	Actinomycetia	Corynebacteriales	Corynebacteriaceae	Corynebacterium
1744	Propionibacterium freudenreichii	41	GCA_004153405.1	8	8	4	39	0.95122	302.61	hyp_iolJ_hyp_hyp_alc_hyp_iolT1_iolA_iolD_iolB_hyp_iolC_hTH_tra_iolX_hyp_iolE_arg	Actinobacteria	Actinomycetia	Propionibacteriales	Propionibacteriaceae	Propionibacterium
1747	Cutibacterium acnes	259	GCA_000144005.1	10	9	4	164	0.633205	242.88	hyp_iolC_hyp_iolB_iolD_hyp_iolA_sug_iolW_aP _hyp_iolH_iolX_iolT1_hyp_hyp_iolE_iolX_hyp	Actinobacteria	Actinomycetia	Propionibacteriales	Propionibacteriaceae	Cutibacterium
1749	Acidipropionibacterium jensenii	5	GCA_004011075.1	7	7	3	5	1	227.96	t_iolS_arg_rOK_hyp_hyp_r_r_iolB_iolX_iolE_iolT1_sug_iolG1_nAD_alc_iolD_tra	Actinobacteria	Actinomycetia	Propionibacteriales	Propionibacteriaceae	Acidipropionibacterium
1750	Arachnia propionica	3	GCA_001592325.1	3	3	3	2	0.666667	321.2	hyp_iolD_iolB_iolC_hTH	Actinobacteria	Actinomycetia	Propionibacteriales	Propionibacteriaceae	Arachnia
1772	Mycolicibacterium smegmatis	24	GCA_000015005.1	10	9	4	21	0.875	185.06	phy_iolX_iolE_iolU_aP _iolS_reiD_t_t_t_r_iolC_hyp_deo_iolB_iolD_iolE_iolG1_r	Actinobacteria	Actinomycetia	Corynebacteriales	Mycobacteriaceae	Mycolicibacterium
1786	Mycolicibacterium sphagni	2	GCA_002250655.1	9	8	4	1	0.5	206.06	phy_iolX_iolE_iolU_nit_t_t_t_hyd_r_iolC_ald_iolB_iolD_iolE_iolG1_iolH_sho	Actinobacteria	Actinomycetia	Corynebacteriales	Mycobacteriaceae	Mycolicibacterium
1791	Mycolicibacterium aurum	3	GCA_001049355.1	10	8	4	2	0.666667	247.18	hyp_iolA_iolG1_iolE_iolD_iolB_hyp_iolC_hTH_2-o_iolX_r_d-t_rib_fru_put_iolU_iolE_iolX_hyp	Actinobacteria	Actinomycetia	Corynebacteriales	Mycobacteriaceae	Mycolicibacterium
1792	Mycolicibacterium chitae	2	GCA_010727725.1	7	7	4	2	1	224.43	mem_iolG1_iolD_iolB_ald_iolC_r_t_t_t_iS1_hyp_iolU_iolE_iolX_phy	Actinobacteria	Actinomycetia	Corynebacteriales	Mycobacteriaceae	Mycolicibacterium
1794	Mycolicibacterium gadium	1	GCA_010728925.1	7	7	4	1	1	310.34	asp_iolA_iolH_iolG1_iolE_iolD_iolB_ald_iolC_r	Actinobacteria	Actinomycetia	Corynebacteriales	Mycobacteriaceae	Mycolicibacterium
1795	Mycolicibacterium neoaurum	8	GCA_000691525.1	5	5	4	8	1	254.78	hyp_iolX_iolE_put_fru_rib_hyp_hTH_iolC_hyp_iolB_iolD_glu	Actinobacteria	Actinomycetia	Corynebacteriales	Mycobacteriaceae	Mycolicibacterium
1799	Mycolicibacterium aichiense	2	GCA_900453085.1	8	7	4	2	1	202	phy_iolX_iolE_iolU_dea_t_t_t_hyd_dea_t_r_iolC_dhn_iolB_iolD_iolE_iolG1_sho	Actinobacteria	Actinomycetia	Corynebacteriales	Mycobacteriaceae	Mycolicibacterium
1800	Mycolicibacterium chubuense	4	GCA_002086595.1	7	7	4	1	0.25	224.43	iolG1_iolD_iolB_ald_iolC_r_hyd_t_t_t_hyp_iolU_iolE_iolX_phy	Actinobacteria	Actinomycetia	Corynebacteriales	Mycobacteriaceae	Mycolicibacterium
1801	Mycobacterium diernhoferi	3	GCA_001907655.1	9	8	4	2	0.666667	207.78	lon_iolH_iolG1_iolE_iolD_iolB_ald_iolC_r_hyd_t_t_t_dim_iolU_iolE_iolX_phy	Actinobacteria	Actinomycetia	Corynebacteriales	Mycobacteriaceae	Mycobacterium
1804	Mycolicibacterium gilvum	3	GCA_000016365.1	7	7	4	3	1	220.61	hyp_iolG1_iolD_iolB_con_iolC_r_xyl_t_t_t_con_hyp_con_iolU_iolE_iolX_phy	Actinobacteria	Actinomycetia	Corynebacteriales	Mycobacteriaceae	Mycolicibacterium
1807	Mycolicibacterium obuense	3	GCA_004359005.1	8	8	4	2	0.666667	274.96	phy_iolX_iolE_iolU_dUF_dUF_dim_t_t_t_hyd_r_iolC_ald_iolB_iolD_iolA_iolG1_ync	Actinobacteria	Actinomycetia	Corynebacteriales	Mycobacteriaceae	Mycolicibacterium
1810	Mycolicibacterium vaccae	3	GCA_001655245.1	7	7	4	2	0.666667	222.06	phy_iolX_iolE_iolU_alc_t_t_t_r_hyp_hyd_r_iolC_hyp_iolB_iolD_iolG1_glu	Actinobacteria	Actinomycetia	Corynebacteriales	Mycobacteriaceae	Mycolicibacterium
1822	Nocardia vaccinii	1	GCA_001613305.1	5	5	4	1	1	228.26	put_iolD_iolB_hyp_hyp_iolC_fru_hyp_hyp_iolE_cat_iolX_pho	Actinobacteria	Actinomycetia	Corynebacteriales	Nocardiaceae	Nocardia
1823	Nocardia otitidiscaviarum	4	GCA_000308635.1	5	5	4	3	0.75	225.66	put_iolD_iolB_hyp_iolC_fru_rib_hyp_iolE_hTH_iolX_anh	Actinobacteria	Actinomycetia	Corynebacteriales	Nocardiaceae	Nocardia
1828	Rhodococcus fascians	6	GCA_000761075.1	12	10	4	4	0.666667	258.7	2-o_iolX_hTH_hyp_cat_iolT1_uni_iolA_iolH_iolG1_iolE_iolD_iolB_hyp_iolC_hTH_iolG1_iolU_hyp_rib_fru_iolX_hyp	Actinobacteria	Actinomycetia	Corynebacteriales	Nocardiaceae	Rhodococcus
1829	Rhodococcus rhodochrous	2	GCA_000517665.1	8	8	4	1	0.5	227.34	r_iolC_hyp_iolB_iolD_iolE_iolG1_iolH_iolA_r_1-d_tra_iolF_xyl	Actinobacteria	Actinomycetia	Corynebacteriales	Nocardiaceae	Rhodococcus
1830	Rhodococcus ruber	2	GCA_000341965.1	8	8	4	2	1	305.64	r_iolC_hyp_iolB_iolD_iolE_iolG1_iolH_iolA_r_iolT1_hyp	Actinobacteria	Actinomycetia	Corynebacteriales	Nocardiaceae	Rhodococcus
1833	Rhodococcus erythropolis	27	GCA_000010105.1	14	9	4	16	0.592593	235.89	con_iolA_iolH_iolG1_iolE_iolD_iolB_con_iolC_r_iolX_put_put_pep_hyp_con_iolG1_iolU_put_iolX_r_t_t_t_iolU_iolE_iolX_put	Actinobacteria	Actinomycetia	Corynebacteriales	Nocardiaceae	Rhodococcus
1836	Saccharopolyspora erythraea	4	GCA_000062885.1	7	7	4	3	0.75	336.14	ace_iolA_iolD_iolB_hyp_iolC_r_iolE_iolG1_trkA-C_sod_cyt_ami_put_sec_hyp_sec_iolF_r	Actinobacteria	Actinomycetia	Pseudonocardiales	Pseudonocardiaceae	Saccharopolyspora
1837	Saccharopolyspora hirsuta	1	GCA_008630535.1	12	9	4	1	1	261.72	hyd_iolT1_lac_sug_iolX_r_iolE_iolX_r_uni_iolT1_iolH_iolG1_iolE_r_iolC_deo_iolB_iolD_iolA_car	Actinobacteria	Actinomycetia	Pseudonocardiales	Pseudonocardiaceae	Saccharopolyspora
1838	Saccharopolyspora hordei	1	GCA_013410345.1	8	8	4	1	1	314.96	hSP_iolH_r_iolC_hyp_iolB_iolD_iolA_r_iolE_iolT1_iolG1_r	Actinobacteria	Actinomycetia	Pseudonocardiales	Pseudonocardiaceae	Saccharopolyspora
1848	Pseudonocardia thermophila	1	GCA_900142365.1	9	7	4	1	1	343.76	r_iolA_ade_pyr_hyp_fla_t_r_r_iolC_hyp_iolB_iolD_iolA_iolG1_t_t_t_iolX_iolE_r_ect_nAD_iolX_fer	Actinobacteria	Actinomycetia	Pseudonocardiales	Pseudonocardiaceae	Pseudonocardia
1861	Geodermatophilus obscurus	2	GCA_900143215.1	12	9	4	1	0.5	238.55	r_iolC_fru_iolB_iolD_iolE_iolG1_iolH_iolA_hyd_iolX_r_cyt_r_iolX_sug_iolG1_r_iolS_ect_t_t_t_iolX_hyp	Actinobacteria	Actinomycetia	Geodermatophilales	Geodermatophilaceae	Geodermatophilus
1866	Actinoplanes missouriensis	1	GCA_000284295.1	5	5	3	1	1	362.64	hyp_iolG1_t_t_t_iolE_iolA_iolD_iolB_put	Actinobacteria	Actinomycetia	Micromonosporales	Micromonosporaceae	Actinoplanes
1868	Actinoplanes digitatis	1	GCA_014205335.1	8	8	4	1	1	291.16	r_iolC_hyp_iolB_iolD_iolA_sim_sim_sim_iolE_iolG1_iolH_hyp_hyp_hyp_hyp_hyp_hyp_hyp_sug_iolX_r	Actinobacteria	Actinomycetia	Micromonosporales	Micromonosporaceae	Actinoplanes
1869	Actinoplanes utahensis	1	GCA_000785985.1	6	6	4	1	1	327.35	hyp_iolG1_t_t_t_iolE_iolA_iolD_iolB_iolC_ext	Actinobacteria	Actinomycetia	Micromonosporales	Micromonosporaceae	Actinoplanes
1881	Micromonospora viridifaciens	1	GCA_900091545.1	5	5	4	1	1	207.6	hyp_iolD_iolB_hyp_iolC_r_t_t_t_aBC_hyp_iolE_iolX_alp	Actinobacteria	Actinomycetia	Micromonosporales	Micromonosporaceae	Micromonospora
1885	Streptomyces actuosus	1	GCA_003208035.1	7	5	3	1	1	180.71	r_iolD_iolB_t_t_t_iolE_gNA_iolX_sho_phy_r_hyp_iolX_r_hyp_str_r_pIG_4-c_4-o_cat_iolT1_hyp_pol_r_t_iolT1_r	Actinobacteria	Actinomycetia	Streptomycetales	Streptomycetaceae	Streptomyces
1886	Streptomyces albidoflavus	43	GCA_004195935.1	5	5	4	37	0.860465	318.6	r_iolE_iolC_deo_iolB_iolD_iolA_hyp	Actinobacteria	Actinomycetia	Streptomycetales	Streptomycetaceae	Streptomyces
1888	Streptomyces albus	14	GCA_011006355.1	4	4	3	7	0.5	406.82	fUS_iolA_iolD_iolB_deo_iolC_r	Actinobacteria	Actinomycetia	Streptomycetales	Streptomycetaceae	Streptomyces
1889	Streptomyces ambofaciens	2	GCA_001632865.1	6	5	4	2	1	224.25	r_iolD_iolB_deo_iolC_t_t_t_iolE_3-d_iolX_iolX_hyp	Actinobacteria	Actinomycetia	Streptomycetales	Streptomycetaceae	Streptomyces
1890	Streptomyces antibioticus	4	GCA_002019855.1	5	5	4	2	0.5	338.68	ami_iolA_iolD_iolB_deo_iolC_iolE_r	Actinobacteria	Actinomycetia	Streptomycetales	Streptomycetaceae	Streptomyces
1892	Streptomyces anulatus	6	GCA_010548705.1	5	5	4	5	0.833333	322.98	dUF_iolA_iolD_iolB_deo_iolC_iolE_din	Actinobacteria	Actinomycetia	Streptomycetales	Streptomycetaceae	Streptomyces
1893	Streptomyces atratus	3	GCA_000745675.1	5	5	4	3	1	330.86	hyp_iolA_iolD_iolB_hyp_iolC_iolE_hyp	Actinobacteria	Actinomycetia	Streptomycetales	Streptomycetaceae	Streptomyces
1895	Streptomyces avidinii	1	GCA_003268965.1	5	5	4	1	1	325.18	alc_iolE_iolC_hyp_iolB_iolD_iolA_fru	Actinobacteria	Actinomycetia	Streptomycetales	Streptomycetaceae	Streptomyces
1896	Streptomyces bikiniensis	2	GCA_000716625.1	5	5	4	2	1	329.14	hyp_iolE_hyp_iolC_iolB_iolD_iolA_hyp	Actinobacteria	Actinomycetia	Streptomycetales	Streptomycetaceae	Streptomyces
1898	Streptomyces cacaoi	4	GCA_008312845.1	4	4	4	3	0.75	260.27	hyp_iolD_iolB_hyp_iolC_iolE_hyp	Actinobacteria	Actinomycetia	Streptomycetales	Streptomycetaceae	Streptomyces
1901	Streptomyces clavuligerus	5	GCA_000148465.1	5	5	4	5	1	331.24	hyp_iolA_iolD_iolB_hyp_iolC_iolE_hyp	Actinobacteria	Actinomycetia	Streptomycetales	Streptomycetaceae	Streptomyces
1902	Streptomyces coelicolor	14	GCA_000203835.1	6	5	4	13	0.928571	225	r_iolD_iolB_hyp_iolC_pro_pro_pro_iolE_con_iolX_hyp_put_put_iolX_hyp	Actinobacteria	Actinomycetia	Streptomycetales	Streptomycetaceae	Streptomyces
1903	Streptomyces corchorusii	1	GCA_001514055.1	4	4	3	1	1	406.6	r_iolC_deo_iolB_iolD_iolA_hyp	Actinobacteria	Actinomycetia	Streptomycetales	Streptomycetaceae	Streptomyces
1904	Streptomyces cyaneus	1	GCA_004028635.1	7	6	3	1	1	309.4	fru_iolH_iolC_hyp_iolB_iolD_iolA_iolX_hyp_hyp_hyp_hyp_hyp_hyp_hyp_hyp_r_iolA_3-p	Actinobacteria	Actinomycetia	Streptomycetales	Streptomycetaceae	Streptomyces
1905	Streptomyces exfoliatus	4	GCA_005517195.1	5	5	4	3	0.75	334.5	hyp_iolE_iolC_hyp_iolB_iolD_iolA_hyp	Actinobacteria	Actinomycetia	Streptomycetales	Streptomycetaceae	Streptomyces
1906	Streptomyces fradiae	4	GCA_001190165.1	7	7	4	2	0.5	281.23	iolX_iolG1_iolE_t_t_t_iolC_deo_iolB_iolD_iolA_r	Actinobacteria	Actinomycetia	Streptomycetales	Streptomycetaceae	Streptomyces
1907	Streptomyces glaucescens	2	GCA_002154375.1	4	4	3	2	1	405.7	hyp_iolA_iolD_iolB_hyp_iolC_hyp	Actinobacteria	Actinomycetia	Streptomycetales	Streptomycetaceae	Streptomyces
1908	Streptomyces globisporus	5	GCA_000720875.1	5	5	4	5	1	327.3	vit_iolA_iolD_iolB_iolC_iolE_hyp	Actinobacteria	Actinomycetia	Streptomycetales	Streptomycetaceae	Streptomyces
1909	Streptomyces griseolus	2	GCA_000721185.1	5	5	4	2	1	324.94	hyp_iolA_iolD_iolB_hyp_iolC_iolE_alc	Actinobacteria	Actinomycetia	Streptomycetales	Streptomycetaceae	Streptomyces
1911	Streptomyces griseus	21	GCA_000720255.1	5	5	4	19	0.904762	339.34	vit_iolA_iolD_iolB_hyp_iolC_iolE_hyp	Actinobacteria	Actinomycetia	Streptomycetales	Streptomycetaceae	Streptomyces
1912	Streptomyces hygroscopicus	10	GCA_002021875.1	6	6	4	7	0.7	323.2	hyp_iolA_iolD_iolB_hyp_iolC_t_t_t_iolE_iolG1_r	Actinobacteria	Actinomycetia	Streptomycetales	Streptomycetaceae	Streptomyces
1914	Streptomyces lavendulae	7	GCA_000718155.1	6	6	4	2	0.285714	309	hyp_iolG1_iolE_iolC_iolB_iolD_iolA_hyp	Actinobacteria	Actinomycetia	Streptomycetales	Streptomycetaceae	Streptomyces
1915	Streptomyces lincolnensis	3	GCA_001685355.1	8	7	3	3	1	186.88	nUD_iolS_hyp_r_iolD_iolC_t_t_t_iolE_iolG1_iolU_hyp_iolX_sho_hyp_dNA_iolX_r	Actinobacteria	Actinomycetia	Streptomycetales	Streptomycetaceae	Streptomyces
1916	Streptomyces lividans	3	GCA_000158935.1	6	5	4	3	1	225.23	con_iolX_pre_dNA_con_iolX_con_iolE_t_t_sol_iolC_con_iolB_iolD_r	Actinobacteria	Actinomycetia	Streptomycetales	Streptomycetaceae	Streptomyces
1919	Streptomyces microflavus	2	GCA_900207595.1	5	5	4	2	1	325.18	alc_iolE_iolC_hyp_iolB_iolD_iolA_fru	Actinobacteria	Actinomycetia	Streptomycetales	Streptomycetaceae	Streptomyces
1923	Streptomyces phaeochromogenes	1	GCA_001418655.1	4	4	3	1	1	402.27	hyp_iolC_hyp_iolB_iolD_iolA_hTH	Actinobacteria	Actinomycetia	Streptomycetales	Streptomycetaceae	Streptomyces
1927	Streptomyces rimosus	34	GCA_000720725.1	9	9	4	27	0.794118	299.04	hyp_iolA_iolD_iolB_hyp_iolC_iolE_iolG1_iolH_iolT1_hyp_put_iolX_hyp	Actinobacteria	Actinomycetia	Streptomycetales	Streptomycetaceae	Streptomyces
1928	Streptomyces rochei	3	GCA_002155895.1	6	5	4	2	0.666667	227.38	hyp_iolX_hyp_hyp_hyp_3-o_iolX_put_iolE_vit_fru_hyp_iolC_hyp_iolB_iolD_hTH	Actinobacteria	Actinomycetia	Streptomycetales	Streptomycetaceae	Streptomyces
1930	Streptomyces scabiei	18	GCA_002155725.1	5	5	4	17	0.944444	336.72	hyp_iolA_iolD_iolB_hyp_iolC_iolE_hyp	Actinobacteria	Actinomycetia	Streptomycetales	Streptomycetaceae	Streptomyces
1932	Streptomyces tendae	3	GCA_008632955.1	8	7	4	3	1	211.8	r_iolD_iolB_deo_iolC_t_t_t_iolE_iolG1_hyp_hup_met_dUF_iolU_iolX_sDR_phy_r_dUF_iolX_pPO	Actinobacteria	Actinomycetia	Streptomycetales	Streptomycetaceae	Streptomyces
1935	Streptomyces violaceoruber	2	GCA_002082175.1	5	5	4	1	0.5	316.28	hyp_iolA_iolD_iolB_deo_iolC_iolE_min	Actinobacteria	Actinomycetia	Streptomycetales	Streptomycetaceae	Streptomyces
1938	Streptomyces viridochromogenes	6	GCA_001047325.1	10	9	4	3	0.5	237.08	gDP_iolS_hyp_r_iolA_iolD_iolB_deo_iolC_t_t_t_iolE_iolG1_iolU_iolX_sho_phy_r_hyp_iolX_r	Actinobacteria	Actinomycetia	Streptomycetales	Streptomycetaceae	Streptomyces
1940	Streptomyces albireticuli	1	GCA_002192455.1	7	7	4	1	1	306.76	cop_iolA_iolD_iolB_deo_iolC_iolE_iolG1_iolX_r	Actinobacteria	Actinomycetia	Streptomycetales	Streptomycetaceae	Streptomyces
1941	Streptomyces badius	2	GCA_003263885.1	5	5	4	2	1	321.94	min_iolE_iolC_deo_iolB_iolD_iolA_hyp	Actinobacteria	Actinomycetia	Streptomycetales	Streptomycetaceae	Streptomyces
1943	Streptomyces griseoruber	2	GCA_001418585.1	6	6	3	1	0.5	315.53	fru_iolC_hyp_iolB_iolD_iolA_iolX_hyp_iolH_iSL	Actinobacteria	Actinomycetia	Streptomycetales	Streptomycetaceae	Streptomyces
1944	Streptomyces halstedii	2	GCA_010548175.1	5	5	4	2	1	325.44	zin_iolE_iolC_deo_iolB_iolD_iolA_hyp	Actinobacteria	Actinomycetia	Streptomycetales	Streptomycetaceae	Streptomyces
1946	Streptomyces kasugaensis	1	GCA_002261115.1	8	8	4	1	1	302.85	hyp_iolX_r_hyp_hyp_iolT1_hyp_iolG1_iolE_iolC_hyp_iolB_iolD_iolA_vit	Actinobacteria	Actinomycetia	Streptomycetales	Streptomycetaceae	Streptomyces
1950	Streptomyces peucetius	2	GCA_002777535.1	4	4	3	1	0.5	377.05	ser_iolA_iolD_5-d_deo_iolC_iolE_r	Actinobacteria	Actinomycetia	Streptomycetales	Streptomycetaceae	Streptomyces
1951	Streptomyces purpureus	1	GCA_000384175.1	5	5	4	1	1	333	hyp_iolA_iolD_iolB_hyp_iolC_iolE_hyp	Actinobacteria	Actinomycetia	Streptomycetales	Streptomycetaceae	Streptomyces
1952	Streptomyces thermoviolaceus	1	GCA_012034235.1	5	5	4	1	1	253.9	dUF_iolD_iolB_deo_iolC_t_t_t_iolE_iolX_hyp	Actinobacteria	Actinomycetia	Streptomycetales	Streptomycetaceae	Streptomyces
1954	Streptomyces brasiliensis	1	GCA_000717015.1	5	5	4	1	1	317.52	hyp_iolA_iolD_iolB_hyp_iolC_iolE_hyp	Actinobacteria	Actinomycetia	Streptomycetales	Streptomycetaceae	Streptomyces
1956	Streptomyces diastaticus	4	GCA_011170125.1	5	5	4	2	0.5	323.92	hyp_iolA_iolD_iolB_hyp_iolC_iolE_hyp	Actinobacteria	Actinomycetia	Streptomycetales	Streptomycetaceae	Streptomyces
1960	Streptomyces vinaceus	2	GCA_000717215.1	5	5	4	1	0.5	317.02	hyp_iolE_iolC_hyp_iolB_iolD_iolA_hyp	Actinobacteria	Actinomycetia	Streptomycetales	Streptomycetaceae	Streptomyces
1961	Streptomyces virginiae	3	GCA_000720455.1	6	6	4	2	0.666667	314.92	hyp_iolG1_iolE_iolC_iolB_iolD_iolA_hyp	Actinobacteria	Actinomycetia	Streptomycetales	Streptomycetaceae	Streptomyces
1963	Streptomyces olivochromogenes	2	GCA_001514115.1	7	6	4	2	1	270.09	r_iolX_hyp_fAD_r_hyp_r_iolA_iolD_iolB_deo_iolC_t_t_t_iolE_iolA_r	Actinobacteria	Actinomycetia	Streptomycetales	Streptomycetaceae	Streptomyces
1967	Streptomyces kanamyceticus	1	GCA_008704495.1	5	5	4	1	1	328.5	r_iolE_iolC_deo_iolB_iolD_iolA_5-c	Actinobacteria	Actinomycetia	Streptomycetales	Streptomycetaceae	Streptomyces
1968	Streptomyces cellulosae	1	GCA_000721105.1	9	8	3	1	1	315.63	hyp_iolH_iolG1_iolT1_iolE_iolA_iolD_5-d_hyp_iolC_cat_iolU_iolG1_fru	Actinobacteria	Actinomycetia	Streptomycetales	Streptomycetaceae	Streptomyces
1969	Streptomyces chartreusis	5	GCA_000226455.1	9	8	4	3	0.6	255.91	hTH_iolA_iolD_iolB_hyp_iolC_hyp_fru_fru_iolE_iolG1_iolU_iolX_3-o_hyp_hyp_hyp_iolX_hTH	Actinobacteria	Actinomycetia	Streptomycetales	Streptomycetaceae	Streptomyces
1970	Streptomyces morookaense	1	GCA_013030945.1	7	7	4	1	1	300.8	sGN_iolA_iolD_iolB_deo_iolC_iolE_iolG1_iolX_r	Actinobacteria	Actinomycetia	Streptomycetales	Streptomycetaceae	Streptomyces
1971	Streptomyces noursei	2	GCA_001704275.1	9	9	4	2	1	276.88	pro_iolI_rec_cit_cop_put_ace_int_iolX_r_hyp_put_iolT1_hyp_iolG1_iolE_iolC_hyp_iolB_iolD_iolA_hyp	Actinobacteria	Actinomycetia	Streptomycetales	Streptomycetaceae	Streptomyces
1992	Thermomonospora echinospora	1	GCA_900108175.1	5	5	4	1	1	249.24	t_iolD_iolB_hyp_iolC_iolE_iolX_r	Actinobacteria	Actinomycetia	Streptosporangiales	Thermomonosporaceae	Thermomonospora
1993	Actinomadura madurae	3	GCA_000468475.2	5	5	4	3	1	249.36	hyp_iolD_iolB_iolC_iolE_iolX_hyp	Actinobacteria	Actinomycetia	Streptosporangiales	Thermomonosporaceae	Actinomadura
1999	Planomonospora venezuelensis	1	GCA_014203605.1	5	5	4	1	1	242.52	r_iolX_iolE_iolC_dhn_iolB_iolD_put	Actinobacteria	Actinomycetia	Streptosporangiales	Streptosporangiaceae	Planomonospora
2001	Streptosporangium roseum	1	GCA_000024865.1	5	5	4	1	1	249.14	r_iolX_iolE_iolC_con_iolB_iolD_pho	Actinobacteria	Actinomycetia	Streptosporangiales	Streptosporangiaceae	Streptosporangium
2002	Streptosporangium amethystogenes	1	GCA_000721075.1	5	5	4	1	1	249.72	hTH_iolX_iolE_iolC_hyp_iolB_iolD_hyp	Actinobacteria	Actinomycetia	Streptosporangiales	Streptosporangiaceae	Streptosporangium
2006	Thermobispora bispora	1	GCA_000092645.1	5	5	4	1	1	259.36	maj_iolD_iolB_con_iolC_iolE_iolX_hyp	Actinobacteria	Actinomycetia	Streptosporangiales	Streptosporangiaceae	Thermobispora
2017	Streptoalloteichus hindustanus	1	GCA_900129375.1	5	5	4	1	1	227.34	pro_iolD_iolB_hyp_iolC_iolE_iolX_r	Actinobacteria	Actinomycetia	Pseudonocardiales	Pseudonocardiaceae	Streptoalloteichus
2024	Thermoactinomyces intermedius	2	GCA_013867715.1	7	7	4	2	1	446.37	r_iolX_iolE_iolD_iolA_iolC_iolB_iolG2_t	Firmicutes	Bacilli	Bacillales	Thermoactinomycetaceae	Thermoactinomyces
2026	Thermoactinomyces vulgaris	1	GCA_001187615.2	7	7	4	1	1	446.94	r_iolX_iolE_iolD_iolA_iolC_iolB_iolG2_t	Firmicutes	Bacilli	Bacillales	Thermoactinomycetaceae	Thermoactinomyces
2030	Kibdelosporangium aridum	2	GCA_900176515.1	6	6	4	2	1	301.6	r_iolD_iolB_hyp_iolC_sim_sim_sim_iolE_iolX_r_iolA_r	Actinobacteria	Actinomycetia	Pseudonocardiales	Pseudonocardiaceae	Kibdelosporangium
2033	Microbacterium testaceum	3	GCA_001476655.1	8	7	4	2	0.666667	246.91	t_iolR2_6-p_alp_r_iolC_hyp_iolA_iolB_iolD_iolE_iolX_iolX_t	Actinobacteria	Actinomycetia	Micrococcales	Microbacteriaceae	Microbacterium
2035	Curtobacterium flaccumfaciens	10	GCA_004103915.1	8	8	4	5	0.5	272.39	dNA_iolC_deo_iolA_iolB_iolD_iolE_iolG1_iolH_tra_iolX_tau	Actinobacteria	Actinomycetia	Micrococcales	Microbacteriaceae	Curtobacterium
2036	Curtobacterium citreum	2	GCA_006715175.1	9	9	4	2	1	252.48	asp_iolJ_fru_dNA_iolC_dhn_iolA_iolB_iolD_iolE_iolG1_iolH_tra_iolX_tau	Actinobacteria	Actinomycetia	Micrococcales	Microbacteriaceae	Curtobacterium
2041	Aeromicrobium erythreum	1	GCA_001509405.1	8	8	4	1	1	271.43	hyd_iolX_r_iolG1_iolG2_hyp_t_t_iolA_iolD_iolB_hyp_iolC_iolE_r	Actinobacteria	Actinomycetia	Propionibacteriales	Nocardioidaceae	Aeromicrobium
2052	Mobiluncus mulieris	20	GCA_000148485.2	8	8	4	14	0.7	204.6	pro_iolE_iolG2_hyp_iolG1_gro_iolC_r_hyp_iolT1_iolX_hyp_iolB_iolD_exo	Actinobacteria	Actinomycetia	Actinomycetales	Actinomycetaceae	Mobiluncus
2054	Gordonia bronchialis	3	GCA_009730435.1	10	9	4	3	1	253.32	iS3_iolT2_r_iolA_iolG1_iolD_iolB_ald_iolC_iolX_t_sub_t_aTP_r_hyp_iolU_iolE_iolX_sDR	Actinobacteria	Actinomycetia	Corynebacteriales	Gordoniaceae	Gordonia
2061	Tsukamurella paurometabola	3	GCA_000092225.1	7	6	4	2	0.666667	267.57	t_iolX_t_inn_t_iolX_iolE_r_iolC_put_iolA_iolB_iolD_acy	Actinobacteria	Actinomycetia	Corynebacteriales	Tsukamurellaceae	Tsukamurella
2074	Pseudonocardia autotrophica	3	GCA_002119215.1	6	6	4	3	1	303.48	hyp_iolA_iolD_iolB_fru_iolC_hTH_iolE_iolX_rib	Actinobacteria	Actinomycetia	Pseudonocardiales	Pseudonocardiaceae	Pseudonocardia
2099	Mycoplasma hyopneumoniae	21	GCA_009831945.1	6	6	3	21	1	331.05	hyp_iolX_t_t_t_iolE_iolD_iolG2_myo_iolC_iolA_ser	Tenericutes	Mollicutes	Mycoplasmatales	Mycoplasmataceae	Mycoplasma
2100	Mycoplasma hyorhinis	1	GCA_009831745.1	5	5	3	1	1	361.66	aAA_iolA_iolC_myo_iolG2_iolD_iolE_aTP	Tenericutes	Mollicutes	Mycoplasmatales	Mycoplasmataceae	Mycoplasma
2374	Acetonema longum	1	GCA_000219125.2	10	10	4	1	1	324.86	hyp_iolR2_iolA_iolJ_iolC_iolB_iolD_iolE_iolG2_oxi_hyp_cob_met_iolT1_sho_xyl_hyd_iolI_hyp	Firmicutes	Negativicutes	Selenomonadales	Sporomusaceae	Acetonema
2434	Roseobacter denitrificans	3	GCA_000014045.1	6	6	4	3	1	182.9	ura_iolG2_fru_iolB_iolC_iolD_iolG1_iolE_oxi	Proteobacteria	Alphaproteobacteria	Rhodobacterales	Roseobacteraceae	Roseobacter
2738	Vagococcus fluvialis	2	GCA_900163795.1	8	8	4	1	0.5	369.14	na+_iolR2_iolA_iolB_iolC_iolD_iolE_t_iolG2_hyp_iolX_hyp	Firmicutes	Bacilli	Lactobacillales	Enterococcaceae	Vagococcus
2739	Vagococcus salmoninarum	1	GCA_003987495.1	8	8	4	1	1	360.71	t_iolG2_t_iolE_iolX_iolD_iolC_iolB_iolA_iolR2_tau	Firmicutes	Bacilli	Lactobacillales	Enterococcaceae	Vagococcus
2746	Halomonas elongata	3	GCA_000196875.2	8	8	4	2	0.666667	451.6	t_iolG1_iolA_iolE_iolD_iolC_xyl_aBC_aBC_aBC_iolR_iolG2_iolB_uPF	Proteobacteria	Gammaproteobacteria	Oceanospirillales	Halomonadaceae	Halomonas
2748	Carnobacterium divergens	27	GCA_004564785.1	9	9	4	27	1	380.38	tau_iolR2_iolA_iolB_iolC_iolD_iolG1_iolX_iolE_iolT1_ace	Firmicutes	Bacilli	Lactobacillales	Carnobacteriaceae	Carnobacterium
2749	Carnobacterium gallinarum	1	GCA_000744375.1	8	8	4	1	1	367.71	hyp_iolR2_iolA_iolB_iolC_iolD_iolG1_iolE_put_hyp_hyp_iolS_hyp	Firmicutes	Bacilli	Lactobacillales	Carnobacteriaceae	Carnobacterium
2751	Carnobacterium maltaromaticum	30	GCA_001438765.1	11	9	4	14	0.466667	350.42	msa_iolR2_iolA_iolB_iolC_iolD_iolX_iolE_iolG2_iolJ_hyp_iolR2_hyp_hyp_hyp_iolR2_aBC	Firmicutes	Bacilli	Lactobacillales	Carnobacteriaceae	Carnobacterium
2756	Brochothrix thermosphacta	24	GCA_900332055.1	12	11	4	24	1	360.92	alp_iolD_con_unc_t_con_con_iolJ_iolI_iolH_iolG1_iolT1_iolE_iolD_iolC_iolB_iolA_iolR2_put	Firmicutes	Bacilli	Bacillales	Listeriaceae	Brochothrix
2757	Brochothrix campestris	1	GCA_000525915.1	9	8	4	1	1	363.64	4-o_iolR2_iolA_iolB_iolC_iolD_iolE_iolT1_iolG1_hyp_cel_lys_pho_hyp_iolD_put	Firmicutes	Bacilli	Bacillales	Listeriaceae	Brochothrix
13160	Brevundimonas bullata	2	GCA_014204375.1	8	7	4	2	1	407.25	ton_iolG2_iolG2_iolR_iolC_iolD_iolE_iolB_iolA_t	Proteobacteria	Alphaproteobacteria	Caulobacterales	Caulobacteraceae	Brevundimonas
13373	Burkholderia mallei	83	GCA_000755845.1	7	6	4	79	0.951807	365.61	sul_iolG2_iolG2_iolR_per_bra_t_iolC_iolD_iolE_iolB_t	Proteobacteria	Betaproteobacteria	Burkholderiales	Burkholderiaceae	Burkholderia
13656	Rhizorhapis suberifaciens	1	GCA_014200045.1	7	7	4	1	1	435.24	hyp_iolR_iolA_iolB_iolE_iolD_iolC_hyp_mFS_iro_hyd_iolG2_t	Proteobacteria	Alphaproteobacteria	Sphingomonadales	Sphingomonadaceae	Rhizorhapis
13688	Novosphingobium capsulatum	1	GCA_001598375.1	5	5	3	1	1	354.48	hyp_iolE_iolD_iolC_iolG2_hyp_t_iolR_ser	Proteobacteria	Alphaproteobacteria	Sphingomonadales	Sphingomonadaceae	Novosphingobium
28031	Lysinibacillus fusiformis	2	GCA_000178135.1	10	9	4	1	0.5	370.26	r_iolJ_iolD_iolC_iolB_iolA_iolR2_hyp_iolX_iolX_aTP_t_d-r_r_iolG2_iolE_xyl	Firmicutes	Bacilli	Bacillales	Bacillaceae	Lysinibacillus
28042	Saccharopolyspora rectivirgula	2	GCA_000497205.1	9	8	4	2	1	307.5	uri_iolT1_rib_hyp_hyp_hyp_hyp_hyp_iolH_hTH_iolC_hyp_iolB_iolD_iolA_iolE_iolT1_iolG1_hyp	Actinobacteria	Actinomycetia	Pseudonocardiales	Pseudonocardiaceae	Saccharopolyspora
28047	Mycolicibacterium confluentis	2	GCA_002102105.1	11	10	4	2	1	185.27	hyp_iolH_iolG1_iolE_iolD_iolB_ald_iolC_r_t_t_t_reiD_iolS_hyd_hyp_iolU_iolE_iolX_phy	Actinobacteria	Actinomycetia	Corynebacteriales	Mycobacteriaceae	Mycolicibacterium
28049	Acidothermus cellulolyticus	2	GCA_013408215.1	10	8	4	2	1	271.77	r_iolA_iolD_iolB_dhn_iolC_r_iolX_sim_sim_sim_iolG1_iolH_iolX_sug_ect_iolX_nAD_iolE_hyp	Actinobacteria	Actinomycetia	Acidothermales	Acidothermaceae	Acidothermus
28077	Nitrospirillum amazonense	7	GCA_007828025.1	6	6	4	7	1	394.6	t_iolG2_iolR_iolC_iolD_iolE_iolB_alp	Proteobacteria	Alphaproteobacteria	Rhodospirillales	Azospirillaceae	Nitrospirillum
28082	Legionella anisa	5	GCA_000333755.1	5	5	3	5	1	408.86	hyp_iolT1_iolG2_iolC_iolD_iolE_hyp	Proteobacteria	Gammaproteobacteria	Legionellales	Legionellaceae	Legionella
28083	Legionella birminghamensis	3	GCA_001467505.1	5	5	3	3	1	390.7	hyp_iolE_iolD_iolC_iolG2_iolT1_hyp	Proteobacteria	Gammaproteobacteria	Legionellales	Legionellaceae	Legionella
28084	Legionella cherrii	4	GCA_001467035.1	5	5	3	4	1	402.68	hyp_iolE_iolD_iolC_iolG2_iolT1_hyp	Proteobacteria	Gammaproteobacteria	Legionellales	Legionellaceae	Legionella
28085	Legionella cincinnatiensis	3	GCA_001467545.1	5	5	3	3	1	398.68	hyp_iolT1_iolG2_iolC_iolD_iolE_ami	Proteobacteria	Gammaproteobacteria	Legionellales	Legionellaceae	Legionella
28087	Legionella sainthelensi	8	GCA_002848365.2	5	5	3	6	0.75	398.88	fAD_iolE_iolD_iolC_iolG2_iolT1_hyp	Proteobacteria	Gammaproteobacteria	Legionellales	Legionellaceae	Legionella
28092	Robbsia andropogonis	3	GCA_902833845.1	10	8	4	2	0.666667	355.09	hyd_iolA_2-s_iolT1_out_mon_hyp_iolB_iolE_iolD_iolC_fru_xyl_hyp_iolR_iolG2_iolG2_hyp_iolA_r	Proteobacteria	Betaproteobacteria	Burkholderiales	Burkholderiaceae	Robbsia
28094	Trinickia caryophylli	5	GCA_002879875.1	7	6	4	5	1	366.57	sul_iolG2_iolG2_iolR_t_aTPase_t_iolC_iolD_iolE_iolB_hyp	Proteobacteria	Betaproteobacteria	Burkholderiales	Burkholderiaceae	Trinickia
28095	Burkholderia gladioli	237	GCA_902832055.1	7	6	4	235	0.991561	371.23	sul_iolG2_iolG2_iolR_hyp_hyp_fru_iolC_iolD_iolE_iolB_hig	Proteobacteria	Betaproteobacteria	Burkholderiales	Burkholderiaceae	Burkholderia
28099	Agrobacterium rubi	8	GCA_001692345.1	5	5	4	4	0.5	430.74	per_iolB_iolE_iolD_iolC_iolR_gly	Proteobacteria	Alphaproteobacteria	Hyphomicrobiales	Rhizobiaceae	Agrobacterium
28101	Phyllobacterium myrsinacearum	6	GCA_004216655.1	10	9	4	5	0.833333	269.54	r_iolI2_t_t_t_iolG2_iolG1_iolR_iolC_iolD_iolE_hyp_iolB_hyp_rNA_hyp_pen_thi_dMS_ena_iolA_t_r_thr_r_iolG1_dTD	Proteobacteria	Alphaproteobacteria	Hyphomicrobiales	Phyllobacteriaceae	Phyllobacterium
28104	Mesorhizobium huakuii	2	GCA_014189455.1	5	5	3	1	0.5	349.52	dUF_iolB_dUF_iolE_3D-_iolC_iolR_gfo_r_lys_3-d_hyp_sDR_iolG2_t	Proteobacteria	Alphaproteobacteria	Hyphomicrobiales	Phyllobacteriaceae	Mesorhizobium
28108	Alteromonas macleodii	1	GCA_000808595.1	7	7	4	1	1	354.03	sod_iolB_iolG2_iolR_hyp_hyp_iolA_iolE_iolD_iolC	Proteobacteria	Gammaproteobacteria	Alteromonadales	Alteromonadaceae	Alteromonas
28141	Cronobacter sakazakii	294	GCA_001619915.1	10	10	4	274	0.931973	686.81	tat_iolT1_iolE_iolH_iolG1_iolD_iolC_iolR_iolB_iolA_iolI2_hyp	Proteobacteria	Gammaproteobacteria	Enterobacterales	Enterobacteriaceae	Cronobacter
28151	Serratia proteamaculans	11	GCA_013337185.1	10	10	4	11	1	762.31	t_iolI2_iolT1_iolA_iolB_iolR_iolC_iolD_iolG1_iolH_iolE_hyp	Proteobacteria	Gammaproteobacteria	Enterobacterales	Yersiniaceae	Serratia
28152	Yersinia kristensenii	38	GCA_902170425.1	9	9	4	34	0.894737	735.66	l-a_iolE_iolH_iolG1_iolD_iolC_iolR_iolB_iolA_iolI2_put	Proteobacteria	Gammaproteobacteria	Enterobacterales	Yersiniaceae	Yersinia
28172	Vibrio metschnikovii	4	GCA_000176155.1	7	7	4	2	0.5	626.56	n-a_iolA_iolE_iolC_iolD_iolB_iolR_dNA_sig_hyp_iolG2_d-r	Proteobacteria	Gammaproteobacteria	Vibrionales	Vibrionaceae	Vibrio
28173	Vibrio nigripulchritudo	17	GCA_000723805.1	4	4	4	13	0.764706	237.95	put_iolB_iolC_put_iolD_iolE_put	Proteobacteria	Gammaproteobacteria	Vibrionales	Vibrionaceae	Vibrio
28210	Chelatococcus asaccharovorans	1	GCA_003201475.1	6	6	4	1	1	381.92	myo_iolG2_nAD_iolR_iolC_iolD_iolE_iolB_t	Proteobacteria	Alphaproteobacteria	Hyphomicrobiales	Chelatococcaceae	Chelatococcus
28213	Sphingomonas parapaucimobilis	1	GCA_000787715.1	6	6	4	1	1	355.92	hyp_iolB_iolE_iolD_iolC_iolG2_put_hyp_put_iolR_hyp	Proteobacteria	Alphaproteobacteria	Sphingomonadales	Sphingomonadaceae	Sphingomonas
28252	Halomonas halodenitrificans	1	GCA_000620045.1	8	8	4	1	1	440.98	hyp_iolB_iolG2_iolR_hyp_xyl_fru_iolG1_4-f_hyp_iolC_iolD_iolE_iolA_tRN	Proteobacteria	Gammaproteobacteria	Oceanospirillales	Halomonadaceae	Halomonas
28254	Marinomonas communis	1	GCA_004363305.1	10	9	4	1	1	447.67	sug_iolG1_r_hyp_iolB_iolR_hyp_r_t_t_t_hyp_iolI2_iolH_iolG1_iolC_iolD_iolE_iolA_pho	Proteobacteria	Gammaproteobacteria	Oceanospirillales	Oceanospirillaceae	Marinomonas
28258	Cobetia marina	3	GCA_001720485.1	11	8	4	3	1	458.65	sig_iolB_iolG2_iolR_r_aTPase_t_iolC_iolD_iolE_iolA_xyl_iolT1_gly_iolT1_iolE_oxi_iolD_3-o	Proteobacteria	Gammaproteobacteria	Oceanospirillales	Halomonadaceae	Cobetia
28264	Arcanobacterium haemolyticum	5	GCA_900445275.1	7	7	4	4	0.8	298.2	unc_iolA_iolD_iolB_unc_iolC_hTH_tra_iolX_iolE_unc_iolT1_s-(	Actinobacteria	Actinomycetia	Actinomycetales	Actinomycetaceae	Arcanobacterium
28320	Mycoplana dimorpha	1	GCA_003046475.1	4	4	4	1	1	467.48	glu_iolB_iolE_iolD_iolC_glu	Proteobacteria	Alphaproteobacteria	Hyphomicrobiales	Brucellaceae	Mycoplana
28447	Clavibacter michiganensis	53	GCA_000355695.1	4	4	3	51	0.962264	385.05	hyp_iolC_con_iolA_iolB_iolD_chl	Actinobacteria	Actinomycetia	Micrococcales	Microbacteriaceae	Clavibacter
28450	Burkholderia pseudomallei	1590	GCA_000755905.1	7	6	4	1569	0.986792	365.74	t_iolB_iolE_iolD_iolC_t_bra_per_iolR_iolG2_iolG2_sul	Proteobacteria	Betaproteobacteria	Burkholderiales	Burkholderiaceae	Burkholderia
28894	Streptomyces nitrosporeus	1	GCA_008704555.1	5	5	4	1	1	327.92	r_iolE_iolC_deo_iolB_iolD_iolA_hyp	Actinobacteria	Actinomycetia	Streptomycetales	Streptomycetaceae	Streptomyces
28901	Salmonella enterica	4551	GCA_003000075.1	15	15	4	3953	0.8686	856.66	hyp_iolR_iolT1_hyp_iolT2_iolB_iolA_hyp_reiD_iolE_iolG1_srfJ_iolI_t_iolC_iolD_iolG2_t_iolI2_iolH_hyp	Proteobacteria	Gammaproteobacteria	Enterobacterales	Enterobacteriaceae	Salmonella
29303	Streptomyces cattleya	2	GCA_000237305.1	7	6	4	2	1	210.69	con_iolC_put_cyt_put_iolX_iolG1_iolE_t_t_t_iolC_con_iolB_iolD_r	Actinobacteria	Actinomycetia	Streptomycetales	Streptomycetaceae	Streptomyces
29306	Streptomyces griseoluteus	1	GCA_004784465.1	5	5	4	1	1	335.96	r_iolE_iolC_deo_iolB_iolD_iolA_aPC	Actinobacteria	Actinomycetia	Streptomycetales	Streptomycetaceae	Streptomyces
29316	Schaalia hyovaginalis	1	GCA_014208035.1	12	9	4	1	1	222.64	suc_iolC_hyp_iolB_iolD_s-(_r_sug_iolX_r_iolE_iolG1_iolH_iolT1_iolE_iolT2_iolX_r_put_t_tra_iolX_rib	Actinobacteria	Actinomycetia	Actinomycetales	Actinomycetaceae	Schaalia
29320	Paenarthrobacter nicotinovorans	5	GCA_003208515.1	9	8	4	3	0.6	265.57	tau_iolC_hyp_iolD_iolA_iolE_iolG1_iolH_iolB_r_t_t_t_r_iolX_sug_iolX	Actinobacteria	Actinomycetia	Micrococcales	Micrococcaceae	Paenarthrobacter
29354	Lacrimispora celerecrescens	1	GCA_900185635.1	10	10	3	1	1	278.5	hyp_reiD_iolG1_iolX_hyp_r_2-d_hyp_gly_iolR2_iolJ_iolA_iolC_iolD_iolE_iolG2_5-d	Firmicutes	Clostridia	Eubacteriales	Lachnospiraceae	Lacrimispora
29370	Lacrimispora sphenoides	2	GCA_900461315.1	10	9	3	2	1	277.93	myo_iolG2_iolE_iolD_iolC_iolA_iolJ_iolR2_gly_unc_deh_r_xyl_iolG1_iolG1_reiD_ext	Firmicutes	Clostridia	Eubacteriales	Lachnospiraceae	Lacrimispora
29378	Staphylococcus arlettae	10	GCA_007992735.1	9	9	4	5	0.5	367.5	put_iolJ_iolG2_t_iolE_iolX_iolD_iolC_iolB_iolA_iolR2_hyp	Firmicutes	Bacilli	Bacillales	Staphylococcaceae	Staphylococcus
29384	Staphylococcus kloosii	5	GCA_002902055.1	9	9	4	4	0.8	362.29	for_iolG2_t_iolE_iolX_iolR2_iolA_iolB_iolC_iolD_iolJ_t	Firmicutes	Bacilli	Bacillales	Staphylococcaceae	Staphylococcus
29405	Microlunatus phosphovorus	1	GCA_000270245.1	7	6	3	1	1	212.89	hyp_iolE_tra_put_iolU_oxi_hyp_r_r_hyp_iolT1_iolX_iolX_r_hyp_put_put_t_t_t_iolD_iolB_thr	Actinobacteria	Actinomycetia	Propionibacteriales	Propionibacteriaceae	Microlunatus
29438	Pseudomonas savastanoi	112	GCA_001467115.1	9	9	4	58	0.517857	501.68	hyp_iolR_iolC_iolE_iolB_iolA_iolI2_iolD_iolG1_iolH_oxi	Proteobacteria	Gammaproteobacteria	Pseudomonadales	Pseudomonadaceae	Pseudomonas
29442	Pseudomonas tolaasii	14	GCA_000276565.1	7	7	4	12	0.857143	490.53	scy_iolG1_iolD_iolI2_iolB_iolE_iolC_iolR_cat	Proteobacteria	Gammaproteobacteria	Pseudomonadales	Pseudomonadaceae	Pseudomonas
29449	Rhizobium etli	14	GCA_001908375.1	6	6	4	13	0.928571	360.22	hyp_iolB_iolE_iolD_iolC_iolR_iolG1_fer	Proteobacteria	Alphaproteobacteria	Hyphomicrobiales	Rhizobiaceae	Rhizobium
29450	Rhizobium leucaenae	4	GCA_000426285.1	6	6	4	4	1	356.97	fer_iolG1_iolR_iolC_iolD_iolE_iolB_mul	Proteobacteria	Alphaproteobacteria	Hyphomicrobiales	Rhizobiaceae	Rhizobium
29459	Brucella melitensis	342	GCA_000250835.2	7	7	4	172	0.502924	356.9	hyp_iolG2_iolR_iolC_iolD_iolE_iolB_ino_sul_hyp_put_iolA_r	Proteobacteria	Alphaproteobacteria	Hyphomicrobiales	Brucellaceae	Brucella
29460	Brucella neotomae	6	GCA_000158715.1	8	7	4	3	0.5	318.62	n-f_iolR_fAD_con_gly_gly_gly_r_iolA_ext_bin_iro_ino_iolB_iolE_iolD_iolC_iolR_iolG2_con	Proteobacteria	Alphaproteobacteria	Hyphomicrobiales	Brucellaceae	Brucella
29461	Brucella suis	54	GCA_000741995.1	9	7	4	27	0.5	282.34	hyp_iolR_rho_hyp_gly_gly_gly_asn_iolA_bac_bin_t_ino_iolB_iolE_iolD_iolC_iolC_iolR_iolG2_hTH	Proteobacteria	Alphaproteobacteria	Hyphomicrobiales	Brucellaceae	Brucella
29471	Pectobacterium atrosepticum	10	GCA_000011605.1	8	8	4	9	0.9	557.58	con_iolR_iolA_iolD_iolG2_t_t_t_iolG1_iolC_iolE_iolB_con	Proteobacteria	Gammaproteobacteria	Enterobacterales	Pectobacteriaceae	Pectobacterium
29483	Yersinia aldovae	8	GCA_001122605.1	9	9	4	7	0.875	733.26	qer_iolE_iolH_iolG1_iolD_iolC_iolR_iolB_iolA_iolI2_nAD	Proteobacteria	Gammaproteobacteria	Enterobacterales	Yersiniaceae	Yersinia
29484	Yersinia frederiksenii	46	GCA_902170345.1	11	10	4	23	0.5	698.33	pur_iolI2_iolT1_iolA_iolB_iolR_iolC_iolD_iolG1_iolH_iolE_l-a_que_r_t_the_hyp_asp_iolD_alp	Proteobacteria	Gammaproteobacteria	Enterobacterales	Yersiniaceae	Yersinia
29485	Yersinia rohdei	11	GCA_902173195.1	8	8	4	8	0.727273	746.75	t_iolI2_iolA_iolB_iolR_iolC_iolD_iolG1_iolE_l-a	Proteobacteria	Gammaproteobacteria	Enterobacterales	Yersiniaceae	Yersinia
29488	Photorhabdus luminescens	15	GCA_001083805.1	8	8	4	14	0.933333	559.71	hyp_iolR_iolA_iolD_iolG2_t_iolG1_iolC_iolE_iolB_cRI	Proteobacteria	Gammaproteobacteria	Enterobacterales	Morganellaceae	Photorhabdus
29489	Aeromonas enteropelogenes	1	GCA_003849645.1	7	7	3	1	1	555.09	hyp_iolA_iolR_iolD_iS6_iS6_iS6_iolG2_t_cyc_3'-_iolG1_iolC_iolE	Proteobacteria	Gammaproteobacteria	Aeromonadales	Aeromonadaceae	Aeromonas
29497	Vibrio splendidus	3	GCA_001557875.1	12	9	4	3	1	379.43	hyp_iolE_ace_but_but_iolA_iolC_d-t_gal_rib_iolR_iolG2_iolI_iolR_d-t_iolB_iolC_ino_iolD_iolE_iolT1_r	Proteobacteria	Gammaproteobacteria	Vibrionales	Vibrionaceae	Vibrio
29522	Brachyspira aalborgi	13	GCA_008016725.1	7	6	4	11	0.846154	339.09	50S_iolC_cla_r_hyp_hyp_hyp_iolG2_t_t_iolG2_iolB_iolD_iolE_iolA_epo	Spirochaetes	Spirochaetia	Brachyspirales	Brachyspiraceae	Brachyspira
29563	Halanaerobium salsuginis	1	GCA_900114545.1	5	5	4	1	1	379.92	t_iolC_iolB_iolD_iolE_iolG2_pH	Firmicutes	Clostridia	Halanaerobiales	Halanaerobiaceae	Halanaerobium
29581	Janthinobacterium lividum	13	GCA_001758635.1	8	7	4	10	0.769231	427.71	r_iolA_iolB_iolE_iolD_iolC_gal_xyl_t_iolR_iolG2_iolG2_hyp	Proteobacteria	Betaproteobacteria	Burkholderiales	Oxalobacteraceae	Janthinobacterium
31958	Amycolatopsis orientalis	4	GCA_000478275.1	5	5	4	2	0.5	225.84	hyp_iolX_cat_iolE_hyp_rib_fru_iolC_iolB_iolD_l-t	Actinobacteria	Actinomycetia	Pseudonocardiales	Pseudonocardiaceae	Amycolatopsis
31959	Amycolatopsis lurida	2	GCA_000749465.3	5	5	4	2	1	229.72	hyp_iolX_r_iolE_t_t_t_iolC_iolB_iolD_r	Actinobacteria	Actinomycetia	Pseudonocardiales	Pseudonocardiaceae	Amycolatopsis
33007	Winkia neuii	6	GCA_001546135.1	13	9	4	6	1	230.16	l-f_iolE_iolX_tra_r_hyp_iolT1_iolE_iolG1_iolC_hyp_iolB_iolD_iolA_hyp_sug_iolX_aP _iolH_iolX_iolT1_hyp	Actinobacteria	Actinomycetia	Actinomycetales	Actinomycetaceae	Winkia
33010	Cutibacterium avidum	4	GCA_005796055.1	12	9	4	4	1	246.94	ary_iolT1_t_iolX_tra_r_deo_iolB_iolD_iolE_iolG1_iolH_zin_iolT1_hyp_iolA_iolE_iolC_iolX_sup	Actinobacteria	Actinomycetia	Propionibacteriales	Propionibacteriaceae	Cutibacterium
33035	Blautia producta	8	GCA_004210255.1	11	10	4	6	0.75	258.95	cyc_reiD_t_iolJ_oxa_iolR2_iolE_iolG2_r_hyp_hyp_hyp_iolE_r_sen_iolX_cyt_glu_d-a_nAD_iolB_iolD_iolC_exo_l-t_iolU_l-a	Firmicutes	Clostridia	Eubacteriales	Lachnospiraceae	Blautia
33036	Anaerococcus tetradius	2	GCA_001546165.1	7	7	4	2	1	382.81	hyp_iolG2_t_iolE_iolD_iolC_iolA_iolB_iolR2_t	Firmicutes	Tissierellia	Tissierellales	Peptoniphilaceae	Anaerococcus
33050	Sphingopyxis macrogoltabida	3	GCA_001307295.1	7	7	4	3	1	342.51	ino_iolG1_hyp_sug_iolB_iolE_iolD_iolC_iolR_iolG2_hyp	Proteobacteria	Alphaproteobacteria	Sphingomonadales	Sphingomonadaceae	Sphingopyxis
33060	Yersinia mollaretii	23	GCA_001127065.1	9	9	4	21	0.913043	771.53	put_iolE_iolG1_iolD_iolC_iolR_iolB_iolA_iolT1_iolI2_put	Proteobacteria	Gammaproteobacteria	Enterobacterales	Yersiniaceae	Yersinia
33069	Pseudomonas viridiflava	1468	GCA_900581935.1	8	8	4	1328	0.904632	534.46	scy_iolH_iolG1_iolD_iolI2_iolA_iolB_iolE_iolC	Proteobacteria	Gammaproteobacteria	Pseudomonadales	Pseudomonadaceae	Pseudomonas
33876	Catenuloplanes japonicus	1	GCA_000717135.1	6	6	4	1	1	241.85	pho_iolG1_iolX_iolE_fru_t_hyp_iolD_iolB_hyp_iolC_hTH	Actinobacteria	Actinomycetia	Micromonosporales	Micromonosporaceae	Catenuloplanes
33878	Agromyces cerinus	1	GCA_900142065.1	3	3	3	1	1	298.43	r_iolD_iolB_fru_iolC_fAD	Actinobacteria	Actinomycetia	Micrococcales	Microbacteriaceae	Agromyces
33881	Curtobacterium luteum	2	GCA_001475545.1	7	7	3	1	0.5	288.24	deo_iolA_iolB_iolD_iolE_iolG1_iolH_tra_iolX_tau	Actinobacteria	Actinomycetia	Micrococcales	Microbacteriaceae	Curtobacterium
33883	Microbacterium arborescens	1	GCA_003339665.1	6	6	4	1	1	297.57	hTH_iolC_hyp_iolA_iolB_iolD_iolE_iolX_hyp	Actinobacteria	Actinomycetia	Micrococcales	Microbacteriaceae	Microbacterium
33889	Brevibacterium casei	8	GCA_002276605.1	9	9	4	6	0.75	262.78	alp_iolX_sug_r_iolC_deo_iolB_iolD_iolE_iolG1_iolH_iolT1_uni_pho_hyp_t_asp_iolA_r	Actinobacteria	Actinomycetia	Micrococcales	Brevibacteriaceae	Brevibacterium
33898	Streptomyces galbus	2	GCA_005280195.1	5	5	4	2	1	341.14	r_iolE_iolC_dUF_deo_iolB_iolD_iolA_hyp	Actinobacteria	Actinomycetia	Streptomycetales	Streptomycetaceae	Streptomyces
33899	Streptomyces galilaeus	1	GCA_008704575.1	5	5	4	1	1	339.16	hyp_iolA_iolD_iolB_deo_iolC_iolE_r	Actinobacteria	Actinomycetia	Streptomycetales	Streptomycetaceae	Streptomyces
33900	Streptomyces murinus	1	GCA_002154555.1	4	4	3	1	1	404.88	t_iolA_iolD_iolB_hyp_iolC_hyp	Actinobacteria	Actinomycetia	Streptomycetales	Streptomycetaceae	Streptomyces
33903	Streptomyces avermitilis	8	GCA_000009765.2	6	6	4	6	0.75	224.92	r_iolD_iolB_hyp_iolC_t_t_t_iolE_iolX_r_hyp_r_iolA_put	Actinobacteria	Actinomycetia	Streptomycetales	Streptomycetaceae	Streptomyces
33909	Pseudonocardia saturnea	1	GCA_006539585.1	6	6	4	1	1	303.48	t_iolX_iolE_r_iolC_ald_iolB_iolD_iolA_hyp	Actinobacteria	Actinomycetia	Pseudonocardiales	Pseudonocardiaceae	Pseudonocardia
33910	Amycolatopsis mediterranei	7	GCA_000696405.1	6	6	4	7	1	219.35	asp_iolX_r_iolE_t_t_t_iolC_hyp_iolB_iolD_tolB_t_alk_r_iolS_pyr	Actinobacteria	Actinomycetia	Pseudonocardiales	Pseudonocardiaceae	Amycolatopsis
33934	Anoxybacillus flavithermus	1	GCA_001587555.1	11	9	4	1	1	381.65	hyp_iolA_hyp_hyp_hyp_hyp_hyp_hyp_iolJ_iolA_iolC_iolB_iolE_iolD_iolI_hyp_hyp_hyp_iolX_iolX_iolW_hyp	Firmicutes	Bacilli	Bacillales	Bacillaceae	Anoxybacillus
33936	Aeribacillus pallidus	7	GCA_003413715.1	10	10	4	6	0.857143	384.34	hyp_iolJ_iolG2_rib_rib_rib_iolX_iolU_iolE_iolD_iolC_iolB_iolA_iolR2_hyp	Firmicutes	Bacilli	Bacillales	Bacillaceae	Aeribacillus
33938	Geobacillus thermocatenulatus	1	GCA_000612265.1	11	10	4	1	1	371.47	ald_iolU_xyl_xyl_d-x_hyp_iolJ_iolA_iolC_iolB_iolE_iolD_iolI_rib_gal_d-t_iolX_iolX_iolW_r	Firmicutes	Bacilli	Bacillales	Bacillaceae	Geobacillus
33940	Geobacillus thermodenitrificans	8	GCA_002706565.1	10	10	4	7	0.875	373.5	hyp_iolX_iolU_t_t_t_r_iolG2_iolD_iolE_iolB_iolC_iolA_iolJ_hyp_tra_r_his_reiD_t	Firmicutes	Bacilli	Bacillales	Bacillaceae	Geobacillus
33941	Geobacillus thermoleovorans	2	GCA_002077815.1	10	9	4	1	0.5	400.3	iolW_iolX_iolX_rhi_t_t_iolI_iolD_iolE_iolB_iolC_iolA_iolJ_t	Firmicutes	Bacilli	Bacillales	Bacillaceae	Geobacillus
33942	Brevibacillus thermoruber	1	GCA_000744635.1	10	9	4	1	1	326.13	2-o_iolA_3,4_r_iolJ_iolC_iolB_iolE_iolD_iolI_rib_gal_d-t_iolX_iolX_iolW_r	Firmicutes	Bacilli	Bacillales	Paenibacillaceae	Brevibacillus
33945	Enterococcus avium	3	GCA_003711125.1	7	7	4	3	1	389.79	t_iolE_iolX_hyp_iolG1_iolA_iolB_iolD_iolC_r	Firmicutes	Bacilli	Lactobacillales	Enterococcaceae	Enterococcus
33954	Clostridium magnum	2	GCA_001623875.1	4	4	3	2	1	472.18	1-d_iolB_iolD_iolE_iolG2_hyp	Firmicutes	Clostridia	Eubacteriales	Clostridiaceae	Clostridium
33984	Luteococcus japonicus	1	GCA_003752415.1	14	10	4	1	1	229.81	ace_iolU_iolX_sug_iolX_r_iolC_iolE_iolA_hyp_iolT1_zn-_iolH_iolG1_iolE_iolD_iolB_hyp_r_tra_iolX_hyp_iolX_hyp	Actinobacteria	Actinomycetia	Propionibacteriales	Propionibacteriaceae	Luteococcus
33996	Gluconacetobacter diazotrophicus	4	GCA_007828635.1	8	6	3	2	0.5	382.36	r_iolG1_iolA_iolB_iolD_iolC_iolR_t_t_t_iolG1_nAD_ect_t_t_nic_r_put_iolA_nAD	Proteobacteria	Alphaproteobacteria	Rhodospirillales	Acetobacteraceae	Gluconacetobacter
34002	Paracoccus alcaliphilus	1	GCA_900110285.1	8	8	4	1	1	305.35	t_iolB_hyp_iolC_pre_sug_nAD_iolE_iolD_iolG2_iolA_4-h_d-3_iolG1_iolR_t	Proteobacteria	Alphaproteobacteria	Rhodobacterales	Rhodobacteraceae	Paracoccus
34004	Paracoccus aminovorans	1	GCA_001546115.1	8	7	4	1	1	333.35	per_iolB_hyp_iolE_iolD_iolC_iolI2_iolG1_iolH_iolG1_rib	Proteobacteria	Alphaproteobacteria	Rhodobacterales	Rhodobacteraceae	Paracoccus
34007	Paracoccus versutus	4	GCA_000763885.1	7	7	4	3	0.75	322.5	hyp_iolB_hyp_iolC_oxi_aP _sho_iolE_iolD_iolG2_iolA_2,4_3-p_iolG1	Proteobacteria	Alphaproteobacteria	Rhodobacterales	Rhodobacteraceae	Paracoccus
35619	Streptomyces griseoflavus	2	GCA_001270585.1	8	8	4	2	1	310.36	ace_iolA_iolD_iolB_deo_iolC_iolE_iolG1_iolH_iolT1	Actinobacteria	Actinomycetia	Streptomycetales	Streptomycetaceae	Streptomyces
35620	Streptomyces hirsutus	2	GCA_001418175.1	8	7	4	1	0.5	275.75	hyp_iolX_hyp_hyp_3-o_iolX_iolG1_iolE_fru_fru_hyp_iolC_hyp_iolB_iolD_iolA_hTH	Actinobacteria	Actinomycetia	Streptomycetales	Streptomycetaceae	Streptomyces
35621	Streptomyces mobaraensis	2	GCA_000342125.1	6	6	4	2	1	301.93	lip_iolA_iolD_iolB_hyp_iolC_iolE_iolX_r	Actinobacteria	Actinomycetia	Streptomycetales	Streptomycetaceae	Streptomyces
35751	Sporichthya polymorpha	1	GCA_000384115.1	6	6	4	1	1	309.22	inn_iolX_iolE_iolC_iolB_iolD_hyp_hyp_hyp_hyp_iolA_hyp	Actinobacteria	Actinomycetia	Sporichthyales	Sporichthyaceae	Sporichthya
35752	Actinoplanes philippinensis	1	GCA_900113015.1	6	6	4	1	1	230.53	gly_iolX_t_alp_alp_alp_hyp_iolG1_iolE_iolD_iolB_hyp_iolC_r	Actinobacteria	Actinomycetia	Micromonosporales	Micromonosporaceae	Actinoplanes
35761	Nocardioides sp.	1	GCA_004803405.1	7	6	4	1	1	311.34	hyd_iolX_t_t_t_iolA_iolD_iolB_ald_iolC_iolE_iolX_r	Actinobacteria	Actinomycetia	Propionibacteriales	Nocardioidaceae	Nocardioides
35762	Planobispora rosea	1	GCA_001696485.1	5	5	4	1	1	251.52	inn_iolD_iolB_hyp_iolC_iolE_iolX_r	Actinobacteria	Actinomycetia	Streptosporangiales	Streptosporangiaceae	Planobispora
35763	Acrocarpospora corrugata	1	GCA_009687845.1	5	5	4	1	1	245.54	hyp_iolX_iolE_hyp_iolC_ald_iolB_iolD_car	Actinobacteria	Actinomycetia	Streptosporangiales	Streptosporangiaceae	Acrocarpospora
35805	Rhodovulum euryhalinum	1	GCA_004342445.1	7	7	4	1	1	338.29	t_iolB_iolE_iolD_iolC_iolG2_t_t_t_iolR_iolG1_unc	Proteobacteria	Alphaproteobacteria	Rhodobacterales	Rhodobacteraceae	Rhodovulum
36746	Pseudomonas cichorii	11	GCA_003701435.1	8	8	4	9	0.818182	519.89	gfo_iolG1_iolD_iolI2_iolA_iolB_iolE_iolC_iolR_bio	Proteobacteria	Gammaproteobacteria	Pseudomonadales	Pseudomonadaceae	Pseudomonas
36811	Mycolicibacterium agri	2	GCA_002553505.1	9	8	4	2	1	257.36	hyp_iolA_iolG1_iolE_iolD_iolB_ald_iolC_r_hyp_hyd_t_t_t_hyp_hyp_iolU_iolE_iolX_phy	Actinobacteria	Actinomycetia	Corynebacteriales	Mycobacteriaceae	Mycolicibacterium
36814	Mycolicibacterium rhodesiae	3	GCA_000230895.3	7	7	4	1	0.333333	312.74	4-a_iolA_iolH_iolG1_iolE_iolD_iolB_hyp_iolC_r	Actinobacteria	Actinomycetia	Corynebacteriales	Mycobacteriaceae	Mycolicibacterium
36816	Streptomyces caelestis	2	GCA_014205255.1	8	7	4	2	1	278.59	r_iolA_iolD_iolB_dhn_iolC_sim_sim_sim_iolE_iolG1_put_put_iolX_nAD_ect_r_put_iolX_r	Actinobacteria	Actinomycetia	Streptomycetales	Streptomycetaceae	Streptomyces
36818	Streptomyces subrutilus	2	GCA_001746425.1	6	6	4	2	1	312.4	dUF_iolA_iolD_iolB_iolC_iolE_iolG1_r	Actinobacteria	Actinomycetia	Streptomycetales	Streptomycetaceae	Streptomyces
36819	Amycolatopsis azurea	2	GCA_001995215.1	5	5	4	2	1	226.18	hyp_iolX_r_iolE_t_t_t_iolC_iolB_iolD_3-h	Actinobacteria	Actinomycetia	Pseudonocardiales	Pseudonocardiaceae	Amycolatopsis
36821	Gordonia amarae	1	GCA_000241345.2	8	8	4	1	1	190.6	hyp_iolX_hyp_iolU_r_r_iolC_hyp_iolB_iolD_iolE_iolG1_iolH_hyp	Actinobacteria	Actinomycetia	Corynebacteriales	Gordoniaceae	Gordonia
36844	Clostridium homopropionicum	2	GCA_001263795.1	7	7	4	2	1	347.39	r_iolE_iolG2_iolD_iolB_iolC_iolJ_1,3_iolR2_mem	Firmicutes	Clostridia	Eubacteriales	Clostridiaceae	Clostridium
36855	Brucella canis	29	GCA_000370605.1	8	7	4	16	0.551724	310.21	hyp_iolG2_iolR_iolC_iolC_iolD_iolE_iolB_hyp_fe(_hyp_hyp_iolA_hyp	Proteobacteria	Alphaproteobacteria	Hyphomicrobiales	Brucellaceae	Brucella
36856	Sinorhizobium saheli	2	GCA_001651875.1	6	6	4	2	1	368.23	ald_iolB_iolE_iolD_iolC_iolR_iolG1_cla	Proteobacteria	Alphaproteobacteria	Hyphomicrobiales	Rhizobiaceae	Sinorhizobium
36873	Paraburkholderia xenovorans	3	GCA_013177705.1	7	6	4	3	1	370.63	hyp_iolB_iolE_iolD_iolC_aTP_t_sub_iolR_iolG2_iolG2_r	Proteobacteria	Betaproteobacteria	Burkholderiales	Burkholderiaceae	Paraburkholderia
37326	Nocardia brasiliensis	7	GCA_000308475.2	5	5	4	6	0.857143	237.96	hyp_iolX_r_iolE_t_t_t_iolC_hyp_iolB_iolD_hyp	Actinobacteria	Actinomycetia	Corynebacteriales	Nocardiaceae	Nocardia
37332	Nocardia seriolae	18	GCA_003667075.1	5	5	4	18	1	233.38	hyp_iolX_iS1_r_iolE_t_t_t_iolC_ald_iolB_iolD_hyp	Actinobacteria	Actinomycetia	Corynebacteriales	Nocardiaceae	Nocardia
37333	Nocardia transvalensis	2	GCA_000308875.1	5	5	4	2	1	224.12	hyp_iolD_iolB_hyp_iolC_fru_xyl_hyp_iolE_hTH_iolX_car	Actinobacteria	Actinomycetia	Corynebacteriales	Nocardiaceae	Nocardia
37633	Kineococcus aurantiacus	1	GCA_013409345.1	7	7	4	1	1	230.74	unc_iolT1_r_iolC_hyp_iolB_iolD_iolE_sim_sim_iolG1_sim_hyp_sug_iolU_r	Actinobacteria	Actinomycetia	Kineosporiales	Kineosporiaceae	Kineococcus
37636	Thermus scotoductus	4	GCA_003958985.1	7	7	4	2	0.5	205.66	t_iolR2_iolB_iolX_iolJ_iolC_iolE_iolD_t	Deinococcus-Thermus	Deinococci	Thermales	Thermaceae	Thermus
37659	Clostridium algidicarnis	1	GCA_000703125.1	9	9	4	1	1	346.34	hyp_iolR2_iolX_put_iolE_iolG2_iolD_iolB_iolC_iolJ_iolA_hyp	Firmicutes	Clostridia	Eubacteriales	Clostridiaceae	Clostridium
37916	Mycolicibacterium chlorophenolicum	2	GCA_001552315.1	4	4	3	1	0.5	301.18	hTH_iolC_hyp_iolB_iolD_iolG1_hyp	Actinobacteria	Actinomycetia	Corynebacteriales	Mycobacteriaceae	Mycolicibacterium
37919	Rhodococcus opacus	12	GCA_000010805.1	10	9	4	8	0.666667	257.04	r_iolC_hyp_iolB_iolD_iolE_iolG1_iolH_iolA_nAD_glu_hyp_hyp_iolT1_r_iolE_hyp_r_pep_iolI_3-d	Actinobacteria	Actinomycetia	Corynebacteriales	Nocardiaceae	Rhodococcus
37925	Thermocrispum agreste	1	GCA_000427905.1	5	5	4	1	1	226.56	mul_iolD_iolB_hyp_iolC_fru_rib_hyp_iolE_iolX_hTH	Actinobacteria	Actinomycetia	Pseudonocardiales	Pseudonocardiaceae	Thermocrispum
37926	Thermocrispum municipale	1	GCA_000427825.1	5	5	4	1	1	227.66	hTH_iolX_iolE_hyp_rib_fru_iolC_hyp_iolB_iolD	Actinobacteria	Actinomycetia	Pseudonocardiales	Pseudonocardiaceae	Thermocrispum
37927	Sinomonas atrocyanea	1	GCA_001577305.1	9	8	4	1	1	258.7	tau_iolC_deo_iolD_iolA_iolE_iolG1_iolH_hyp_amy_iolB_r_r_iolX_sug_iro_hyp_ami_r_iolX_pho	Actinobacteria	Actinomycetia	Micrococcales	Micrococcaceae	Sinomonas
37928	Arthrobacter crystallopoietes	4	GCA_006148815.1	12	9	4	2	0.5	253.23	r_iolX_2-o_iolX_iolU_iolG1_vit_rib_hyp_hTH_iolB_hyp_hyp_iolX_hyp_glu_hyp_iolH_iolG1_iolE_iolA_iolD_hyp_iolC_glu	Actinobacteria	Actinomycetia	Micrococcales	Micrococcaceae	Arthrobacter
37929	Glutamicibacter nicotianae	1	GCA_003687415.1	11	9	4	1	1	238.24	lac_iolX_hTH_iolB_2-o_iolX_r_iolT1_hyp_hyp_hyp_iolH_iolG1_iolE_iolA_iolD_hyp_iolC_cat_iolX_hyp	Actinobacteria	Actinomycetia	Micrococcales	Micrococcaceae	Glutamicibacter
37931	Paenarthrobacter ureafaciens	3	GCA_004028095.1	8	8	4	3	1	289.65	tau_iolC_deo_iolD_iolA_iolE_iolG1_iolH_iolB_r_t_t_t_iolX_hyp	Actinobacteria	Actinomycetia	Micrococcales	Micrococcaceae	Paenarthrobacter
38300	Streptomyces pristinaespiralis	3	GCA_001278075.1	5	5	4	2	0.666667	331.34	r_iolE_iolC_deo_iolB_iolD_iolA_hyp	Actinobacteria	Actinomycetia	Streptomycetales	Streptomycetaceae	Streptomyces
38307	Gluconobacter cerinus	2	GCA_001645165.1	7	7	4	1	0.5	403.7	hyp_iolR_iolC_iolD_iolE_iolB_iolT1_iolG1_4-o	Proteobacteria	Alphaproteobacteria	Rhodospirillales	Acetobacteraceae	Gluconobacter
38308	Gluconobacter frateurii	2	GCA_000284875.2	8	7	4	2	1	359.68	mal_iolG1_iolT1_iolB_iolE_iolD_iolC_iolR_r_t_mul_sec_pQQ_iolD_r	Proteobacteria	Alphaproteobacteria	Rhodospirillales	Acetobacteraceae	Gluconobacter
38311	Rhodococcus marinonascens	1	GCA_001894885.1	7	6	4	1	1	208.64	hyp_iolX_hyp_iolE_iolU_fru_rib_hyp_hyp_hyp_iolX_hTH_iolC_hyp_iolB_iolD_t	Actinobacteria	Actinomycetia	Corynebacteriales	Nocardiaceae	Rhodococcus
39478	Streptomyces laurentii	1	GCA_002355495.1	5	5	4	1	1	330.72	hyp_iolA_iolD_iolB_iolC_iolE_r	Actinobacteria	Actinomycetia	Streptomycetales	Streptomycetaceae	Streptomyces
39482	Faecalicatena contorta	2	GCA_003149105.1	14	12	4	2	1	292.64	man_iolB_iolD_iolC_r_r_hyp_thr_iolX_iolE_iolX_reiD_met_met_t_iolH_iolE_iolI_iolG1_r_aGC_put_iolJ_iolA_iolR2_unc	Firmicutes	Clostridia	Eubacteriales	Lachnospiraceae	Faecalicatena
39484	Agathobaculum desmolans	1	GCA_000701665.1	7	7	3	1	1	259.59	hyp_iolR2_iolC_iolJ_5-d_iolI_hyp_iolD_iolE_but_but_ino_iolX	Firmicutes	Clostridia	Eubacteriales	Oscillospiraceae	Agathobaculum
39645	Mesorhizobium ciceri	6	GCA_000519305.1	7	7	4	5	0.833333	345.23	fru_iolG2_put_pho_hyp_hyp_iolG1_iolR_iolC_iolD_iolE_hyp_iolB_hyp	Proteobacteria	Alphaproteobacteria	Hyphomicrobiales	Phyllobacteriaceae	Mesorhizobium
39687	Mycolicibacterium austroafricanum	2	GCA_000612725.1	4	4	3	2	1	300.62	put_iolG1_iolD_iolB_hyp_iolC_hTH	Actinobacteria	Actinomycetia	Corynebacteriales	Mycobacteriaceae	Mycolicibacterium
39689	Mycobacterium gallinarum	1	GCA_010726765.1	7	7	4	1	1	310.86	r_iolC_ald_iolB_iolD_iolE_iolG1_iolH_iolA_asp	Actinobacteria	Actinomycetia	Corynebacteriales	Mycobacteriaceae	Mycobacterium
39691	Mycolicibacterium moriokaense	4	GCA_002086395.1	6	6	4	2	0.5	326.38	r_iolC_ald_iolB_iolD_iolE_iolG1_iolA_mBL	Actinobacteria	Actinomycetia	Corynebacteriales	Mycobacteriaceae	Mycolicibacterium
39693	Mycobacterium porcinum	6	GCA_900289185.1	10	8	4	3	0.5	216.74	hyp_iolX_iolE_iolU_rib_iolX_hyp_hyp_fru_rib_hyp_hTH_iolC_hyp_iolB_iolD_iolE_iolG1_iolH_hyp	Actinobacteria	Actinomycetia	Corynebacteriales	Mycobacteriaceae	Mycobacterium
39695	Mycolicibacterium tokaiense	2	GCA_010725885.1	8	7	4	2	1	203.94	phy_iolX_iolE_iolU_hyd_hyp_t_t_t_r_iolC_ald_iolB_iolD_iolE_iolG1_sug	Actinobacteria	Actinomycetia	Corynebacteriales	Mycobacteriaceae	Mycolicibacterium
39844	Mesorhizobium tianshanense	1	GCA_007830515.1	6	6	4	1	1	363.55	tra_iolG1_iolR_iolC_iolD_iolE_hyp_iolB_put	Proteobacteria	Alphaproteobacteria	Hyphomicrobiales	Phyllobacteriaceae	Mesorhizobium
39962	Legionella moravica	4	GCA_000423305.1	5	5	3	4	1	409.08	ela_iolT1_iolG2_iolC_iolD_iolE_hyp	Proteobacteria	Gammaproteobacteria	Legionellales	Legionellaceae	Legionella
40318	Streptomyces nodosus	3	GCA_000819545.1	6	6	4	3	1	236.53	r_iolX_gCN_r_iolD_iolB_deo_iolC_t_t_t_iolE_iolG1_t	Actinobacteria	Actinomycetia	Streptomycetales	Streptomycetaceae	Streptomyces
40520	Blautia obeum	1	GCA_003324155.1	3	3	3	1	1	355.07	r_iolC_iolD_iolB_alc	Firmicutes	Clostridia	Eubacteriales	Lachnospiraceae	Blautia
40567	Actinosynnema mirum	1	GCA_000023245.1	5	5	4	1	1	208.96	hyp_iolD_iolB_iolC_t_mon_r_iolE_iolX_r	Actinobacteria	Actinomycetia	Pseudonocardiales	Pseudonocardiaceae	Actinosynnema
40571	Lentzea albidocapillata	2	GCA_000719115.1	6	6	4	2	1	305.23	hyp_iolA_cat_iolX_iolE_hyp_aut_fru_iolC_hyp_iolB_iolD_hyp	Actinobacteria	Actinomycetia	Pseudonocardiales	Pseudonocardiaceae	Lentzea
40576	Xenorhabdus bovienii	8	GCA_000736555.1	6	6	4	8	1	589.17	put_iolR_hyp_iolD_iolG2_put_iolC_iolE_iolB_per	Proteobacteria	Gammaproteobacteria	Enterobacterales	Morganellaceae	Xenorhabdus
40682	Sphingomonas mali	1	GCA_001598415.1	6	6	4	1	1	395.33	d-a_iolG2_put_iolC_iolD_iolE_iolB_car_3-[_iolR_nit	Proteobacteria	Alphaproteobacteria	Sphingomonadales	Sphingomonadaceae	Sphingomonas
41899	Burkholderia plantarii	4	GCA_001755835.1	7	6	4	4	1	358.57	hyp_iolB_iolE_iolD_iolC_fru_hyp_hyp_iolR_iolG2_iolG2_sul	Proteobacteria	Betaproteobacteria	Burkholderiales	Burkholderiaceae	Burkholderia
42055	Chromohalobacter marismortui	1	GCA_004364315.1	8	8	4	1	1	445.61	nAD_iolA_iolE_iolD_iolC_iolG1_t_t_sim_iolR_iolG2_iolB_acy	Proteobacteria	Gammaproteobacteria	Oceanospirillales	Halomonadaceae	Chromohalobacter
42197	Actinosynnema pretiosum	3	GCA_013387285.1	5	5	4	2	0.666667	210.44	hyp_iolD_iolB_iolC_fru_t_hyp_iolE_iolX_rib	Actinobacteria	Actinomycetia	Pseudonocardiales	Pseudonocardiaceae	Actinosynnema
42234	Streptomyces acidiscabies	9	GCA_000242715.2	5	5	4	8	0.888889	337.8	hyp_iolA_iolD_iolB_hyp_iolC_iolE_hyp	Actinobacteria	Actinomycetia	Streptomycetales	Streptomycetaceae	Streptomyces
42235	Streptomyces bottropensis	2	GCA_000383595.1	10	9	4	2	1	276.89	qui_iolI_hyp_hyp_hyp_iolH_iolG1_iolE_iolA_iolD_iolB_hyp_iolC_cat_iolU_iolG1_fru	Actinobacteria	Actinomycetia	Streptomycetales	Streptomycetaceae	Streptomyces
42236	Streptomyces diastatochromogenes	1	GCA_002242805.1	8	7	3	1	1	285.82	r_iolS_fMN_r_fAD_r_r_iolA_thi_pyr_pep_pep_r_hyp_hyp_hyp_r_iolH_sug_iolX_r_t_t_t_gNA_iolA_iolD_iolB_ald_iolC_fMN	Actinobacteria	Actinomycetia	Streptomycetales	Streptomycetaceae	Streptomyces
42238	Streptomyces neyagawaensis	1	GCA_001418645.1	5	5	4	1	1	334.66	hyp_iolE_iolC_hyp_iolB_iolD_iolA_hyp	Actinobacteria	Actinomycetia	Streptomycetales	Streptomycetaceae	Streptomyces
42239	Streptomyces sampsonii	2	GCA_001704195.1	5	5	4	2	1	318.28	hyp_iolA_iolD_iolB_hyp_iolC_iolE_hyp	Actinobacteria	Actinomycetia	Streptomycetales	Streptomycetaceae	Streptomyces
42422	Halobacteroides halobius	1	GCA_000328625.1	8	8	4	1	1	362.3	r_iolA_iolG2_iolE_iolD_iolX_iolB_iolJ_iolC_t	Firmicutes	Clostridia	Halanaerobiales	Halobacteroidaceae	Halobacteroides
42443	Roseobacter litoralis	1	GCA_000154785.2	5	5	4	1	1	211.68	ura_iolG2_cla_iolB_iolC_iolD_put_iolE_put	Proteobacteria	Alphaproteobacteria	Rhodobacterales	Roseobacteraceae	Roseobacter
42444	Marinovum algicola	3	GCA_900109145.1	7	7	4	2	0.666667	429.1	tra_iolA_iolB_hyp_iolE_iolD_iolC_iolG2_hyd_sug_iolG1_sim	Proteobacteria	Alphaproteobacteria	Rhodobacterales	Roseobacteraceae	Marinovum
42566	Halomonas eurihalina	1	GCA_008274785.1	8	8	4	1	1	448.62	sul_iolB_iolG2_iolR_t_t_t_tIM_iolC_iolD_iolE_iolA_iolG1_t	Proteobacteria	Gammaproteobacteria	Oceanospirillales	Halomonadaceae	Halomonas
42684	Streptomyces collinus	3	GCA_007679265.1	4	4	3	1	0.333333	403.55	hyp_iolC_hyp_iolB_iolD_iolA_t	Actinobacteria	Actinomycetia	Streptomycetales	Streptomycetaceae	Streptomyces
42858	Mammaliicoccus lentus	3	GCA_001651345.1	9	9	4	2	0.666667	369.61	tau_iolJ_iolG2_t_iolE_iolX_iolD_iolC_iolB_iolA_iolR2_pan	Firmicutes	Bacilli	Bacillales	Staphylococcaceae	Mammaliicoccus
43304	Mycolicibacterium peregrinum	1	GCA_001665785.1	10	9	4	1	1	220.59	xyl_iolH_iolG1_iolT1_r_sug_iolE_iolD_iolB_ald_iolC_r_t_t_t_nit_hyd_iolU_iolE_iolX_phy	Actinobacteria	Actinomycetia	Corynebacteriales	Mycobacteriaceae	Mycolicibacterium
43305	Butyrivibrio proteoclasticus	1	GCA_900115735.1	5	5	3	1	1	353.52	alc_iolG2_iolE_5-d_iolD_hyp_hyp_hel_hyp_tra_pD-_r_iolC_hyp_glu_uns_reiD_hyp	Firmicutes	Clostridia	Eubacteriales	Lachnospiraceae	Butyrivibrio
43355	Crossiella cryophila	1	GCA_014204915.1	6	6	4	1	1	303.43	put_iolD_iolB_hyp_iolC_sim_sim_sim_iolE_iolX_r_iolA_hyp	Actinobacteria	Actinomycetia	Pseudonocardiales	Pseudonocardiaceae	Crossiella
43357	Kutzneria albida	1	GCA_000525635.1	6	6	4	1	1	304.7	hyp_iolD_iolB_hyp_iolC_hyp_hyp_hyp_iolE_iolX_hyp_iolA_hyp	Actinobacteria	Actinomycetia	Pseudonocardiales	Pseudonocardiaceae	Kutzneria
43595	Halanaerobium saccharolyticum	4	GCA_003259895.1	5	5	4	3	0.75	385.7	hyp_iolG2_iolE_iolD_iolB_iolC_t	Firmicutes	Clostridia	Halanaerobiales	Halanaerobiaceae	Halanaerobium
43617	Mesorhizobium mediterraneum	1	GCA_002284565.1	7	7	4	1	1	344.87	t_iolG2_sho_hyp_3-d_iolG1_iolR_iolC_iolD_iolE_hyp_iolB_hyp	Proteobacteria	Alphaproteobacteria	Hyphomicrobiales	Phyllobacteriaceae	Mesorhizobium
43663	Paenarthrobacter aurescens	1	GCA_000014925.1	13	10	4	1	1	238.58	tau_iolC_con_iolD_iolA_iolE_iolG1_iolH_iolW_put_iolX_r_put_put_put_iolG1_iolU_iolX_iolX_iolB_r	Actinobacteria	Actinomycetia	Micrococcales	Micrococcaceae	Paenarthrobacter
43665	Paenarthrobacter ilicis	1	GCA_011761315.1	8	8	4	1	1	289.48	hyp_iolC_hyp_iolD_iolA_iolE_iolG1_iolH_iolB_r_sim_sim_sim_iolX_lmb	Actinobacteria	Actinomycetia	Micrococcales	Micrococcaceae	Paenarthrobacter
43670	Cellulomonas cellasea	1	GCA_014190965.1	8	8	4	1	1	313.01	r_iolC_hyp_iolB_iolD_iolT1_iolA_iolE_iolG1_iolH_hyp	Actinobacteria	Actinomycetia	Micrococcales	Cellulomonadaceae	Cellulomonas
43759	Streptomyces wedmorensis	1	GCA_000716445.1	5	5	4	1	1	326.62	hyp_iolE_iolC_iolB_iolD_iolA_hyp	Actinobacteria	Actinomycetia	Streptomycetales	Streptomycetaceae	Streptomyces
43767	Rhodococcus hoagii	1	GCA_001687425.1	12	9	4	1	1	238.9	sho_iolX_iolE_iolU_t_t_t_r_iolX_hyd_phy_hyp_hyp_fAD_t_iolX_r_iolC_ald_iolB_iolD_iolE_iolG1_iolH_iolA_pyr	Actinobacteria	Actinomycetia	Corynebacteriales	Nocardiaceae	Rhodococcus
44060	Streptomyces megasporus	1	GCA_000718985.1	5	5	3	1	1	374.4	na(_iolA_iolD_iolB_hyp_iolC_hyp_rib_fru_iolG1_hyp	Actinobacteria	Actinomycetia	Streptomycetales	Streptomycetaceae	Streptomyces
44250	Paenibacillus alvei	7	GCA_000293805.1	8	8	4	6	0.857143	413.23	t_iolX_iolE_iolD_iolA_iolJ_iolC_iolG2_iolB_r	Firmicutes	Bacilli	Bacillales	Paenibacillaceae	Paenibacillus
44252	Paenibacillus macerans	6	GCA_003864435.1	11	11	4	5	0.833333	430.13	sen_iolR2_iolD_iolB_tau_iolH_iolI_iolE_r_iolG1_iolF_fru_kin_his_ino_glu_iolC_iolJ_iolA_hyp	Firmicutes	Bacilli	Bacillales	Paenibacillaceae	Paenibacillus
44253	Paenibacillus validus	2	GCA_004000985.1	7	7	4	2	1	429.59	r_iolB_iolG2_iolJ_iolA_iolC_iolE_iolD_t	Firmicutes	Bacilli	Bacillales	Paenibacillaceae	Paenibacillus
44752	Rhodococcus wratislaviensis	5	GCA_003385055.1	10	9	4	2	0.4	256.78	3-d_iolI_mur_ect_iolE_r_iolT2_unc_put_glu_nAD_iolA_iolH_iolG1_iolE_iolD_iolB_dhn_iolC_r	Actinobacteria	Actinomycetia	Corynebacteriales	Nocardiaceae	Rhodococcus
44753	Tsukamurella spumae	1	GCA_012396015.1	9	9	4	1	1	254.71	glu_iolG1_iolE_iolD_iolB_iolA_deo_iolC_r_r_phy_sDR_t_iolX_iolW_t_t_t_iolT1_uni	Actinobacteria	Actinomycetia	Corynebacteriales	Tsukamurellaceae	Tsukamurella
44933	Halomonas cupida	2	GCA_007991155.1	7	7	4	2	1	399.11	alk_iolB_iolG2_iolR_t_t_t_hyd_iolC_iolD_iolE_iolG1_aBC	Proteobacteria	Gammaproteobacteria	Oceanospirillales	Halomonadaceae	Halomonas
44935	Halomonas venusta	3	GCA_003950215.1	9	8	4	3	1	409.57	t_iolA_iolG1_iolA_iolE_iolD_iolC_hyd_t_t_t_iolR_iolG2_iolB_sul	Proteobacteria	Gammaproteobacteria	Oceanospirillales	Halomonadaceae	Halomonas
45065	Legionella geestiana	1	GCA_004766445.2	5	5	3	1	1	389	hyp_iolT1_iolG2_iolC_iolD_iolE_met	Proteobacteria	Gammaproteobacteria	Legionellales	Legionellaceae	Legionella
45066	Legionella gratiana	3	GCA_001467695.1	5	5	3	3	1	398.62	dot_iolT1_iolG2_iolC_iolD_iolE_ami	Proteobacteria	Gammaproteobacteria	Legionellales	Legionellaceae	Legionella
45070	Legionella nautarum	2	GCA_001467895.1	5	5	3	2	1	397.66	gly_iolE_iolD_iolC_iolG2_iolT1_arg	Proteobacteria	Gammaproteobacteria	Legionellales	Legionellaceae	Legionella
45071	Legionella parisiensis	4	GCA_001467945.1	5	5	3	4	1	408.28	hyp_iolT1_iolG2_iolC_iolD_iolE_hyp	Proteobacteria	Gammaproteobacteria	Legionellales	Legionellaceae	Legionella
45072	Legionella quateirensis	3	GCA_001467955.1	5	5	3	3	1	400.06	sig_iolE_iolD_iolC_iolG2_iolT1_hyp	Proteobacteria	Gammaproteobacteria	Legionellales	Legionellaceae	Legionella
45073	Legionella quinlivanii	5	GCA_001467975.1	5	5	3	5	1	391.5	hyp_iolE_iolD_iolC_iolG2_iolT1_hyp	Proteobacteria	Gammaproteobacteria	Legionellales	Legionellaceae	Legionella
45074	Legionella santicrucis	2	GCA_001468135.1	5	5	3	2	1	400.14	sec_iolE_iolD_iolC_iolG2_iolT1_hyp	Proteobacteria	Gammaproteobacteria	Legionellales	Legionellaceae	Legionella
45075	Legionella shakespearei	2	GCA_000373765.1	5	5	3	2	1	405.54	ela_iolT1_iolG2_iolC_iolD_iolE_hyp	Proteobacteria	Gammaproteobacteria	Legionellales	Legionellaceae	Legionella
45248	Leucothrix mucor	1	GCA_000419525.1	6	6	4	1	1	438.43	hyp_iolG2_hyp_xyl_fru_iolR_iolB_iolC_iolD_iolE_hyp	Proteobacteria	Gammaproteobacteria	Thiotrichales	Thiotrichaceae	Leucothrix
45398	Streptomyces griseoviridis	2	GCA_003994395.1	5	5	4	2	1	340.5	r_iolE_iolC_deo_iolB_iolD_iolA_alp	Actinobacteria	Actinomycetia	Streptomycetales	Streptomycetaceae	Streptomyces
45465	Vogesella indigofera	1	GCA_003633895.1	17	12	4	1	1	284.62	rib_iolG2_hyd_r_hyp_iolA_iolB_iolE_iolC_iolR_t_t_t_t_iolD_r_iolH_iolI2_iolG1_iolG2_iolG2_hyp_iro_iro_iro_hem_ara_r_hyp_iolA_sec_hig_iolA_4-c_hyp_cyt_iolI_3-d_tRA_t_t_shi_r_4-o_iolT1_4-o_4-c_3-h_2-p_pro_pro_iolG1_hyp	Proteobacteria	Betaproteobacteria	Neisseriales	Chromobacteriaceae	Vogesella
45668	Halobacillus litoralis	3	GCA_009856285.1	8	8	4	2	0.666667	394.55	dNA_iolJ_iolG2_iolE_iolD_iolC_iolB_iolA_iolR2_tau	Firmicutes	Bacilli	Bacillales	Bacillaceae	Halobacillus
45979	Nocardia pseudobrasiliensis	2	GCA_001613105.1	5	5	4	2	1	234	oli_iolX_hTH_iolE_hyp_xyl_fru_iolC_hyp_iolB_iolD_hyp	Actinobacteria	Actinomycetia	Corynebacteriales	Nocardiaceae	Nocardia
46158	Actinomadura citrea	1	GCA_013409045.1	6	6	4	1	1	243	hyp_iolA_acy_acy_r_sim_sim_sim_iolD_iolB_iolC_iolE_iolX_dea	Actinobacteria	Actinomycetia	Streptosporangiales	Thermomonosporaceae	Actinomadura
46159	Actinomadura coerulea	1	GCA_014208105.1	5	5	3	1	1	345	hyp_iolA_iolD_hyp_iolC_iolE_r_3-p_r_iolX_t	Actinobacteria	Actinomycetia	Streptosporangiales	Thermomonosporaceae	Actinomadura
46161	Actinomadura kijaniata	1	GCA_001552175.1	5	5	4	1	1	240.38	hyp_iolD_iolB_iolC_iolE_iolX_hyp	Actinobacteria	Actinomycetia	Streptosporangiales	Thermomonosporaceae	Actinomadura
46163	Actinomadura luteofluorescens	1	GCA_013409365.1	5	5	3	1	1	342.4	nic_iolA_iolD_hyp_iolC_iolE_r_3-p_r_iolX_t	Actinobacteria	Actinomycetia	Streptosporangiales	Thermomonosporaceae	Actinomadura
46164	Actinomadura macra	1	GCA_001552215.1	5	5	4	1	1	245.18	hyp_iolD_iolB_hyp_iolC_iolE_iolX_hTH	Actinobacteria	Actinomycetia	Streptosporangiales	Thermomonosporaceae	Actinomadura
46165	Actinomadura verrucosospora	1	GCA_013211575.1	5	5	4	1	1	244.92	t_iolD_iolB_iolC_iolE_iolX_hyp	Actinobacteria	Actinomycetia	Streptosporangiales	Thermomonosporaceae	Actinomadura
46175	Microtetraspora niveoalba	1	GCA_001570405.1	4	4	3	1	1	277.57	hyp_iolD_hyp_iolC_iolE_iolX_hyp	Actinobacteria	Actinomycetia	Streptosporangiales	Streptosporangiaceae	Microtetraspora
46176	Nonomuraea polychroma	1	GCA_004011505.1	9	8	4	1	1	276.84	r_iolX_iolE_iolC_dhn_iolB_iolD_t_t_t_iolA_r_t_t_t_iolE_iolG1_iolH_aTP	Actinobacteria	Actinomycetia	Streptosporangiales	Streptosporangiaceae	Nonomuraea
46177	Nonomuraea pusilla	2	GCA_001417755.1	4	4	4	2	1	269.3	put_iolD_iolB_hyp_iolC_hyp_hyp_hyp_sn-_hyp_iolE_ino	Actinobacteria	Actinomycetia	Streptosporangiales	Streptosporangiaceae	Nonomuraea
46180	Nonomuraea rubra	1	GCA_014207985.1	4	4	4	1	1	261.73	put_iolE_hyp_mul_mul_mul_mul_iolC_hyp_iolB_iolD_put	Actinobacteria	Actinomycetia	Streptosporangiales	Streptosporangiaceae	Nonomuraea
46223	Thermoflavimicrobium dichotomicum	1	GCA_900114055.1	8	8	4	1	1	457.19	maj_iolG2_rib_rib_iolX_rib_iolD_iolB_iolC_iolA_iolJ_iolE_r	Firmicutes	Bacilli	Bacillales	Thermoactinomycetaceae	Thermoflavimicrobium
46240	Paenibacillus apiarius	1	GCA_002161865.1	8	8	4	1	1	410.4	put_iolX_iolE_iolD_iolA_iolJ_iolC_iolG2_iolB_r	Firmicutes	Bacilli	Bacillales	Paenibacillaceae	Paenibacillus
46257	Pseudomonas avellanae	13	GCA_000452845.2	9	9	4	11	0.846154	501.52	scy_iolH_iolG1_iolD_iolI2_iolA_iolB_iolE_iolC_iolR_inn	Proteobacteria	Gammaproteobacteria	Pseudomonadales	Pseudomonadaceae	Pseudomonas
46356	Alkalispirochaeta alkalica	1	GCA_000373545.1	4	4	3	1	1	324.73	put_iolE_hTH_iolG2_iolB_iolD_r	Spirochaetes	Spirochaetia	Spirochaetales	Spirochaetaceae	Alkalispirochaeta
46677	Pseudomonas agarici	5	GCA_001543125.1	7	7	4	5	1	483.73	hyp_iolG1_iolD_iolI2_iolB_iolE_iolC_iolR_hyp	Proteobacteria	Gammaproteobacteria	Pseudomonadales	Pseudomonadaceae	Pseudomonas
46678	Pseudomonas caricapapayae	5	GCA_003703245.1	9	9	4	5	1	500.34	myo_iolH_iolG1_iolD_iolI2_iolA_iolB_iolE_iolC_iolR_put	Proteobacteria	Gammaproteobacteria	Pseudomonadales	Pseudomonadaceae	Pseudomonas
46679	Pseudomonas mucidolens	4	GCA_002091735.1	10	9	4	4	1	456.72	scy_iolH_iolG1_iolD_iolI2_iolA_iolB_iolE_iolC_iolR_hyp_r_ada_hTH_asp_4-h_4-h_iolA_d-a	Proteobacteria	Gammaproteobacteria	Pseudomonadales	Pseudomonadaceae	Pseudomonas
46914	Devosia riboflavina	1	GCA_000743575.1	6	6	4	1	1	355.58	hyp_iolB_iolE_iolD_iolC_iolR_mem_iolG2_r	Proteobacteria	Alphaproteobacteria	Hyphomicrobiales	Devosiaceae	Devosia
47421	Hydrogenophaga pseudoflava	1	GCA_001592285.1	9	7	4	1	1	376.3	t_iolA_r_d-x_6-d_hyp_iolG2_iolG2_iolR_hyp_t_fru_iolC_iolD_iolE_iolB_hyp_r_iolA_hyp	Proteobacteria	Betaproteobacteria	Burkholderiales	Comamonadaceae	Hydrogenophaga
47479	Streptosporangium album	1	GCA_014203795.1	5	5	4	1	1	248.38	mFS_iolD_iolB_dhn_iolC_iolE_iolX_r	Actinobacteria	Actinomycetia	Streptosporangiales	Streptosporangiaceae	Streptosporangium
47500	Aneurinibacillus migulanus	4	GCA_000878905.1	8	8	4	4	1	418.44	hyp_iolC_iolA_iolD_iolE_iolJ_iolB_hyp_hyp_hyp_alp_r_iolG2_t_t_t_iolX_t	Firmicutes	Bacilli	Bacillales	Paenibacillaceae	Aneurinibacillus
47715	Lacticaseibacillus rhamnosus	181	GCA_000235865.1	14	14	4	149	0.823204	291.64	pho_iolR_iolH_iolI2_tau_iolJ_iolE_iolX_iolG1_iolD_iolC_iolB_iolA_iolT1_iolR2_iolS_asp	Firmicutes	Bacilli	Lactobacillales	Lactobacillaceae	Lacticaseibacillus
47716	Streptomyces olivaceus	3	GCA_000716815.1	5	5	4	1	0.333333	325.34	hyp_iolA_iolD_iolB_hyp_iolC_iolE_alc	Actinobacteria	Actinomycetia	Streptomycetales	Streptomycetaceae	Streptomyces
47735	Bibersteinia trehalosi	7	GCA_004346205.1	8	8	4	6	0.857143	595.21	glu_iolR_iolC_iolD_iolE_iolG2_hyp_hyp_iolG1_t_t_t_iolA_iolB_3-k	Proteobacteria	Gammaproteobacteria	Pasteurellales	Pasteurellaceae	Bibersteinia
47758	Streptomyces sulphureus	1	GCA_000381025.1	7	7	4	1	1	211.91	scy_iolT1_hyp_put_iolG1_iolE_iolD_iolB_hyp_iolC_r_hyp_hyp_hyp_iolS_hyp	Actinobacteria	Actinomycetia	Streptomycetales	Streptomycetaceae	Streptomyces
47759	Streptomyces tubercidicus	1	GCA_009811635.1	8	8	4	1	1	300.52	hyp_iolX_r_hyp_hyp_iolT1_hyp_iolG1_iolE_iolC_hyp_iolB_iolD_iolA_hyp	Actinobacteria	Actinomycetia	Streptomycetales	Streptomycetaceae	Streptomyces
47760	Streptomyces aurantiacus	1	GCA_000414115.1	5	5	4	1	1	336.36	hyp_iolA_iolD_iolB_hyp_iolC_iolE_hyp	Actinobacteria	Actinomycetia	Streptomycetales	Streptomycetaceae	Streptomyces
47761	Streptomyces ochraceiscleroticus	1	GCA_000720485.1	11	10	4	1	1	251.8	sty_iolA_iolD_iolB_hyp_iolC_iolE_iolG1_iolH_iolT1_hyp_r_iolX_hyp_hyp_cop_hyp_cit_aTP_iolI_hyp_iolX_r	Actinobacteria	Actinomycetia	Streptomycetales	Streptomycetaceae	Streptomyces
47763	Streptomyces lydicus	8	GCA_000952035.2	8	8	4	6	0.75	302.2	hyp_iolX_hyp_put_hyp_hyp_hyp_iolT1_iolG1_iolE_iolC_hyp_iolB_iolD_iolA_hyp	Actinobacteria	Actinomycetia	Streptomycetales	Streptomycetaceae	Streptomyces
47845	Brachybacterium alimentarium	8	GCA_003335305.1	10	10	4	8	1	236.89	alp_iolX_iolH_iolE_iolA_iolD_iolT1_iolW_sug_tau_iolC_deo_iolB_iolG1_r	Actinobacteria	Actinomycetia	Micrococcales	Dermabacteraceae	Brachybacterium
47854	Micromonospora chersina	1	GCA_900091475.1	5	5	4	1	1	209.1	r_iolD_iolB_hyp_iolC_r_t_t_t_t_pre_iolE_iolX_alp	Actinobacteria	Actinomycetia	Micromonosporales	Micromonosporaceae	Micromonospora
47857	Micromonospora echinaurantiaca	1	GCA_900090235.1	5	5	4	1	1	208.9	hyp_iolD_iolB_hyp_iolC_r_t_t_t_t_pHP_iolE_iolX_alp	Actinobacteria	Actinomycetia	Micromonosporales	Micromonosporaceae	Micromonospora
47865	Micromonospora inositola	1	GCA_900090285.1	9	8	4	1	1	254.47	sug_iolR2_6-p_iolA_iolG1_t_tra_t_t_iolE_iolD_iolB_fru_iolC_iolE_iolX_r	Actinobacteria	Actinomycetia	Micromonosporales	Micromonosporaceae	Micromonospora
47871	Micromonospora peucetia	1	GCA_900091625.1	5	5	4	1	1	254.92	r_iolX_iolE_iolC_hyp_iolB_iolD_pho	Actinobacteria	Actinomycetia	Micromonosporales	Micromonosporaceae	Micromonospora
47872	Micromonospora purpureochromogenes	2	GCA_013410185.1	5	5	4	2	1	210.44	unc_iolD_iolB_hyp_iolC_r_mul_mul_mul_mul_put_iolE_iolX_alp	Actinobacteria	Actinomycetia	Micromonosporales	Micromonosporaceae	Micromonospora
47877	Pseudomonas amygdali	81	GCA_000163275.1	9	9	4	68	0.839506	501.96	inn_iolR_iolC_iolE_iolB_iolA_iolI2_iolD_iolG1_iolH_scy	Proteobacteria	Gammaproteobacteria	Pseudomonadales	Pseudomonadaceae	Pseudomonas
47878	Pseudomonas azotoformans	10	GCA_004102685.1	7	7	4	9	0.9	489.71	oxi_iolG1_iolD_iolI2_iolB_iolE_iolC_iolR_hyp	Proteobacteria	Gammaproteobacteria	Pseudomonadales	Pseudomonadaceae	Pseudomonas
47879	Pseudomonas corrugata	10	GCA_013359585.1	7	7	4	9	0.9	489.87	cya_iolR_iolC_iolE_iolB_iolI2_iolD_iolG1	Proteobacteria	Gammaproteobacteria	Pseudomonadales	Pseudomonadaceae	Pseudomonas
47883	Pseudomonas synxantha	15	GCA_002022245.1	7	7	4	15	1	492.79	r_iolR_iolC_iolE_iolB_iolI2_iolD_iolG1_oxi	Proteobacteria	Gammaproteobacteria	Pseudomonadales	Pseudomonadaceae	Pseudomonas
47884	Pseudomonas taetrolens	4	GCA_001042915.1	8	8	4	4	1	517.05	hyp_iolR_iolC_iolE_iolB_iolA_iolI2_iolD_iolG1_oxi	Proteobacteria	Gammaproteobacteria	Pseudomonadales	Pseudomonadaceae	Pseudomonas
47885	Pseudomonas oryzihabitans	14	GCA_007680465.1	8	7	4	9	0.642857	511.69	hyp_iolG1_rib_gal_hTH_hyp_scy_iolG1_iolD_iolA_iolB_iolE_iolC_iolR_tre	Proteobacteria	Gammaproteobacteria	Pseudomonadales	Pseudomonadaceae	Pseudomonas
47886	Pseudomonas luteola	6	GCA_000282775.1	9	9	4	6	1	576.2	hyp_iolC_iolE_iolB_iolT1_iolA_iolI2_iolD_iolG1_iolH_scy	Proteobacteria	Gammaproteobacteria	Pseudomonadales	Pseudomonadaceae	Pseudomonas
47917	Serratia fonticola	29	GCA_002588845.1	9	9	4	17	0.586207	770.09	t_iolI2_iolT1_iolA_iolB_iolR_iolC_iolD_iolG1_iolE_gNA	Proteobacteria	Gammaproteobacteria	Enterobacterales	Yersiniaceae	Serratia
47990	Kutzneria viridogrisea	1	GCA_014138725.1	6	6	4	1	1	305.02	hyp_iolA_r_iolX_iolE_sim_sim_sim_iolC_hyp_iolB_iolD_2,4	Actinobacteria	Actinomycetia	Pseudonocardiales	Pseudonocardiaceae	Kutzneria
49283	Paenibacillus thiaminolyticus	7	GCA_007066085.1	7	7	4	7	1	442.73	r_iolB_iolG2_iolC_iolA_iolD_iolE_iolX_t	Firmicutes	Bacilli	Bacillales	Paenibacillaceae	Paenibacillus
49319	Rubrobacter xylanophilus	2	GCA_000014185.1	10	8	4	2	1	294.61	2-h_iolI_iolA_iolB_iolD_t_inn_r_iolE_iolG1_twi_iolX_sho_iolX_iolC_iolX_r	Actinobacteria	Rubrobacteria	Rubrobacterales	Rubrobacteraceae	Rubrobacter
49897	Mycobacterium hodleri	2	GCA_006864685.1	8	8	4	1	0.5	278.98	sug_iolA_iolH_iolD_iolB_ald_iolC_r_t_t_t_cla_r_dim_tIM_hyp_iolU_iolE_iolX_phy	Actinobacteria	Actinomycetia	Corynebacteriales	Mycobacteriaceae	Mycobacterium
50338	Rhizobium sullae	4	GCA_002812325.1	6	6	4	3	0.75	356.62	hyp_iolB_iolE_iolD_iolC_iolR_iolG1_pyr	Proteobacteria	Alphaproteobacteria	Hyphomicrobiales	Rhizobiaceae	Rhizobium
50728	Curtobacterium albidum	1	GCA_013359825.1	7	7	4	1	1	277.89	dNA_iolC_deo_iolA_iolB_iolD_iolE_iolG1_tra_iolX_tau	Actinobacteria	Actinomycetia	Micrococcales	Microbacteriaceae	Curtobacterium
51048	Actinobacillus porcinus	2	GCA_900773985.1	6	6	3	2	1	698.2	t_iolG2_iolE_iolD_iolT1_iolC_iolR_lac	Proteobacteria	Gammaproteobacteria	Pasteurellales	Pasteurellaceae	Actinobacillus
51101	Brevibacillus agri	1	GCA_000612125.1	11	9	3	1	1	366.78	hyd_iolT1_ace_ace_hyp_r_iolX_2,5_nAD_rNA_rNA_tar_iolJ_r_r_inn_iolG2_iolA_pyr_put_iolD_iolE_tra_1-d_iolB_iolU_iolX_rib_rib_hTH_iolX_rib	Firmicutes	Bacilli	Bacillales	Paenibacillaceae	Brevibacillus
51201	Streptomyces griseocarneus	1	GCA_003674045.1	7	7	4	1	1	301.53	hyp_iolA_iolD_iolB_deo_iolC_iolE_iolG1_iolX_r	Actinobacteria	Actinomycetia	Streptomycetales	Streptomycetaceae	Streptomyces
52021	Halomonas desiderata	1	GCA_011742915.1	8	8	4	1	1	446.52	hyp_iolG1_iolA_iolE_iolD_iolC_t_t_t_iolR_iolG2_iolB_typ	Proteobacteria	Gammaproteobacteria	Oceanospirillales	Halomonadaceae	Halomonas
52023	Calidithermus chliarophilus	1	GCA_000430045.1	8	7	4	1	1	232.12	hyp_iolR2_iolB_iolX_iolJ_iolC_iolE_iolD_iolX_fru	Deinococcus-Thermus	Deinococci	Thermales	Thermaceae	Calidithermus
52131	Rhizobium hainanense	1	GCA_900094555.1	6	6	4	1	1	356.68	put_iolB_iolE_iolD_iolC_iolR_iolG1_3-p	Proteobacteria	Alphaproteobacteria	Hyphomicrobiales	Rhizobiaceae	Rhizobium
52226	Mitsuokella multacida	3	GCA_902373875.1	13	10	3	3	1	258.77	put_reiD_mem_hyp_iolA_iolR2_nAD_iolJ_iolC_5-d_iolD_iolE_hyp_hyp_t_cyt_iS3_ars_hyp_t_reiD_iolI_reiD_iolX_t_reiD_iolG2_r	Firmicutes	Negativicutes	Selenomonadales	Selenomonadaceae	Mitsuokella
52258	Streptomyces flavovirens	1	GCA_000720395.1	5	5	4	1	1	325.88	hyp_iolA_iolD_iolB_hyp_iolC_iolE_alc	Actinobacteria	Actinomycetia	Streptomycetales	Streptomycetaceae	Streptomyces
52603	Sagittula stellata	1	GCA_000169415.1	5	5	4	1	1	403.58	fAD_iolB_phy_hyp_iolE_iolD_iolC_r_iolG1_r	Proteobacteria	Alphaproteobacteria	Rhodobacterales	Roseobacteraceae	Sagittula
52695	Actinoplanes brasiliensis	1	GCA_004362215.1	5	5	4	1	1	277.8	r_iolC_hyp_iolB_iolD_iolE_t_t_sim_iolG1_unc	Actinobacteria	Actinomycetia	Micromonosporales	Micromonosporaceae	Actinoplanes
52697	Actinoplanes regularis	1	GCA_900188005.1	6	6	4	1	1	329.97	ace_iolC_iolB_iolD_iolA_iolE_sim_t_sim_iolG1_hyp	Actinobacteria	Actinomycetia	Micromonosporales	Micromonosporaceae	Actinoplanes
52699	Aeromicrobium fastidiosum	1	GCA_004134885.2	8	7	4	1	1	273.06	r_iolE_iolC_ald_iolB_iolD_iolA_t_t_t_iolX_iolG1_r_iolX_tIM	Actinobacteria	Actinomycetia	Propionibacteriales	Nocardioidaceae	Aeromicrobium
52767	Actinomyces denticolens	4	GCA_900141725.1	14	10	4	2	0.5	239.28	4-c_iolS_put_pro_gMP_low_r_iolS_pre_gMP_hyp_zn-_t_iolT1_iolH_iolG1_iolE_iolA_iolD_iolB_hyp_iolC_r_tra_iolX_r_r_oxi_iolT1_iolE_r_iolX_sug	Actinobacteria	Actinomycetia	Actinomycetales	Actinomycetaceae	Actinomyces
52768	Schaalia georgiae	3	GCA_000429245.1	5	5	4	2	0.666667	312.78	aTP_iolE_iolX_tra_hTH_iolC_iolB_iolD_d-a	Actinobacteria	Actinomycetia	Actinomycetales	Actinomycetaceae	Schaalia
52769	Actinomyces gerencseriae	1	GCA_000429265.1	11	10	4	1	1	227.47	hyp_iolS_hyp_put_gMP_hyp_hyp_hyp_iolE_alc_iolT1_iolH_iolG1_iolE_iolD_iolB_hyp_iolC_hTH_tra_iolX_r_put_iolW_hyp	Actinobacteria	Actinomycetia	Actinomycetales	Actinomycetaceae	Actinomyces
52774	Actinomyces slackii	2	GCA_000428685.1	8	7	4	1	0.5	244.58	hyp_iolW_cat_iolT2_hyp_hyp_iolE_iolX_put_iolX_tra_hTH_iolC_hyp_iolB_iolD_hyp	Actinobacteria	Actinomycetia	Actinomycetales	Actinomycetaceae	Actinomyces
53254	Bosea thiooxidans	2	GCA_001420315.1	5	5	4	2	1	418.42	3-o_iolR_iolC_iolD_iolE_iolB_hyp	Proteobacteria	Alphaproteobacteria	Hyphomicrobiales	Boseaceae	Bosea
53341	Xenorhabdus japonica	1	GCA_900115195.1	7	7	4	1	1	618.74	pAS_iolB_iolE_iolC_sol_iolG2_iolD_iolA_iolR_ami	Proteobacteria	Gammaproteobacteria	Enterobacterales	Morganellaceae	Xenorhabdus
53344	Staphylococcus delphini	13	GCA_002369575.1	9	9	4	13	1	361.79	alp_iolJ_iolG2_t_iolE_iolX_iolD_iolC_iolB_iolA_iolR2_fru	Firmicutes	Bacilli	Bacillales	Staphylococcaceae	Staphylococcus
53356	Terracoccus luteus	2	GCA_014190845.1	7	7	4	2	1	227.23	hyp_iolS_rif_unc_iolG1_iolE_iolD_iolB_hyp_iolC_iolX_r	Actinobacteria	Actinomycetia	Micrococcales	Intrasporangiaceae	Terracoccus
53367	Asanoa ferruginea	1	GCA_003387075.1	6	6	4	1	1	309.02	r_iolX_iolE_iolC_hyp_iolB_iolD_iolA_ric	Actinobacteria	Actinomycetia	Micromonosporales	Micromonosporaceae	Asanoa
53388	Microlunatus antarcticus	1	GCA_014193425.1	7	7	4	1	1	298.86	phe_iolC_dhn_iolB_iolD_iolE_iolG1_iolH_iolA_r	Actinobacteria	Actinomycetia	Propionibacteriales	Propionibacteriaceae	Microlunatus
53407	Pseudomonas asplenii	4	GCA_003663905.1	9	9	4	4	1	498.23	ino_iolH_iolG1_iolD_iolI2_iolA_iolB_iolE_iolC_iolR_hyp	Proteobacteria	Gammaproteobacteria	Pseudomonadales	Pseudomonadaceae	Pseudomonas
53409	Pseudomonas coronafaciens	75	GCA_003416255.1	9	9	4	70	0.933333	501.29	inn_iolR_iolC_iolE_iolB_iolA_iolI2_iolD_iolG1_iolH_scy	Proteobacteria	Gammaproteobacteria	Pseudomonadales	Pseudomonadaceae	Pseudomonas
53410	Pseudomonas ficuserectae	3	GCA_003701615.1	10	9	4	2	0.666667	447.66	gfo_iolH_iolG1_iolD_iolI2_iolA_iolB_iolE_iolC_iolC_iolR_hyp	Proteobacteria	Gammaproteobacteria	Pseudomonadales	Pseudomonadaceae	Pseudomonas
53427	Gordonia hirsuta	2	GCA_000333015.1	9	9	4	2	1	261.7	hyp_iolH_iolG1_iolE_iolD_iolB_iolA_hyp_iolC_r_put_put_r_hyp_hyp_hyp_iolX_hyp_iolT1_r	Actinobacteria	Actinomycetia	Corynebacteriales	Gordoniaceae	Gordonia
53432	Nocardia uniformis	2	GCA_001613345.1	5	5	4	2	1	228.94	put_iolD_iolB_hyp_iolC_fru_t_hyp_iolE_hTH_iolX_l-t	Actinobacteria	Actinomycetia	Corynebacteriales	Nocardiaceae	Nocardia
53440	Nocardiopsis listeri	1	GCA_001570765.1	5	5	4	1	1	251.54	hyp_iolE_iolD_iolB_hyp_iolC_iolX_hTH	Actinobacteria	Actinomycetia	Streptosporangiales	Nocardiopsaceae	Nocardiopsis
53441	Nocardiopsis lucentensis	1	GCA_000341125.1	8	8	4	1	1	321.1	hTH_iolX_r_iolC_hyp_iolB_iolD_iolA_iolE_hyp_fru_fru_iolG1_iolH_hyp	Actinobacteria	Actinomycetia	Streptosporangiales	Nocardiopsaceae	Nocardiopsis
53446	Streptomyces cinnamoneus	3	GCA_002727115.1	7	7	4	2	0.666667	302.89	r_iolX_iolG1_iolE_iolC_deo_iolB_iolD_iolA_hyp	Actinobacteria	Actinomycetia	Streptomycetales	Streptomycetaceae	Streptomyces
53448	Streptomyces gougerotii	1	GCA_011170145.1	5	5	4	1	1	324.26	hyp_iolE_iolC_hyp_iolB_iolD_iolA_hyp	Actinobacteria	Actinomycetia	Streptomycetales	Streptomycetaceae	Streptomyces
53450	Streptomyces odorifer	1	GCA_013363465.1	5	5	4	1	1	317.88	nuc_iolA_iolD_iolB_deo_iolC_iolE_zin	Actinobacteria	Actinomycetia	Streptomycetales	Streptomycetaceae	Streptomyces
53451	Streptomyces rutgersensis	2	GCA_011170105.1	5	5	4	2	1	324.2	hyp_iolE_iolC_hyp_iolB_iolD_iolA_hyp	Actinobacteria	Actinomycetia	Streptomycetales	Streptomycetaceae	Streptomyces
53458	Janibacter limosus	2	GCA_004295485.1	6	6	4	1	0.5	223.77	r_iolX_iolE_iolC_deo_iolB_iolD_t_t_t_iolG1_r	Actinobacteria	Actinomycetia	Micrococcales	Intrasporangiaceae	Janibacter
53461	Nakamurella multipartita	1	GCA_000024365.1	6	5	3	1	1	348.73	pep_iolG1_t_inn_t_iolA_iolD_iolB_hyp_iolC_r_iolA_l-c	Actinobacteria	Actinomycetia	Nakamurellales	Nakamurellaceae	Nakamurella
53462	Mycolicibacterium mageritense	2	GCA_010727475.1	10	8	4	1	0.5	200.65	phy_iolX_iolE_iolU_r_tra_hyp_phe_r_iolX_hyd_iolS_r_hyp_t_t_t_r_iolC_ald_iolB_iolD_iolE_iolG1_sug	Actinobacteria	Actinomycetia	Corynebacteriales	Mycobacteriaceae	Mycolicibacterium
53946	Octadecabacter arcticus	1	GCA_000155735.2	5	5	4	1	1	224.22	put_iolE_put_iolD_hyp_iolC_iolB_cla_iolG2_kyn	Proteobacteria	Alphaproteobacteria	Rhodobacterales	Roseobacteraceae	Octadecabacter
53972	Rhodococcus corynebacterioides	2	GCA_001646675.1	6	5	3	1	0.5	115.53	3-a_iolX_iolE_iolU_fru_t_hyp_iolX_hTH_iolC_hyp_iolB	Actinobacteria	Actinomycetia	Corynebacteriales	Nocardiaceae	Rhodococcus
54291	Raoultella ornithinolytica	77	GCA_002759495.1	9	9	4	69	0.896104	736.72	hyp_iolI2_iolA_iolB_iolR_iolC_iolD_iolG1_iolH_iolE_hyp	Proteobacteria	Gammaproteobacteria	Enterobacterales	Enterobacteriaceae	Raoultella
54571	Streptomyces venezuelae	12	GCA_008642355.1	5	5	4	10	0.833333	333.92	5-c_iolA_iolD_iolB_deo_iolC_iolE_hyp	Actinobacteria	Actinomycetia	Streptomycetales	Streptomycetaceae	Streptomyces
54910	Brevibacillus centrosporus	3	GCA_006540045.1	10	10	4	3	1	376.14	hyp_iolW_iolI_t_r_t_iolX_t_rib_iolJ_iolA_iolC_iolB_iolE_iolG2_iolD_rea	Firmicutes	Bacilli	Bacillales	Paenibacillaceae	Brevibacillus
55206	Sediminispirochaeta smaragdinae	1	GCA_000143985.1	5	4	3	1	1	343.74	thi_iolG2_iolE_iolD_iolB_r_iolG2_tra	Spirochaetes	Spirochaetia	Spirochaetales	Spirochaetaceae	Sediminispirochaeta
55207	Pectobacterium betavasculorum	2	GCA_000749925.1	8	8	4	2	1	558.08	hyp_iolR_iolA_iolD_iolG2_t_t_t_iolG1_iolC_iolE_iolB_hyp	Proteobacteria	Gammaproteobacteria	Enterobacterales	Pectobacteriaceae	Pectobacterium
55208	Pectobacterium wasabiae	4	GCA_000291725.1	8	8	4	4	1	555.81	ant_iolR_iolA_iolD_iolG2_t_rib_t_iolG1_iolC_iolE_iolB_kluB	Proteobacteria	Gammaproteobacteria	Enterobacterales	Pectobacteriaceae	Pectobacterium
55209	Pantoea cypripedii	2	GCA_011395035.1	8	8	4	2	1	757.01	hyp_iolE_iolG1_iolD_iolC_iolR_r_cyc_t_t_t_t_pep_iolB_iolA_iolI2_t	Proteobacteria	Gammaproteobacteria	Enterobacterales	Erwiniaceae	Pantoea
55210	Brenneria nigrifluens	2	GCA_003115835.1	5	5	3	1	0.5	577.7	iolB_iolR_iolD_iolE_iolT1_t	Proteobacteria	Gammaproteobacteria	Enterobacterales	Pectobacteriaceae	Brenneria
55211	Erwinia persicina	3	GCA_001571305.1	9	9	4	3	1	740.67	t_iolI2_iolA_iolB_iolR_iolC_iolD_iolG1_iolH_iolE_hyp	Proteobacteria	Gammaproteobacteria	Enterobacterales	Erwiniaceae	Erwinia
55212	Erwinia rhapontici	3	GCA_012271765.1	9	9	4	3	1	742.03	t_iolI2_iolA_iolB_iolR_iolC_iolD_iolG1_iolH_iolE_dUF	Proteobacteria	Gammaproteobacteria	Enterobacterales	Erwiniaceae	Erwinia
55214	Brenneria salicis	3	GCA_003315515.1	9	7	4	3	1	495.81	pho_iolR_put_put_put_put_xaa_iolR_iolA_iolD_iolG2_t_t_t_iolC_iolE_iolB_iolR_d-a	Proteobacteria	Gammaproteobacteria	Enterobacterales	Pectobacteriaceae	Brenneria
55218	Ruegeria lacuscaerulensis	9	GCA_900141625.1	8	7	4	4	0.444444	222.93	fru_iolG2_t_t_t_iolD_iolE_ect_iolB_nAD_cat_fru_iolB_iolC_iolG1_pre_r_sac_iolA_cor	Proteobacteria	Alphaproteobacteria	Rhodobacterales	Roseobacteraceae	Ruegeria
55404	Streptomyces netropsis	2	GCA_014203545.1	8	8	4	1	0.5	271.14	hyp_iolI_exo_cit_cu+_cop_r_iolX_iolG1_iolE_iolC_dhn_iolB_iolD_iolA_hyp	Actinobacteria	Actinomycetia	Streptomycetales	Streptomycetaceae	Streptomyces
55504	Sporomusa silvacetica	1	GCA_002257705.1	11	11	4	1	1	323.73	sul_iolX_iolI_hyp_iolT1_5-m_met_hyp_iolG2_iolE_iolD_iolB_iolC_iolJ_iolA_iolR2_lys	Firmicutes	Negativicutes	Selenomonadales	Sporomusaceae	Sporomusa
55508	Janthinobacterium agaricidamnosum	3	GCA_003667705.1	8	7	4	2	0.666667	424.86	add_iolG2_iolG2_iolR_t_t_t_iolC_iolD_iolE_iolB_iolA_aNT	Proteobacteria	Betaproteobacteria	Burkholderiales	Oxalobacteraceae	Janthinobacterium
55565	Actinomyces graevenitzii	3	GCA_000466185.1	9	7	4	3	1	281.32	hyp_iolE_iolT1_iolX_sug_sug_iolX_tra_r_iolC_hyp_iolB_hyp_iolD_iolA_hyp_hyp_hyp_gro_hyp_hyp_iolX_gMP	Actinobacteria	Actinomycetia	Actinomycetales	Actinomycetaceae	Actinomyces
55601	Vibrio anguillarum	11	GCA_000257165.1	8	7	4	11	1	549.25	mul_iolG2_put_ino_dNA_iolR_iolB_iolD_iolC_iolE_hyp_iolA_iolG2_car	Proteobacteria	Gammaproteobacteria	Vibrionales	Vibrionaceae	Vibrio
55952	Streptomyces toyocaensis	1	GCA_000725125.1	8	7	4	1	1	203.22	end_iolS_r_iolD_iolB_deo_iolC_t_t_t_iolE_iolG1_hyp_iolX_sho_phy_r_iolX_hyp	Actinobacteria	Actinomycetia	Streptomycetales	Streptomycetaceae	Streptomyces
56055	Bogoriella caseilytica	1	GCA_003752405.1	6	6	4	1	1	306.52	r_iolC_iolB_iolD_iolA_iolX_iolE_hyp	Actinobacteria	Actinomycetia	Micrococcales	Bogoriellaceae	Bogoriella
56438	Couchioplanes caeruleus	2	GCA_001884705.1	7	7	4	2	1	329.64	hyp_iolH_iolG1_t_t_t_iolE_iolA_iolD_iolB_ald_iolC_r	Actinobacteria	Actinomycetia	Micromonosporales	Micromonosporaceae	Couchioplanes
56730	Rhizobium gallicum	2	GCA_000373025.1	6	6	4	2	1	362.78	hyp_iolB_iolE_iolD_iolC_iolR_iolG1_fer	Proteobacteria	Alphaproteobacteria	Hyphomicrobiales	Rhizobiaceae	Rhizobium
56731	Rhizobium giardinii	2	GCA_000379605.1	6	6	4	2	1	362.12	gam_iolG1_iolR_iolC_iolD_iolE_iolB_hyp	Proteobacteria	Alphaproteobacteria	Hyphomicrobiales	Rhizobiaceae	Rhizobium
56779	Halanaerobium kushneri	1	GCA_900156285.1	6	6	4	1	1	367.42	hyd_iolJ_oxa_bio_sod_tra_pro_sul_acy_r_hyp_iolG2_iolE_iolD_iolB_iolC_t	Firmicutes	Clostridia	Halanaerobiales	Halanaerobiaceae	Halanaerobium
57037	Lacticaseibacillus zeae	6	GCA_001433745.1	13	13	4	3	0.5	310.28	r_iolH_iolI2_4-o_iolJ_iolE_iolX_iolG1_iolD_iolC_iolB_iolA_iolT1_iolR2_iolS_asp	Firmicutes	Bacilli	Lactobacillales	Lactobacillaceae	Lacticaseibacillus
57043	Microbacterium esteraromaticum	1	GCA_900163815.1	9	7	4	1	1	257.78	r_iolC_5-k_iolA_iolB_twi_twi_twi_hyp_glu_t_t_r_iolX_iolG1_iolE_iolX_hyp_iolB_iolD_r	Actinobacteria	Actinomycetia	Micrococcales	Microbacteriaceae	Microbacterium
57676	Rhizobium mongolense	4	GCA_000419765.1	7	7	4	3	0.75	286.66	rib_iolG1_hyp_pTS_pEP_hyp_hyp_hyp_hyp_hyp_iolR_iolE_hyp_iolB_iolD_iolC_iolG2_hyp	Proteobacteria	Alphaproteobacteria	Hyphomicrobiales	Rhizobiaceae	Rhizobium
57704	Tsukamurella tyrosinosolvens	7	GCA_002869785.1	13	11	4	6	0.857143	207.72	glu_iolH_iolG1_iolE_iolD_iolB_iolA_deo_iolC_r_r_phy_sho_t_iolU_iolX_hyp_iolW_hyp_t_t_t_r_iolU_sug_iolX_iolT1_uni	Actinobacteria	Actinomycetia	Corynebacteriales	Tsukamurellaceae	Tsukamurella
57706	Citrobacter braakii	2	GCA_002073755.2	8	8	4	2	1	553.79	hyp_iolR_iolA_iolD_hyp_iolG2_t_t_t_iolG1_iolC_iolE_iolB_hyp	Proteobacteria	Gammaproteobacteria	Enterobacterales	Enterobacteriaceae	Citrobacter
57975	Burkholderia thailandensis	54	GCA_000765375.1	7	6	4	49	0.907407	365.54	t_iolB_iolE_iolD_iolC_t_bra_per_iolR_iolG2_iolG2_sir	Proteobacteria	Betaproteobacteria	Burkholderiales	Burkholderiaceae	Burkholderia
58112	Actinomadura viridilutea	1	GCA_003001795.1	5	5	4	1	1	258.66	r_iolX_iolE_iolC_hyp_iolB_iolD_hyp	Actinobacteria	Actinomycetia	Streptosporangiales	Thermomonosporaceae	Actinomadura
58117	Microbispora rosea	1	GCA_014194655.1	5	5	4	1	1	251.54	r_iolX_iolE_iolC_dhn_iolB_iolD_t	Actinobacteria	Actinomycetia	Streptosporangiales	Streptosporangiaceae	Microbispora
58123	Spirillospora albida	1	GCA_000718255.1	5	5	4	1	1	234.28	2-o_iolA_r_hyp_hyp_hyp_acu_hyp_iolE_iolC_iolB_iolD_hyp	Actinobacteria	Actinomycetia	Streptosporangiales	Thermomonosporaceae	Spirillospora
58343	Streptomyces canus	4	GCA_001517125.1	7	6	4	1	0.25	202.53	hyp_iolX_hyp_hyp_iolX_hyp_iolE_vit_fru_hyp_iolC_hyp_iolB_iolD_hTH_iolS_hyp	Actinobacteria	Actinomycetia	Streptomycetales	Streptomycetaceae	Streptomyces
58344	Streptomyces celluloflavus	1	GCA_000720995.1	8	8	4	1	1	303.07	hyp_iolX_r_hyp_hyp_iolT1_hyp_iolG1_iolE_iolC_hyp_iolB_iolD_iolA_vit	Actinobacteria	Actinomycetia	Streptomycetales	Streptomycetaceae	Streptomyces
58346	Streptomyces platensis	2	GCA_002119195.1	9	9	4	2	1	273.92	hyp_iolA_iolD_iolB_hyp_iolC_iolE_iolG1_iolT1_put_hyp_r_iolX_inn_cOP_cop_hyp_cit_aTP_iolI_hyp	Actinobacteria	Actinomycetia	Streptomycetales	Streptomycetaceae	Streptomyces
59750	Mycolicibacterium wolinskyi	2	GCA_002101965.1	10	8	4	2	1	202.15	glu_iolG1_iolE_iolD_iolB_ald_iolC_r_t_t_t_r_iolS_aro_hyp_tra_r_hyd_iolX_r_iolU_iolE_iolX_phy	Actinobacteria	Actinomycetia	Corynebacteriales	Mycobacteriaceae	Mycolicibacterium
59779	Paracoccus marcusii	1	GCA_009493695.1	3	3	3	1	1	142.9	5-d_iolE_iolD_iolC_gfo	Proteobacteria	Alphaproteobacteria	Rhodobacterales	Rhodobacteraceae	Paracoccus
59814	Pantoea dispersa	18	GCA_001476715.1	7	7	4	17	0.944444	802.97	t_iolA_iolB_iolR_iolC_iolD_iolG1_iolE_hyp	Proteobacteria	Gammaproteobacteria	Enterobacterales	Erwiniaceae	Pantoea
59839	Paenibacillus alginolyticus	2	GCA_000422905.1	9	9	4	2	1	354.7	hyp_iolX_iolG1_hyp_lip_hyp_put_r_iolB_iolG2_iolJ_iolA_iolC_iolE_iolD_r	Firmicutes	Bacilli	Bacillales	Paenibacillaceae	Paenibacillus
59842	Paenibacillus chondroitinus	2	GCA_000799595.1	8	8	4	1	0.5	379.45	r_iolB_iolG2_iolJ_iolA_iolC_iolE_iolD_reiD_hyp	Firmicutes	Bacilli	Bacillales	Paenibacillaceae	Paenibacillus
59843	Paenibacillus glucanolyticus	2	GCA_001955865.1	7	7	4	2	1	448.69	r_iolB_iolG2_iolC_iolA_iolD_iolE_iolX_t	Firmicutes	Bacilli	Bacillales	Paenibacillaceae	Paenibacillus
59845	Paenibacillus illinoisensis	3	GCA_004000925.1	6	6	4	3	1	438.42	r_iolB_iolG2_iolA_iolC_iolE_iolD	Firmicutes	Bacilli	Bacillales	Paenibacillaceae	Paenibacillus
59846	Paenibacillus chibensis	1	GCA_004001045.1	7	7	4	1	1	416.8	thy_iolB_iolG2_iolJ_iolA_iolC_iolE_iolD_ino	Firmicutes	Bacilli	Bacillales	Paenibacillaceae	Paenibacillus
60450	Kribbella sandramycini	2	GCA_013131805.1	9	8	4	2	1	256.28	r_iolU_fam_iolA_iolG1_t_t_t_iolE_iolD_iolB_deo_iolC_iolE_iolX_r	Actinobacteria	Actinomycetia	Propionibacteriales	Kribbellaceae	Kribbella
60547	Caballeronia glathei	3	GCA_000698595.1	7	6	4	3	1	377.14	man_iolB_iolE_iolD_iolC_t_aTPase_t_iolR_iolG2_iolG2_r	Proteobacteria	Betaproteobacteria	Burkholderiales	Burkholderiaceae	Caballeronia
60548	Paraburkholderia graminis	3	GCA_902859785.1	7	6	4	3	1	369.59	sul_iolG2_iolG2_iolR_hyp_xyl_fru_iolC_iolD_iolE_iolB_hyp	Proteobacteria	Betaproteobacteria	Burkholderiales	Burkholderiaceae	Paraburkholderia
60549	Paraburkholderia phenazinium	8	GCA_900142845.1	7	6	4	8	1	373.19	tus_iolG2_iolG2_iolR_t_t_t_iolC_iolD_iolE_iolB_hyp	Proteobacteria	Betaproteobacteria	Burkholderiales	Burkholderiaceae	Paraburkholderia
60550	Burkholderia pyrrocinia	13	GCA_902829605.1	9	8	4	13	1	395.24	r_iolA_iolR_ino_iolE_iolG1_iolH_rib_gal_d-t_iolC_iolD_iolE_iolB_hyp	Proteobacteria	Betaproteobacteria	Burkholderiales	Burkholderiaceae	Burkholderia
60552	Burkholderia vietnamiensis	85	GCA_000980955.1	7	7	4	84	0.988235	458.39	hyp_iolB_iolE_iolD_iolC_rhi_t_t_iolG1_oxi_iolR_iolA_r	Proteobacteria	Betaproteobacteria	Burkholderiales	Burkholderiaceae	Burkholderia
60706	Actinomadura formosensis	2	GCA_900659625.1	4	4	3	1	0.5	126.7	hyp_iolX_iolE_iolC_iolB_hyp	Actinobacteria	Actinomycetia	Streptosporangiales	Thermomonosporaceae	Actinomadura
60890	Phaeobacter gallaeciensis	8	GCA_002381365.1	6	6	4	8	1	192.58	put_iolE_iolG1_iolD_iolC_iolB_put_iolG2_pro	Proteobacteria	Alphaproteobacteria	Rhodobacterales	Roseobacteraceae	Phaeobacter
61015	Staphylococcus succinus	20	GCA_003041415.1	12	12	4	13	0.65	325.71	ami_iolS_t_hyp_hyp_hyp_sug_iolG1_iolJ_iolE_iolC_iolB_iolA_iolR2_iolI_iolH_iolD_iolT1_car	Firmicutes	Bacilli	Bacillales	Staphylococcaceae	Staphylococcus
61624	Paenibacillus mucilaginosus	3	GCA_000218915.1	6	6	3	2	0.666667	429.98	hyp_iolG2_iolJ_hyp_iolA_iolC_iolE_iolD_hyp	Firmicutes	Bacilli	Bacillales	Paenibacillaceae	Paenibacillus
61645	Enterobacter asburiae	110	GCA_014103775.1	8	8	4	104	0.945455	557.64	t_iolB_iolE_iolC_iolG1_t_t_sub_iolG2_iolD_iolA_iolR_hyp	Proteobacteria	Gammaproteobacteria	Enterobacterales	Enterobacteriaceae	Enterobacter
61647	Pluralibacter gergoviae	17	GCA_001038295.1	8	8	4	13	0.764706	549.36	arg_iolR_iolA_iolD_iolG2_t_t_t_iolG1_iolC_iolE_iolB_hyp	Proteobacteria	Gammaproteobacteria	Enterobacterales	Enterobacteriaceae	Pluralibacter
61651	Serratia ficaria	4	GCA_003386805.1	10	10	4	4	1	762.37	sec_iolE_iolH_iolG1_iolD_iolC_iolR_iolB_iolA_iolT1_iolI2_put	Proteobacteria	Gammaproteobacteria	Enterobacterales	Yersiniaceae	Serratia
61652	Serratia rubidaea	7	GCA_900638005.1	10	10	4	5	0.714286	757.22	aBC_iolI2_iolT1_iolA_iolB_iolR_iolC_iolD_iolG1_iolH_iolE_spe	Proteobacteria	Gammaproteobacteria	Enterobacterales	Yersiniaceae	Serratia
62140	Acidiphilium multivorum	2	GCA_000964345.1	6	6	3	1	0.5	397.28	iolB_iolD_iolC_t_t_t_iolI2_iolG1_iolH_r	Proteobacteria	Alphaproteobacteria	Rhodospirillales	Acetobacteraceae	Acidiphilium
63959	Demetria terragena	1	GCA_000376825.1	6	6	4	1	1	240.27	hyp_iolG1_iolE_iolD_iolB_hyp_iolC_iolX_hTH	Actinobacteria	Actinomycetia	Micrococcales	Dermacoccaceae	Demetria
64323	Carnimonas nigrificans	1	GCA_000526695.1	14	10	4	1	1	347.54	(S)_iolT1_2-o_iolG1_iolB_iolR_iolG2_hyp_iolC_iolD_iolE_iolA_iolE_iolG1_hyp_iolG2_iolI_iolT1_qui	Proteobacteria	Gammaproteobacteria	Oceanospirillales	Halomonadaceae	Carnimonas
65499	Lentzea albida	1	GCA_900111005.1	6	6	4	1	1	305.75	hyp_iolA_r_iolX_iolE_sim_sim_sim_iolC_hyp_iolB_iolD_pen	Actinobacteria	Actinomycetia	Pseudonocardiales	Pseudonocardiaceae	Lentzea
65515	Nonomuraea dietziae	1	GCA_014195505.1	6	6	4	1	1	233.07	r_iolX_iolE_iolC_dhn_iolB_iolD_hyp_mFS_hyp_r_put_iolS_lip	Actinobacteria	Actinomycetia	Streptosporangiales	Streptosporangiaceae	Nonomuraea
65655	Hydrogenophaga palleronii	1	GCA_001571225.1	7	6	4	1	1	355.56	hyp_iolR_iolG2_iolG2_rib_rib_rib_iolC_iolD_hyp_iolE_iolB_hyp	Proteobacteria	Betaproteobacteria	Burkholderiales	Comamonadaceae	Hydrogenophaga
65656	Hydrogenophaga taeniospiralis	1	GCA_001592305.1	9	7	4	1	1	366.27	l-g_iolA_r_iolA_gam_gly_hyp_iolB_iolE_iolD_iolC_fru_hyp_hyp_iolR_iolG2_iolG2_fe(	Proteobacteria	Betaproteobacteria	Burkholderiales	Comamonadaceae	Hydrogenophaga
65657	Hydrogenophaga flava	1	GCA_001571145.1	9	7	4	1	1	374.82	t_iolA_r_d-x_6-d_hyp_iolG2_iolG2_iolR_hyp_t_fru_iolC_iolD_xyl_iolE_iolB_hyp_r_iolA_hyp	Proteobacteria	Betaproteobacteria	Burkholderiales	Comamonadaceae	Hydrogenophaga
65700	Erwinia tracheiphila	3	GCA_000975275.1	9	9	4	1	0.333333	701.32	t_iolT1_iolE_iolH_iolG1_iolD_hyp_iolC_iolR_iolB_iolA_23S	Proteobacteria	Gammaproteobacteria	Enterobacterales	Erwiniaceae	Erwinia
66228	Gleimia europaea	2	GCA_002871995.1	8	8	4	2	1	305.07	r_iolC_deo_alc_iolE_iolT1_iolX_hyp_hyp_iolG2_tra_iolB_iolD_iolA_r	Actinobacteria	Actinomycetia	Actinomycetales	Actinomycetaceae	Gleimia
66269	Pantoea stewartii	16	GCA_001310295.1	7	7	4	16	1	786.91	xan_iolA_iolB_iolR_iolE_iolG1_iolD_iolC_hyp	Proteobacteria	Gammaproteobacteria	Enterobacterales	Erwiniaceae	Pantoea
66347	Paenibacillus campinasensis	2	GCA_009725105.1	6	6	4	2	1	427.27	gly_iolD_iolE_iolC_iolA_iolG2_iolB_r	Firmicutes	Bacilli	Bacillales	Paenibacillaceae	Paenibacillus
66369	Streptomyces carpinensis	1	GCA_002154505.1	4	4	3	1	1	270.43	hTH_iolD_iolB_hyp_hyp_hyp_fru_fru_iolE_hyp_d-a_iolX_3-o	Actinobacteria	Actinomycetia	Streptomycetales	Streptomycetaceae	Streptomyces
66370	Streptomyces flaveus	1	GCA_000720755.1	4	4	3	1	1	407.68	hyp_iolA_iolD_iolB_hyp_iolC_hyp	Actinobacteria	Actinomycetia	Streptomycetales	Streptomycetaceae	Streptomyces
66373	Streptomyces niger	1	GCA_000718305.1	9	9	4	1	1	297.13	sty_iolA_iolD_iolB_hyp_iolC_iolE_iolG1_iolH_iolT1_hyp_r_iolX_hyp	Actinobacteria	Actinomycetia	Streptomycetales	Streptomycetaceae	Streptomyces
66375	Streptomyces paradoxus	1	GCA_014202475.1	9	8	4	1	1	255.77	r_iolX_put_r_ect_nAD_iolX_iolU_iolG1_iolE_sim_sim_sim_iolC_dhn_iolB_iolD_iolA_r	Actinobacteria	Actinomycetia	Streptomycetales	Streptomycetaceae	Streptomyces
66377	Streptomyces violens	1	GCA_000717745.1	11	10	4	1	1	250.35	sty_iolA_iolD_iolB_hyp_iolC_iolE_iolG1_iolH_iolT1_hyp_r_iolX_hyp_hyp_cop_hyp_cit_hyp_aTP_iolI_hyp_iolX_r	Actinobacteria	Actinomycetia	Streptomycetales	Streptomycetaceae	Streptomyces
66378	Streptomyces yerevanensis	1	GCA_000716805.1	5	5	3	1	1	371.74	iolA_iolD_iolB_hyp_iolC_iolH_hyp	Actinobacteria	Actinomycetia	Streptomycetales	Streptomycetaceae	Streptomyces
66423	Streptomyces eurocidicus	2	GCA_002891295.1	6	6	3	1	0.5	328.58	r_iolX_iolG1_iolE_deo_iolB_iolD_iolA_cop	Actinobacteria	Actinomycetia	Streptomycetales	Streptomycetaceae	Streptomyces
66425	Streptomyces luteoverticillatus	1	GCA_003970715.1	7	7	4	1	1	302.07	fUS_iolA_iolD_iolB_deo_iolC_iolE_iolG1_iolX_r	Actinobacteria	Actinomycetia	Streptomycetales	Streptomycetaceae	Streptomyces
66427	Streptomyces olivoverticillatus	1	GCA_014203555.1	7	7	4	1	1	303.71	r_iolX_iolG1_iolE_iolC_dhn_iolB_iolD_iolA_put	Actinobacteria	Actinomycetia	Streptomycetales	Streptomycetaceae	Streptomyces
66428	Streptomyces parvus	2	GCA_008180165.1	5	5	4	2	1	322.68	din_iolE_iolC_deo_iolB_iolD_iolA_(Fe	Actinobacteria	Actinomycetia	Streptomycetales	Streptomycetaceae	Streptomyces
66430	Streptomyces roseus	1	GCA_001044425.1	6	6	4	1	1	308.8	hyp_iolA_iolD_iolB_iolC_iolE_iolG1_r	Actinobacteria	Actinomycetia	Streptomycetales	Streptomycetaceae	Streptomyces
66865	Streptomyces afghaniensis	1	GCA_000415505.1	5	5	3	1	1	332.28	iolS_hyp_hyp_hyp_put_put_iolA_iolD_iolB_hyp_iolC	Actinobacteria	Actinomycetia	Streptomycetales	Streptomycetaceae	Streptomyces
66866	Streptomyces albofaciens	1	GCA_008634025.1	9	9	4	1	1	297.58	sul_iolX_2-d_r_iolT1_iolH_iolG1_iolE_iolC_deo_iolB_iolD_iolA_gNA	Actinobacteria	Actinomycetia	Streptomycetales	Streptomycetaceae	Streptomyces
66869	Streptomyces atroolivaceus	1	GCA_000717025.1	5	5	4	1	1	325.18	hyp_iolE_iolC_hyp_iolB_iolD_iolA_hyp	Actinobacteria	Actinomycetia	Streptomycetales	Streptomycetaceae	Streptomyces
66871	Streptomyces aureoverticillatus	1	GCA_010669165.1	5	5	4	1	1	332.66	r_iolE_iolC_deo_iolB_iolD_iolA_aPC	Actinobacteria	Actinomycetia	Streptomycetales	Streptomycetaceae	Streptomyces
66872	Streptomyces baarnensis	1	GCA_000716025.1	5	5	4	1	1	311.36	hyp_iolE_iolC_hyp_iolB_iolD_iolA_hyp	Actinobacteria	Actinomycetia	Streptomycetales	Streptomycetaceae	Streptomyces
66874	Streptomyces bicolor	2	GCA_000719285.1	7	7	4	2	1	288.73	r_iolG1_iolE_fru_rib_hyp_iolC_hyp_iolB_iolD_iolA_hTH_hyp_iolS_gDP	Actinobacteria	Actinomycetia	Streptomycetales	Streptomycetaceae	Streptomyces
66875	Streptomyces catenulae	1	GCA_000718015.1	6	6	4	1	1	324.8	hyp_iolA_iolD_iolB_iolC_iolE_iolG1_hyp	Actinobacteria	Actinomycetia	Streptomycetales	Streptomycetaceae	Streptomyces
66876	Streptomyces chattanoogensis	1	GCA_001294335.1	8	8	4	1	1	302.6	mem_iolX_r_hyp_r_ser_iolT1_iolG1_tra_iolE_iolC_deo_iolB_iolD_iolA_hyp	Actinobacteria	Actinomycetia	Streptomycetales	Streptomycetaceae	Streptomyces
66883	Streptomyces cyaneofuscatus	2	GCA_000718135.1	5	5	4	2	1	321.14	hyp_iolA_iolD_iolB_hyp_iolC_iolE_hyp	Actinobacteria	Actinomycetia	Streptomycetales	Streptomycetaceae	Streptomyces
66891	Streptomyces fulvoviridis	1	GCA_000717065.1	5	5	4	1	1	325.34	hyp_iolA_iolD_iolB_hyp_iolC_iolE_alc	Actinobacteria	Actinomycetia	Streptomycetales	Streptomycetaceae	Streptomyces
66892	Streptomyces gardneri	1	GCA_006539185.1	5	5	4	1	1	332.6	hyp_iolE_iolC_iolB_iolD_iolA_hyp	Actinobacteria	Actinomycetia	Streptomycetales	Streptomycetaceae	Streptomyces
66897	Streptomyces griseorubens	1	GCA_000709915.1	8	7	4	1	1	211.68	r_iolD_iolB_deo_iolC_t_t_t_iolE_iolG1_hyp_hyp_met_iolU_iolX_sho_phy_r_hyp_iolX_pyr	Actinobacteria	Actinomycetia	Streptomycetales	Streptomycetaceae	Streptomyces
66898	Streptomyces griseostramineus	1	GCA_014203535.1	9	8	4	1	1	192.92	hyp_iolX_put_r_ect_nAD_iolX_iolU_iolG1_iolE_sim_sim_sim_iolC_dhn_iolB_iolD_r_unc_iolS_nud	Actinobacteria	Actinomycetia	Streptomycetales	Streptomycetaceae	Streptomyces
66969	Legionella waltersii	3	GCA_001468085.1	5	5	3	3	1	400.62	2-h_iolE_iolD_iolC_iolG2_iolT1_cla	Proteobacteria	Gammaproteobacteria	Legionellales	Legionellaceae	Legionella
67255	Streptomyces achromogenes	1	GCA_000720835.1	4	4	3	1	1	412.53	hyp_iolC_hyp_iolB_iolD_iolA_put	Actinobacteria	Actinomycetia	Streptomycetales	Streptomycetaceae	Streptomyces
67258	Streptomyces cavourensis	3	GCA_002804165.1	5	5	4	3	1	319.7	dUF_iolA_iolD_iolB_deo_iolC_iolE_min	Actinobacteria	Actinomycetia	Streptomycetales	Streptomycetaceae	Streptomyces
67260	Streptomyces cinereoruber	3	GCA_011758705.1	5	5	4	3	1	325.6	hyp_iolE_hyp_iolC_iolB_iolD_iolA_rib	Actinobacteria	Actinomycetia	Streptomycetales	Streptomycetaceae	Streptomyces
67267	Streptomyces alboflavus	3	GCA_003935055.1	5	5	4	3	1	335.76	hyp_iolE_iolC_hyp_iolB_iolD_iolA_hyp	Actinobacteria	Actinomycetia	Streptomycetales	Streptomycetaceae	Streptomyces
67269	Streptomyces alboviridis	1	GCA_000716935.1	5	5	4	1	1	323.5	r_iolA_iolD_iolB_hyp_iolC_iolE_hyp	Actinobacteria	Actinomycetia	Streptomycetales	Streptomycetaceae	Streptomyces
67274	Streptomyces argenteolus	1	GCA_007829855.1	5	5	4	1	1	321.64	mer_iolE_iolC_hyp_iolB_iolD_iolA_tRN	Actinobacteria	Actinomycetia	Streptomycetales	Streptomycetaceae	Streptomyces
67275	Streptomyces aureocirculatus	2	GCA_000720475.1	5	5	4	2	1	335.14	hyp_iolE_iolC_hyp_iolB_iolD_iolA_hyp	Actinobacteria	Actinomycetia	Streptomycetales	Streptomycetaceae	Streptomyces
67280	Streptomyces bobili	1	GCA_002154575.1	5	5	4	1	1	338.22	hyp_iolA_iolD_iolB_hyp_iolC_iolE_hyp	Actinobacteria	Actinomycetia	Streptomycetales	Streptomycetaceae	Streptomyces
67282	Streptomyces calvus	2	GCA_006782915.1	8	7	4	2	1	205.36	hTH_iolX_hyp_hyp_3-o_iolX_hyp_hyp_iolG1_iolE_vit_fru_hyp_iolC_hyp_iolB_iolD_hTH_iolS_gDP	Actinobacteria	Actinomycetia	Streptomycetales	Streptomycetaceae	Streptomyces
67283	Streptomyces candidus	1	GCA_014207445.1	5	5	4	1	1	326.3	r_iolE_iolC_iolB_iolD_iolA_pep	Actinobacteria	Actinomycetia	Streptomycetales	Streptomycetaceae	Streptomyces
67285	Streptomyces cellostaticus	1	GCA_001513965.1	5	5	4	1	1	336.9	r_iolE_iolC_deo_iolB_iolD_iolA_ami	Actinobacteria	Actinomycetia	Streptomycetales	Streptomycetaceae	Streptomyces
67293	Streptomyces echinatus	1	GCA_014203595.1	4	4	3	1	1	406.23	r_iolC_dhn_iolB_iolD_iolA_hyp	Actinobacteria	Actinomycetia	Streptomycetales	Streptomycetaceae	Streptomyces
67294	Streptomyces filamentosus	3	GCA_008634015.1	5	5	4	2	0.666667	326.02	gNA_iolA_iolD_iolB_iolC_iolE_r	Actinobacteria	Actinomycetia	Streptomycetales	Streptomycetaceae	Streptomyces
67296	Streptomyces finlayi	1	GCA_014216315.1	5	5	4	1	1	324.54	r_iolE_iolC_deo_iolB_iolD_iolA_dUF	Actinobacteria	Actinomycetia	Streptomycetales	Streptomycetaceae	Streptomyces
67297	Streptomyces flaveolus	1	GCA_000716535.1	4	4	3	1	1	407.68	hyp_iolA_iolD_iolB_hyp_iolC_hyp	Actinobacteria	Actinomycetia	Streptomycetales	Streptomycetaceae	Streptomyces
67298	Streptomyces flavidovirens	1	GCA_000429085.1	5	5	4	1	1	332.78	hyp_iolA_iolD_iolB_hyp_iolC_iolE_hyp	Actinobacteria	Actinomycetia	Streptomycetales	Streptomycetaceae	Streptomyces
67304	Streptomyces griseorubiginosus	5	GCA_003595235.1	7	6	3	3	0.6	198.46	hTH_iolX_hyp_hyp_3-o_iolX_put_iolU_hyp_iolG1_iolE_gal_aut_hyp_iolC_iolD_hTH	Actinobacteria	Actinomycetia	Streptomycetales	Streptomycetaceae	Streptomyces
67305	Streptomyces hawaiiensis	1	GCA_004803895.1	10	9	4	1	1	235.81	hyp_iolS_hyp_r_hyp_r_iolA_iolD_iolB_deo_iolC_t_t_t_iolE_iolG1_iolU_iolX_sho_phy_r_dUF_iolX_r	Actinobacteria	Actinomycetia	Streptomycetales	Streptomycetaceae	Streptomyces
67315	Streptomyces lavenduligriseus	1	GCA_000718625.1	4	4	3	1	1	412.28	put_iolA_iolD_iolB_hyp_iolC_hyp	Actinobacteria	Actinomycetia	Streptomycetales	Streptomycetaceae	Streptomyces
67327	Streptomyces melanosporofaciens	1	GCA_900105695.1	6	6	4	1	1	324.42	aBC_iolA_iolD_iolB_hyp_iolC_t_t_t_iolE_iolG1_r	Actinobacteria	Actinomycetia	Streptomycetales	Streptomycetaceae	Streptomyces
67331	Streptomyces misionensis	2	GCA_900104815.1	4	4	3	2	1	401.07	t_iolA_iolD_iolB_fru_iolC_r	Actinobacteria	Actinomycetia	Streptomycetales	Streptomycetaceae	Streptomyces
67339	Streptomyces orinoci	1	GCA_003121295.1	6	6	4	1	1	305.35	hyp_iolA_iolD_iolB_hyp_iolC_iolE_iolX_hyp	Actinobacteria	Actinomycetia	Streptomycetales	Streptomycetaceae	Streptomyces
67344	Streptomyces prasinopilosus	3	GCA_001419695.1	5	5	3	1	0.333333	325.1	hyp_iolC_hyp_iolB_iolD_iolA_hTH_iolS_hyp	Actinobacteria	Actinomycetia	Streptomycetales	Streptomycetaceae	Streptomyces
67345	Streptomyces prasinus	3	GCA_001418165.1	7	7	4	2	0.666667	297.63	iolX_ubi_hyp_hyp_iolG1_iolE_fru_rib_hyp_iolC_hyp_iolB_iolD_iolA_hTH	Actinobacteria	Actinomycetia	Streptomycetales	Streptomycetaceae	Streptomyces
67348	Streptomyces prunicolor	1	GCA_000367365.1	9	9	4	1	1	251.39	sul_iolX_iolU_iolG1_iolE_fru_fru_hyp_iolC_hyp_iolB_iolD_iolA_hTH_iolS_gDP	Actinobacteria	Actinomycetia	Streptomycetales	Streptomycetaceae	Streptomyces
67350	Streptomyces pseudovenezuelae	1	GCA_001513955.1	7	6	3	1	1	206.36	gCN_iolT1_cat_4-o_4-c_glc_r_the_hyp_hyp_r_iolX_r_phy_sho_iolX_hyp_hyp_iolG1_iolE_t_t_t_iolC_iolD_r	Actinobacteria	Actinomycetia	Streptomycetales	Streptomycetaceae	Streptomyces
67351	Streptomyces californicus	6	GCA_000717665.1	3	3	3	3	0.5	114.67	hyp_iolE_iolC_hyp_iolB	Actinobacteria	Actinomycetia	Streptomycetales	Streptomycetaceae	Streptomyces
67356	Streptomyces resistomycificus	3	GCA_001270505.1	7	6	3	2	0.666667	209.84	r_iolX_r_phy_sho_iolX_iolU_mem_iolG1_iolE_t_t_t_iolC_iolD_r	Actinobacteria	Actinomycetia	Streptomycetales	Streptomycetaceae	Streptomyces
67360	Streptomyces roseoviolaceus	1	GCA_013363505.1	5	5	4	1	1	318.94	dUF_iolA_iolD_iolB_deo_iolC_iolE_din	Actinobacteria	Actinomycetia	Streptomycetales	Streptomycetaceae	Streptomyces
67364	Streptomyces sioyaensis	1	GCA_004122735.1	6	6	4	1	1	323.58	iolG1_iolE_iolC_deo_iolB_iolD_iolA_hyp	Actinobacteria	Actinomycetia	Streptomycetales	Streptomycetaceae	Streptomyces
67365	Streptomyces sparsogenes	2	GCA_001704635.1	8	8	4	2	1	327.49	cat_iolC_hyp_iolB_iolD_iolA_iolE_iolT1_iolG1_iolH_pol	Actinobacteria	Actinomycetia	Streptomycetales	Streptomycetaceae	Streptomyces
67373	Streptomyces varsoviensis	2	GCA_000718635.1	7	7	4	2	1	296.89	hyp_iolA_iolD_iolB_hyp_iolC_iolE_iolG1_iolX_hyp	Actinobacteria	Actinomycetia	Streptomycetales	Streptomycetaceae	Streptomyces
67380	Streptomyces violarus	1	GCA_014191845.1	9	8	4	1	1	257.06	r_iolX_put_r_ect_nAD_iolX_hyp_iolU_iolG1_iolE_sim_sim_sim_iolC_dhn_iolB_iolD_iolA_r	Actinobacteria	Actinomycetia	Streptomycetales	Streptomycetaceae	Streptomyces
67381	Streptomyces violascens	1	GCA_013376795.1	5	5	4	1	1	317.76	r_iolE_iolC_deo_iolB_iolD_iolA_nuc	Actinobacteria	Actinomycetia	Streptomycetales	Streptomycetaceae	Streptomyces
67385	Streptomyces xanthophaeus	2	GCA_000725805.1	6	6	4	2	1	312.97	hyp_iolA_iolD_iolB_iolC_iolE_iolG1_hyp	Actinobacteria	Actinomycetia	Streptomycetales	Streptomycetaceae	Streptomyces
67386	Streptomyces yokosukanensis	1	GCA_001514035.1	4	4	3	1	1	405.95	r_iolC_deo_iolB_iolD_iolA_t	Actinobacteria	Actinomycetia	Streptomycetales	Streptomycetaceae	Streptomyces
67581	Streptomyces viridosporus	3	GCA_000316095.1	8	7	4	3	1	206.18	hTH_iolX_hyp_hyp_hyp_3-o_iolX_iolG1_iolE_vit_fru_hyp_iolC_hyp_iolB_iolD_hTH_hyp_iolS_hyp	Actinobacteria	Actinomycetia	Streptomycetales	Streptomycetaceae	Streptomyces
67774	Neorhizobium huautlense	1	GCA_002968575.1	7	7	4	1	1	352.54	rib_iolG1_iolB_iolE_iolD_iolC_iolR_iolG2_uro	Proteobacteria	Alphaproteobacteria	Hyphomicrobiales	Rhizobiaceae	Neorhizobium
67780	Edwardsiella ictaluri	9	GCA_000022885.2	8	7	4	5	0.555556	509.25	sol_iolA_tra_htp_alp_iolB_iolE_iolC_iolG1_ami_t_r_iolG2_iolD_iolA_tra	Proteobacteria	Gammaproteobacteria	Enterobacterales	Hafniaceae	Edwardsiella
67826	Citrobacter sedlakii	2	GCA_000759835.1	9	8	4	2	1	513.04	hyp_iolB_iolE_iolC_iolG1_rib_rib_rib_iolG2_iolD_iolA_iolR_r_hyp_hyp_hyp_2-s_pro_l-2_iolA_gAB	Proteobacteria	Gammaproteobacteria	Enterobacterales	Enterobacteriaceae	Citrobacter
67827	Citrobacter werkmanii	5	GCA_002386385.1	8	8	4	2	0.4	551.94	r_iolR_iolA_iolD_iolG2_t_add_t_t_iolG1_iolC_iolE_iolB_hyp	Proteobacteria	Gammaproteobacteria	Enterobacterales	Enterobacteriaceae	Citrobacter
67828	Citrobacter gillenii	2	GCA_013337685.1	8	8	4	2	1	551.34	hyp_iolB_iolE_iolC_iolG1_t_t_t_iolG2_iolD_iolA_iolR_pLP	Proteobacteria	Gammaproteobacteria	Enterobacterales	Enterobacteriaceae	Citrobacter
67855	Muribacter muris	2	GCA_001038205.1	6	6	3	1	0.5	569.47	t_iolG1_iolG2_iolE_iolD_iolC_alp_t_iolR_fum	Proteobacteria	Gammaproteobacteria	Pasteurellales	Pasteurellaceae	Muribacter
68043	Streptomyces libani	2	GCA_009811595.1	8	8	4	1	0.5	303.38	hyp_iolX_r_hyp_hyp_iolT1_iolG1_hyp_iolE_iolC_hyp_iolB_iolD_iolA_hyp	Actinobacteria	Actinomycetia	Streptomycetales	Streptomycetaceae	Streptomyces
68170	Lentzea aerocolonigenes	3	GCA_000955955.1	6	6	4	3	1	303.4	t_iolA_iolX_iolE_t_t_t_iolC_ald_iolB_iolD_oxi	Actinobacteria	Actinomycetia	Pseudonocardiales	Pseudonocardiaceae	Lentzea
68172	Streptomyces albaduncus	1	GCA_014203495.1	9	8	4	1	1	191.5	nud_iolS_r_iolD_iolB_dhn_iolC_sim_sim_sim_iolE_iolG1_iolU_iolX_nAD_ect_r_iolX_r	Actinobacteria	Actinomycetia	Streptomycetales	Streptomycetaceae	Streptomyces
68173	Kitasatospora albolonga	1	GCA_002082585.1	5	5	4	1	1	320.02	hyp_iolA_iolD_iolB_deo_iolC_iolE_r	Actinobacteria	Actinomycetia	Streptomycetales	Streptomycetaceae	Kitasatospora
68175	Streptomyces antimycoticus	3	GCA_005405925.1	6	6	4	2	0.666667	324.2	hyp_iolA_iolD_iolB_hyp_iolC_t_t_t_iolE_iolG1_hyp	Actinobacteria	Actinomycetia	Streptomycetales	Streptomycetaceae	Streptomyces
68179	Streptomyces bacillaris	1	GCA_003268675.1	5	5	4	1	1	318.26	hyp_iolE_iolC_hyp_iolB_iolD_iolA_hyp	Actinobacteria	Actinomycetia	Streptomycetales	Streptomycetaceae	Streptomyces
68182	Streptomyces capillispiralis	1	GCA_007829875.1	8	7	4	1	1	204.61	r_iolX_r_ect_nAD_iolX_hyp_hyp_iolG1_iolE_t_t_t_iolC_dhn_iolB_iolD_r_iolS_nud	Actinobacteria	Actinomycetia	Streptomycetales	Streptomycetaceae	Streptomyces
68185	Streptomyces chrestomyceticus	1	GCA_003865135.1	9	9	4	1	1	270.94	hyp_iolI_aTP_cit_car_cop_sod_iolX_put_hyp_iolT1_iolG1_iolE_iolC_hyp_iolB_iolD_iolA_put	Actinobacteria	Actinomycetia	Streptomycetales	Streptomycetaceae	Streptomyces
68186	Streptomyces chryseus	2	GCA_005981935.1	5	5	4	2	1	331.36	hyp_iolA_iolD_iolB_hyp_iolC_iolE_hyp	Actinobacteria	Actinomycetia	Streptomycetales	Streptomycetaceae	Streptomyces
68192	Streptomyces cyaneogriseus	1	GCA_000931445.1	5	5	3	1	1	203.92	ami_iolD_iolB_deo_t_iolE_3-d_iolX_gCN_r_glc_hyp_4-o_cat_iolT1_bil	Actinobacteria	Actinomycetia	Streptomycetales	Streptomycetaceae	Streptomyces
68194	Streptomyces durhamensis	1	GCA_000725475.1	4	4	3	1	1	408.68	hyp_iolC_hyp_iolB_iolD_iolA_put	Actinobacteria	Actinomycetia	Streptomycetales	Streptomycetaceae	Streptomyces
68199	Streptomyces flavochromogenes	1	GCA_000717595.1	5	5	4	1	1	326.84	hyp_iolA_iolD_iolB_iolC_iolE_hyp	Actinobacteria	Actinomycetia	Streptomycetales	Streptomycetaceae	Streptomyces
68203	Streptomyces fungicidicus	2	GCA_013363555.1	5	5	4	1	0.5	317.84	r_iolE_iolC_deo_iolB_iolD_iolA_nuc	Actinobacteria	Actinomycetia	Streptomycetales	Streptomycetaceae	Streptomyces
68204	Streptomyces gancidicus	1	GCA_000342345.1	8	7	4	1	1	205.69	nTP_iolX_hyp_dNA_hyp_sho_iolX_iolG1_iolE_t_t_t_iolC_hyp_iolB_iolD_r_iolS_end	Actinobacteria	Actinomycetia	Streptomycetales	Streptomycetaceae	Streptomyces
68209	Streptomyces globosus	1	GCA_003325375.1	6	6	4	1	1	313.97	s8 _iolA_iolD_iolB_iolC_iolE_iolG1_r	Actinobacteria	Actinomycetia	Streptomycetales	Streptomycetaceae	Streptomyces
68213	Streptomyces griseoaurantiacus	2	GCA_000204605.2	5	5	3	2	1	334.4	mem_iolE_t_t_sol_iolC_deo_iolD_iolA_r_oxi_r_lipase_r_iolX_ser	Actinobacteria	Actinomycetia	Streptomycetales	Streptomycetaceae	Streptomyces
68214	Streptomyces griseochromogenes	1	GCA_001542625.2	5	5	4	1	1	336.4	ami_iolA_iolD_iolB_deo_iolC_iolE_r	Actinobacteria	Actinomycetia	Streptomycetales	Streptomycetaceae	Streptomyces
68219	Streptomyces iakyrus	1	GCA_000717055.1	10	9	4	1	1	234.81	hyp_iolS_hyp_hTH_iolA_iolD_iolB_hyp_iolC_hyp_fru_fru_iolE_iolG1_iolU_iolX_3-o_hyp_hyp_hyp_iolX_hTH	Actinobacteria	Actinomycetia	Streptomycetales	Streptomycetaceae	Streptomyces
68223	Streptomyces katrae	2	GCA_002028425.1	6	6	4	2	1	316.1	hyp_iolA_iolD_iolB_iolC_iolE_iolG1_hyp	Actinobacteria	Actinomycetia	Streptomycetales	Streptomycetaceae	Streptomyces
68231	Streptomyces longwoodensis	1	GCA_001514125.1	5	5	4	1	1	340.46	r_iolE_iolC_deo_iolB_iolD_iolA_hyp	Actinobacteria	Actinomycetia	Streptomycetales	Streptomycetaceae	Streptomyces
68233	Streptomyces luteogriseus	1	GCA_014205055.1	9	8	4	1	1	256.08	r_iolX_put_r_ect_nAD_iolX_iolU_iolG1_iolE_sim_sim_sim_iolC_dhn_iolB_iolD_iolA_r	Actinobacteria	Actinomycetia	Streptomycetales	Streptomycetaceae	Streptomyces
68237	Streptomyces mediolani	1	GCA_000721685.1	5	5	4	1	1	323.46	hyp_iolA_iolD_iolB_hyp_iolC_iolE_hyp	Actinobacteria	Actinomycetia	Streptomycetales	Streptomycetaceae	Streptomyces
68239	Streptomyces mirabilis	2	GCA_000745715.1	7	6	3	1	0.5	207.37	hTH_iolD_hyp_iolC_hyp_hyp_fru_iolE_iolG1_hyp_iolU_hyp_iolX_3-o_hyp_hyp_iolX_hTH	Actinobacteria	Actinomycetia	Streptomycetales	Streptomycetaceae	Streptomyces
68242	Streptomyces natalensis	1	GCA_000935125.1	8	8	4	1	1	302.85	gCN_iolX_r_hyp_r_iolT1_iolG1_iolE_iolC_deo_iolB_iolD_iolA_hyp	Actinobacteria	Actinomycetia	Streptomycetales	Streptomycetaceae	Streptomyces
68246	Streptomyces olivoreticuli	1	GCA_003391135.1	7	7	4	1	1	301.03	hyp_iolA_iolD_iolB_hyp_iolC_iolE_iolG1_iolX_hyp	Actinobacteria	Actinomycetia	Streptomycetales	Streptomycetaceae	Streptomyces
68249	Streptomyces pactum	2	GCA_001414545.1	6	5	4	2	1	224.7	hyp_iolX_iolX_hyp_iolE_vit_fru_hyp_iolC_hyp_iolB_iolD_hTH	Actinobacteria	Actinomycetia	Streptomycetales	Streptomycetaceae	Streptomyces
68262	Streptomyces regalis	1	GCA_001509475.1	10	9	4	1	1	237.45	gDP_iolS_hyp_r_iolA_iolD_iolB_deo_iolC_t_t_t_iolE_iolG1_iolU_iolX_sho_phy_r_hyp_iolX_r	Actinobacteria	Actinomycetia	Streptomycetales	Streptomycetaceae	Streptomyces
68264	Streptomyces rishiriensis	1	GCA_003112535.1	7	6	4	1	1	270.74	fru_iolC_iolC_hyp_iolB_iolD_iolA_iolE_2-o_iolX_r	Actinobacteria	Actinomycetia	Streptomycetales	Streptomycetaceae	Streptomyces
68268	Streptomyces showdoensis	1	GCA_001008345.1	5	5	4	1	1	325.42	r_iolE_iolC_iolB_iolD_iolA_hyp	Actinobacteria	Actinomycetia	Streptomycetales	Streptomycetaceae	Streptomyces
68270	Streptomyces spectabilis	3	GCA_008704795.1	5	5	4	3	1	331.7	aPC_iolA_iolD_iolB_deo_iolC_iolE_r	Actinobacteria	Actinomycetia	Streptomycetales	Streptomycetaceae	Streptomyces
68277	Streptomyces tricolor	1	GCA_002155905.1	4	4	3	1	1	407.6	hyp_iolA_iolD_iolB_hyp_iolC_hyp	Actinobacteria	Actinomycetia	Streptomycetales	Streptomycetaceae	Streptomyces
68280	Streptomyces violaceusniger	3	GCA_001509775.1	6	6	4	2	0.666667	324.58	r_iolG1_iolE_tra_iolC_deo_iolB_iolD_iolA_hyp	Actinobacteria	Actinomycetia	Streptomycetales	Streptomycetaceae	Streptomyces
68334	Erwinia aphidicola	1	GCA_004362915.1	9	9	4	1	1	739.8	put_iolI2_iolA_iolB_iolR_typ_p p_typ_typ_iolC_iolD_iolG1_iolH_iolE_unc	Proteobacteria	Gammaproteobacteria	Enterobacterales	Erwiniaceae	Erwinia
68565	Actinomadura hibisca	1	GCA_001552635.1	5	5	4	1	1	247.48	hyp_iolX_iolE_iolC_iolB_iolD_hyp	Actinobacteria	Actinomycetia	Streptosporangiales	Thermomonosporaceae	Actinomadura
68570	Streptomyces albulus	6	GCA_000695235.1	9	9	4	4	0.666667	274.17	hyp_iolA_iolD_iolB_hyp_iolC_iolE_iolG1_iolT1_ser_r_r_iolX_hyp_hyp_put_typ_exo_iolI_hyp	Actinobacteria	Actinomycetia	Streptomycetales	Streptomycetaceae	Streptomyces
69218	Enterobacter cancerogenus	2	GCA_000773965.1	8	8	4	2	1	751.88	gly_iolE_iolG1_iolD_iolC_iolR_iolB_iolA_iolI2_t	Proteobacteria	Gammaproteobacteria	Enterobacterales	Enterobacteriaceae	Enterobacter
69220	Lelliottia nimipressuralis	2	GCA_002952735.2	8	8	4	2	1	557.66	hNH_iolR_iolA_iolD_iolG2_t_t_t_iolG1_iolC_iolE_iolB_t	Proteobacteria	Gammaproteobacteria	Enterobacterales	Enterobacteriaceae	Lelliottia
69222	Erwinia mallotivora	1	GCA_000590885.1	9	9	4	1	1	690.87	ank_iolT1_iolE_iolH_iolG1_iolD_iolC_iolB_iolA_iolI2_2,4	Proteobacteria	Gammaproteobacteria	Enterobacterales	Erwiniaceae	Erwinia
69224	Erwinia psidii	1	GCA_003846135.1	9	9	4	1	1	681.4	nAD_iolI2_iolA_iolB_iolR_iolC_iolD_iolG1_hyp_iolE_iolT1_pol	Proteobacteria	Gammaproteobacteria	Enterobacterales	Erwiniaceae	Erwinia
69279	Aquamicrobium defluvii	2	GCA_000585625.1	8	8	4	2	1	323.68	3-k_iolA_glu_6-p_pho_met_hyp_sit_iolB_hyp_iolE_iolD_iolC_t_aTPase_t_iolR_iolG2_iolG1_t	Proteobacteria	Alphaproteobacteria	Hyphomicrobiales	Phyllobacteriaceae	Aquamicrobium
69370	Microbacterium trichothecenolyticum	1	GCA_000956465.1	10	9	4	1	1	245.28	t_iolX_hyp_cup_hTH_iolC_hyp_iolA_iolB_iolD_iolE_iolG1_iolH_iolT1_tau_tra_aTP_hyp_iolX_r	Actinobacteria	Actinomycetia	Micrococcales	Microbacteriaceae	Microbacterium
69373	Curtobacterium pusillum	5	GCA_013359865.1	8	8	4	4	0.8	270.26	m18_iolJ_cla_dNA_iolC_deo_iolA_iolB_iolD_iolE_iolG1_iolH_tra	Actinobacteria	Actinomycetia	Micrococcales	Microbacteriaceae	Curtobacterium
69395	Caulobacter henricii	4	GCA_000745595.1	7	7	4	4	1	441.37	hyp_iolA_iolB_iolE_iolD_iolC_iolR_iolG2_rib	Proteobacteria	Alphaproteobacteria	Caulobacterales	Caulobacteraceae	Caulobacter
69974	Mesorhizobium plurifarium	4	GCA_000824745.1	8	7	4	3	0.75	322.78	pho_iolB_hyp_con_iolE_iolD_iolC_iolR_iolG1_iolG2_t_t_t_con_iolE_hyp	Proteobacteria	Alphaproteobacteria	Hyphomicrobiales	Phyllobacteriaceae	Mesorhizobium
70611	Legionella taurinensis	16	GCA_003602125.1	5	5	3	16	1	395.76	hyp_iolT1_iolG2_iolC_iolD_iolE_his	Proteobacteria	Gammaproteobacteria	Legionellales	Legionellaceae	Legionella
71235	Stappia stellulata	1	GCA_000423705.1	4	4	4	1	1	491.7	hyp_iolB_iolE_iolD_iolC_hyp	Proteobacteria	Alphaproteobacteria	Hyphomicrobiales	Stappiaceae	Stappia
71237	Mammaliicoccus vitulinus	1	GCA_012931565.1	9	9	4	1	1	366.88	pan_iolR2_iolA_iolB_iolC_iolD_iolX_iolE_t_iolG2_iolJ_hyp	Firmicutes	Bacilli	Bacillales	Staphylococcaceae	Mammaliicoccus
71433	Mesorhizobium amorphae	3	GCA_000233995.2	7	7	4	2	0.666667	344	t_iolG2_sho_pho_iolG1_iolR_iolC_iolD_iolE_hyp_iolB_pho	Proteobacteria	Alphaproteobacteria	Hyphomicrobiales	Phyllobacteriaceae	Mesorhizobium
71452	Enterococcus raffinosus	4	GCA_009890725.1	7	7	4	4	1	389.89	sub_iolC_iolD_iolB_iolA_iro_iolG1_iolX_iolE_t	Firmicutes	Bacilli	Lactobacillales	Enterococcaceae	Enterococcus
71999	Kocuria palustris	1	GCA_000315815.2	12	10	4	1	1	239.62	gal_iolT1_r_iolG1_iolB_5-k_iolC_put_ino_iolW_hyp_iolD_iolA_iolE_iolH_iolX_put_iolW_iolT1_hyp	Actinobacteria	Actinomycetia	Micrococcales	Micrococcaceae	Kocuria
72022	Methylarcula marina	1	GCA_003007735.2	7	7	4	1	1	287.47	r_iolA_deo_iolB_iolE_iolD_iolC_iolG1_t_aTPase_r_sug_iolG2_r	Proteobacteria	Alphaproteobacteria	Rhodobacterales	Rhodobacteraceae	Methylarcula
72360	Bacillus mojavensis	3	GCA_000245335.1	13	13	4	2	0.666667	493.78	r_iolJ_iolI_iolH_iolG1_iolF_iolE_iolD_iolC_iolB_iolA_iolR2_iolS_hyp_hyp_hyp_hyp_iolT1_cha	Firmicutes	Bacilli	Bacillales	Bacillaceae	Bacillus
72361	Bacillus vallismortis	4	GCA_004116955.1	14	13	4	3	0.75	461.63	hyp_iolA_r_hyp_sho_hyp_mol_iolT1_hPP_rNA_hyp_hyp_iolS_iolR2_iolA_iolB_iolC_iolD_iolE_iolF_iolG1_iolH_iolI_iolJ_iro	Firmicutes	Bacilli	Bacillales	Bacillaceae	Bacillus
72764	Tessaracoccus bendigoensis	1	GCA_900141915.1	4	4	3	1	1	383.9	iolA_iolD_iolB_hyp_iolC_tra	Actinobacteria	Actinomycetia	Propionibacteriales	Propionibacteriaceae	Tessaracoccus
73044	Streptomyces seoulensis	3	GCA_000725795.1	5	5	4	2	0.666667	332.76	put_iolA_iolD_iolB_hyp_iolC_iolE_hyp	Actinobacteria	Actinomycetia	Streptomycetales	Streptomycetaceae	Streptomyces
74033	Antarctobacter heliothermus	2	GCA_002237555.1	5	5	4	2	1	393.1	fkb_iolG1_cat_iolC_iolD_iolE_hyp_phy_iolB_gly	Proteobacteria	Alphaproteobacteria	Rhodobacterales	Roseobacteraceae	Antarctobacter
74109	Photobacterium profundum	3	GCA_000196255.1	14	9	4	3	1	425.31	r_iolT1_iolE_iolD_put_iolC_iolB_hyp_iolR_iolI_iolB_iolG2_iolR_t_hyp_t_iolC_iolD_iolE_iolA_hyp	Proteobacteria	Gammaproteobacteria	Vibrionales	Vibrionaceae	Photobacterium
75105	Paraburkholderia caribensis	8	GCA_001449005.1	7	6	4	8	1	371.47	r_iolG2_iolG2_iolR_t_aTPase_t_iolC_iolD_iolE_iolB_t	Proteobacteria	Betaproteobacteria	Burkholderiales	Burkholderiaceae	Paraburkholderia
75289	Pseudonocardia xinjiangensis	1	GCA_012911925.1	10	8	4	1	1	287.97	dUF_iolX_sDR_phy_hyp_r_hyp_iolE_iolX_iolH_iolG1_t_t_t_iolE_iolA_iolD_iolB_ald_iolC_r	Actinobacteria	Actinomycetia	Pseudonocardiales	Pseudonocardiaceae	Pseudonocardia
75293	Streptomyces autolyticus	1	GCA_001983975.1	6	6	4	1	1	323.67	hyp_iolA_iolD_iolB_deo_iolC_t_t_t_iolE_iolG1_r	Actinobacteria	Actinomycetia	Streptomycetales	Streptomycetaceae	Streptomyces
75588	Pseudomonas libanensis	4	GCA_003952245.1	7	7	4	4	1	491.21	scy_iolG1_iolD_iolI2_iolB_iolE_iolC_iolR_hyp	Proteobacteria	Gammaproteobacteria	Pseudomonadales	Pseudomonadaceae	Pseudomonas
75612	Pseudomonas mandelii	11	GCA_000690555.2	8	8	4	9	0.818182	517.34	glu_iolR_iolC_iolE_iolB_iolA_iolI2_iolD_iolG1_oxi	Proteobacteria	Gammaproteobacteria	Pseudomonadales	Pseudomonadaceae	Pseudomonas
75684	Balneatrix alpica	1	GCA_000619885.1	7	7	3	1	1	466.2	sen_iolA_iolE_iolD_iolC_iolG1_fru_xyl_hyp_iolR_iolG2_met	Proteobacteria	Gammaproteobacteria	Oceanospirillales	Balneatrichaceae	Balneatrix
75922	Mycolicibacterium tusciae	2	GCA_002086795.1	7	7	4	2	1	310.13	asp_iolA_iolH_iolG1_iolE_iolD_iolB_ald_iolC_r	Actinobacteria	Actinomycetia	Corynebacteriales	Mycobacteriaceae	Mycolicibacterium
75985	Mannheimia haemolytica	187	GCA_000427275.1	9	8	4	185	0.989305	550.92	t_iolA_iolB_iolA_t_asp_t_iolG1_hyp_hyp_iolG2_iolE_iolD_iolC_alp_t_iolR_pho	Proteobacteria	Gammaproteobacteria	Pasteurellales	Pasteurellaceae	Mannheimia
76020	Amycolatopsis alba	2	GCA_000384215.1	5	5	4	2	1	224.74	hyp_iolX_hTH_iolE_hyp_rib_fru_iolC_iolB_iolD_3-s	Actinobacteria	Actinomycetia	Pseudonocardiales	Pseudonocardiaceae	Amycolatopsis
76021	Amycolatopsis coloradensis	1	GCA_001953865.1	5	5	4	1	1	229.3	hyp_iolX_r_iolE_t_t_t_iolC_iolB_iolD_3-h	Actinobacteria	Actinomycetia	Pseudonocardiales	Pseudonocardiaceae	Amycolatopsis
76022	Amycolatopsis sulphurea	1	GCA_002564045.1	3	3	3	1	1	334.7	hyp_iolD_iolB_hyp_iolC_r	Actinobacteria	Actinomycetia	Pseudonocardiales	Pseudonocardiaceae	Amycolatopsis
76258	Vibrio rumoiensis	1	GCA_000286955.2	7	7	4	1	1	624.71	shi_iolG2_t_cyc_dNA_iolB_iolD_iolC_iolE_hyp_iolR_oxi_iolA_int	Proteobacteria	Gammaproteobacteria	Vibrionales	Vibrionaceae	Vibrio
76305	Roseibium denhamense	1	GCA_009711415.1	5	5	4	1	1	180.8	gfo_iolE_iolG1_iolD_iolC_iolB_cla	Proteobacteria	Alphaproteobacteria	Hyphomicrobiales	Stappiaceae	Roseibium
76726	Pseudonocardia hydrocarbonoxydans	1	GCA_006539565.1	9	9	4	1	1	277.13	r_iolC_hyp_iolB_iolD_iolA_t_t_t_iolG1_iolX_iolE_iolU_gly_r_r_phy_sho_iolG2_glu	Actinobacteria	Actinomycetia	Pseudonocardiales	Pseudonocardiaceae	Pseudonocardia
76728	Streptomyces vitaminophilus	2	GCA_000380165.1	5	5	4	2	1	254.52	hyp_iolD_iolB_hyp_iolC_iolE_iolX_hTH	Actinobacteria	Actinomycetia	Streptomycetales	Streptomycetaceae	Streptomyces
76745	Sinorhizobium arboris	1	GCA_000427465.1	6	6	4	1	1	366.1	hyp_iolB_iolE_iolD_iolC_iolR_iolG1_gam	Proteobacteria	Alphaproteobacteria	Hyphomicrobiales	Rhizobiaceae	Sinorhizobium
76758	Pseudomonas orientalis	10	GCA_003851585.1	7	7	4	10	1	490.29	out_iolR_iolC_iolE_iolB_iolI2_iolD_iolG1_myo	Proteobacteria	Gammaproteobacteria	Pseudomonadales	Pseudomonadaceae	Pseudomonas
76760	Pseudomonas rhodesiae	10	GCA_000821225.2	6	6	4	9	0.9	549.22	r_iolR_iolC_iolE_iolB_iolD_iolG1_scy	Proteobacteria	Gammaproteobacteria	Pseudomonadales	Pseudomonadaceae	Pseudomonas
76761	Pseudomonas veronii	21	GCA_012985325.1	6	6	4	17	0.809524	546.3	gfo_iolG1_iolD_iolB_iolE_iolC_iolR_hyp	Proteobacteria	Gammaproteobacteria	Pseudomonadales	Pseudomonadaceae	Pseudomonas
76884	Microbacterium kitamiense	1	GCA_002872075.1	6	6	4	1	1	303.63	hyp_iolX_iolE_iolD_iolB_iolA_hyp_iolC_hTH	Actinobacteria	Actinomycetia	Micrococcales	Microbacteriaceae	Microbacterium
76891	Asticcacaulis biprosthecium	1	GCA_000204015.1	6	6	3	1	1	379.08	sta_iolB_iolE_iolD_iol_hyp_hyp_iolR_iolG2_rib_t_d-r_iolA_hyp	Proteobacteria	Alphaproteobacteria	Caulobacterales	Caulobacteraceae	Asticcacaulis
76980	Ahrensia kielensis	1	GCA_000374465.1	6	6	4	1	1	341.88	cat_iolG2_rib_t_fru_iolG1_iolC_iolD_iolE_iolB_hyp	Proteobacteria	Alphaproteobacteria	Hyphomicrobiales	Ahrensiaceae	Ahrensia
77008	Pseudorhodobacter ferrugineus	2	GCA_000420745.1	5	5	4	2	1	179.96	fru_iolB_iolC_iolD_iolG1_iolE_ino	Proteobacteria	Alphaproteobacteria	Rhodobacterales	Rhodobacteraceae	Pseudorhodobacter
78398	Pectobacterium odoriferum	17	GCA_002904125.1	8	8	4	16	0.941176	557.41	ant_iolR_iolA_iolD_iolG2_t_t_t_iolG1_iolC_iolE_iolB_t	Proteobacteria	Gammaproteobacteria	Enterobacterales	Pectobacteriaceae	Pectobacterium
78527	Rhizobium undicola	1	GCA_000621665.1	5	5	4	1	1	422.68	tra_iolB_hyp_iolE_iolD_iolC_iolR_hyp	Proteobacteria	Alphaproteobacteria	Hyphomicrobiales	Rhizobiaceae	Rhizobium
78543	Pseudomonas migulae	1	GCA_014076455.1	9	8	4	1	1	465.63	r_iolG1_iolR_iolC_iolE_iolB_iolA_iolI2_iolD_iolG1_scy	Proteobacteria	Gammaproteobacteria	Pseudomonadales	Pseudomonadaceae	Pseudomonas
78544	Pseudomonas gessardii	7	GCA_012986645.1	6	6	4	7	1	542.92	r_iolR_iolC_iolE_iolB_iolD_iolG1_gfo	Proteobacteria	Gammaproteobacteria	Pseudomonadales	Pseudomonadaceae	Pseudomonas
78587	Asticcacaulis excentricus	2	GCA_003966695.1	7	7	4	2	1	435.71	mlo_iolB_iolE_iolD_iolC_iolR_iolG2_alp_ino_ino_ino_iolA_cyt	Proteobacteria	Alphaproteobacteria	Caulobacterales	Caulobacteraceae	Asticcacaulis
79264	Paenibacillus ehimensis	2	GCA_004000785.1	6	6	4	1	0.5	401.78	put_iolD_iolE_iolB_iolC_iolA_iolW_rib	Firmicutes	Bacilli	Bacillales	Paenibacillaceae	Paenibacillus
79880	Alkalihalobacillus clausii	26	GCA_002272545.1	10	10	4	20	0.769231	443.07	t_iolX_iolJ_iolI_iolG1_iolE_iolD_iolC_iolB_iolA_iolR2_hyp	Firmicutes	Bacilli	Bacillales	Bacillaceae	Alkalihalobacillus
79881	Alkalihalobacillus gibsonii	1	GCA_001719185.1	14	13	4	1	1	465.67	r_iolJ_iolI_iolH_iolG1_iolF_iolE_iolD_iolC_iolB_iolA_iolR2_iolS_hyp_hyp_iolT1_mol_hyp_sho_r_iolA_hyp	Firmicutes	Bacilli	Bacillales	Bacillaceae	Alkalihalobacillus
79882	Sutcliffiella halmapala	1	GCA_002019665.1	7	7	4	1	1	378.16	l-a_iolS_hyp_hyp_iolG2_iolC_iolA_iolD_iolE_iolB_r	Firmicutes	Bacilli	Bacillales	Bacillaceae	Sutcliffiella
79967	Erwinia pyrifoliae	3	GCA_000027265.1	8	8	4	2	0.666667	771.81	con_iolE_iolH_iolG1_iolD_iolC_iolR_iolB_iolA_unc	Proteobacteria	Gammaproteobacteria	Enterobacterales	Erwiniaceae	Erwinia
80871	Cryptosporangium arvum	1	GCA_000585375.1	4	4	3	1	1	263.62	dig_iolG1_iolE_iolD_iolB_hyp	Actinobacteria	Actinomycetia	Cryptosporangiales	Cryptosporangiaceae	Cryptosporangium
81030	Hyphomonas hirschiana	1	GCA_000685255.1	7	7	4	1	1	407.8	put_iolG1_iolB_iolE_iolD_iolC_iolR_out_put_sul_t_iolA_iSH	Proteobacteria	Alphaproteobacteria	Hyphomonadales	Hyphomonadaceae	Hyphomonas
81032	Hyphomonas neptunium	1	GCA_000013025.1	7	7	4	1	1	410.61	ton_iolA_t_sul_put_t_iolR_iolC_iolD_iolE_iolB_iolG1_put	Proteobacteria	Alphaproteobacteria	Hyphomonadales	Hyphomonadaceae	Hyphomonas
81408	Parageobacillus caldoxylosilyticus	1	GCA_000313345.1	13	9	4	1	1	338.33	inn_iolJ_iolJ_iolA_iolC_iolB_iolE_iolD_iolI_rib_gal_d-t_iolX_iolX_iolW_r_hyp_hyp_put_hyp_t_5-a_hyp_iolA_5-a_r_gua_iolA_hyd	Firmicutes	Bacilli	Bacillales	Bacillaceae	Parageobacillus
81447	Photobacterium indicum	1	GCA_003026215.1	14	9	4	1	1	424.15	r_iolT1_iolE_iolD_oxi_iolC_iolB_fru_iolR_iolI_iolB_iolG2_r_hyp_iolR_t_t_t_iolC_iolD_iolE_iolA_hyp	Proteobacteria	Gammaproteobacteria	Vibrionales	Vibrionaceae	Photobacterium
81569	Ruegeria atlantica	18	GCA_013034165.1	7	6	4	15	0.833333	233.87	hyp_iolG2_hyp_t_fru_iolD_iolE_hyp_iolB_sul_hyp_fru_iolB_iolC_iolG1_ino	Proteobacteria	Alphaproteobacteria	Rhodobacterales	Roseobacteraceae	Ruegeria
81895	Prosthecomicrobium pneumaticum	1	GCA_014199915.1	6	6	4	1	1	389.9	dNA_iolG2_sim_sim_sim_iolR_iolC_iolD_iolE_iolB_t	Proteobacteria	Alphaproteobacteria	Hyphomicrobiales	Hyphomicrobiaceae	Prosthecomicrobium
81947	Vagococcus lutrae	3	GCA_003987555.1	8	8	4	3	1	376.85	t_iolG2_t_iolE_iolX_iolD_iolC_iolB_iolA_iolR2_tau	Firmicutes	Bacilli	Lactobacillales	Enterococcaceae	Vagococcus
82367	Paracoccus pantotrophus	7	GCA_900115335.1	6	6	4	5	0.714286	353.4	r_iolB_hyp_iolE_iolD_iolC_iolG1_t_sim_sim_sug_iolG2_r	Proteobacteria	Alphaproteobacteria	Rhodobacterales	Rhodobacteraceae	Paracoccus
82380	Microbacterium oxydans	2	GCA_012030385.1	5	5	3	2	1	333.38	ami_iolS_hyp_pLP_hyp_dUF_r_nAD_23S_iolD_iolB_iolA_deo_iolC_alp	Actinobacteria	Actinomycetia	Micrococcales	Microbacteriaceae	Microbacterium
82789	Agrobacterium sp. ATCC 31749	1	GCA_000214615.2	6	6	4	1	1	367.95	t_iolR_iolC_iolD_iolE_hyp_iolB_iolG1_deh	Proteobacteria	Alphaproteobacteria	Hyphomicrobiales	Rhizobiaceae	Agrobacterium
82985	Pragia fontium	5	GCA_900638655.1	8	8	4	5	1	553.99	unc_iolB_iolE_iolC_iolG1_dNA_hyp_unc_iolG2_iolD_iolA_iolR_unc	Proteobacteria	Gammaproteobacteria	Enterobacterales	Budviciaceae	Pragia
82989	Buttiauxella ferragutiae	1	GCA_001654915.1	8	8	4	1	1	552.84	t_iolB_iolE_iolC_iolG1_ino_ino_ino_iolG2_iolD_iolA_iolR_hyp	Proteobacteria	Gammaproteobacteria	Enterobacterales	Enterobacteriaceae	Buttiauxella
82993	Buttiauxella warmboldiae	1	GCA_003818135.1	8	8	4	1	1	555.35	t_iolB_iolE_iolC_iolG1_t_t_t_iolG2_iolD_iolA_iolR_zin	Proteobacteria	Gammaproteobacteria	Enterobacterales	Enterobacteriaceae	Buttiauxella
82995	Serratia grimesii	4	GCA_000734885.1	10	10	4	4	1	761.38	pep_iolE_iolH_iolG1_iolD_iolC_iolR_iolB_iolA_iolT1_iolI2_mem	Proteobacteria	Gammaproteobacteria	Enterobacterales	Yersiniaceae	Serratia
82996	Serratia plymuthica	21	GCA_000300895.1	10	10	4	18	0.857143	763.87	pep_iolE_iolH_iolG1_iolD_hyp_hyp_iolC_iolR_iolB_iolA_hyp_hyp_iolT1_iolI2_hyp	Proteobacteria	Gammaproteobacteria	Enterobacterales	Yersiniaceae	Serratia
83263	Aminobacter aminovorans	4	GCA_014195595.1	6	6	4	4	1	382.78	3-m_iolB_hyp_iolE_iolD_iolC_iolG2_rib_rib_rib_iolI2_r	Proteobacteria	Alphaproteobacteria	Hyphomicrobiales	Phyllobacteriaceae	Aminobacter
83264	Aminobacter aganoensis	1	GCA_014206975.1	6	6	4	1	1	380.45	3-m_iolB_put_iolE_iolD_iolC_iolG2_rib_rib_rib_iolI2_dTD	Proteobacteria	Alphaproteobacteria	Hyphomicrobiales	Phyllobacteriaceae	Aminobacter
83265	Aminobacter niigataensis	1	GCA_014200015.1	6	6	4	1	1	382.48	dTD_iolI2_rib_rib_rib_iolG2_iolC_iolD_iolE_put_iolB_3-m	Proteobacteria	Alphaproteobacteria	Hyphomicrobiales	Phyllobacteriaceae	Aminobacter
83291	Streptomyces armeniacus	1	GCA_003355155.1	6	6	4	1	1	320.17	r_iolG1_iolE_iolC_deo_iolB_iolD_iolA_fUS	Actinobacteria	Actinomycetia	Streptomycetales	Streptomycetaceae	Streptomyces
83341	Gordonia rhizosphera	1	GCA_000298195.1	13	9	4	1	1	224.36	put_iolX_iolE_iolX_r_t_t_t_t_iolX_iolC_hyp_iolB_iolD_iolG1_iolA_iolW_iolW_iolT1_r_iolX_hyp	Actinobacteria	Actinomycetia	Corynebacteriales	Gordoniaceae	Gordonia
83378	Streptomyces ruber	2	GCA_000725575.1	5	5	4	2	1	333.94	hyp_iolA_iolD_iolB_hyp_iolC_iolE_hyp	Actinobacteria	Actinomycetia	Streptomycetales	Streptomycetaceae	Streptomyces
83615	Luteimonas mephitis	1	GCA_000422305.1	8	7	4	1	1	404.98	mem_iolA_iolB_iolE_iolD_iolC_iolR_iolG2_iolG2_per	Proteobacteria	Gammaproteobacteria	Xanthomonadales	Xanthomonadaceae	Luteimonas
83655	Leclercia adecarboxylata	1	GCA_001038925.1	8	8	4	1	1	557.65	hyp_iolR_iolA_iolD_iolG2_t_t_t_iolG1_iolC_iolE_iolB_hyp	Proteobacteria	Gammaproteobacteria	Enterobacterales	Enterobacteriaceae	Leclercia
83656	Streptomyces tsukubensis	5	GCA_009296025.1	5	5	4	2	0.4	323.42	alp_iolA_iolD_iolB_deo_iolC_iolE_met	Actinobacteria	Actinomycetia	Streptomycetales	Streptomycetaceae	Streptomyces
83784	Paraburkholderia sartisoli	1	GCA_900107685.1	7	6	4	1	1	370.5	t_iolB_iolE_iolD_iolC_t_t_t_iolR_iolG2_iolG2_tus	Proteobacteria	Betaproteobacteria	Burkholderiales	Burkholderiaceae	Paraburkholderia
84025	Clostridium haemolyticum	2	GCA_000724225.2	8	8	4	2	1	339.46	dNA_iolR2_alc_iolJ_iolC_iolB_iolD_iolG2_iolE_iolX_t	Firmicutes	Clostridia	Eubacteriales	Clostridiaceae	Clostridium
84032	Pseudoclostridium thermosuccinogenes	4	GCA_002896855.1	4	4	3	4	1	467.15	tra_iolB_iolD_iolE_iolG2_30S	Firmicutes	Clostridia	Eubacteriales	Oscillospiraceae	Pseudoclostridium
84035	Propionispira arboris	1	GCA_900109225.1	15	11	3	1	1	297.89	his_iolR2_hyp_1,3_iolJ_iolC_5-d_iolD_iolT1_iolE_h+/_t_r_2-h_unc_iolJ_glu_iolG2_reiD_reiD_t_3',_hyp_t_reiD_iolI_iolG1_hyp_hyp_hyp_rub_bet_hyp_hyp_hyp_pTS_iolH_hyp_2'-_6-p_pTS_pTS_6-p_pep_tfp_pyr_iolR2_pho	Firmicutes	Negativicutes	Selenomonadales	Selenomonadaceae	Propionispira
84379	Brachyspira alvinipulli	1	GCA_000518245.1	7	6	4	1	1	337.11	hyp_iolC_fru_hTH_d-g_xyl_iolG2_gal_rib_iolG2_iolB_iolD_iolE_iolA_hyp	Spirochaetes	Spirochaetia	Brachyspirales	Brachyspiraceae	Brachyspira
84407	Virgibacillus proomii	1	GCA_900162615.1	12	11	4	1	1	423.03	hyp_iolR2_iolA_iolB_iolC_iolD_iolJ_hyp_hyp_iolE_iolG1_srfJ_iolI_iolI_reiD_hyp	Firmicutes	Bacilli	Bacillales	Bacillaceae	Virgibacillus
84521	Dolosicoccus paucivorans	1	GCA_002871385.1	6	6	3	1	1	397.78	c-t_iolA_alc_iolJ_iolG2_iolD_iolC_iolB	Firmicutes	Bacilli	Lactobacillales	Aerococcaceae	Dolosicoccus
84595	Gordonia polyisoprenivorans	5	GCA_000385355.1	16	11	4	4	0.8	221.11	hyp_iolW_iolT1_r_iolA_iolH_iolG1_iolE_iolD_iolB_hyp_iolC_iolX_put_hTH_iolU_iolG1_hyp_hyp_hyp_iolX_r_iolT1_hyp_rib_fru_iolU_iolE_hyp	Actinobacteria	Actinomycetia	Corynebacteriales	Gordoniaceae	Gordonia
84724	Lentzea waywayandensis	1	GCA_900115955.1	6	6	4	1	1	303.62	hyp_iolA_r_iolX_iolE_t_t_t_iolC_hyp_iolB_iolD_pen	Actinobacteria	Actinomycetia	Pseudonocardiales	Pseudonocardiaceae	Lentzea
84725	Umezawaea tangerina	1	GCA_003002815.1	6	6	4	1	1	305.22	put_iolA_r_iolX_iolE_t_t_t_iolC_hyp_iolB_iolD_hyp	Actinobacteria	Actinomycetia	Pseudonocardiales	Pseudonocardiaceae	Umezawaea
84757	Beutenbergia cavernae	1	GCA_000023105.1	7	6	4	1	1	300.59	r_iolC_con_iolB_iolD_iolA_iolE_iolG1_pho_sul_pro_iolA_con	Actinobacteria	Actinomycetia	Micrococcales	Beutenbergiaceae	Beutenbergia
85085	Pseudarthrobacter chlorophenolicus	3	GCA_000962805.1	7	7	3	3	1	312	hyp_iolC_hyp_iolD_iolA_iolE_iolG1_iolH_iolT1_hyp	Actinobacteria	Actinomycetia	Micrococcales	Micrococcaceae	Pseudarthrobacter
85336	Rothia nasimurium	2	GCA_004569295.1	11	10	4	1	0.5	243.44	alp_iolR2_gal_gal_hyp_dUF_tau_r_iolB_sul_gfo_r_iolX_iolH_iolT1_iolG1_iolE_iolA_iolD_deo_iolC_sug_hyp_iolT1_lam	Actinobacteria	Actinomycetia	Micrococcales	Micrococcaceae	Rothia
85402	Mannheimia granulomatis	6	GCA_000621105.1	6	6	3	4	0.666667	569.4	hyp_iolG1_aDP_pTS_iolR_iolC_iolD_iolE_iolG2_[Ci	Proteobacteria	Gammaproteobacteria	Pasteurellales	Pasteurellaceae	Mannheimia
85404	Mannheimia varigena	7	GCA_003261035.1	10	9	4	4	0.571429	536.08	t_iolT1_ald_r_r_glu_gnt_iolA_iolB_iolA_t_t_t_iolG1_iolG2_iolE_iolD_iolC_iolR_t	Proteobacteria	Gammaproteobacteria	Pasteurellales	Pasteurellaceae	Mannheimia
85558	Streptomyces turgidiscabies	2	GCA_001485145.1	6	5	3	2	1	252.8	hTH_iolD_iolB_hyp_iolC_tMA_t_gal_iolG1_iolX_3-o_phy_lac_iolX_hTH	Actinobacteria	Actinomycetia	Streptomycetales	Streptomycetaceae	Streptomyces
85968	Mycolicibacterium brumae	3	GCA_002553575.2	7	6	4	3	1	202.9	phy_iolX_iolE_iolU_hyd_t_t_t_r_iolC_ald_iolB_iolD_iolE_dUF	Actinobacteria	Actinomycetia	Corynebacteriales	Mycobacteriaceae	Mycolicibacterium
86176	Pseudomonas meliae	2	GCA_000935675.1	8	8	4	1	0.5	514.77	hyp_iolG1_iolD_iolI2_iolA_iolB_iolE_iolC_iolR_inn	Proteobacteria	Gammaproteobacteria	Pseudomonadales	Pseudomonadaceae	Pseudomonas
86180	Malikia spinosa	1	GCA_002980625.1	5	5	4	1	1	523.04	rhi_iolC_iolD_iolE_iolB_phy_r_r_iolA_t	Proteobacteria	Betaproteobacteria	Burkholderiales	Comamonadaceae	Malikia
86185	Pseudomonas lundensis	33	GCA_012986305.1	7	7	4	33	1	568.47	gfo_iolG1_iolD_iolA_iolB_iolE_iolC_iolR_typ	Proteobacteria	Gammaproteobacteria	Pseudomonadales	Pseudomonadaceae	Pseudomonas
86265	Pseudomonas thivervalensis	6	GCA_001269685.1	8	8	4	6	1	520.3	scy_iolG1_iolD_iolI2_iolA_iolB_iolE_iolC_iolR_put	Proteobacteria	Gammaproteobacteria	Pseudomonadales	Pseudomonadaceae	Pseudomonas
86664	Priestia flexa	10	GCA_007678225.1	7	7	4	10	1	411.43	hyp_iolB_iolE_iolD_iolA_iolC_iolG2_alp_iolX_r	Firmicutes	Bacilli	Bacillales	Bacillaceae	Priestia
86665	Alkalihalobacillus halodurans	3	GCA_004376175.1	7	7	4	1	0.333333	422.21	r_iolJ_iolI_iolG1_iolE_iolD_iolC_iolB_dUF	Firmicutes	Bacilli	Bacillales	Bacillaceae	Alkalihalobacillus
86668	Neobacillus niacini	2	GCA_001591505.1	5	5	3	1	0.5	387.8	hyp_iolS_hyp_iolC_iolA_iolD_iolB_hyp	Firmicutes	Bacilli	Bacillales	Bacillaceae	Neobacillus
86840	Pseudomonas cannabina	6	GCA_003699905.1	9	9	4	5	0.833333	498.92	mem_iolR_iolC_iolE_iolB_iolA_iolI2_iolD_iolG1_iolH_gfo	Proteobacteria	Gammaproteobacteria	Pseudomonadales	Pseudomonadaceae	Pseudomonas
86959	Propionispira raffinosivorans	1	GCA_000381065.1	15	11	3	1	1	297.68	his_iolR2_1,3_iolJ_iolC_5-d_iolD_iolT1_iolE_hyp_hyp_hTH_2-h_hyp_iolJ_t_iolG2_reiD_reiD_t_3',_hyp_vit_reiD_iolI_iolG1_hyp_hyp_hyp_hyp_bet_hyp_hyp_hyp_hyp_pTS_iolH_hyp_rNA_ary_pTS_pTS_ary_bet_pho_4-h_iolR2_hyp	Firmicutes	Negativicutes	Selenomonadales	Selenomonadaceae	Propionispira
87172	Natronohydrobacter thiooxidans	1	GCA_001884735.1	6	5	4	1	1	226.5	r_iolB_fru_hyp_hyp_hTH_ino_iolE_hyp_iolD_iolC_iolB_fru_iolG2_hyp	Proteobacteria	Alphaproteobacteria	Rhodobacterales	Rhodobacteraceae	Natronohydrobacter
87883	Burkholderia multivorans	219	GCA_002981725.1	9	8	4	216	0.986301	389.76	hem_iolB_iolE_iolD_iolC_rhi_t_t_iolH_iolG1_iolE_gfo_iolR_iolA_r	Proteobacteria	Betaproteobacteria	Burkholderiales	Burkholderiaceae	Burkholderia
88058	Treponema primitia	2	GCA_000214375.1	6	5	3	2	1	308.03	sEC_iolG2_1-d_tra_cat_d-r_rib_rib_ala_iolI2_iolG2_iolB_iolD_iolE_pho	Spirochaetes	Spirochaetia	Spirochaetales	Treponemataceae	Treponema
88376	Agromyces bracchium	1	GCA_009709675.1	10	10	4	1	1	262.13	aTP_iolT1_iolS_r_iolW_iolH_iolG1_iolE_iolD_iolB_iolA_deo_iolC_acy	Actinobacteria	Actinomycetia	Micrococcales	Microbacteriaceae	Agromyces
88382	Promicromonospora sukumoe	1	GCA_003096495.1	6	6	4	1	1	312.57	r_iolC_iolB_iolD_iolA_iolX_iolE_hAD	Actinobacteria	Actinomycetia	Micrococcales	Promicromonosporaceae	Promicromonospora
88431	Dorea longicatena	28	GCA_013300365.1	4	4	3	19	0.678571	313.73	rpi_iolJ_t_4-h_iro_iolB_iolD_iolC_dUF	Firmicutes	Clostridia	Eubacteriales	Lachnospiraceae	Dorea
89014	Blautia luti	3	GCA_013304735.1	3	3	3	3	1	355.3	sub_iolC_iolD_iolB_iro	Firmicutes	Clostridia	Eubacteriales	Lachnospiraceae	Blautia
89050	Streptomyces yeochonensis	1	GCA_000745345.1	5	5	4	1	1	237.88	thi_iolD_iolB_iolC_iolE_iolX_glu	Actinobacteria	Actinomycetia	Streptomycetales	Streptomycetaceae	Streptomyces
89065	Pseudomonas abietaniphila	1	GCA_900100795.1	6	6	4	1	1	589.1	met_iolR_iolC_iolE_iolB_iolA_iolD_pre	Proteobacteria	Gammaproteobacteria	Pseudomonadales	Pseudomonadaceae	Pseudomonas
89066	Rhodococcus sp. YH1	1	GCA_009939605.1	7	7	4	1	1	231.27	hTH_iolC_hyp_iolB_iolD_iolE_iolG1_iolH_put_1-d_tra_iolF_hyp	Actinobacteria	Actinomycetia	Corynebacteriales	Nocardiaceae	Rhodococcus
89401	Colwellia demingiae	1	GCA_007954275.1	17	8	4	1	1	343.61	sul_iolG2_iolB_iolG2_iolR_iolC_iolE_iolA_iS1_t_t_t_gfo_iolG2_iolE_reiD_iolD_hyd_2,4_iolA_iolA_car_sub_iolE_phy_cla_iolB_iolC_gfo_iolD_t	Proteobacteria	Gammaproteobacteria	Alteromonadales	Colwelliaceae	Colwellia
89772	Aquamicrobium lusatiense	1	GCA_014201615.1	7	7	4	1	1	336.47	hyp_iolB_hyp_iolE_iolD_iolC_sim_sim_sim_iolR_iolG2_iolG1_hyp	Proteobacteria	Alphaproteobacteria	Hyphomicrobiales	Phyllobacteriaceae	Aquamicrobium
90975	Acrocarpospora pleiomorpha	1	GCA_009687885.1	5	5	4	1	1	243.96	car_iolD_iolB_ald_iolC_iolE_iolX_hyp	Actinobacteria	Actinomycetia	Streptosporangiales	Streptosporangiaceae	Acrocarpospora
91359	Enterovibrio calviensis	1	GCA_000621165.1	5	5	4	1	1	194.74	hyp_iolG2_put_iolB_iolC_ino_iolD_iolE_xyl	Proteobacteria	Gammaproteobacteria	Vibrionales	Vibrionaceae	Enterovibrio
91915	Asaia bogorensis	5	GCA_000724025.1	8	7	4	5	1	404.32	pro_iolG1_iolT1_hyp_iolG1_iolB_iolE_iolD_iolC_iolR_gly	Proteobacteria	Alphaproteobacteria	Rhodospirillales	Acetobacteraceae	Asaia
92172	Vibrio aerogenes	1	GCA_900130105.1	6	6	4	1	1	607.4	t_iolR_t_lac_dNA_hyp_put_iolG2_iolE_iolC_iolD_iolB_gen	Proteobacteria	Gammaproteobacteria	Vibrionales	Vibrionaceae	Vibrio
92487	Thiothrix eikelboomii	1	GCA_900167255.1	5	5	4	1	1	487.84	ure_iolE_iolD_iolC_iolB_iolG2_pro	Proteobacteria	Gammaproteobacteria	Thiotrichales	Thiotrichaceae	Thiothrix
92488	Pantoea endophytica	1	GCA_002858935.1	8	8	4	1	1	753.1	gly_iolE_iolG1_iolD_iolC_iolR_iolB_iolA_iolI2_add	Proteobacteria	Gammaproteobacteria	Enterobacterales	Erwiniaceae	Pantoea
92490	Erwinia toletana	1	GCA_000336255.1	10	9	4	1	1	685.38	hyp_iolE_iolH_iolG1_iolD_iolC_iolR_hyp_iolB_iolA_iolI2_t_put_hyp_put_t_hyp_iolE_glu	Proteobacteria	Gammaproteobacteria	Enterobacterales	Erwiniaceae	Erwinia
92644	Streptomyces malaysiensis	5	GCA_002891865.1	6	6	4	5	1	324.43	hyp_iolA_iolD_iolB_hyp_iolC_hyp_hyp_rib_iolE_iolG1_hyp	Actinobacteria	Actinomycetia	Streptomycetales	Streptomycetaceae	Streptomyces
92647	Paraburkholderia tropica	12	GCA_902833825.1	7	6	4	12	1	374.5	met_iolB_iolE_iolD_iolC_fru_hyp_hyp_iolR_iolG2_iolG2_sul	Proteobacteria	Betaproteobacteria	Burkholderiales	Burkholderiaceae	Paraburkholderia
92835	Microbacterium ketosireducens	1	GCA_000956575.1	5	5	4	1	1	232.14	hTH_iolC_hyp_iolB_iolD_iolE_iolX_exo	Actinobacteria	Actinomycetia	Micrococcales	Microbacteriaceae	Microbacterium
93378	Edwardsiella hoshinae	3	GCA_001761405.1	9	8	4	3	1	497.23	c-t_iolR_iolA_iolD_iolG2_t_t_t_iolG1_iolC_iolE_iolB_alp_zin_iolA_sod	Proteobacteria	Gammaproteobacteria	Enterobacterales	Hafniaceae	Edwardsiella
94009	Thermicanus aegyptius	1	GCA_000510645.1	8	8	4	1	1	444.84	rib_iolX_rib_iolG2_iolD_iolE_iolB_iolC_iolA_iolJ_hyp	Firmicutes	Bacilli	Bacillales	Bacillales Family X. Incertae Sedis	Thermicanus
94254	Dyadobacter fermentans	1	GCA_000023125.1	6	6	4	1	1	352.73	con_iolE_iolD_ket_t_iolG2_iolA_iolC_iolB_r	Bacteroidetes	Cytophagia	Cytophagales	Spirosomaceae	Dyadobacter
94625	Brucella intermedia	22	GCA_900454225.1	7	7	4	21	0.954545	354.03	pro_iolG2_iolR_iolC_iolD_iolE_iolB_8-o_ino_spe_t_t_iolA_r	Proteobacteria	Alphaproteobacteria	Hyphomicrobiales	Brucellaceae	Brucella
94626	Brucella tritici	6	GCA_008932285.1	7	7	4	6	1	353.16	hyp_iolG2_iolR_iolC_iolD_iolE_iolB_nUD_ino_t_t_t_iolA_r	Proteobacteria	Alphaproteobacteria	Hyphomicrobiales	Brucellaceae	Brucella
94627	Brucella grignonensis	2	GCA_002252505.1	7	7	4	2	1	357.23	asn_iolA_hyp_bac_bin_t_ino_iolB_iolE_iolD_iolC_iolR_iolG2_hyp	Proteobacteria	Alphaproteobacteria	Hyphomicrobiales	Brucellaceae	Brucella
94868	Lacrimispora algidixylanolytica	1	GCA_003609635.1	7	7	4	1	1	312.73	hyp_iolB_iolG2_iolE_iolD_iolC_iolJ_alc_iolR2_hyp	Firmicutes	Clostridia	Eubacteriales	Lachnospiraceae	Lacrimispora
95160	Actinomadura catellatispora	1	GCA_014205085.1	5	5	4	1	1	239.74	dea_iolX_iolE_iolC_iolB_iolD_sim	Actinobacteria	Actinomycetia	Streptosporangiales	Thermomonosporaceae	Actinomadura
95162	Nocardia beijingensis	1	GCA_001612785.1	5	5	4	1	1	226.26	col_iolD_iolB_hyp_iolC_fru_xyl_hyp_iolE_rib_iolX_hyp	Actinobacteria	Actinomycetia	Corynebacteriales	Nocardiaceae	Nocardia
95485	Burkholderia stabilis	9	GCA_001685505.1	9	8	4	9	1	393.61	r_iolA_iolR_hyp_oxi_iolE_iolG1_iolH_t_ino_rhi_iolC_iolD_iolE_iolB_uPF	Proteobacteria	Betaproteobacteria	Burkholderiales	Burkholderiaceae	Burkholderia
95486	Burkholderia cenocepacia	313	GCA_010500755.1	9	8	4	307	0.980831	393.89	r_iolA_iolR_gfo_iolE_iolG1_iolH_t_t_t_iolC_iolD_iolE_iolB_hem	Proteobacteria	Betaproteobacteria	Burkholderiales	Burkholderiaceae	Burkholderia
95605	Azospirillum sp. B4	1	GCA_000333275.1	7	6	4	1	1	323.53	t_iolB_iolE_iolD_iolD_iolC_iolR_iolG2_t	Proteobacteria	Alphaproteobacteria	Rhodospirillales	Azospirillaceae	Azospirillum
95611	Curtobacterium sp. B8	1	GCA_000333315.1	6	6	3	1	1	230.58	hyp_iolX_tra_iolG1_iolE_iolD_iolB_iolA	Actinobacteria	Actinomycetia	Micrococcales	Microbacteriaceae	Curtobacterium
95614	Curtobacterium sp. B18	1	GCA_000333375.1	6	6	3	1	1	296.53	hyp_iolX_tra_iolG1_iolE_iolD_iolB_iolA_hyp	Actinobacteria	Actinomycetia	Micrococcales	Microbacteriaceae	Curtobacterium
96228	Legionella drozanskii	2	GCA_001467585.1	5	5	3	2	1	394.1	gly_iolE_iolD_iolC_iolG2_iolT1_arg	Proteobacteria	Gammaproteobacteria	Legionellales	Legionellaceae	Legionella
96230	Legionella fallonii	1	GCA_000953135.1	5	5	3	1	1	407.92	ser_iolE_iolD_iolC_iolG2_iolT1_n(G	Proteobacteria	Gammaproteobacteria	Legionellales	Legionellaceae	Legionella
97138	Clostridium sp. MD294	2	GCA_000364165.1	8	8	4	2	1	337.79	hyp_iolG1_iolI_t_iolE_iolH_hyp_iolC_iolD_iolB_hyp_iolJ_3-h	Firmicutes	Clostridia	Eubacteriales	Clostridiaceae	Clostridium
97481	Pasteurella skyensis	2	GCA_013377295.1	8	8	4	2	1	590.86	t_iolG1_iolG2_iolE_iolD_iolC_iolB_iolA_iolR_aTPase	Proteobacteria	Gammaproteobacteria	Pasteurellales	Pasteurellaceae	Pasteurella
98668	Mycolicibacterium septicum	2	GCA_012396425.1	9	8	4	2	1	212.14	phy_iolX_iolE_iolU_tIM_nit_t_t_t_r_iolC_ald_iolB_iolD_iolE_iolG1_iolH_sug	Actinobacteria	Actinomycetia	Corynebacteriales	Mycobacteriaceae	Mycolicibacterium
99481	Tetrasphaera japonica	1	GCA_001046855.1	9	8	4	1	1	254.1	hyp_iolU_iolX_con_r_hyp_fer_exp_hyp_put_iolA_iolG1_t_inn_r_hyp_iolD_iolB_con_iolC_iolE_iolX_hyp	Actinobacteria	Actinomycetia	Micrococcales	Intrasporangiaceae	Tetrasphaera
99653	Rhodococcus koreensis	2	GCA_900105905.1	10	9	4	2	1	257.34	3-d_iolI_mur_ect_iolE_r_iolT1_hyp_hyp_glu_nAD_iolA_iolH_iolG1_iolE_iolD_iolB_hyp_iolC_r	Actinobacteria	Actinomycetia	Corynebacteriales	Nocardiaceae	Rhodococcus
100174	Clostridium peptidivorans	1	GCA_900205925.1	5	5	3	1	1	392.86	lac_iolG2_iolE_iolD_iolB_1-d_tra_pho_hyp_rib_rib_rib_reiD_ade	Firmicutes	Clostridia	Eubacteriales	Clostridiaceae	Clostridium
100225	Austwickia chelonae	3	GCA_000298175.1	6	6	3	2	0.666667	316.97	tra_iolD_r_iolH_r_iolX_hyp_hyp_iolC_iolB_iolA_hyp	Actinobacteria	Actinomycetia	Micrococcales	Dermatophilaceae	Austwickia
100469	Schaalia canis	1	GCA_003858455.1	6	6	4	1	1	344.62	t_iolX_alc_iolE_iolA_hyp_iolD_iolB_iolC_r	Actinobacteria	Actinomycetia	Actinomycetales	Actinomycetaceae	Schaalia
101571	Burkholderia ubonensis	307	GCA_006483485.1	7	7	4	239	0.778502	456.51	hyp_iolB_iolE_iolD_iolC_rhi_t_t_iolG1_gfo_iolR_iolA_r	Proteobacteria	Betaproteobacteria	Burkholderiales	Burkholderiaceae	Burkholderia
103232	Streptomyces ipomoeae	4	GCA_006547185.1	7	7	4	2	0.5	287.4	r_iolC_ald_iolB_iolD_coA_iolE_iolT1_iolG1_iolH_hyp	Actinobacteria	Actinomycetia	Streptomycetales	Streptomycetaceae	Streptomyces
103441	Pseudonocardia spinosispora	1	GCA_000429025.1	9	8	4	1	1	261.77	3-o_iolX_hyp_hyp_nap_hyp_iolE_iolX_iolU_cat_iolG1_fru_aut_hyp_iolA_iolD_iolB_hyp_iolC_hTH	Actinobacteria	Actinomycetia	Pseudonocardiales	Pseudonocardiaceae	Pseudonocardia
103621	Actinomyces urogenitalis	3	GCA_002861525.1	6	6	3	1	0.333333	308.42	sug_iolW_r_hyp_iolX_tra_r_iolC_deo_iolB_iolD_iolA_iSL	Actinobacteria	Actinomycetia	Actinomycetales	Actinomycetaceae	Actinomyces
103725	Kutzneria kofuensis	1	GCA_014203355.1	6	6	4	1	1	303.42	hyp_iolA_r_iolX_iolE_sim_sim_sim_iolC_hyp_iolB_iolD_hyp	Actinobacteria	Actinomycetia	Pseudonocardiales	Pseudonocardiaceae	Kutzneria
103733	Saccharothrix syringae	2	GCA_009498035.1	5	5	4	2	1	219.76	hyp_iolD_iolB_iolC_t_t_t_iolE_iolX_r	Actinobacteria	Actinomycetia	Pseudonocardiales	Pseudonocardiaceae	Saccharothrix
103734	Saccharothrix texasensis	1	GCA_003752005.1	5	5	4	1	1	228.44	r_iolX_iolE_t_t_t_iolC_hyp_iolB_iolD_hyp	Actinobacteria	Actinomycetia	Pseudonocardiales	Pseudonocardiaceae	Saccharothrix
103817	Janibacter terrae	2	GCA_001591405.1	8	7	4	2	1	259.53	hTH_iolX_iolE_iolC_hyp_iolB_iolD_hyp_hyp_fru_iolG1_r_pse_5-d_mul_iolA_mon_rho_iolX_put	Actinobacteria	Actinomycetia	Micrococcales	Intrasporangiaceae	Janibacter
103838	Nonomuraea turkmeniaca	1	GCA_005889735.1	5	5	4	1	1	248.42	t_iolA_r_cyc_cyt_agm_alp_gfo_iolE_pHP_t_t_t_ext_iolC_deo_iolB_iolD_hyp	Actinobacteria	Actinomycetia	Streptosporangiales	Streptosporangiaceae	Nonomuraea
104087	Pseudomonas frederiksbergensis	13	GCA_002355315.1	9	9	4	9	0.692308	499.77	oxi_iolH_iolG1_iolD_iolI2_iolA_iolB_iolE_iolC_iolR_glu	Proteobacteria	Gammaproteobacteria	Pseudomonadales	Pseudomonadaceae	Pseudomonas
104609	Vibrio penaeicida	2	GCA_003970425.1	7	6	4	1	0.5	285.89	t_iolE_iolD_gfo_iolC_iolB_fru_gfo_r_dUF_hyp_dUF_iolR_iolG2_iolB_phy	Proteobacteria	Gammaproteobacteria	Vibrionales	Vibrionaceae	Vibrio
104623	Serratia sp. ATCC 39006	2	GCA_000463345.3	8	8	4	2	1	551.94	mur_iolB_iolE_iolC_iolG1_t_t_t_iolG2_iolD_iolA_iolR_r	Proteobacteria	Gammaproteobacteria	Enterobacterales	Yersiniaceae	Serratia
105422	Streptacidiphilus carbonis	1	GCA_000787775.1	10	8	4	1	1	264.39	hyp_iolX_hyp_iolX_r_iolX_3-o_hyp_iolH_iolG1_fru_fru_hyp_iolE_iolC_hyp_iolB_iolD_iolA_hTH	Actinobacteria	Actinomycetia	Streptomycetales	Streptomycetaceae	Streptacidiphilus
106412	Streptosporangium subroseum	1	GCA_900188345.1	5	5	4	1	1	247.76	hyp_iolD_iolB_fru_iolC_iolE_iolX_bet	Actinobacteria	Actinomycetia	Streptosporangiales	Streptosporangiaceae	Streptosporangium
106592	Ensifer adhaerens	16	GCA_900215285.1	6	6	4	15	0.9375	391.03	wGR_iolG2_iolR_iolC_iolD_iolE_iolB_cur	Proteobacteria	Alphaproteobacteria	Hyphomicrobiales	Rhizobiaceae	Ensifer
109329	Nocardiopsis trehalosi	1	GCA_001552555.1	5	5	4	1	1	253.28	hTH_iolX_iolC_hyp_iolB_iolD_iolE	Actinobacteria	Actinomycetia	Streptosporangiales	Nocardiopsaceae	Nocardiopsis
109472	Bisgaardia hudsonensis	2	GCA_004345785.1	8	7	4	2	1	602.67	met_iolC_iolR_iolB_iolA_iolG2_t_t_t_iolD_iolE_iolG2_tri	Proteobacteria	Gammaproteobacteria	Pasteurellales	Pasteurellaceae	Bisgaardia
110321	Sinorhizobium medicae	56	GCA_004002375.1	6	6	4	56	1	365.92	gFA_iolB_iolE_iolD_iolC_iolR_iolG1_cla	Proteobacteria	Alphaproteobacteria	Hyphomicrobiales	Rhizobiaceae	Sinorhizobium
110322	Sinorhizobium terangae	2	GCA_009601505.1	6	6	4	2	1	366.77	gFA_iolB_iolE_iolD_iolC_iolR_iolG1_cla	Proteobacteria	Alphaproteobacteria	Hyphomicrobiales	Rhizobiaceae	Sinorhizobium
110539	Mycolicibacterium vanbaalenii	2	GCA_000015305.1	4	4	3	1	0.5	301.2	r_iolC_con_iolB_iolD_iolG1_thi	Actinobacteria	Actinomycetia	Corynebacteriales	Mycobacteriaceae	Mycolicibacterium
110936	Rathayibacter caricis	1	GCA_003044275.1	7	6	4	1	1	269.73	alp_iolC_deo_iolA_iolB_iolD_r_tra_acy_aAA_t_t_t_iolX_hyd_iolX_iolE_hyp	Actinobacteria	Actinomycetia	Micrococcales	Microbacteriaceae	Rathayibacter
110937	Rathayibacter festucae	2	GCA_004011135.1	9	9	4	2	1	264.98	bet_iolU_r_t_t_hyp_hyp_tau_iolH_iolG1_iolE_iolD_iolB_iolA_deo_iolC_iolT1_r	Actinobacteria	Actinomycetia	Micrococcales	Microbacteriaceae	Rathayibacter
111564	Kineosphaera limosa	1	GCA_013409325.1	13	10	4	1	1	221.12	tra_iolD_hyp_cIC_abr_put_hyp_r_iolH_par_myo_r_iolC_dhn_iolB_iolA_pim_sug_hyp_t_r_hyp_mRN_iolE_iolE_iolG1_pim_iolX_sim_sim_sim_pyr_cys_r_r_iolX_iolU_iolW_sug_met_hyd_iolU_hyp	Actinobacteria	Actinomycetia	Micrococcales	Dermatophilaceae	Kineosphaera
111802	Actinomadura fibrosa	1	GCA_900659615.1	5	5	4	1	1	333.86	hyp_iolA_iolD_iolB_hyp_iolC_iolE_hTH	Actinobacteria	Actinomycetia	Streptosporangiales	Thermomonosporaceae	Actinomadura
111804	Actinomadura oligospora	1	GCA_000518265.1	5	5	4	1	1	247.18	hyp_iolD_iolB_hyp_iolC_iolE_iolX_hTH	Actinobacteria	Actinomycetia	Streptosporangiales	Thermomonosporaceae	Actinomadura
111805	Actinomadura pelletieri	1	GCA_003634705.1	5	4	4	1	1	226.44	hyp_iolD_iolB_iolC_iolE_myo_iolD_hyp	Actinobacteria	Actinomycetia	Streptosporangiales	Thermomonosporaceae	Actinomadura
111806	Thermomonospora umbrina	1	GCA_003386555.1	5	5	4	1	1	258.2	t_iolD_iolB_hyp_iolC_iolE_iolX_r	Actinobacteria	Actinomycetia	Streptosporangiales	Thermomonosporaceae	Thermomonospora
111844	Mannheimia pernigra	1	GCA_013377975.1	8	8	4	1	1	590.76	t_iolR_t_alp_iolC_iolD_iolE_iolG2_hyp_iolG1_t_t_t_iolA_iolB_hyp	Proteobacteria	Gammaproteobacteria	Pasteurellales	Pasteurellaceae	Mannheimia
112248	Seinonella peptonophila	1	GCA_900129355.1	6	6	3	1	1	398.83	r_iolJ_tra_pTS_pTS_pTS_glu_iolS_sug_iolB_iolC_iolA_iolD_aTP	Firmicutes	Bacilli	Bacillales	Thermoactinomycetaceae	Seinonella
112413	Amycolatopsis rubida	2	GCA_009864945.1	3	3	3	2	1	335.53	t_iolD_iolB_ald_iolC_uTR	Actinobacteria	Actinomycetia	Pseudonocardiales	Pseudonocardiaceae	Amycolatopsis
112903	Propionispora vibrioides	1	GCA_900110485.1	8	8	3	1	1	287	hyp_iolA_h+/_dia_iolH_iolE_iolI_iolB_iolC_iolJ_1,3_iolR2_hyp	Firmicutes	Negativicutes	Selenomonadales	Sporomusaceae	Propionispora
113562	Actinoplanes derwentensis	1	GCA_900104725.1	7	7	4	1	1	268.59	r_iolE_sim_t_t_iolG2_iolX_hyd_iolC_hyp_iolB_iolD_iolA_alp	Actinobacteria	Actinomycetia	Micromonosporales	Micromonosporaceae	Actinoplanes
113565	Actinoplanes globisporus	1	GCA_000379645.1	7	7	4	1	1	328.16	put_iolH_iolG1_fru_fru_hyp_iolE_iolA_iolD_iolB_hyp_iolC_hTH	Actinobacteria	Actinomycetia	Micromonosporales	Micromonosporaceae	Actinoplanes
113567	Actinoplanes italicus	1	GCA_003001815.1	5	5	4	1	1	259.46	r_iolC_hyp_iolB_iolD_iolE_iolG1_hyp	Actinobacteria	Actinomycetia	Micromonosporales	Micromonosporaceae	Actinoplanes
113571	Actinoplanes rectilineatus	1	GCA_000962825.1	5	5	4	1	1	268.96	hTH_iolC_hyp_iolB_iolD_iolE_iolG1_hyp	Actinobacteria	Actinomycetia	Micromonosporales	Micromonosporaceae	Actinoplanes
114616	Methylobacterium nodulans	1	GCA_000022085.1	7	7	4	1	1	371.59	hyp_iolE_iolB_iolD_iolC_iolH_r_iolI2_iolG1_inn	Proteobacteria	Alphaproteobacteria	Hyphomicrobiales	Methylobacteriaceae	Methylobacterium
114686	Streptomyces phaeoluteigriseus	1	GCA_001896135.2	4	4	4	1	1	265.43	met_iolD_iolB_deo_iolC_iolE_r	Actinobacteria	Actinomycetia	Streptomycetales	Streptomycetaceae	Streptomyces
114687	Streptomyces auratus	1	GCA_000280865.1	8	8	4	1	1	298.26	hyp_iolX_r_r_ser_iolT1_iolG1_iolE_iolC_hyp_iolB_iolD_iolA_hyp	Actinobacteria	Actinomycetia	Streptomycetales	Streptomycetaceae	Streptomyces
114699	Streptomyces rhizosphaericus	2	GCA_010892295.1	6	6	4	2	1	323	r_iolG1_iolE_t_t_t_iolC_deo_iolB_iolD_iolA_hyp	Actinobacteria	Actinomycetia	Streptomycetales	Streptomycetaceae	Streptomyces
115335	Actinomadura rubrobrunea	1	GCA_001552235.1	5	5	4	1	1	258.66	hTH_iolX_iolE_iolC_hyp_iolB_iolD_hyp	Actinobacteria	Actinomycetia	Streptosporangiales	Thermomonosporaceae	Actinomadura
115433	Amycolatopsis sacchari	1	GCA_900114035.1	8	8	4	1	1	327.07	r_iolC_hyp_iolB_iolD_iolA_iolE_iolG1_iolH_iolT1_s-f	Actinobacteria	Actinomycetia	Pseudonocardiales	Pseudonocardiaceae	Amycolatopsis
115553	Halomonas sulfidaeris	2	GCA_003298795.1	10	9	4	1	0.5	413.71	sul_iolB_t_t_rhi_iolR_iolI2_iolH_iolG1_iolC_iolD_iolE_iolA_iolG1_t	Proteobacteria	Gammaproteobacteria	Oceanospirillales	Halomonadaceae	Halomonas
115561	Halomonas hydrothermalis	1	GCA_011399095.1	8	8	4	1	1	449.7	t_iolG1_iolA_iolE_iolD_iolC_hyd_t_t_t_iolR_iolG2_iolB_uPF	Proteobacteria	Gammaproteobacteria	Oceanospirillales	Halomonadaceae	Halomonas
115979	Niallia nealsonii	1	GCA_002835805.1	10	10	4	1	1	408.56	hyp_iolA_iolB_iolC_iolD_iolE_iolT1_iolG1_iolH_iolI_iolJ_tau	Firmicutes	Bacilli	Bacillales	Bacillaceae	Niallia
116188	Streptomyces coeruleorubidus	1	GCA_008705135.1	10	9	4	1	1	236.01	nUD_iolS_dUF_r_iolA_iolD_iolB_deo_iolC_t_t_t_iolE_iolG1_iolU_iolX_sDR_phy_r_dUF_iolX_r	Actinobacteria	Actinomycetia	Streptomycetales	Streptomycetaceae	Streptomyces
117157	Actinopolymorpha singaporensis	1	GCA_900104745.1	8	8	4	1	1	288.64	bro_iolS_met_r_sig_hyp_mem_iolG1_iolE_t_t_t_iolA_iolD_iolB_hyp_iolC_iolX_r	Actinobacteria	Actinomycetia	Propionibacteriales	Actinopolymorphaceae	Actinopolymorpha
117567	Mycobacterium frederiksbergense	1	GCA_012223425.1	6	6	4	1	1	246.17	lon_iolG1_iolE_iolD_iolB_ald_iolC_r_hyd_iolX_r	Actinobacteria	Actinomycetia	Corynebacteriales	Mycobacteriaceae	Mycobacterium
117680	Pseudomonas reactans	7	GCA_013385825.1	7	7	4	7	1	490.8	gfo_iolG1_iolD_iolI2_iolB_iolE_iolC_iolR_t	Proteobacteria	Gammaproteobacteria	Pseudomonadales	Pseudomonadaceae	Pseudomonas
117681	Pseudomonas gingeri	30	GCA_013385635.1	7	7	4	24	0.8	490.76	gfo_iolG1_iolD_iolI2_iolB_iolE_iolC_iolR_hyp	Proteobacteria	Gammaproteobacteria	Pseudomonadales	Pseudomonadaceae	Pseudomonas
118613	Pseudomonas sp. B10	1	GCA_004153525.1	9	8	4	1	1	464.56	scy_iolG1_iolD_iolI2_iolA_iolB_iolE_iolC_iolR_iolG1_hyp	Proteobacteria	Gammaproteobacteria	Pseudomonadales	Pseudomonadaceae	Pseudomonas
119641	Clostridium uliginosum	1	GCA_900112485.1	8	8	4	1	1	294.71	his_reiD_for_pyr_pen_hyp_iolR2_alc_iolJ_iolC_iolB_iolD_iolG2_iolE_sol	Firmicutes	Clostridia	Eubacteriales	Clostridiaceae	Clostridium
119858	Bacillus sonorensis	8	GCA_000507125.1	12	12	4	5	0.625	504.96	put_iolJ_iolI_iolH_iolG1_iolF_iolE_iolD_iolC_iolB_iolA_iolR2_iolS_gly	Firmicutes	Bacilli	Bacillales	Bacillaceae	Bacillus
119864	Marinomonas mediterranea	1	GCA_000192865.1	5	5	4	1	1	503.1	r_iolE_iolD_iolC_hyp_iolR_iolB_xyl	Proteobacteria	Gammaproteobacteria	Oceanospirillales	Oceanospirillaceae	Marinomonas
119981	Propionibacterium australiense	4	GCA_900536635.1	13	10	4	4	1	252.85	glu_iolE_iolX_hTH_hyp_tra_xyl_iolW_hTH_hTH_alp_iolX_ald_iolH_iolT1_iolT1_iolA_iolD_iolB_ald_iolC_r_alc_lac_iolG1_iolE_r	Actinobacteria	Actinomycetia	Propionibacteriales	Propionibacteriaceae	Propionibacterium
120213	Subtercola boreus	4	GCA_003399625.1	7	6	4	2	0.5	267.89	t_iolX_hyd_iolX_iolE_iolD_iolB_iolA_deo_iolC_r	Actinobacteria	Actinomycetia	Micrococcales	Microbacteriaceae	Subtercola
120377	Salana multivorans	1	GCA_003751805.1	6	6	4	1	1	302.92	r_iolC_hyp_iolD_iolA_iolX_iolE_hyp_hyp_alp_t_alp_uns_iolB_16S	Actinobacteria	Actinomycetia	Micrococcales	Beutenbergiaceae	Salana
120576	Brucella pinnipedialis	5	GCA_000157795.1	7	7	4	2	0.4	340.96	bif_iolA_ext_bin_fe(_ino_iolB_iolE_iolD_iolC_iolR_iolG2_con	Proteobacteria	Alphaproteobacteria	Hyphomicrobiales	Brucellaceae	Brucella
120577	Brucella ceti	9	GCA_002245555.1	8	7	4	6	0.666667	318.9	hyp_iolR_rho_hyp_ami_gly_gly_r_iolA_put_hyp_sul_ino_iolB_iolE_iolD_iolC_iolR_iolG2_hyp	Proteobacteria	Alphaproteobacteria	Hyphomicrobiales	Brucellaceae	Brucella
120957	Nocardia abscessus	1	GCA_000308455.1	5	5	4	1	1	233.36	hyp_iolD_iolB_hyp_iolC_fru_xyl_hyp_iolE_hTH_iolX_hyp	Actinobacteria	Actinomycetia	Corynebacteriales	Nocardiaceae	Nocardia
121163	Schaalia suimastitidis	1	GCA_000429105.1	6	6	4	1	1	348.13	hyp_iolG2_iolE_iolA_iolD_iolB_iolC_hTH	Actinobacteria	Actinomycetia	Actinomycetales	Actinomycetaceae	Schaalia
121292	Pseudarthrobacter sulfonivorans	1	GCA_001484605.1	15	12	4	1	1	223.82	r_iolB_iolX_r_hyd_iolX_iolU_iolG1_t_t_t_r_iolX_sug_iolW_iolT1_iolH_iolG1_iolE_iolA_iolD_deo_iolC_tau_r_pol_iolS_t	Actinobacteria	Actinomycetia	Micrococcales	Micrococcaceae	Pseudarthrobacter
121719	Pannonibacter phragmitetus	7	GCA_003723955.1	7	7	4	7	1	351.74	iSA_iolB_hyp_iolE_iolD_iolC_iolG2_fru_aut_hyp_iolR_iolG1_ino	Proteobacteria	Alphaproteobacteria	Hyphomicrobiales	Stappiaceae	Pannonibacter
125614	Thiolinea disciformis	1	GCA_000371925.1	5	5	4	1	1	481.3	hyp_iolE_iolD_iolC_iolB_iolG2_hyp	Proteobacteria	Gammaproteobacteria	Thiotrichales	Thiolinaceae	Thiolinea
126385	Providencia alcalifaciens	1	GCA_003751485.1	9	9	4	1	1	522.68	hyp_iolB_iolE_iolC_iolG1_pTS_iolT1_iolG2_iolD_iolA_iolR_hyp	Proteobacteria	Gammaproteobacteria	Enterobacterales	Morganellaceae	Providencia
126569	Paenibacillus glycanilyticus	1	GCA_004000805.1	6	6	4	1	1	428.93	hyp_iolD_iolE_iolC_iolA_iolG2_iolB_r	Firmicutes	Bacilli	Bacillales	Paenibacillaceae	Paenibacillus
127891	Alkalihalobacillus wakoensis	2	GCA_000513095.1	10	9	4	1	0.5	315.13	hyp_iolI_iolG1_reiD_iolW_ino_ino_iolW_ino_ino_ino_iolB_iolC_iolD_iolE_iolJ	Firmicutes	Bacilli	Bacillales	Bacillaceae	Alkalihalobacillus
128104	Lentzea albidocapillata	1	GCA_900100275.1	6	6	4	1	1	305.23	pen_iolD_iolB_hyp_iolC_sim_sim_sim_iolE_iolX_r_iolA_hyp	Actinobacteria	Actinomycetia	Pseudonocardiales	Pseudonocardiaceae	Lentzea
128509	Tsukamurella columbiensis	1	GCA_012843135.1	13	11	4	1	1	204.85	uni_iolT1_iolX_sug_iolX_r_t_t_t_gfo_iolW_sug_iolX_iolU_t_sDR_phy_r_r_iolC_deo_iolA_iolB_iolD_iolE_iolG1_iolH_glu	Actinobacteria	Actinomycetia	Corynebacteriales	Tsukamurellaceae	Tsukamurella
129338	Geobacillus subterraneus	4	GCA_012295505.1	12	10	4	2	0.5	356.05	gal_iolU_t_t_t_aTP_iS2_t_iolJ_iolA_iolC_iolB_iolE_iolD_iolI_t_t_t_iolX_iolX_iolW_r_iS9_hyp_eno_iolA_cyc	Firmicutes	Bacilli	Bacillales	Bacillaceae	Geobacillus
129339	Geobacillus uzenensis	1	GCA_002217665.1	11	9	4	1	1	380.25	ary_iolA_eno_hyp_r_iolW_iolX_iolX_rhi_t_t_iolI_iolD_iolE_iolB_iolC_iolA_iolJ_t	Firmicutes	Bacilli	Bacillales	Bacillaceae	Geobacillus
129817	Pseudomonas brenneri	5	GCA_007858285.1	6	6	4	5	1	544.75	gfo_iolG1_iolD_iolB_iolE_iolC_iolR_r	Proteobacteria	Gammaproteobacteria	Pseudomonadales	Pseudomonadaceae	Pseudomonas
129847	Pseudomonas grimontii	3	GCA_012030485.1	7	7	4	3	1	490	pLP_iolR_iolC_iolE_iolB_iolI2_iolD_iolG1_gfo	Proteobacteria	Gammaproteobacteria	Pseudomonadales	Pseudomonadaceae	Pseudomonas
129921	Amycolatopsis keratiniphila	4	GCA_001620365.2	5	5	4	4	1	229.86	hyp_iolX_r_iolE_t_t_t_iolC_iolB_iolD_3-h	Actinobacteria	Actinomycetia	Pseudonocardiales	Pseudonocardiaceae	Amycolatopsis
130049	Paenibacillus dendritiformis	4	GCA_004358805.1	7	7	4	3	0.75	444.39	r_iolB_iolG2_iolC_iolA_iolD_iolE_iolX_t	Firmicutes	Bacilli	Bacillales	Paenibacillaceae	Paenibacillus
130796	Crossiella equi	1	GCA_002155995.1	6	6	4	1	1	305.7	hyp_iolA_rib_iolX_iolE_hyp_xyl_fru_iolC_hyp_iolB_iolD_hyp	Actinobacteria	Actinomycetia	Pseudonocardiales	Pseudonocardiaceae	Crossiella
131109	Actinomyces bowdenii	2	GCA_013415415.1	5	4	3	1	0.5	257.4	iolX_r_hyp_pep_iolX_tra_r_iolC_deo_iolB_iolD_hyp	Actinobacteria	Actinomycetia	Actinomycetales	Actinomycetaceae	Actinomyces
131111	Schaalia turicensis	1	GCA_000296505.1	8	8	4	1	1	305.86	hyp_iolC_hyp_hyp_iolE_iolT1_iolX_hyp_hyp_iolG2_hyp_iolB_iolD_iolA_hyp	Actinobacteria	Actinomycetia	Actinomycetales	Actinomycetaceae	Schaalia
131112	Arcanobacterium phocae	1	GCA_900105865.1	6	6	4	1	1	319.37	mic_iolA_iolD_iolB_hyp_iolC_r_hyp_tra_iolX_iolE_1-p	Actinobacteria	Actinomycetia	Actinomycetales	Actinomycetaceae	Arcanobacterium
131568	Kineococcus radiotolerans	2	GCA_000017305.1	7	7	4	1	0.5	251.21	pro_iolT1_r_iolC_con_iolB_iolD_iolE_r_inn_t_iolG1_iolH_con	Actinobacteria	Actinomycetia	Kineosporiales	Kineosporiaceae	Kineococcus
132473	Streptomyces alboniger	1	GCA_008704395.1	5	5	4	1	1	334.94	aPC_iolA_iolD_iolB_deo_iolC_iolE_r	Actinobacteria	Actinomycetia	Streptomycetales	Streptomycetaceae	Streptomyces
132476	Pseudomonas kilonensis	8	GCA_001269885.1	8	8	4	7	0.875	518.76	scy_iolG1_iolD_iolI2_iolA_iolB_iolE_iolC_iolR_put	Proteobacteria	Gammaproteobacteria	Pseudomonadales	Pseudomonadaceae	Pseudomonas
132919	Rhodococcus jostii	2	GCA_900105375.1	7	7	4	1	0.5	304.64	r_iolC_hyp_iolB_iolD_iolE_iolG1_iolH_iolA_nAD	Actinobacteria	Actinomycetia	Corynebacteriales	Nocardiaceae	Rhodococcus
133448	Citrobacter youngae	3	GCA_000155975.1	8	8	4	3	1	555.81	out_iolR_hyp_iolA_iolD_iolG2_sug_t_t_iolG1_iolC_iolE_iolB_hyp	Proteobacteria	Gammaproteobacteria	Enterobacterales	Enterobacteriaceae	Citrobacter
133453	Caldilinea aerophila	1	GCA_000281175.1	14	10	4	1	1	206.46	hyp_iolX_iolE_iolX_hyp_t_t_t_put_r_iolG2_iolI_iolG2_iolE_iolG1_put_iolW_iolX_hyp_t_t_t_iolA_iolD_iolC_iolB_tra	Chloroflexi	Caldilineae	Caldilineales	Caldilineaceae	Caldilinea
134536	Paraburkholderia caledonica	5	GCA_002179925.1	7	6	4	4	0.8	373.9	sul_iolG2_iolG2_iolR_hyp_xyl_fru_iolC_iolD_iolE_iolB_hyp	Proteobacteria	Betaproteobacteria	Burkholderiales	Burkholderiaceae	Paraburkholderia
134537	Paraburkholderia fungorum	11	GCA_002891075.1	7	6	4	10	0.909091	373.53	r_iolG2_iolG2_iolR_t_t_t_iolC_iolD_iolE_iolB_hyp	Proteobacteria	Betaproteobacteria	Burkholderiales	Burkholderiaceae	Paraburkholderia
134601	Mycobacterium goodii	2	GCA_002798385.1	11	10	4	2	1	210.87	r_iolH_iolG1_iolT2_r_sug_iolE_iolD_iolB_ald_iolC_r_t_t_t_r_iolS_hyd_iolU_iolE_iolX_phy	Actinobacteria	Actinomycetia	Corynebacteriales	Mycobacteriaceae	Mycobacterium
134676	Actinoplanes sp. SE50/110	2	GCA_000237145.1	5	5	4	2	1	271.04	r_iolG1_sim_aut_sim_iolE_iolD_iolB_iolC_hyp	Actinobacteria	Actinomycetia	Micromonosporales	Micromonosporaceae	Actinoplanes
134849	Cryptosporangium aurantiacum	1	GCA_900143005.1	6	5	3	1	1	224.08	hyd_iolX_iolX_t_t_sim_r_hyp_iolB_iolD_iolE_iolG1_sug	Actinobacteria	Actinomycetia	Cryptosporangiales	Cryptosporangiaceae	Cryptosporangium
134959	Actinomadura mexicana	1	GCA_900188105.1	4	4	3	1	1	132.32	hyp_iolB_iolC_iolE_iolX_dea	Actinobacteria	Actinomycetia	Streptosporangiales	Thermomonosporaceae	Actinomadura
135193	Paenibacillus daejeonensis	1	GCA_000378385.1	7	7	4	1	1	375.27	r_iolB_iolG2_iolA_iolC_iolE_iolD_hyp_l-a_put_hyp_reiD_hyp	Firmicutes	Bacilli	Bacillales	Paenibacillaceae	Paenibacillus
135735	Priestia endophytica	8	GCA_003269945.1	13	11	4	7	0.875	361.14	col_iolT1_t_t_t_t_reiD_t_iolE_iolX_iolE_iolT1_spo_spo_spo_iolJ_iolR2_iolD_iolB_iolC_iolA_t_iolG1_r	Firmicutes	Bacilli	Bacillales	Bacillaceae	Priestia
135740	Paracoccus kondratievae	1	GCA_009301415.1	8	7	3	1	1	244.7	tra_iolC_gfo_tIM_sDR_iolE_iolD_iolG2_iolA_2,4_3-p_hyp_iolG1_pyr_iolR_t_t_aTP_sub_iolG1_iS2	Proteobacteria	Alphaproteobacteria	Rhodobacterales	Rhodobacteraceae	Paracoccus
135946	Actinoplanes awajinensis	1	GCA_001509495.1	6	6	4	1	1	329.48	ace_iolC_iolB_iolD_iolA_iolE_t_t_t_iolG1_hyp	Actinobacteria	Actinomycetia	Micromonosporales	Micromonosporaceae	Actinoplanes
135948	Actinoplanes octamycinicus	1	GCA_014205225.1	6	6	4	1	1	329.03	rib_iolC_iolB_iolD_iolA_iolE_sim_sim_sim_iolG1_phe	Actinobacteria	Actinomycetia	Micromonosporales	Micromonosporaceae	Actinoplanes
136098	Rhizobium sp. TCK	1	GCA_902502775.1	6	6	4	1	1	388	fru_iolG2_iolR_iolC_iolD_iolE_iolB_hTH	Proteobacteria	Alphaproteobacteria	Hyphomicrobiales	Rhizobiaceae	Rhizobium
136100	Knoellia sinensis	1	GCA_000768705.1	6	6	4	1	1	303.15	ant_iolX_iolE_iolC_iolB_iolD_iolA_cat	Actinobacteria	Actinomycetia	Micrococcales	Intrasporangiaceae	Knoellia
136273	Kocuria polaris	2	GCA_000786195.1	9	9	4	1	0.5	260.81	aTP_iolT1_hyp_suc_suc_tau_iolE_iolH_iolC_deo_iolD_iolA_iolG1_r_iolX_sug_iolB_r	Actinobacteria	Actinomycetia	Micrococcales	Micrococcaceae	Kocuria
136468	Vibrio lentus	6	GCA_002874305.1	12	9	4	5	0.833333	379.09	r_iolT1_iolE_iolD_oxi_iolC_iolB_fru_iolR_iolI_iolG2_iolR_t_t_t_iolC_iolA_suc_bra_ace_iolE_hyp	Proteobacteria	Gammaproteobacteria	Vibrionales	Vibrionaceae	Vibrio
137265	Asanoa ishikariensis	1	GCA_900107455.1	6	6	4	1	1	304.4	r_iolX_iolE_iolC_hyp_iolB_iolD_iolA_ser	Actinobacteria	Actinomycetia	Micromonosporales	Micromonosporaceae	Asanoa
137545	Serratia quinivorans	6	GCA_900456965.1	10	10	4	6	1	762.04	l-a_iolE_iolH_iolG1_iolD_iolC_iolR_iolB_iolA_iolT1_iolI2_aBC	Proteobacteria	Gammaproteobacteria	Enterobacterales	Yersiniaceae	Serratia
137658	Pseudomonas indica	1	GCA_002286725.1	9	9	4	1	1	503.14	pla_iolR_iolC_iolE_iolB_iolA_iolI2_iolD_iolG1_iolH_rhi	Proteobacteria	Gammaproteobacteria	Pseudomonadales	Pseudomonadaceae	Pseudomonas
138074	Serratia symbiotica	5	GCA_009831785.2	9	9	4	3	0.6	736.62	iS3_iolE_iolH_iolG1_iolD_iolC_iolR_iolB_iolA_hyp_iolT1_ino	Proteobacteria	Gammaproteobacteria	Enterobacterales	Yersiniaceae	Serratia
139808	Shimazuella kribbensis	1	GCA_000428065.1	6	6	3	1	1	395.28	put_iolD_iolA_iolC_iolB_hyp_iolS_glu_lic_pTS_pTS_hyp_iolJ_car	Firmicutes	Bacilli	Bacillales	Thermoactinomycetaceae	Shimazuella
141454	Streptomyces wadayamensis	1	GCA_000698945.1	4	4	4	1	1	98.65	r_iolE_iolC_deo_iolB_iolD_t	Actinobacteria	Actinomycetia	Streptomycetales	Streptomycetaceae	Streptomyces
141692	Nocardiopsis halophila	1	GCA_000341245.1	5	5	4	1	1	242.38	hTH_iolX_iolC_hyp_hyp_iolB_iolD_iolE_hyp	Actinobacteria	Actinomycetia	Streptosporangiales	Nocardiopsaceae	Nocardiopsis
144185	Leifsonia aquatica	1	GCA_000633535.1	7	7	4	1	1	258.2	lac_iolR_hyp_hyp_hyp_hyp_hyp_hyp_hyp_iolG2_iolE_iolD_iolB_iolA_hyp_iolC_hTH	Actinobacteria	Actinomycetia	Micrococcales	Microbacteriaceae	Leifsonia
146017	Mycolicibacterium boenickei	3	GCA_002553535.1	11	10	4	3	1	191.04	phy_iolX_iolE_iolU_hyd_iolS_reiD_nit_t_t_t_r_iolC_ald_iolB_iolD_iolE_iolG1_iolH_r	Actinobacteria	Actinomycetia	Corynebacteriales	Mycobacteriaceae	Mycolicibacterium
146018	Mycolicibacterium neworleansense	1	GCA_001245615.1	11	10	4	1	1	191.14	r_iolH_iolG1_iolE_iolD_iolB_deo_iolC_r_t_t_t_dea_reiD_iolS_aP _iolU_iolE_iolX_phy	Actinobacteria	Actinomycetia	Corynebacteriales	Mycobacteriaceae	Mycolicibacterium
146020	Mycolicibacterium brisbanense	1	GCA_001570425.1	11	9	4	1	1	187.05	t_iolR2_cho_put_unc_for_glu_put_tra_iolG1_iolE_iolD_iolB_dhn_iolC_r_t_t_t_put_r_iolS_r_tum_xyl_iolX_r_alc_nmr_iolU_iolE_iolX_phy	Actinobacteria	Actinomycetia	Corynebacteriales	Mycobacteriaceae	Mycolicibacterium
146021	Mycolicibacterium houstonense	1	GCA_900078665.2	10	9	4	1	1	205.35	hyp_iolX_iolE_iolU_2-o_iolS_hTH_dea_fru_t_hyp_hTH_iolC_hyp_iolB_iolD_iolE_iolG1_iolH_hyd	Actinobacteria	Actinomycetia	Corynebacteriales	Mycobacteriaceae	Mycolicibacterium
146536	Streptomyces curacoi	1	GCA_001513975.1	10	9	4	1	1	236.44	r_iolX_r_phy_sho_iolX_iolU_iolG1_iolE_t_t_t_iolC_deo_iolB_iolD_iolA_r_hyp_iolS_gDP	Actinobacteria	Actinomycetia	Streptomycetales	Streptomycetaceae	Streptomyces
146537	Streptomyces azureus	1	GCA_001270025.1	10	9	4	1	1	236.6	r_iolX_unc_dNA_phy_2-h_iolX_iolU_iolG1_iolE_t_sug_t_iolC_deo_iolB_iolD_iolA_r_unc_unc_iolS_dUF	Actinobacteria	Actinomycetia	Streptomycetales	Streptomycetaceae	Streptomyces
146806	Phocoenobacter uteri	1	GCA_900454895.1	8	8	4	1	1	591.46	d-r_iolR_iolA_iolB_iolC_iolD_iolE_iolG2_iolG1_eII	Proteobacteria	Gammaproteobacteria	Pasteurellales	Pasteurellaceae	Phocoenobacter
146817	Dendrosporobacter quercicolus	2	GCA_013303165.1	14	11	4	2	1	273.79	dih_iolR_iolG2_iolI_iolT1_hyp_iolJ_sug_alc_cre_alc_sul_reiD_iolC_iolD_iolB_iolE_reiD_hAD_iolR2_2-h_car_glu_iolC_iolJ_gly	Firmicutes	Negativicutes	Selenomonadales	Sporomusaceae	Dendrosporobacter
146819	Streptomyces europaeiscabiei	5	GCA_003584825.1	10	9	4	2	0.4	283.34	hyp_iolU_iolG1_iolX_hTH_fru_t_hyp_iolH_iolG1_iolE_iolA_iolD_iolB_hyp_iolC_hyp	Actinobacteria	Actinomycetia	Streptomycetales	Streptomycetaceae	Streptomyces
146820	Streptomyces stelliscabiei	2	GCA_001008135.1	10	9	4	2	1	279.44	fru_iolG1_iolU_cat_iolC_hyp_iolB_iolD_iolA_iolE_iolG1_iolH_hyp_iolI_qui	Actinobacteria	Actinomycetia	Streptomycetales	Streptomycetaceae	Streptomyces
146821	Streptomyces reticuliscabiei	1	GCA_002154675.1	5	5	3	1	1	283.36	3-o_iolX_iolG1_vit_t_hyp_iolC_hyp_iolB_iolD_hTH	Actinobacteria	Actinomycetia	Streptomycetales	Streptomycetaceae	Streptomyces
146922	Streptomyces griseofuscus	4	GCA_003933485.1	4	4	3	4	1	406.4	r_iolC_deo_iolB_iolD_iolA_aPC	Actinobacteria	Actinomycetia	Streptomycetales	Streptomycetaceae	Streptomyces
146923	Streptomyces parvulus	2	GCA_001660045.1	6	5	4	2	1	226.33	r_iolD_iolB_deo_iolC_t_t_t_iolE_hyp_iolX_phy_r_hyp_iolX_hyp	Actinobacteria	Actinomycetia	Streptomycetales	Streptomycetaceae	Streptomyces
147266	Agrobacterium albertimagni	1	GCA_000300855.1	7	6	4	1	1	350.36	hyp_iolB_hyp_iolE_iolD_iolC_iolR_iolG2_iolG2_tre	Proteobacteria	Alphaproteobacteria	Hyphomicrobiales	Rhizobiaceae	Agrobacterium
147645	Paracoccus yeei	5	GCA_002749495.1	8	7	4	4	0.8	328.14	hyp_iolB_iolE_iolD_iolC_iolG1_iolI2_iolG1_iolH_rhi	Proteobacteria	Alphaproteobacteria	Rhodobacterales	Rhodobacteraceae	Paracoccus
148446	Burkholderia sp. A1	1	GCA_000633145.1	7	6	4	1	1	371.34	iolB_iolE_iolD_iolC_fru_hyp_hyp_iolR_iolG2_iolG2_sul	Proteobacteria	Betaproteobacteria	Burkholderiales	Burkholderiaceae	Burkholderia
148447	Paraburkholderia phymatum	2	GCA_000020045.1	7	6	4	2	1	370.67	sir_iolG2_iolG2_iolR_t_mon_t_iolC_iolD_iolE_iolB_t	Proteobacteria	Betaproteobacteria	Burkholderiales	Burkholderiaceae	Paraburkholderia
150026	Leifsonia shinshuensis	2	GCA_013410375.1	6	6	4	1	0.5	309.42	r_iolG1_iolE_iolD_iolB_iolA_dhn_iolC_phe	Actinobacteria	Actinomycetia	Micrococcales	Microbacteriaceae	Leifsonia
150056	Mammaliicoccus fleurettii	1	GCA_002018435.1	10	10	4	1	1	335.28	pan_iolR2_iolA_iolB_iolC_iolD_iolX_iolE_t_iolG2_iolJ_6-p_iolR_hyp	Firmicutes	Bacilli	Bacillales	Staphylococcaceae	Mammaliicoccus
150123	Plantibacter flavus	1	GCA_002024505.1	9	9	4	1	1	270.82	thy_iolC_deo_iolA_iolB_iolD_iolE_iolG1_iolH_iolW_iolT1_sho	Actinobacteria	Actinomycetia	Micrococcales	Microbacteriaceae	Plantibacter
150177	Acrocarpospora macrocephala	1	GCA_009687865.1	5	5	4	1	1	242.38	hal_iolX_iolE_iolC_ald_iolB_iolD_hyp	Actinobacteria	Actinomycetia	Streptosporangiales	Streptosporangiaceae	Acrocarpospora
150723	Aminobacter ciceronei	2	GCA_014138625.1	6	6	4	2	1	383.2	r_iolI2_rib_rib_rib_iolG2_iolC_iolD_iolE_hyp_iolB_3-m	Proteobacteria	Alphaproteobacteria	Hyphomicrobiales	Phyllobacteriaceae	Aminobacter
151416	Bosea vestrisii	1	GCA_006717005.1	5	5	4	1	1	420.42	hyp_iolR_iolC_iolD_iolE_iolB_unc	Proteobacteria	Alphaproteobacteria	Hyphomicrobiales	Boseaceae	Bosea
152268	Metabacillus litoralis	1	GCA_001654695.1	11	11	4	1	1	400.45	hyp_iolH_t_iolA_r_r_iolJ_iolI_iolG1_iolE_iolD_iolC_iolB_tau_iolR2_iolT1_alk	Firmicutes	Bacilli	Bacillales	Bacillaceae	Metabacillus
152480	Burkholderia ambifaria	71	GCA_902830085.1	9	8	4	67	0.943662	392.99	hyp_iolB_iolE_iolD_iolC_d-t_gal_rib_iolH_iolG1_iolE_ino_iolR_iolA_r	Proteobacteria	Betaproteobacteria	Burkholderiales	Burkholderiaceae	Burkholderia
152500	Burkholderia dolosa	6	GCA_000497165.1	9	8	4	6	1	390.57	r_iolA_iolR_oxi_iolE_iolG1_iolH_rbsC_t_rhi_iolC_iolD_iolE_iolB_hyp	Proteobacteria	Betaproteobacteria	Burkholderiales	Burkholderiaceae	Burkholderia
153151	Parageobacillus toebii	3	GCA_001598935.1	10	9	4	3	1	400.12	t_iolJ_iolA_iolC_iolB_iolE_iolD_iolI_rib_gal_d-t_iolX_iolX_iolW_r	Firmicutes	Bacilli	Bacillales	Bacillaceae	Parageobacillus
154117	Georgenia muralis	1	GCA_003814705.1	6	6	4	1	1	311.05	pre_iolX_iolE_hyp_alp_t_alp_iolA_iolD_iolB_hyp_iolC_r	Actinobacteria	Actinomycetia	Micrococcales	Bogoriellaceae	Georgenia
154621	Enterococcus phoeniculicola	3	GCA_000394035.1	16	13	4	3	1	277.27	hyp_reiD_hyp_fla_hyp_iolW_hyp_hyp_iolE_iolX_hyp_iolH_iolD_iolR2_hyp_iolI_iolG1_iolE_reiD_fla_iolG1_iolT1_iolC_iolB_iolA_hyp	Firmicutes	Bacilli	Lactobacillales	Enterococcaceae	Enterococcus
155085	Staphylococcus lutrae	2	GCA_002101335.1	9	9	4	2	1	360.17	alp_iolJ_iolG2_t_iolE_iolX_iolD_iolC_iolB_iolA_iolR2_fru	Firmicutes	Bacilli	Bacillales	Staphylococcaceae	Staphylococcus
155322	Bacillus toyonensis	165	GCA_002572035.1	7	7	4	156	0.945455	407.54	hyp_iolG2_iolC_iolA_iolD_iolE_iolJ_iolB_aTPase	Firmicutes	Bacilli	Bacillales	Bacillaceae	Bacillus
155517	Gallibacterium genomosp. 2	1	GCA_000771895.1	9	8	4	1	1	538.8	t_iolA_iolB_t_t_aTPase_dNA_cyc_t_iolG1_iolG2_iolE_iolD_iolC_iolR_t_t_t_tra_iolC_bif	Proteobacteria	Gammaproteobacteria	Pasteurellales	Pasteurellaceae	Gallibacterium
155617	Enterococcus moraviensis	3	GCA_000394015.1	8	8	4	3	1	398	t_iolE_iolX_iolG1_iolD_iolC_iolB_iolA_iolR2_hyp	Firmicutes	Bacilli	Lactobacillales	Enterococcaceae	Enterococcus
155892	Caulobacter vibrioides	6	GCA_000022005.1	7	7	4	6	1	440.06	myo_iolG2_iolR_iolC_iolD_iolE_iolB_iolA_pep	Proteobacteria	Alphaproteobacteria	Caulobacterales	Caulobacteraceae	Caulobacter
156205	Halobacillus trueperi	1	GCA_000723525.1	12	12	4	1	1	390.18	r_iolR2_iolB_iolD_iolT1_iolG1_iolH_iolI_iolJ_iolS_hyp_iolC_iolA_iolE_hyp	Firmicutes	Bacilli	Bacillales	Bacillaceae	Halobacillus
156453	Streptomyces yunnanensis	1	GCA_900142595.1	9	9	4	1	1	278.62	hyp_iolA_iolD_iolB_hyp_iolC_iolE_iolG1_iolT1_put_hyp_r_iolX_hyp_pro_mem_cop_cit_hyp_exo_iolI_pro	Actinobacteria	Actinomycetia	Streptomycetales	Streptomycetaceae	Streptomyces
156977	Microbacterium resistens	1	GCA_001552355.1	5	5	3	1	1	322.96	bif_iolR2_put_hyp_iolD_iolB_iolA_hyp_iolC_man	Actinobacteria	Actinomycetia	Micrococcales	Microbacteriaceae	Microbacterium
157465	Nocardiopsis composta	1	GCA_014200805.1	8	8	4	1	1	315.38	r_iolT1_glu_r_iolX_iolC_hyp_iolB_iolD_iolA_iolE_sim_sim_sim_iolG1_hyp	Actinobacteria	Actinomycetia	Streptosporangiales	Nocardiopsaceae	Nocardiopsis
157838	Margalitia shackletonii	2	GCA_001420715.1	6	6	3	2	1	356.7	hyp_iolS_xyl_iolC_iolA_iolD_iolJ_iolB_hyp	Firmicutes	Bacilli	Bacillales	Bacillaceae	Margalitia
157910	Paraburkholderia tuberum	3	GCA_000372945.1	7	6	4	3	1	368.66	sul_iolG2_iolG2_iolR_hyp_hyp_fru_iolC_iolD_iolE_iolB_hig	Proteobacteria	Betaproteobacteria	Burkholderiales	Burkholderiaceae	Paraburkholderia
158080	Chromohalobacter salexigens	2	GCA_013395975.1	8	8	4	2	1	446.46	acy_iolB_iolG2_iolR_r_aTPase_t_iolG1_iolC_iolD_iolE_iolA_qui	Proteobacteria	Gammaproteobacteria	Oceanospirillales	Halomonadaceae	Chromohalobacter
158327	Hahella chejuensis	1	GCA_000012985.1	5	5	3	1	1	570.9	hyp_iolA_iolE_iolD_iolC_hyp_iolI2_hyp	Proteobacteria	Gammaproteobacteria	Oceanospirillales	Hahellaceae	Hahella
158484	Cedecea davisae	3	GCA_900446735.1	8	8	4	3	1	551.89	pre_iolR_iolA_iolD_iolG2_d-r_rib_rib_iolG1_iolC_iolE_iolB_v8-	Proteobacteria	Gammaproteobacteria	Enterobacterales	Enterobacteriaceae	Cedecea
158627	Pseudomonas graminis	5	GCA_004364335.1	6	6	4	4	0.8	587.7	put_iolD_iolA_iolB_iolE_iolC_iolR_met	Proteobacteria	Gammaproteobacteria	Pseudomonadales	Pseudomonadaceae	Pseudomonas
158822	Cedecea neteri	6	GCA_000758305.1	9	9	4	3	0.5	498.22	glu_iolB_iolE_iolC_iolG1_t_t_t_iolG2_iolD_iolA_iolR_l-g_hyp_rNA_hyp_t_t_cys_mem_reiD_ald	Proteobacteria	Gammaproteobacteria	Enterobacterales	Enterobacteriaceae	Cedecea
158823	Cedecea lapagei	1	GCA_900635955.1	10	9	4	1	1	446.02	alc_reiD_inn_cys_unc_bio_bio_unc_unc_unc_l-g_l-g_iolR_iolA_iolA_iolD_iolG2_d-r_ara_rib_rib_iolG1_iolC_iolE_iolB_unc	Proteobacteria	Gammaproteobacteria	Enterobacterales	Enterobacteriaceae	Cedecea
158836	Enterobacter hormaechei	114	GCA_002206155.2	8	8	4	94	0.824561	556.04	t_iolB_iolE_iolC_iolG1_t_t_t_iolG2_iolD_iolA_iolR_dUF	Proteobacteria	Gammaproteobacteria	Enterobacterales	Enterobacteriaceae	Enterobacter
158847	Megamonas hypermegale	1	GCA_900453355.1	12	12	4	1	1	327.98	d-a_iolR2_1,3_iolJ_iolC_iolB_iolD_cd1_gal_t_h+/_iolE_reiD_lac_iolT1_iolH_iolI_iolG1_mal_cyt_inn_iolG2_hyd	Firmicutes	Negativicutes	Selenomonadales	Selenomonadaceae	Megamonas
158877	Yokenella regensburgei	10	GCA_000735455.1	8	8	4	10	1	552.41	thr_iolB_iolE_iolC_iolG1_ino_ino_ino_iolG2_iolD_iolA_iolR_met	Proteobacteria	Gammaproteobacteria	Enterobacterales	Enterobacteriaceae	Yokenella
158890	Rhizobium mongolense	1	GCA_900099775.1	12	9	4	1	1	269.27	r_iolG2_iolE_iolG1_iolG2_iolR_tau_iolB_iolE_iolD_iolC_iolI2_iolG1_iolH_t	Proteobacteria	Alphaproteobacteria	Hyphomicrobiales	Rhizobiaceae	Rhizobium
158891	Rhizobium indigoferae	1	GCA_013087605.1	6	6	4	1	1	361.65	fAD_iolG1_iolR_iolC_iolD_iolE_iolB_dUF	Proteobacteria	Alphaproteobacteria	Hyphomicrobiales	Rhizobiaceae	Rhizobium
158899	Collimonas fungivorans	3	GCA_003610095.1	7	6	4	3	1	389.26	hyp_iolB_iolE_iolD_iolC_t_sim_sim_iolR_hyp_iolG2_iolG2_t	Proteobacteria	Betaproteobacteria	Burkholderiales	Oxalobacteraceae	Collimonas
159291	Alkalispirochaeta americana	1	GCA_900156105.1	4	4	3	1	1	324.88	r_iolD_iolB_iolG2_r_iolE_gTP	Spirochaetes	Spirochaetia	Spirochaetales	Spirochaetaceae	Alkalispirochaeta
159449	Embleya scabrispora	2	GCA_000372745.1	6	6	4	2	1	234.13	ino_iolD_iolB_hyp_iolC_fru_hyp_hyp_iolE_iolX_hTH_hyp_2-i_res_akl_dih_iolA_glu	Actinobacteria	Actinomycetia	Streptomycetales	Streptomycetaceae	Embleya
159450	Paraburkholderia sacchari	2	GCA_000785435.2	7	6	4	2	1	371.4	met_iolB_iolE_iolD_iolC_t_t_t_iolR_iolG2_iolG2_sul	Proteobacteria	Betaproteobacteria	Burkholderiales	Burkholderiaceae	Paraburkholderia
159743	Paenibacillus terrae	2	GCA_007680025.1	6	6	4	1	0.5	429.3	spo_iolG2_iolD_iolE_iolB_iolC_iolA_r	Firmicutes	Bacilli	Bacillales	Paenibacillaceae	Paenibacillus
160699	Agrobacterium larrymoorei	4	GCA_005144425.1	7	7	4	2	0.5	351.33	t_iolG2_hyp_iolG1_iolB_iolE_iolD_iolC_iolR_ace	Proteobacteria	Alphaproteobacteria	Hyphomicrobiales	Rhizobiaceae	Agrobacterium
163011	Pseudomonas lini	6	GCA_013314955.1	9	9	4	6	1	498.28	gfo_iolH_iolG1_iolD_iolI2_iolA_iolB_iolE_iolC_iolR_glu	Proteobacteria	Gammaproteobacteria	Pseudomonadales	Pseudomonadaceae	Pseudomonas
163877	Virgibacillus necropolis	2	GCA_002224365.1	5	5	3	1	0.5	396.8	t_iolS_sug_aTPase_ser_end_his_hyp_met_iolA_iolB_iolC_iolD_hyp	Firmicutes	Bacilli	Bacillales	Bacillaceae	Virgibacillus
164115	Streptomyces niveiscabiei	1	GCA_001419795.1	5	5	4	1	1	338.68	hyp_iolE_iolC_hyp_iolB_iolD_iolA_hyp	Actinobacteria	Actinomycetia	Streptomycetales	Streptomycetaceae	Streptomyces
164332	Roseicyclus mahoneyensis	1	GCA_003148775.1	7	6	4	1	1	207.16	hyp_iolG2_fru_iolB_iolC_iolD_iolG1_iolE_put_r_t_t_t_ect_iolB_kip	Proteobacteria	Alphaproteobacteria	Rhodobacterales	Roseobacteraceae	Roseicyclus
164348	Streptomyces puniciscabiei	2	GCA_001419685.1	6	6	4	2	1	327.12	fru_iolC_hyp_iolB_iolD_iolA_iolE_2-o_iolX_hTH	Actinobacteria	Actinomycetia	Streptomycetales	Streptomycetaceae	Streptomyces
166793	Solirubrobacter pauli	1	GCA_003633755.1	6	6	4	1	1	222.77	rNA_iolD_iolB_iolC_iolG2_iolX_t_t_sim_iolE_r	Actinobacteria	Thermoleophilia	Solirubrobacterales	Solirubrobacteraceae	Solirubrobacter
166935	Pseudoalteromonas translucida	1	GCA_001465295.1	9	8	4	1	1	423.13	hyp_iolG2_iolB_iolR_sim_rib_rib_iolG1_iolC_iolD_iolE_iolA_hyp_hyp_mal_hyp_r_hyp_hyp_iolA_hyp	Proteobacteria	Gammaproteobacteria	Alteromonadales	Pseudoalteromonadaceae	Pseudoalteromonas
166954	Kaistia adipata	1	GCA_000423225.1	7	7	4	1	1	350.79	hyp_iolG2_iolG1_fru_rib_hyp_iolR_iolC_iolD_iolE_iolB_d-a	Proteobacteria	Alphaproteobacteria	Hyphomicrobiales	Kaistiaceae	Kaistia
167642	Ilyobacter polytropus	1	GCA_000165505.1	5	5	3	1	1	376.42	tag_iolC_t_t_r_iolD_iolE_iolG2_r_5-d_iolI_pro	Fusobacteria	Fusobacteriia	Fusobacteriales	Fusobacteriaceae	Ilyobacter
168469	Pseudomonas costantinii	4	GCA_013386225.1	7	7	4	4	1	489.49	gfo_iolG1_iolD_iolI2_iolB_iolE_iolC_iolR_t	Proteobacteria	Gammaproteobacteria	Pseudomonadales	Pseudomonadaceae	Pseudomonas
168810	Corynebacterium crenatum	2	GCA_000732145.1	8	8	4	1	0.5	277.99	hTH_iolC_hyp_iolA_iolB_iolD_iolE_iolG1_iolH_put_iolW_hyp	Actinobacteria	Actinomycetia	Corynebacteriales	Corynebacteriaceae	Corynebacterium
168935	Thalassospira lucentensis	3	GCA_001613805.1	7	7	4	3	1	351.33	hyp_iolG1_iolR_t_aTPase_t_iolC_iolD_iolE_iolB_iolG2_3-h	Proteobacteria	Alphaproteobacteria	Rhodospirillales	Thalassospiraceae	Thalassospira
169427	Paraburkholderia terricola	3	GCA_900142195.1	7	6	4	3	1	368.33	r_iolB_iolE_iolD_iolC_t_t_t_iolR_iolG2_iolG2	Proteobacteria	Betaproteobacteria	Burkholderiales	Burkholderiaceae	Paraburkholderia
169430	Paraburkholderia hospita	10	GCA_003330805.1	7	6	4	9	0.9	371.83	iS4_iolB_iolE_iolD_iolC_t_t_t_iolR_iolG2_iolG2_r	Proteobacteria	Betaproteobacteria	Burkholderiales	Burkholderiaceae	Paraburkholderia
169438	Saccharospirillum impatiens	1	GCA_000423605.1	8	8	4	1	1	445.65	iolA_iolE_iolD_iolC_iolG1_fru_xyl_hyp_iolR_iolG2_iolB_ino	Proteobacteria	Gammaproteobacteria	Oceanospirillales	Saccharospirillaceae	Saccharospirillum
169669	Pseudomonas extremorientalis	4	GCA_001870465.1	7	7	4	4	1	488.29	oxi_iolG1_iolD_iolI2_iolB_iolE_iolC_iolR_t	Proteobacteria	Gammaproteobacteria	Pseudomonadales	Pseudomonadaceae	Pseudomonas
169679	Clostridium saccharobutylicum	65	GCA_002003365.1	8	8	4	63	0.969231	316.2	pep_iolR2_alc_iolJ_iolC_iolB_iolD_iolG2_iolE_iolT1_cob	Firmicutes	Clostridia	Eubacteriales	Clostridiaceae	Clostridium
169960	Arthrobacter gandavensis	1	GCA_009192735.1	8	8	4	1	1	235.1	5'-_iolX_vit_rib_hyp_hTH_iolB_iolT1_iolH_iolG1_iolE_iolD_hyp_iolC_glu	Actinobacteria	Actinomycetia	Micrococcales	Micrococcaceae	Arthrobacter
170623	Azotobacter beijerinckii	5	GCA_900112015.1	9	9	4	2	0.4	555.59	hyp_iolR_iolC_iolE_iolB_iolT1_iolA_iolI2_iolD_iolG1_t	Proteobacteria	Gammaproteobacteria	Pseudomonadales	Pseudomonadaceae	Azotobacter
170673	Vibrio kanaloae	3	GCA_005145785.1	5	5	4	1	0.333333	625.6	sul_iolE_iolC_iolD_iolB_dNA_cBS_t_iolG2_hyp	Proteobacteria	Gammaproteobacteria	Vibrionales	Vibrionaceae	Vibrio
171674	Inquilinus limosus	3	GCA_000423185.1	5	5	4	2	0.666667	397.7	inn_iolE_iolD_iolC_iolB_iolG2_hyp	Proteobacteria	Alphaproteobacteria	Rhodospirillales	Rhodospirillaceae	Inquilinus
172041	Rhodococcus baikonurensis	1	GCA_001311605.1	9	8	3	1	1	241.74	ino_iolU_fru_hyp_hyp_r_hyp_hyp_hyp_iolX_hyp_2-o_hyp_hyp_hyp_anh_anh_put_iolX_hyp_hTH_iolC_hyp_hyp_iolD_iolE_iolG1_ino_iolH_iolA_hyp	Actinobacteria	Actinomycetia	Corynebacteriales	Nocardiaceae	Rhodococcus
172713	Paenibacillus kribbensis	3	GCA_013394225.1	12	11	4	2	0.666667	385.64	pTS_iolR2_iolJ_iolH_iolD_iolC_iolB_iolA_hyp_iolR2_hyp_iolI_iolG1_iolT1_iolE_hyp	Firmicutes	Bacilli	Bacillales	Paenibacillaceae	Paenibacillus
172827	Meiothermus taiwanensis	4	GCA_000482765.1	7	6	4	4	1	258.36	fru_iolX_iolD_iolE_iolC_d-p_iolX_iolB_iolR2_pyr	Deinococcus-Thermus	Deinococci	Thermales	Thermaceae	Meiothermus
173053	Phycicoccus duodecadis	1	GCA_002846495.1	8	8	4	1	1	239.65	dTD_iolG2_t_t_t_iolU_r_iolD_iolX_iolB_hyp_iolC_iolE_iolA_r	Actinobacteria	Actinomycetia	Micrococcales	Intrasporangiaceae	Phycicoccus
173362	Brachybacterium paraconglomeratum	1	GCA_003994255.1	11	11	4	1	1	225.75	alp_iolX_iolH_iolE_iolA_iolD_iolT1_iolW_sug_tau_iolC_deo_iolB_iolG1_r_hyp_vOC_hyp_hyp_6-p_iolR2_t	Actinobacteria	Actinomycetia	Micrococcales	Dermabacteraceae	Brachybacterium
173860	Streptomyces rectiverticillatus	1	GCA_013394065.1	7	7	4	1	1	298.43	fUS_iolA_iolD_iolB_deo_iolC_iolE_iolG1_iolX_r	Actinobacteria	Actinomycetia	Streptomycetales	Streptomycetaceae	Streptomyces
177989	Pseudomonas sp. Q12-87	1	GCA_001269755.1	8	8	4	1	1	519.82	hyd_iolR_iolC_iolE_iolB_iolA_iolI2_iolD_iolG1_scy	Proteobacteria	Gammaproteobacteria	Pseudomonadales	Pseudomonadaceae	Pseudomonas
178340	Gracilibacillus dipsosauri	1	GCA_003176895.1	7	7	4	1	1	427.79	r_iolE_iolD_iolA_iolJ_iolC_iolB_iolG2_t	Firmicutes	Bacilli	Bacillales	Bacillaceae	Gracilibacillus
178399	Marinomonas primoryensis	2	GCA_003285205.1	8	8	4	2	1	451.18	hyp_iolR_t_aTPase_t_iolG1_iolC_iolD_iolE_iolA_iolB_iolG2_hyp	Proteobacteria	Gammaproteobacteria	Oceanospirillales	Oceanospirillaceae	Marinomonas
178566	Streptomyces mexicanus	2	GCA_014252945.1	6	6	4	1	0.5	174.82	r_iolD_iolB_deo_iolC_sub_t_t_iolE_iolX_cup_hyp_r_pIG_4-c_4-o_cat_iolT1_dUF	Actinobacteria	Actinomycetia	Streptomycetales	Streptomycetaceae	Streptomyces
178899	Carboxydocella thermautotrophica	1	GCA_003054495.1	6	4	3	1	1	335.5	tra_iolB_iolD_iolE_iolG2_nic_6-p_mal_pro_t_bra_dih_iolD_ace_ket_iolD_2-i	Firmicutes	Clostridia	Eubacteriales	Clostridiales Family XVI. Incertae Sedis	Carboxydocella
179879	Burkholderia anthina	27	GCA_001547525.1	8	7	4	9	0.333333	414.21	hyp_iolB_iolE_iolD_iolC_rhi_t_t_iolG1_iolE_oxi_iolR_iolA_r	Proteobacteria	Betaproteobacteria	Burkholderiales	Burkholderiaceae	Burkholderia
180164	Blautia schinkii	5	GCA_013302295.1	6	6	4	5	1	312.85	sub_iolC_iolD_iolB_iro_t_t_sen_r_sub_iolG2_iolE_iolJ_23S	Firmicutes	Clostridia	Eubacteriales	Lachnospiraceae	Blautia
180332	Robinsoniella peoriensis	4	GCA_000797495.1	4	4	3	4	1	421.6	5-d_iolG2_iolE_iolD_iolC_hyp	Firmicutes	Clostridia	Eubacteriales	Lachnospiraceae	Robinsoniella
180957	Pectobacterium brasiliense	33	GCA_000808245.1	8	8	4	33	1	558.91	ant_iolR_iolA_iolD_iolG2_t_t_t_iolG1_iolC_iolE_iolB_hyp	Proteobacteria	Gammaproteobacteria	Enterobacterales	Pectobacteriaceae	Pectobacterium
182080	Actinomadura namibiensis	1	GCA_014138665.1	5	5	4	1	1	240.16	dea_iolX_iolE_iolC_iolB_iolD_sim	Actinobacteria	Actinomycetia	Streptosporangiales	Thermomonosporaceae	Actinomadura
182220	Mycolicibacterium murale	1	GCA_010722995.1	8	7	4	1	1	203.5	sug_iolG1_iolE_iolD_iolB_ald_iolC_r_t_t_t_hyp_hyd_iolU_iolE_iolX_phy	Actinobacteria	Actinomycetia	Corynebacteriales	Mycobacteriaceae	Mycolicibacterium
182270	Aurantimonas coralicida	2	GCA_000421645.1	7	7	4	2	1	329.39	2-o_iolG2_iolG1_iolR_rib_rib_fru_iolC_iolD_iolE_iolB_glu	Proteobacteria	Alphaproteobacteria	Hyphomicrobiales	Aurantimonadaceae	Aurantimonas
182337	Erwinia billingiae	4	GCA_008728215.1	9	9	4	4	1	744.81	t_iolI2_iolA_iolB_iolR_iolC_iolD_iolG1_iolH_iolE_dUF	Proteobacteria	Gammaproteobacteria	Enterobacterales	Erwiniaceae	Erwinia
182640	Kribbella flavida	1	GCA_000024345.1	10	8	4	1	1	253.36	r_iolX_iolE_iolC_hyp_iolB_iolD_iolE_r_inn_t_iolG1_iolA_hyp_iolU_phy_iolX_r	Actinobacteria	Actinomycetia	Propionibacteriales	Kribbellaceae	Kribbella
182838	Swaminathania salitolerans	1	GCA_007988945.1	8	7	4	1	1	404.31	hyp_iolG1_iolT1_iolG1_iolB_iolE_iolD_iolC_iolR_hyp	Proteobacteria	Alphaproteobacteria	Rhodospirillales	Acetobacteraceae	Swaminathania
183556	Rhodococcus maanshanensis	2	GCA_001894865.1	5	5	4	2	1	258.18	hTH_iolC_iolB_iolD_iolE_iolG1_hyp	Actinobacteria	Actinomycetia	Corynebacteriales	Nocardiaceae	Rhodococcus
183795	Pseudomonas mediterranea	7	GCA_001412005.1	7	7	4	7	1	489.51	scy_iolG1_iolD_iolI2_iolB_iolE_iolC_iolR	Proteobacteria	Gammaproteobacteria	Pseudomonadales	Pseudomonadaceae	Pseudomonas
183916	Schaalia vaccimaxillae	1	GCA_000420425.1	6	6	4	1	1	353.83	hTH_iolC_hyp_iolB_iolD_iolA_hyp_hyp_hyp_hyp_iolX_iolE_put	Actinobacteria	Actinomycetia	Actinomycetales	Actinomycetaceae	Schaalia
184748	Paracoccus seriniphilus	1	GCA_900199195.1	4	4	4	1	1	459.38	unc_iolB_iolE_iolD_iolC_hyp	Proteobacteria	Alphaproteobacteria	Rhodobacterales	Rhodobacteraceae	Paracoccus
184870	Varibaculum cambriense	4	GCA_002848005.1	4	4	3	4	1	279.33	r_iolC_deo_iolB_iolD_iolS_hyp	Actinobacteria	Actinomycetia	Actinomycetales	Actinomycetaceae	Varibaculum
184882	Knoellia subterranea	1	GCA_000768685.1	7	7	4	1	1	299.43	r_iolX_iolE_iolC_deo_iolB_iolD_iolG1_iolA_cat	Actinobacteria	Actinomycetia	Micrococcales	Intrasporangiaceae	Knoellia
185008	Butyrivibrio hungatei	2	GCA_900143205.1	5	5	3	2	1	355.78	hyp_reiD_uns_glu_hyp_iolC_iolD_5-d_iolE_iolG2_alc	Firmicutes	Clostridia	Eubacteriales	Lachnospiraceae	Butyrivibrio
185139	Rubrobacter taiwanensis	1	GCA_004337705.1	8	8	4	1	1	364.46	r_iolC_iolX_iolG1_iolE_t_t_t_iolD_iolB_iolA_iolI_gTP	Actinobacteria	Rubrobacteria	Rubrobacterales	Rubrobacteraceae	Rubrobacter
186189	Xylanimonas cellulosilytica	1	GCA_001072465.1	7	7	4	1	1	336.73	hyp_iolT1_iolA_iolD_iolB_iolC_hTH_tra_iolX_iolE_hyp	Actinobacteria	Actinomycetia	Micrococcales	Promicromonosporaceae	Xylanimonas
186192	Marinithermus hydrothermalis	1	GCA_000195335.1	8	6	3	1	1	248.22	alp_iolA_gly_gly_t_t_ext_iolR2_iolB_iolX_1-d_tra_tar_iolE_iolD_iolX_dih_sho_3-i_3-i_3-i_hyp_iolD_ace	Deinococcus-Thermus	Deinococci	Thermales	Thermaceae	Marinithermus
186651	Microvirga subterranea	1	GCA_003350535.1	7	7	4	1	1	356.87	16S_iolB_iolE_iolD_hyp_iolC_iolG2_iolR_t_t_t_iolG1_aTP	Proteobacteria	Alphaproteobacteria	Hyphomicrobiales	Methylobacteriaceae	Microvirga
187304	Roseibium aggregatum	4	GCA_001999245.1	7	7	4	3	0.75	350.66	che_iolB_iolE_iolD_iolC_t_aTPase_t_iolR_iolG2_iolG1_t	Proteobacteria	Alphaproteobacteria	Hyphomicrobiales	Stappiaceae	Roseibium
187400	Paracoccus zeaxanthinifaciens	1	GCA_000420145.1	5	5	4	1	1	187.62	6-p_iolB_iolC_iolD_iolG1_iolE_1,5	Proteobacteria	Alphaproteobacteria	Rhodobacterales	Rhodobacteraceae	Paracoccus
187979	Mitsuokella jalaludinii	3	GCA_001404615.1	7	7	3	3	1	323.2	h+/_iolE_iolD_kdu_iolC_iolJ_1%2_iolR2_iolA_cal_r_reiD_pro	Firmicutes	Negativicutes	Selenomonadales	Selenomonadaceae	Mitsuokella
187982	Amycolatopsis palatopharyngis	1	GCA_003385185.1	5	5	4	1	1	230.28	fos_iolD_iolB_hyp_iolC_fru_rib_hyp_iolE_hTH_iolX_hyp	Actinobacteria	Actinomycetia	Pseudonocardiales	Pseudonocardiaceae	Amycolatopsis
188144	Enterovibrio norvegicus	16	GCA_000264435.2	5	5	3	15	0.9375	566.06	phy_iolB_iolG2_dNA_t_pat_hyp_hyp_nAD_r_iolC_iolE_iolA_nAD	Proteobacteria	Gammaproteobacteria	Vibrionales	Vibrionaceae	Enterovibrio
188691	Terrabacter sp. Ellin102	1	GCA_006715875.1	11	9	4	1	1	257.19	t_iolA_hyp_r_ect_hyd_iolX_r_sub_iolG1_iolE_iolU_iolA_iolH_iolD_iolB_dhn_iolC_iolX_sim	Actinobacteria	Actinomycetia	Micrococcales	Intrasporangiaceae	Terrabacter
188770	Streptomyces koyangensis	1	GCA_003428925.1	5	5	4	1	1	318.28	r_iolE_iolC_deo_iolB_iolD_iolA_nuc	Actinobacteria	Actinomycetia	Streptomycetales	Streptomycetaceae	Streptomyces
188872	Arenibacter troitsensis	1	GCA_900177645.1	6	6	4	1	1	327.38	rNA_iolG2_iolE_iolA_sol_iolD_iolC_iolB_fru	Bacteroidetes	Flavobacteriia	Flavobacteriales	Flavobacteriaceae	Arenibacter
188906	Jannaschia helgolandensis	1	GCA_900109285.1	7	7	4	1	1	175.24	fru_iolB_iolC_phy_iolD_iolG1_iolE_pre_r_r_iolI2_t_t_t_iolG2_hyp	Proteobacteria	Alphaproteobacteria	Rhodobacterales	Roseobacteraceae	Jannaschia
189381	Rossellomorea marisflavi	9	GCA_001038695.1	6	6	4	9	1	422.53	hyp_iolB_iolE_iolD_iolA_iolC_iolG2_r	Firmicutes	Bacilli	Bacillales	Bacillaceae	Rossellomorea
189382	Rossellomorea aquimaris	2	GCA_008180815.1	8	8	4	2	1	343.89	hyp_iolS_sug_dUF_iolG2_iolD_iolE_iolB_iolC_iolA_est_t_n-a_iolR_rOK	Firmicutes	Bacilli	Bacillales	Bacillaceae	Rossellomorea
189426	Paenibacillus odorifer	22	GCA_902386945.1	8	7	4	20	0.909091	357.07	t_reiD_uns_iolG2_iolB_r_iolC_iolA_iolD_iolE_reiD_hyp	Firmicutes	Bacilli	Bacillales	Paenibacillaceae	Paenibacillus
189691	Paenibacillus elgii	6	GCA_010894335.1	8	8	4	6	1	442.23	put_iolD_iolE_iolB_iolC_iolA_rib_rib_iolX_rib_iolG2_r_iolJ_tet	Firmicutes	Bacilli	Bacillales	Paenibacillaceae	Paenibacillus
189753	Bradyrhizobium sp. Ec3.3	1	GCA_000472925.1	8	7	4	1	1	329.21	hyp_iolI2_d-g_gal_rib_iolH_ino_iolE_iolG1_iolC_iolD_iolE_iolB_t	Proteobacteria	Alphaproteobacteria	Hyphomicrobiales	Bradyrhizobiaceae	Bradyrhizobium
190893	Vibrio coralliilyticus	32	GCA_013364385.1	15	9	4	20	0.625	404.3	pol_iolG2_iolB_iolI_iolR_cla_iolB_iolC_gfo_iolD_iolE_iolT1_r_pho_sul_ace_3-o_3-o_out_r_dUF_iolA_iolE_iolD_iolC_t_t_t_iolR_d-l_hyp_r_t_hyp_r_iolC_hDO	Proteobacteria	Gammaproteobacteria	Vibrionales	Vibrionaceae	Vibrio
191292	Rhodococcus aetherivorans	6	GCA_000470885.1	8	8	4	4	0.666667	227.74	xyl_iolF_tra_tra_r_iolA_iolH_iolG1_iolE_iolD_iolB_hyp_iolC_r	Actinobacteria	Actinomycetia	Corynebacteriales	Nocardiaceae	Rhodococcus
191390	Pseudomonas palleroniana	5	GCA_003031675.1	6	6	4	5	1	544.77	pLP_iolR_iolC_iolE_iolB_iolD_iolG1_oxi	Proteobacteria	Gammaproteobacteria	Pseudomonadales	Pseudomonadaceae	Pseudomonas
191391	Pseudomonas salomonii	3	GCA_001730645.1	7	7	4	3	1	489.79	r_iolR_iolC_iolE_iolB_iolI2_iolD_iolG1_scy	Proteobacteria	Gammaproteobacteria	Pseudomonadales	Pseudomonadaceae	Pseudomonas
191495	Conexibacter woesei	2	GCA_000025265.1	6	6	4	1	0.5	295.87	gly_iolR2_lmb_iolD_alc_iolE_iolC_iolB_iolA_hyp	Actinobacteria	Thermoleophilia	Solirubrobacterales	Conexibacteraceae	Conexibacter
193461	Streptomyces aureus	2	GCA_000725495.1	5	5	4	2	1	331.36	put_iolA_iolD_iolB_hyp_iolC_iolE_hyp	Actinobacteria	Actinomycetia	Streptomycetales	Streptomycetaceae	Streptomyces
193462	Streptomyces niveus	3	GCA_002009175.1	8	8	4	2	0.666667	227.42	r_iolX_dih_iolI_hel_cit_cop_r_t_r_iolE_iolC_deo_iolB_iolD_iolA_iolS_hyp	Actinobacteria	Actinomycetia	Streptomycetales	Streptomycetaceae	Streptomyces
194673	Streptomyces rubrogriseus	2	GCA_010550325.1	7	6	4	2	1	197.61	bil_iolT1_cat_4-o_4-c_pIG_r_cup_iolX_dUF_r_phy_iolX_vOC_iolE_t_t_t_iolC_deo_iolB_iolD_r	Actinobacteria	Actinomycetia	Streptomycetales	Streptomycetaceae	Streptomyces
194963	Sinorhizobium americanum	6	GCA_000705595.2	6	6	4	6	1	368.78	glu_iolB_iolE_iolD_iolC_iolR_iolG1_glu	Proteobacteria	Alphaproteobacteria	Hyphomicrobiales	Rhizobiaceae	Sinorhizobium
195088	Halobacillus karajensis	2	GCA_900108515.1	12	12	4	2	1	390.38	ara_iolR2_iolB_iolD_iolT1_iolG1_iolH_iolI_iolJ_iolS_hyp_hyp_iolC_iolA_iolE_hyp	Firmicutes	Bacilli	Bacillales	Bacillaceae	Halobacillus
195105	Haematobacter massiliensis	4	GCA_000740795.1	7	7	4	4	1	318.23	hyp_iolA_hyp_hyp_hyp_hyp_hyp_pyr_t_t_t_iolB_iolE_iolD_iolC_iolG1_t_aTPase_r_xyl_iolG2_r	Proteobacteria	Alphaproteobacteria	Rhodobacterales	Rhodobacteraceae	Haematobacter
195913	Loktanella salsilacus	1	GCA_900114485.1	6	6	4	1	1	196.58	con_iolG2_fru_iolB_iolC_iolD_iolG1_iolE_pre	Proteobacteria	Alphaproteobacteria	Rhodobacterales	Roseobacteraceae	Loktanella
196367	Caballeronia sordidicola	8	GCA_000729995.1	7	6	4	7	0.875	377.51	hig_iolB_iolE_iolD_iolC_fru_xyl_hyp_iolR_iolG2_iolG2_sul	Proteobacteria	Betaproteobacteria	Burkholderiales	Burkholderiaceae	Caballeronia
196587	Albidovulum inexpectatum	1	GCA_002927635.1	8	6	4	1	1	188.95	l-f_iolB_t_t_t_r_iolG2_iolE_iolG1_iolD_iolC_iolB_fru_iolG2_r	Proteobacteria	Alphaproteobacteria	Rhodobacterales	Rhodobacteraceae	Albidovulum
196914	Actinoplanes friuliensis	1	GCA_000494755.1	9	8	4	1	1	283.27	r_iolC_hyp_iolB_iolD_iolA_iolE_sim_t_t_iolG1_iolH_hyd_iolX_r_omp_xyl_iolX_r	Actinobacteria	Actinomycetia	Micromonosporales	Micromonosporaceae	Actinoplanes
198119	Paenibacillus barcinonensis	2	GCA_003217495.1	6	6	4	2	1	440.57	r_iolB_iolG2_iolA_iolC_iolE_iolD	Firmicutes	Bacilli	Bacillales	Paenibacillaceae	Paenibacillus
198618	Pseudomonas umsongensis	3	GCA_000620285.1	9	9	4	3	1	499.63	scy_iolH_iolG1_iolD_iolI2_iolA_iolB_iolE_iolC_iolR_put	Proteobacteria	Gammaproteobacteria	Pseudomonadales	Pseudomonadaceae	Pseudomonas
198620	Pseudomonas koreensis	1	GCA_002177125.1	7	7	4	1	1	489.71	scy_iolG1_iolD_iolI2_iolB_iolE_iolC_iolR_hyp	Proteobacteria	Gammaproteobacteria	Pseudomonadales	Pseudomonadaceae	Pseudomonas
199592	Microbacterium paraoxydans	1	GCA_000380465.1	6	6	4	1	1	305.33	hTH_iolC_hyp_iolA_iolB_iolD_iolE_iolX_car	Actinobacteria	Actinomycetia	Micrococcales	Microbacteriaceae	Microbacterium
199708	Plantibacter sp. VKM Ac-1784	1	GCA_900177795.1	5	5	3	1	1	267.92	ure_iolG1_iolE_iolD_iolB_iolA	Actinobacteria	Actinomycetia	Micrococcales	Microbacteriaceae	Plantibacter
200253	Deinococcus aerius	1	GCA_002897375.1	5	5	4	1	1	272.44	cat_iolG1_iolD_iolC_iolB_iolE_glu	Deinococcus-Thermus	Deinococci	Deinococcales	Deinococcaceae	Deinococcus
200378	Lentzea fradiae	1	GCA_900100955.1	6	6	4	1	1	299.15	rib_iolA_r_iolX_iolE_sim_sim_sim_iolC_hyp_iolB_iolD_2,4	Actinobacteria	Actinomycetia	Pseudonocardiales	Pseudonocardiaceae	Lentzea
200379	Lentzea flaviverrucosa	2	GCA_003350445.1	6	6	4	2	1	303.1	hyp_iolA_r_iolX_iolE_t_t_t_iolC_hyp_iolB_iolD_pen	Actinobacteria	Actinomycetia	Pseudonocardiales	Pseudonocardiaceae	Lentzea
200450	Pseudomonas trivialis	5	GCA_002975295.1	6	6	4	4	0.8	547.05	oxi_iolG1_iolD_iolB_iolE_iolC_iolR_hyp	Proteobacteria	Gammaproteobacteria	Pseudomonadales	Pseudomonadaceae	Pseudomonas
200451	Pseudomonas poae	10	GCA_002563725.1	7	7	4	6	0.6	490.1	put_iolG1_iolD_iolI2_iolB_iolE_iolC_iolR_r	Proteobacteria	Gammaproteobacteria	Pseudomonadales	Pseudomonadaceae	Pseudomonas
200452	Pseudomonas congelans	8	GCA_000737225.1	9	9	4	4	0.5	498.99	oxi_iolH_iolG1_iolD_iolI2_iolA_iolB_iolE_iolC_iolR_mem	Proteobacteria	Gammaproteobacteria	Pseudomonadales	Pseudomonadaceae	Pseudomonas
200454	Pseudomonas tremae	3	GCA_000452765.2	9	9	4	3	1	499.66	scy_iolH_iolG1_iolD_iolI2_iolA_iolB_iolE_iolC_iolR_inn	Proteobacteria	Gammaproteobacteria	Pseudomonadales	Pseudomonadaceae	Pseudomonas
201975	Planifilum fimeticola	1	GCA_003001905.1	8	8	4	1	1	448.43	r_iolJ_r_iolX_iolE_iolD_iolA_iolC_iolB_iolG2_sSS	Firmicutes	Bacilli	Bacillales	Thermoactinomycetaceae	Planifilum
204038	Dickeya dadantii	13	GCA_009903315.1	8	8	4	11	0.846154	547.46	2,5_iolR_iolA_iolD_dNA_hyp_aAA_hyp_iolG2_t_t_t_iolG1_iolC_iolE_iolB_hyp	Proteobacteria	Gammaproteobacteria	Enterobacterales	Pectobacteriaceae	Dickeya
204039	Dickeya dianthicola	17	GCA_000365305.1	8	8	4	17	1	546.09	d-a_iolR_iolA_iolD_iolG2_rib_rib_rib_iolG1_iolC_iolE_iolB_mem	Proteobacteria	Gammaproteobacteria	Enterobacterales	Pectobacteriaceae	Dickeya
204042	Dickeya zeae	13	GCA_012278405.1	8	8	4	13	1	547.94	d-a_iolR_iolA_iolD_iolG2_t_t_t_iolG1_iolC_iolE_iolB_mur	Proteobacteria	Gammaproteobacteria	Enterobacterales	Pectobacteriaceae	Dickeya
204799	Nitratireductor aquibiodomus	4	GCA_900105565.1	6	6	4	3	0.75	364.92	mul_iolB_hyp_iolE_iolD_iolC_iolR_iolG1	Proteobacteria	Alphaproteobacteria	Hyphomicrobiales	Phyllobacteriaceae	Nitratireductor
205332	Agromyces albus	1	GCA_004134825.1	6	5	4	1	1	210.03	t_iolX_hyd_iolX_iolE_iolD_iolB_ald_iolC_r	Actinobacteria	Actinomycetia	Micrococcales	Microbacteriaceae	Agromyces
206043	Actinomyces oricola	1	GCA_004104015.1	12	11	4	1	1	269.23	hyp_iolW_r_iolT2_iolE_hTH_iolX_tra_hTH_iolC_hyp_iolB_iolD_iolA_iolE_iolG1_iolH_iolT1_nDM	Actinobacteria	Actinomycetia	Actinomycetales	Actinomycetaceae	Actinomyces
206662	Streptomyces sp. FR-008	2	GCA_009846825.1	5	5	4	2	1	317.98	hyp_iolA_iolD_iolB_deo_iolC_iolE_r	Actinobacteria	Actinomycetia	Streptomycetales	Streptomycetaceae	Streptomyces
208199	Alkalihalobacillus hwajinpoensis	1	GCA_005144865.1	7	7	4	1	1	443.74	t_iolG2_iolB_iolC_iolA_iolD_iolE_iolX_r	Firmicutes	Bacilli	Bacillales	Bacillaceae	Alkalihalobacillus
208224	Enterobacter kobei	91	GCA_900559065.1	8	8	4	82	0.901099	558.02	pro_iolR_iolA_iolD_iolG2_d-r_t_t_iolG1_iolC_iolE_iolB_pol	Proteobacteria	Gammaproteobacteria	Enterobacterales	Enterobacteriaceae	Enterobacter
208439	Amycolatopsis japonica	1	GCA_000732925.1	5	5	4	1	1	228.76	6-p_iolD_iolB_iolC_hyp_con_con_iolE_r_iolX_put	Actinobacteria	Actinomycetia	Pseudonocardiales	Pseudonocardiaceae	Amycolatopsis
208441	Amycolatopsis decaplanina	1	GCA_000342005.1	5	5	4	1	1	229.64	tra_iolX_r_iolE_r_mon_t_iolC_iolB_iolD_r	Actinobacteria	Actinomycetia	Pseudonocardiales	Pseudonocardiaceae	Amycolatopsis
208443	Amycolatopsis balhimycina	2	GCA_000384295.1	8	8	4	2	1	326	coc_iolH_iolG1_uni_iolT1_iolE_iolA_iolD_iolB_hyp_iolC_cat	Actinobacteria	Actinomycetia	Pseudonocardiales	Pseudonocardiaceae	Amycolatopsis
208444	Amycolatopsis vancoresmycina	2	GCA_000716785.1	5	5	4	2	1	232.06	hyp_iolX_cat_iolE_hyp_rib_fru_iolC_hyp_iolB_iolD_hyp	Actinobacteria	Actinomycetia	Pseudonocardiales	Pseudonocardiaceae	Amycolatopsis
208445	Amycolatopsis tolypomycina	1	GCA_900105945.1	6	6	4	1	1	218.53	pre_iolS_r_fib_maj_wD4_iolD_iolB_hyp_iolC_t_t_t_iolE_r_iolX_hyp	Actinobacteria	Actinomycetia	Pseudonocardiales	Pseudonocardiaceae	Amycolatopsis
208480	Bowdeniella nasicola	1	GCA_001907295.1	9	8	4	1	1	254	iolH_hyp_alc_iolT1_iolX_iolA_iolD_iolB_deo_iolC_r_tra_iolX_iolE_hyp	Actinobacteria	Actinomycetia	Actinomycetales	Actinomycetaceae	Bowdeniella
208602	Nocardia puris	2	GCA_001613185.1	5	5	4	1	0.5	226.08	hyp_iolX_hTH_iolE_hyp_xyl_fru_iolC_hyp_iolB_iolD_col	Actinobacteria	Actinomycetia	Corynebacteriales	Nocardiaceae	Nocardia
209246	Nocardia inohanensis	1	GCA_001612945.1	5	5	4	1	1	224	hyp_iolD_iolB_hyp_iolC_fru_t_hyp_iolE_hTH_iolX_arg	Actinobacteria	Actinomycetia	Corynebacteriales	Nocardiaceae	Nocardia
209247	Nocardia yamanashiensis	1	GCA_001613325.1	5	5	4	1	1	228.6	arg_iolX_hTH_iolE_hyp_xyl_fru_iolC_hyp_iolB_iolD_hyp	Actinobacteria	Actinomycetia	Corynebacteriales	Nocardiaceae	Nocardia
209249	Nocardia niigatensis	1	GCA_000308655.1	5	5	4	1	1	222.38	hyp_iolX_hTH_iolE_hyp_rib_fru_iolC_hyp_iolB_iolD_hyp	Actinobacteria	Actinomycetia	Corynebacteriales	Nocardiaceae	Nocardia
209252	Nocardia asiatica	1	GCA_000308415.1	3	3	3	1	1	282.23	col_iolD_iolB_hyp_iolC_fru	Actinobacteria	Actinomycetia	Corynebacteriales	Nocardiaceae	Nocardia
211114	Allokutzneria albata	2	GCA_000720955.1	6	6	4	2	1	305.93	end_iolA_cat_iolX_iolE_hyp_xyl_fru_iolC_hyp_iolB_iolD_hyp	Actinobacteria	Actinomycetia	Pseudonocardiales	Pseudonocardiaceae	Allokutzneria
211146	Paenarthrobacter nitroguajacolicus	4	GCA_001375615.1	12	10	4	2	0.5	249.53	hyp_iolC_hyp_iolD_iolA_iolE_iolG1_iolH_iolT1_hyp_iolX_rib_hyp_rib_vit_iolG1_iolU_iolX_iolB_hTH	Actinobacteria	Actinomycetia	Micrococcales	Micrococcaceae	Paenarthrobacter
211464	Streptomyces sp. EN27	1	GCA_001746315.1	4	4	3	1	1	367.48	hyp_iolA_iolD_iolB_hyp_iolE_hyp	Actinobacteria	Actinomycetia	Streptomycetales	Streptomycetaceae	Streptomyces
212663	Vibrio tasmaniensis	1	GCA_000272445.2	12	9	4	1	1	379.35	r_iolT1_iolE_iolD_oxi_iolC_iolB_fru_iolR_iolI_iolG2_iolR_t_t_t_iolC_iolA_suc_bra_ace_iolE_hyp	Proteobacteria	Gammaproteobacteria	Vibrionales	Vibrionaceae	Vibrio
212765	Mycolicibacterium madagascariense	1	GCA_010729665.1	6	6	4	1	1	262.53	r_iolC_ald_iolB_iolD_iolE_iolG1_iolH_sug	Actinobacteria	Actinomycetia	Corynebacteriales	Mycobacteriaceae	Mycolicibacterium
212767	Mycobacterium sp. JS623	1	GCA_000328565.1	8	8	4	1	1	282.9	r_iolC_dhn_iolB_iolD_iolE_iolG1_iolH_iolA_glu_iolU_mol	Actinobacteria	Actinomycetia	Corynebacteriales	Mycobacteriaceae	Mycobacterium
212774	Streptomyces sp. EN23	1	GCA_001746305.1	4	4	3	1	1	367.77	hyp_iolE_hyp_iolB_iolD_iolA_ubi	Actinobacteria	Actinomycetia	Streptomycetales	Streptomycetaceae	Streptomyces
213419	Geobacillus zalihae	1	GCA_001544135.1	7	7	4	1	1	476.97	hyp_iolJ_iolA_iolC_iolB_iolE_iolD_iolG2	Firmicutes	Bacilli	Bacillales	Bacillaceae	Geobacillus
213554	Halomonas campaniensis	3	GCA_002211105.1	8	8	4	3	1	451.15	hyp_iolB_iolG2_iolR_r_aTPase_t_hyd_iolC_iolD_iolE_iolA_iolG1_t	Proteobacteria	Gammaproteobacteria	Oceanospirillales	Halomonadaceae	Halomonas
215590	Brucella gallinifaecis	1	GCA_006476605.1	7	7	4	1	1	357.91	r_iolA_ino_iolB_iolE_iolD_iolC_iolR_iolG2_dUF	Proteobacteria	Alphaproteobacteria	Hyphomicrobiales	Brucellaceae	Brucella
215689	Erwinia sp. Ejp617	1	GCA_000165815.1	7	7	4	1	1	788.77	hyp_iolE_iolG1_iolD_iolC_iolR_iolB_iolA_hyp	Proteobacteria	Gammaproteobacteria	Enterobacterales	Erwiniaceae	Erwinia
215813	Dinoroseobacter shibae	1	GCA_000018145.1	7	6	4	1	1	202.27	ion_iolG2_ket_iolB_iolC_iolD_iolG1_iolE_oxi_r_r_mon_t_hyp_phy_iolB_ami	Proteobacteria	Alphaproteobacteria	Rhodobacterales	Roseobacteraceae	Dinoroseobacter
216816	Bifidobacterium longum	13	GCA_902505535.1	8	8	3	13	1	315.64	pyr_iolT2_put_iolT1_iolE_iolG1_iolG2_r_3-i_gly_r_r_iolA_ary_iolB_iolD_hyp	Actinobacteria	Actinomycetia	Bifidobacteriales	Bifidobacteriaceae	Bifidobacterium
216929	Mycolicibacterium psychrotolerans	1	GCA_010729305.1	10	8	4	1	1	214.66	sug_iolA_iolA_iolG1_iolX_iolD_iolB_ald_iolC_r_hyd_t_t_t_hyp_oxi_hyp_iolU_iolE_iolX_phy	Actinobacteria	Actinomycetia	Corynebacteriales	Mycobacteriaceae	Mycolicibacterium
216931	Spiroplasma alleghenense	1	GCA_003363775.1	6	6	4	1	1	373.75	hyp_iolA_iolB_iolC_iolD_iolE_iolG2_pTS	Tenericutes	Mollicutes	Entomoplasmatales	Spiroplasmataceae	Spiroplasma
216932	Spiroplasma chinense	1	GCA_008086545.1	5	5	3	1	1	380.16	5-d_iolD_iolG2_iolE_iolA_iolC_rib	Tenericutes	Mollicutes	Entomoplasmatales	Spiroplasmataceae	Spiroplasma
217168	Microvirga flocculans	2	GCA_014196145.1	7	7	4	2	1	360.06	aTP_iolG1_sim_sim_sim_iolR_iolG2_iolC_iolD_iolE_iolB_suc	Proteobacteria	Alphaproteobacteria	Hyphomicrobiales	Methylobacteriaceae	Microvirga
217203	Achromobacter spanius	4	GCA_002812705.1	7	6	4	4	1	351.67	clp_iolB_iolE_iolD_iolC_t_aTPase_t_iolR_iolG2_iolG2_gAF	Proteobacteria	Betaproteobacteria	Burkholderiales	Alcaligenaceae	Achromobacter
217219	Neomegalonema perideroedes	1	GCA_000374145.1	7	7	4	1	1	326.53	pol_iolB_iolE_iolD_iolC_fru_xyl_hyp_iolR_iolG1_iolG2_hyp	Proteobacteria	Alphaproteobacteria	Rhodobacterales	Neomegalonemataceae	Neomegalonema
218158	Arthrobacter sp. I3	1	GCA_000520575.1	12	10	4	1	1	243.47	hyp_iolC_hyp_iolD_iolA_iolE_iolG1_iolH_iolT1_hyp_inn_iolS_iolB_hTH_hyp_rib_fru_iolX_iolX_2-o_iolX_put	Actinobacteria	Actinomycetia	Micrococcales	Micrococcaceae	Arthrobacter
218205	Garciella nitratireducens	2	GCA_003315355.1	6	6	4	1	0.5	360.05	rib_iolC_r_iolG2_sSS_iolE_iolX_iolD_iolB_mal	Firmicutes	Clostridia	Eubacteriales	Eubacteriaceae	Garciella
218821	Amycolatopsis pretoriensis	2	GCA_002156025.1	9	8	4	2	1	315.27	hyp_iolA_hom_t_hyp_hyp_4-s_iolH_iolG1_uni_iolT1_iolE_iolA_iolD_iolB_hyp_iolC_cat	Actinobacteria	Actinomycetia	Pseudonocardiales	Pseudonocardiaceae	Amycolatopsis
218822	Amycolatopsis lexingtonensis	1	GCA_002156005.1	5	5	4	1	1	232.18	hyp_iolX_cat_iolE_hyp_rib_fru_iolC_hyp_iolB_iolD_bif	Actinobacteria	Actinomycetia	Pseudonocardiales	Pseudonocardiaceae	Amycolatopsis
218823	Amycolatopsis kentuckyensis	1	GCA_002155975.1	5	5	4	1	1	230.32	hyp_iolX_cat_iolE_hyp_rib_fru_iolC_hyp_iolB_iolD_hyp	Actinobacteria	Actinomycetia	Pseudonocardiales	Pseudonocardiaceae	Amycolatopsis
219301	Brachybacterium muris	1	GCA_000338055.1	6	6	4	1	1	300.3	iolE_iolA_iolD_iolC_deo_iolB_iolG1_r	Actinobacteria	Actinomycetia	Micrococcales	Dermabacteraceae	Brachybacterium
219572	Pseudomonas antarctica	4	GCA_010634845.1	7	7	4	3	0.75	488.93	cat_iolR_iolC_iolE_iolB_iolI2_iolD_iolG1_scy	Proteobacteria	Gammaproteobacteria	Pseudomonadales	Pseudomonadaceae	Pseudomonas
219574	Pseudomonas proteolytica	10	GCA_012985945.1	6	6	4	10	1	545.33	hyp_iolR_iolC_iolE_iolB_iolD_iolG1	Proteobacteria	Gammaproteobacteria	Pseudomonadales	Pseudomonadaceae	Pseudomonas
219649	Paraburkholderia unamae	2	GCA_003096875.1	7	6	4	2	1	371.31	met_iolB_iolE_iolD_iolC_t_t_t_iolR_iolG2_iolG2_tus	Proteobacteria	Betaproteobacteria	Burkholderiales	Burkholderiaceae	Paraburkholderia
220378	Nocardiopsis aegyptia	1	GCA_013410755.1	8	8	4	1	1	323.93	cyt_iolH_iolG1_sim_sim_sim_iolE_iolA_iolD_iolB_hyp_iolC_r_iolX_r	Actinobacteria	Actinomycetia	Streptosporangiales	Nocardiopsaceae	Nocardiopsis
220685	Neobacillus bataviensis	1	GCA_007828895.1	24	16	4	1	1	281.23	pho_iolR2_iolR2_iolH_tau_iolA_iolB_iolC_iolD_iolJ_put_hyp_sug_iolT1_iolX_r_iolU_t_t_t_r_iolG2_iolE_r_sug_iolW_iolT1_hyp_reiD_iolE_iolW_iolT1_iolI_reiD_iolE_iolT1_iolG1_tet	Firmicutes	Bacilli	Bacillales	Bacillaceae	Neobacillus
220686	Neobacillus vireti	2	GCA_000508325.2	18	14	4	2	1	280.53	4-o_iolA_iolB_iolC_iolD_iolJ_t_reiD_iolE_iolW_iolX_iolE_iolH_r_xyl_iolW_reiD_xyl_reiD_iolT1_iolG1_iolI_iolR2_t	Firmicutes	Bacilli	Bacillales	Bacillaceae	Neobacillus
220697	Thalassospira xiamenensis	9	GCA_003326775.1	7	7	4	9	1	352.17	hyp_iolG1_iolR_t_aTPase_t_iolC_iolD_iolE_iolB_iolG2_3-h	Proteobacteria	Alphaproteobacteria	Rhodospirillales	Thalassospiraceae	Thalassospira
221028	Paenibacillus favisporus	1	GCA_010993935.1	6	6	4	1	1	431.98	spo_iolG2_iolD_iolE_iolB_iolC_iolA_r	Firmicutes	Bacilli	Bacillales	Paenibacillaceae	Paenibacillus
221822	Phaeobacter inhibens	24	GCA_002891965.1	6	6	4	23	0.958333	193.38	put_iolE_iolG1_iolD_iolC_iolB_put_iolG2_phy	Proteobacteria	Alphaproteobacteria	Rhodobacterales	Roseobacteraceae	Phaeobacter
223527	Halomonas boliviensis	2	GCA_000236035.1	8	8	4	2	1	448.76	hyp_iolB_iolG2_iolR_hyp_rib_rib_iolC_iolD_iolE_iolA_iolG1_t	Proteobacteria	Gammaproteobacteria	Oceanospirillales	Halomonadaceae	Halomonas
223900	Chromohalobacter japonicus	1	GCA_000821045.2	8	8	4	1	1	446.1	hTH_iolB_iolG2_iolR_hyp_xyl_fru_iolG1_4-f_hyp_iolC_iolD_iolE_iolA_hyp	Proteobacteria	Gammaproteobacteria	Oceanospirillales	Halomonadaceae	Chromohalobacter
224843	Rhodococcus sp. ADH	1	GCA_001297885.1	13	9	4	1	1	232.83	pyr_iolA_iolH_iolG1_iolE_iolD_iolB_ald_iolC_r_iolX_t_fAD_pep_hyp_phy_iolU_hyd_iolX_r_t_t_t_iolU_iolE_iolX_sho	Actinobacteria	Actinomycetia	Corynebacteriales	Nocardiaceae	Rhodococcus
225327	Nesterenkonia xinjiangensis	1	GCA_013410745.1	10	9	4	1	1	251.72	r_iolB_iolX_sim_sim_sim_ket_sug_iolG1_iolT1_iolH_iolG1_iolA_iolD_hyp_iolC_iolE_hyp	Actinobacteria	Actinomycetia	Micrococcales	Micrococcaceae	Nesterenkonia
225362	Paracoccus haeundaensis	1	GCA_006239215.1	6	6	4	1	1	349.42	r_iolG2_t_t_t_iolG1_iolC_iolD_iolE_iolB_tIM	Proteobacteria	Alphaproteobacteria	Rhodobacterales	Rhodobacteraceae	Paracoccus
225917	Paenibacillus massiliensis	2	GCA_000520695.1	6	6	4	1	0.5	471.47	r_iolC_iolA_iolD_iolE_uns_iolG2_iolB	Firmicutes	Bacilli	Bacillales	Paenibacillaceae	Paenibacillus
226910	Pseudomonas batumici	1	GCA_000820515.1	9	9	4	1	1	500.1	hyp_iolR_hyp_iolC_iolE_iolB_iolA_iolI2_iolD_iolG1_iolH_ino	Proteobacteria	Gammaproteobacteria	Pseudomonadales	Pseudomonadaceae	Pseudomonas
228006	Nocardia tenerifensis	2	GCA_000308715.1	5	5	4	2	1	235.74	col_iolD_iolB_hyp_iolC_fru_xyl_hyp_iolE_hTH_iolX_hyp	Actinobacteria	Actinomycetia	Corynebacteriales	Nocardiaceae	Nocardia
228230	Mycolicibacterium canariasense	2	GCA_001570445.1	8	8	4	2	1	190.53	phy_iolX_iolE_iolU_nmr_alc_unc_phe_iolS_reiD_t_t_t_r_iolC_dhn_iolB_iolD_per	Actinobacteria	Actinomycetia	Corynebacteriales	Mycobacteriaceae	Mycolicibacterium
228574	Paenibacillus lactis	1	GCA_000230915.2	6	6	4	1	1	437.43	r_iolB_iolG2_iolA_iolC_iolE_iolD_gly	Firmicutes	Bacilli	Bacillales	Paenibacillaceae	Paenibacillus
228601	Nocardia pneumoniae	1	GCA_000308755.1	4	4	3	1	1	252.85	col_iolD_iolC_fru_xyl_hyp_iolE_hTH_iolX_hyp	Actinobacteria	Actinomycetia	Corynebacteriales	Nocardiaceae	Nocardia
228602	Nocardia arthritidis	2	GCA_011801145.1	5	5	4	2	1	234.06	col_iolD_iolB_ald_iolC_aTP_t_sub_iolE_sub_iolX_hyp	Actinobacteria	Actinomycetia	Corynebacteriales	Nocardiaceae	Nocardia
228955	Arenibacter certesii	1	GCA_000429545.1	6	6	4	1	1	331.32	hyp_iolG2_iolE_iolA_put_iolD_iolC_iolB_fru	Bacteroidetes	Flavobacteriia	Flavobacteriales	Flavobacteriaceae	Arenibacter
229007	Halomonas ventosae	2	GCA_002257525.1	8	8	4	1	0.5	451.38	hyp_iolB_iolG2_iolR_hyp_xyl_fru_2-o_iolC_iolD_iolE_iolA_iolG1_alc	Proteobacteria	Gammaproteobacteria	Oceanospirillales	Halomonadaceae	Halomonas
229480	Arsenicicoccus bolidensis	1	GCA_000426385.1	11	10	3	1	1	212.25	myc_iolU_iolG2_hyp_hyp_3-a_iolT1_hyp_fru_t_hyp_hyp_hyp_hyp_iolX_iolH_iolG1_iolE_iolE_iolA_iolB_hyp_iolC_hTH	Actinobacteria	Actinomycetia	Micrococcales	Intrasporangiaceae	Arsenicicoccus
229921	Levilinea saccharolytica	1	GCA_001306035.1	7	7	3	1	1	315.9	hyp_iolB_tra_iolD_iolX_iolA_iolE_iolG2_hyp_2,3_pho_hyp_iolR_hyp	Chloroflexi	Anaerolineae	Anaerolineales	Anaerolineaceae	Levilinea
230088	Photorhabdus kayaii	2	GCA_010119685.1	8	8	4	2	1	557.31	hyp_iolR_iolA_iolD_iolG2_t_hyp_iolG1_iolC_iolE_iolB_typ	Proteobacteria	Gammaproteobacteria	Enterobacterales	Morganellaceae	Photorhabdus
230089	Photorhabdus thracensis	1	GCA_001010285.1	8	8	4	1	1	556.89	hyp_iolR_iolA_iolD_iolG2_t_iolG1_iolC_iolE_iolB_cRI	Proteobacteria	Gammaproteobacteria	Enterobacterales	Morganellaceae	Photorhabdus
231024	Streptomyces africanus	1	GCA_002150735.1	8	8	4	1	1	271.27	3-o_iolX_hyp_hyp_iolG1_iolE_vit_fru_hyp_iolC_hyp_iolB_iolD_iolA_hTH_hyp_hyp_iolS_tre	Actinobacteria	Actinomycetia	Streptomycetales	Streptomycetaceae	Streptomyces
232346	Halomonas alkaliantarctica	1	GCA_004364445.1	8	8	4	1	1	452.32	t_iolG1_iolA_iolE_iolD_iolC_sim_sim_sim_iolR_iolG2_iolB_hyp	Proteobacteria	Gammaproteobacteria	Oceanospirillales	Halomonadaceae	Halomonas
232537	Rhodoluna limnophila	3	GCA_005845365.1	7	7	4	3	1	298.7	2-o_iolG1_iolE_fru_rib_hyp_put_iolH_iolD_iolB_iolA_hyp_iolC_hyp	Actinobacteria	Actinomycetia	Micrococcales	Microbacteriaceae	Rhodoluna
234612	Streptomyces sp. TN58	1	GCA_001941845.1	6	6	4	1	1	311.77	hyp_iolA_iolD_iolB_iolC_iolE_iolG1_r	Actinobacteria	Actinomycetia	Streptomycetales	Streptomycetaceae	Streptomyces
235986	Streptomyces glauciniger	1	GCA_900188405.1	7	6	4	1	1	221.09	r_iolD_iolB_fru_iolC_t_t_t_iolE_iolG1_iolX_hyp_met_cyt_iolC_sug	Actinobacteria	Actinomycetia	Streptomycetales	Streptomycetaceae	Streptomyces
235987	Streptomyces jietaisiensis	1	GCA_900102095.1	5	5	3	1	1	334.24	pQQ_iolX_r_ace_r_nuc_r_iolA_iolD_hyp_iolC_t_t_t_iolE_hyp	Actinobacteria	Actinomycetia	Streptomycetales	Streptomycetaceae	Streptomyces
236067	Kribbella solani	1	GCA_014205295.1	9	8	4	1	1	257.91	r_iolU_iolA_iolG1_sim_sim_sim_iolE_iolD_iolB_hyp_iolC_iolE_iolX_r	Actinobacteria	Actinomycetia	Propionibacteriales	Kribbellaceae	Kribbella
236068	Kribbella jejuensis	1	GCA_006715085.1	9	8	4	1	1	255.17	r_iolX_iolE_iolC_hyp_hyp_hyp_hyp_iolB_iolD_iolE_t_t_t_iolG1_iolA_hyp_ser_r_glu_iolU_r	Actinobacteria	Actinomycetia	Propionibacteriales	Kribbellaceae	Kribbella
236253	Burkholderia sp. A2	1	GCA_001729305.1	9	8	4	1	1	391.84	hyp_iolB_iolE_iolD_iolC_rhi_t_t_iolH_iolG1_iolE_oxi_iolR_iolA_r	Proteobacteria	Betaproteobacteria	Burkholderiales	Burkholderiaceae	Burkholderia
237373	Arenibacter palladensis	1	GCA_900129275.1	6	6	4	1	1	328.38	rNA_iolG2_iolE_iolA_sol_iolD_iolC_iolB_fru	Bacteroidetes	Flavobacteriia	Flavobacteriales	Flavobacteriaceae	Arenibacter
237576	Oribacterium sinus	2	GCA_014202695.1	9	9	4	1	0.5	314.91	glu_iolX_rib_rib_rib_iolG2_iolE_iolB_iolD_iolC_iolJ_iolR2_iolA_1-d	Firmicutes	Clostridia	Eubacteriales	Lachnospiraceae	Oribacterium
237610	Pseudomonas psychrotolerans	23	GCA_001476385.1	9	8	4	7	0.304348	485.32	rhi_iolG1_iolD_iolA_iolB_iolE_iolC_iolR_iolH_oxi_iolE_r	Proteobacteria	Gammaproteobacteria	Pseudomonadales	Pseudomonadaceae	Pseudomonas
238834	Clostridium estertheticum	6	GCA_013093435.1	8	8	4	5	0.833333	327.84	t_iolT1_iolR2_iolE_iolG2_iolD_iolB_iolC_iolJ_dUF	Firmicutes	Clostridia	Eubacteriales	Clostridiaceae	Clostridium
238964	Nocardia xishanensis	1	GCA_001613365.1	5	5	4	1	1	233	hyp_iolD_iolB_hyp_iolC_iolE_rib_iolX_hyp	Actinobacteria	Actinomycetia	Corynebacteriales	Nocardiaceae	Nocardia
239498	Tsukamurella pseudospumae	1	GCA_001575195.1	13	11	4	1	1	207.73	uni_iolT1_iolX_sug_iolX_r_t_t_t_hyp_iolW_hyp_iolX_iolU_hyp_sho_phy_r_r_iolC_deo_iolA_iolB_iolD_iolE_iolG1_iolH_glu	Actinobacteria	Actinomycetia	Corynebacteriales	Tsukamurellaceae	Tsukamurella
239974	Nocardiopsis valliformis	1	GCA_000340985.1	5	5	4	1	1	256.8	hyp_iolE_iolD_iolB_hyp_iolC_iolX_hyp	Actinobacteria	Actinomycetia	Streptosporangiales	Nocardiopsaceae	Nocardiopsis
239984	Nocardiopsis ganjiahuensis	1	GCA_000341085.1	5	5	4	1	1	255.66	non_iolX_iolC_hyp_iolB_iolD_iolE_hyp	Actinobacteria	Actinomycetia	Streptosporangiales	Nocardiopsaceae	Nocardiopsis
240302	Halobacillus dabanensis	2	GCA_000724105.1	12	12	4	2	1	390.18	hyp_iolE_iolA_iolC_hyp_iolS_iolJ_iolI_iolH_iolG1_iolT1_iolD_iolB_iolR2_r	Firmicutes	Bacilli	Bacillales	Bacillaceae	Halobacillus
240521	Rhizobium daejeonense	2	GCA_010450895.1	8	8	4	2	1	324.16	hyp_iolG2_iolR_iolC_iolD_iolE_iolB_iolG1_iolI2_rib	Proteobacteria	Alphaproteobacteria	Hyphomicrobiales	Rhizobiaceae	Rhizobium
241416	Mesorhizobium temperatum	1	GCA_002284575.1	7	7	4	1	1	344.94	t_iolG2_sho_3-d_iolG1_iolR_iolC_iolD_iolE_hyp_iolB_hyp	Proteobacteria	Alphaproteobacteria	Hyphomicrobiales	Phyllobacteriaceae	Mesorhizobium
242606	Luteibacter rhizovicinus	2	GCA_001887595.1	8	7	4	2	1	418.8	porin_iolA_iolB_iolE_iolD_iolC_t_aTPase_t_iolR_iolG2_iolG2_t	Proteobacteria	Gammaproteobacteria	Xanthomonadales	Rhodanobacteraceae	Luteibacter
242737	Mycobacterium neglectum	1	GCA_002591975.1	7	7	4	1	1	308.54	hTH_iolC_hyp_iolB_iolD_iolE_iolG1_iolH_iolA_hyp	Actinobacteria	Actinomycetia	Corynebacteriales	Mycobacteriaceae	Mycobacterium
243261	Burkholderia sp. Ch1-1	1	GCA_000178415.2	7	6	4	1	1	370.63	mem_iolB_iolE_iolD_iolC_aBC_t_aBC_iolR_iolG2_iolG2_r	Proteobacteria	Betaproteobacteria	Burkholderiales	Burkholderiaceae	Burkholderia
243924	Pseudomonas lutea	2	GCA_000759445.1	5	5	3	1	0.5	659.14	oxi_iolD_iolA_iolB_iolC_iolR_che	Proteobacteria	Gammaproteobacteria	Pseudomonadales	Pseudomonadaceae	Pseudomonas
244366	Klebsiella variicola	379	GCA_000025465.1	9	9	4	311	0.82058	745.39	ext_iolE_iolH_iolG1_iolD_iolC_iolR_iolB_iolA_iolI2_pro	Proteobacteria	Gammaproteobacteria	Enterobacterales	Enterobacteriaceae	Klebsiella
244566	Pseudomonas lurida	10	GCA_000801835.1	7	7	4	9	0.9	488.44	cat_iolR_iolC_iolE_iolB_iolI2_iolD_iolG1_scy	Proteobacteria	Gammaproteobacteria	Pseudomonadales	Pseudomonadaceae	Pseudomonas
244584	Mycoplasma testudineum	2	GCA_002245785.1	8	8	4	2	1	290.41	hyp_iolJ_iolX_t_t_t_iolE_iolD_iolG2_iolB_iolC_iolA_ser	Tenericutes	Mollicutes	Mycoplasmatales	Mycoplasmataceae	Mycoplasma
244596	Hoeflea phototrophica	1	GCA_000154705.2	6	6	4	1	1	192.72	sig_iolG2_fru_iolB_iolC_iolD_iolG1_iolE_put	Proteobacteria	Alphaproteobacteria	Hyphomicrobiales	Phyllobacteriaceae	Hoeflea
244830	Anaerospora hongkongensis	1	GCA_004339805.1	7	7	4	1	1	320.53	t_iolG2_iolE_iolD_iolB_iolC_iolJ_alc_iolR2_mAT	Firmicutes	Negativicutes	Selenomonadales	Sporomusaceae	Anaerospora
245187	Loktanella fryxellensis	1	GCA_900110065.1	7	7	4	1	1	322.77	sug_iolG2_iolG1_iolR_t_t_t_iolC_iolD_iolE_iolB_out	Proteobacteria	Alphaproteobacteria	Rhodobacterales	Roseobacteraceae	Loktanella
245188	Yoonia vestfoldensis	2	GCA_000152785.1	8	6	4	2	1	187.71	hyp_iolG2_fru_iolB_iolC_iolD_iolG1_iolE_iolG2_r_t_t_t_iolB_rib	Proteobacteria	Alphaproteobacteria	Rhodobacterales	Rhodobacteraceae	Yoonia
245836	Nocardiopsis salina	1	GCA_000341025.1	8	8	4	1	1	307.61	t_iolT1_hTH_iolX_iolC_hyp_iolB_iolD_iolA_iolE_hyp_iolG1_hyp	Actinobacteria	Actinomycetia	Streptosporangiales	Nocardiopsaceae	Nocardiopsis
246432	Staphylococcus equorum	3	GCA_001747965.1	9	9	4	2	0.666667	369.09	hyp_iolG2_t_iolE_iolX_iolR2_iolA_iolB_iolC_iolD_iolJ_tau	Firmicutes	Bacilli	Bacillales	Staphylococcaceae	Staphylococcus
248903	Paenibacillus xylanilyticus	2	GCA_013359935.1	6	6	4	1	0.5	438.35	iolD_iolE_iolC_iolA_iolG2_iolB_r	Firmicutes	Bacilli	Bacillales	Paenibacillaceae	Paenibacillus
249580	Streptomyces glebosus	1	GCA_009811575.1	8	8	4	1	1	302.71	hyp_iolX_r_hyp_hyp_iolT1_hyp_iolG1_iolE_iolC_hyp_iolB_iolD_iolA_hyp	Actinobacteria	Actinomycetia	Streptomycetales	Streptomycetaceae	Streptomyces
249581	Streptomyces ossamyceticus	1	GCA_003752045.1	5	5	4	1	1	333.9	mer_iolE_iolC_dhn_iolB_iolD_iolA_aBC	Actinobacteria	Actinomycetia	Streptomycetales	Streptomycetaceae	Streptomyces
251699	Pseudomonas syringae group genomosp. 7	5	GCA_003700835.1	9	9	4	3	0.6	500.46	put_iolR_iolC_iolE_iolB_iolA_iolI2_iolD_iolG1_iolH_oxi	Proteobacteria	Gammaproteobacteria	Pseudomonadales	Pseudomonadaceae	Pseudomonas
251701	Pseudomonas syringae group genomosp. 3	71	GCA_000935765.1	9	9	4	60	0.84507	501.36	inn_iolR_iolC_iolE_iolB_iolA_iolI2_iolD_iolG1_iolH_scy	Proteobacteria	Gammaproteobacteria	Pseudomonadales	Pseudomonadaceae	Pseudomonas
252246	Alicyclobacillus vulcanalis	1	GCA_900156755.1	11	11	4	1	1	366.63	tra_iolR2_iolA_iolB_iolC_iolD_iolE_iolG1_iolH_iolI_iolJ_iolT1_hyp	Firmicutes	Bacilli	Bacillales	Alicyclobacillaceae	Alicyclobacillus
252302	Oceanicola granulosus	1	GCA_000153305.1	7	6	4	1	1	311.71	put_iolE_iolG1_hyp_iolG2_iolC_iolD_iolE_iolB_hyp	Proteobacteria	Alphaproteobacteria	Rhodobacterales	Roseobacteraceae	Oceanicola
252966	Mahella australiensis	1	GCA_000213255.1	6	6	3	1	1	414.45	int_reiD_iolA_iolB_tra_iolE_iolD_iolG2_hyp	Firmicutes	Clostridia	Thermoanaerobacterales	Thermoanaerobacterales Family IV. Incertae Sedis	Mahella
252970	Paraburkholderia phenoliruptrix	4	GCA_902833655.1	7	6	4	4	1	368.64	sul_iolG2_iolG2_iolR_hyp_xyl_fru_iolC_iolD_iolE_iolB_hyp	Proteobacteria	Betaproteobacteria	Burkholderiales	Burkholderiaceae	Paraburkholderia
253257	Lacrimispora amygdalina	1	GCA_900205965.1	7	7	3	1	1	371.37	hyp_iolR2_iolJ_iolA_hTH_iolC_iolD_5-d_iolE_iolG2_hyp	Firmicutes	Clostridia	Eubacteriales	Lachnospiraceae	Lacrimispora
253839	Streptomyces sp. C	1	GCA_000158895.1	6	6	4	1	1	283.97	pre_iolA_iolD_iolB_iolC_iolE_iolG1_r	Actinobacteria	Actinomycetia	Streptomycetales	Streptomycetaceae	Streptomyces
254247	Aquicella siphonis	1	GCA_902459485.1	6	6	4	1	1	361.25	ser_iolE_iolD_iolB_iolC_iolG2_iolT1_t	Proteobacteria	Gammaproteobacteria	Legionellales	Coxiellaceae	Aquicella
254356	Roseibaca ekhonensis	1	GCA_900499075.1	6	6	4	1	1	189.6	hyp_iolG2_fru_iolB_iolC_iolD_iolG1_iolE_glu	Proteobacteria	Alphaproteobacteria	Rhodobacterales	Rhodobacteraceae	Roseibaca
254357	Roseisalinus antarcticus	1	GCA_900172355.1	4	4	4	1	1	463.75	r_iolC_iolD_iolE_hyp_iolB_hyp	Proteobacteria	Alphaproteobacteria	Rhodobacterales	Roseobacteraceae	Roseisalinus
255205	Pseudoclavibacter helvolus	3	GCA_900014995.1	7	7	3	2	0.666667	219.84	iolB_iolD_iolE_iolG1_iolH_iolT1_hyp_hyp_aTP_gal_rib_iolX_hyp	Actinobacteria	Actinomycetia	Micrococcales	Microbacteriaceae	Pseudoclavibacter
255451	Pseudomonas sp. P97.38	1	GCA_001269745.1	8	8	4	1	1	515	scy_iolG1_iolD_iolI2_iolA_iolB_iolE_iolC_iolR_hyp	Proteobacteria	Gammaproteobacteria	Pseudomonadales	Pseudomonadaceae	Pseudomonas
255457	Brucella lupini	2	GCA_002252535.1	7	7	4	2	1	354.54	asn_iolA_bac_bin_t_ino_dox_iolB_iolE_iolD_iolC_iolR_iolG2_hyp	Proteobacteria	Alphaproteobacteria	Hyphomicrobiales	Brucellaceae	Brucella
255705	Streptomyces sp. M7	1	GCA_003363195.1	9	8	4	1	1	254	r_iolX_dUF_r_phy_sDR_iolX_iolU_iolG1_iolE_t_t_t_iolC_deo_iolB_iolD_iolA_r	Actinobacteria	Actinomycetia	Streptomycetales	Streptomycetaceae	Streptomyces
257281	Nocardia concava	1	GCA_000308815.1	5	5	4	1	1	228.76	hyp_iolX_hTH_iolE_hyp_rib_fru_iolC_hyp_iolB_iolD_hyp	Actinobacteria	Actinomycetia	Corynebacteriales	Nocardiaceae	Nocardia
257440	Pleomorphomonas koreensis	1	GCA_000425185.1	9	7	4	1	1	347.89	rib_iolG2_tra_hyp_iolE_iolR_iolG2_iolR_iolC_iolD_iolB_iolA_hyp	Proteobacteria	Alphaproteobacteria	Hyphomicrobiales	Pleomorphomonadaceae	Pleomorphomonas
257708	Roseomonas gilardii	1	GCA_001941945.1	6	6	4	1	1	382.9	t_iolG2_iolR_iolC_iolD_iolE_iolB_k+-	Proteobacteria	Alphaproteobacteria	Rhodospirillales	Acetobacteraceae	Roseomonas
257772	Halomonas organivorans	1	GCA_014192055.1	8	8	4	1	1	451	hyp_iolB_iolG2_iolR_sim_sim_sim_hyd_iolC_iolD_iolE_iolA_iolG1_for	Proteobacteria	Gammaproteobacteria	Oceanospirillales	Halomonadaceae	Halomonas
258256	Pseudovibrio denitrificans	2	GCA_900116575.1	7	7	4	1	0.5	362.09	phe_iolG2_iolB_iolE_iolD_iolC_iolR_t_t_t_iolG1_hyp	Proteobacteria	Alphaproteobacteria	Hyphomicrobiales	Stappiaceae	Pseudovibrio
258505	Mycolicibacterium fluoranthenivorans	2	GCA_900100615.1	7	7	4	2	1	209.43	hyp_iolD_iolB_hyp_iolC_r_sim_sim_sim_ara_iolS_iolU_iolE_iolX_ect	Actinobacteria	Actinomycetia	Corynebacteriales	Mycobacteriaceae	Mycolicibacterium
258533	Mycolicibacterium cosmeticum	2	GCA_005670675.1	7	7	4	1	0.5	212.23	met_iolD_iolB_ald_iolC_r_t_t_t_r_iolS_paa_hyp_tra_r_iolU_iolE_iolX_phy	Actinobacteria	Actinomycetia	Corynebacteriales	Mycobacteriaceae	Mycolicibacterium
258591	Halomonas anticariensis	2	GCA_000409775.1	10	9	4	2	1	447.95	hyp_iolB_iolR_iolI2_iolH_iolG1_iolC_iolD_iolE_iolA_hyp_hyp_oxi_hyp_hyp_hyp_rib_hyp_iolG1_hyp	Proteobacteria	Gammaproteobacteria	Oceanospirillales	Halomonadaceae	Halomonas
259390	Nocardia takedensis	1	GCA_000308695.1	6	5	4	1	1	204.65	col_iolD_iolB_iolC_iolE_iolX_mod_hyp_hyp_hyp_hyp_ket_ace_iolD_hyp	Actinobacteria	Actinomycetia	Corynebacteriales	Nocardiaceae	Nocardia
260554	Bacillus halotolerans	19	GCA_002998215.1	14	13	4	12	0.631579	465.17	rDD_iolA_r_sho_hyp_mol_iolT1_hPP_rNA_dUF_hyp_iolS_iolR2_iolA_iolB_iolC_iolD_iolE_iolF_iolG1_iolH_iolI_iolJ_r	Firmicutes	Bacilli	Bacillales	Bacillaceae	Bacillus
260742	Streptomyces sp. SS	1	GCA_000302615.1	5	5	4	1	1	328.04	hyp_iolE_iolC_iolB_iolD_iolA_hyp	Actinobacteria	Actinomycetia	Streptomycetales	Streptomycetaceae	Streptomyces
261302	Paraburkholderia phytofirmans	2	GCA_000020125.1	7	6	4	2	1	369.99	tra_iolG2_iolG2_iolR_t_mon_t_iolC_iolD_iolE_iolB_pro	Proteobacteria	Betaproteobacteria	Burkholderiales	Burkholderiaceae	Paraburkholderia
261934	Pleomorphomonas oryzae	1	GCA_000422965.1	9	7	4	1	1	352.34	rib_iolG2_iolE_iolR_iolG2_iolR_iolC_iolD_iolB_iolA_hyp	Proteobacteria	Alphaproteobacteria	Hyphomicrobiales	Pleomorphomonadaceae	Pleomorphomonas
262209	Janibacter melonis	2	GCA_001637565.1	7	6	4	1	0.5	266.03	phy_iolX_hyp_iolA_t_t_t_iolD_iolB_deo_iolC_iolE_iolX_r	Actinobacteria	Actinomycetia	Micrococcales	Intrasporangiaceae	Janibacter
263067	Malikia granosa	1	GCA_002980595.1	5	5	4	1	1	525.6	rhi_iolC_iolD_iolE_iolB_dUF_cop_iso_hyp_hyp_hyp_r_iolA_t	Proteobacteria	Betaproteobacteria	Burkholderiales	Comamonadaceae	Malikia
263819	Yersinia aleksiciae	9	GCA_902168595.1	10	10	4	8	0.888889	759.13	que_iolE_iolH_iolG1_iolD_iolC_iolR_iolB_iolA_iolT1_iolI2_hyp	Proteobacteria	Gammaproteobacteria	Enterobacterales	Yersiniaceae	Yersinia
264148	Millisia brevis	1	GCA_001552615.1	9	9	4	1	1	256.86	hyp_iolH_iolG1_iolE_iolD_iolB_iolA_hyp_iolC_hTH_hyp_3-a_put_hyp_r_iolU_hyp_iolT1_uni	Actinobacteria	Actinomycetia	Corynebacteriales	Gordoniaceae	Millisia
264697	Peribacillus muralis	1	GCA_001439925.1	6	6	4	1	1	420.5	r_iolG2_iolC_iolA_iolD_iolE_iolB_put	Firmicutes	Bacilli	Bacillales	Bacillaceae	Peribacillus
264736	Photobacterium frigidiphilum	1	GCA_003025615.1	14	9	4	1	1	423.79	r_iolT1_hyp_iolE_iolD_oxi_iolC_iolB_fru_iolR_iolI_iolB_iolG2_r_hyp_iolR_t_t_t_iolC_iolD_iolE_iolA_hyp	Proteobacteria	Gammaproteobacteria	Vibrionales	Vibrionaceae	Photobacterium
265668	Vibrio ponticus	1	GCA_001939685.1	11	8	4	1	1	446.16	iolA_iolB_iolD_iolC_iolE_hyp_t_iolG2_bif_iolG2_hyd_iolG2_r_iolT1_met_iolR_alc_t_iolR_hyp	Proteobacteria	Gammaproteobacteria	Vibrionales	Vibrionaceae	Vibrio
265948	Anoxybacillus tepidamans	1	GCA_014201465.1	11	10	4	1	1	366.6	r_iolW_iolX_iolX_ino_ino_ino_iolI_iolD_iolE_iolB_iolC_iolA_iolJ_put_uma_cat_met_rib_two_reiD_put	Firmicutes	Bacilli	Bacillales	Bacillaceae	Anoxybacillus
266061	Pseudoxanthomonas koreensis	1	GCA_010093225.1	8	7	4	1	1	402.29	t_iolA_iolB_iolE_iolD_iolC_iolR_iolG2_iolG2_his	Proteobacteria	Gammaproteobacteria	Xanthomonadales	Xanthomonadaceae	Pseudoxanthomonas
266062	Pseudoxanthomonas daejeonensis	1	GCA_010093205.1	8	7	4	1	1	405.16	t_iolA_iolB_iolE_iolD_iolC_iolR_iolG2_iolG2_his	Proteobacteria	Gammaproteobacteria	Xanthomonadales	Xanthomonadaceae	Pseudoxanthomonas
267128	Sphingopyxis granuli	1	GCA_001591045.1	8	8	4	1	1	382.12	t_iolG2_iolR_iolC_iolD_iolE_iolB_iolA_mem_hyp_hyp_iolG1_ino	Proteobacteria	Alphaproteobacteria	Sphingomonadales	Sphingomonadaceae	Sphingopyxis
268404	Steroidobacter agariperforans	1	GCA_004138335.1	7	7	4	1	1	331.9	mul_iolT1_out_sod_r_glu_hyp_hyp_iolB_iolC_iolD_iolE_iolG2_iolR_t	Proteobacteria	Gammaproteobacteria	Nevskiales	Steroidobacteraceae	Steroidobacter
271091	Psychrilyobacter atlanticus	1	GCA_000426625.1	7	6	4	1	1	346.1	d-t_iolC_tra_iolA_iolG2_iolE_iolD_iolB_rib_gal_xyl_iolG2_cat	Fusobacteria	Fusobacteriia	Fusobacteriales	Fusobacteriaceae	Psychrilyobacter
271420	Pseudomonas xanthomarina	1	GCA_000825645.2	10	10	4	1	1	532.05	oxi_iolH_iolG1_iolD_iolI2_iolA_iolT1_iolB_iolE_iolC_iolR	Proteobacteria	Gammaproteobacteria	Pseudomonadales	Pseudomonadaceae	Pseudomonas
271431	Arthrobacter castelli	1	GCA_000430705.1	10	9	4	1	1	263.84	hyp_iolX_hTH_iolB_rib_iolX_hyp_hyp_hyp_uni_iolT1_iolH_iolG1_iolE_iolA_iolD_hyp_iolC_hyp	Actinobacteria	Actinomycetia	Micrococcales	Micrococcaceae	Arthrobacter
271865	[Ochrobactrum] quorumnocens	2	GCA_008728025.1	7	7	4	2	1	355.17	r_iolA_t_t_t_ino_hyp_iolB_iolE_iolD_iolC_iolR_iolG2_dUF	Proteobacteria	Alphaproteobacteria	Hyphomicrobiales	Brucellaceae	Brucella
272774	Halomonas alkaliphila	2	GCA_003612795.1	8	8	4	2	1	451.2	hyp_iolB_iolG2_iolR_r_t_t_hyd_iolC_iolD_iolE_iolA_iolG1_t	Proteobacteria	Gammaproteobacteria	Oceanospirillales	Halomonadaceae	Halomonas
273032	Bacillus taeanensis	1	GCA_003318295.1	11	9	3	1	1	188.83	ger_reiD_iolE_iolX_iolX_sug_iolG1_iolH_hyp_iolT1_r_iolW_rhi_t_t_iolG1_r_iolC_iolD	Firmicutes	Bacilli	Bacillales	Bacillaceae	Bacillus
273376	Sphaerochaeta coccoides	1	GCA_000208385.1	5	4	3	1	1	347.12	t_iolG2_t_iolG2_iolB_iolD_iolE_gly	Spirochaetes	Spirochaetia	Spirochaetales	Sphaerochaetaceae	Sphaerochaeta
273677	Microbacterium oleivorans	7	GCA_001644225.1	6	6	4	6	0.857143	305.7	r_iolC_deo_iolA_iolB_iolD_iolE_iolX_aTP	Actinobacteria	Actinomycetia	Micrococcales	Microbacteriaceae	Microbacterium
273678	Microbacterium hydrocarbonoxydans	1	GCA_000956475.1	6	6	4	1	1	295.47	hTH_iolC_hyp_iolA_iolB_iolD_iolE_iolX_hyp	Actinobacteria	Actinomycetia	Micrococcales	Microbacteriaceae	Microbacterium
274592	Hoeflea marina	1	GCA_003182275.1	5	5	4	1	1	416.3	l,D_iolR_iolC_iolD_iolE_hyp_iolB_hyp	Proteobacteria	Alphaproteobacteria	Hyphomicrobiales	Phyllobacteriaceae	Hoeflea
274593	Paenibacillus phyllosphaerae	1	GCA_014192105.1	6	6	4	1	1	435.58	rha_iolD_iolE_iolC_iolA_iolG2_iolB_put	Firmicutes	Bacilli	Bacillales	Paenibacillaceae	Paenibacillus
278153	Mesorhizobium sp. WSM1497	1	GCA_001672455.2	7	7	4	1	1	343.53	t_iolG2_sho_hyp_3-d_t_r_iolG1_iolR_iolC_iolD_iolE_hyp_iolB_hyp	Proteobacteria	Alphaproteobacteria	Hyphomicrobiales	Phyllobacteriaceae	Mesorhizobium
278209	Rhodococcus yunnanensis	1	GCA_001895005.1	11	9	4	1	1	194.47	hyp_iolH_iolD_iolB_hyp_iolC_hTH_rib_iolX_iolU_iolE_iolX_hyp_iolU_iolG1_iolS_put	Actinobacteria	Actinomycetia	Corynebacteriales	Nocardiaceae	Rhodococcus
278991	Aneurinibacillus terranovensis	1	GCA_000430625.1	9	8	4	1	1	422.88	hyp_iolJ_hTH_iolA_iolC_iolB_iolE_iolD_iolD_iolG2_rib_iolX_rib	Firmicutes	Bacilli	Bacillales	Paenibacillaceae	Aneurinibacillus
279058	Collimonas arenae	4	GCA_001584165.1	7	6	3	3	0.75	401.56	hyp_iolA_iolA_iolE_iolD_iolC_t_bra_per_iolR_iolG2_pho	Proteobacteria	Betaproteobacteria	Burkholderiales	Oxalobacteraceae	Collimonas
279113	Collimonas pratensis	3	GCA_012273735.1	7	6	4	2	0.666667	389.76	hyp_iolB_iolE_iolD_iolC_aTP_t_sub_iolR_hyp_iolG2_iolG2_t	Proteobacteria	Betaproteobacteria	Burkholderiales	Oxalobacteraceae	Collimonas
279262	Nocardia mexicana	2	GCA_001613165.1	5	5	4	2	1	229.96	put_iolD_iolB_hyp_iolC_fru_xyl_hyp_iolE_hTH_iolX_car	Actinobacteria	Actinomycetia	Corynebacteriales	Nocardiaceae	Nocardia
279574	Agromyces lapidis	1	GCA_009749405.1	3	3	3	1	1	300.33	hyp_iolD_iolB_hyp_iolC_mit	Actinobacteria	Actinomycetia	Micrococcales	Microbacteriaceae	Agromyces
279826	Mesobacillus foraminis	3	GCA_004340465.1	10	9	4	2	0.666667	394.15	nuc_iolA_iolA_iolB_iolC_iolD_iolE_iolJ_sSS_iolG2_iolX_tau_iolR2_iso	Firmicutes	Bacilli	Bacillales	Bacillaceae	Mesobacillus
279828	Microcella alkaliphila	1	GCA_004216855.1	8	8	3	1	1	252.44	hyp_iolS_ald_mut_hyp_hyp_hyp_hyp_r_tra_acy_mes_sug_iolX_hyp_iolW_sim_sim_sim_iolC_dhn_iolA_iolB_iolD_iolH_tra	Actinobacteria	Actinomycetia	Micrococcales	Microbacteriaceae	Microcella
280236	Nocardiopsis gilva	2	GCA_000341165.1	8	8	4	2	1	318.4	put_iolH_iolG1_vit_rib_hyp_iolE_iolA_iolD_iolB_hyp_iolC_iolX_hTH	Actinobacteria	Actinomycetia	Streptosporangiales	Nocardiopsaceae	Nocardiopsis
280239	Nocardiopsis chromatogenes	1	GCA_000341185.1	9	8	4	1	1	279.63	hTH_iolX_iolC_hyp_iolB_iolD_iolA_iolA_iolE_hyp_rib_fru_iolG1_iolH_hyp	Actinobacteria	Actinomycetia	Streptosporangiales	Nocardiopsaceae	Nocardiopsis
280240	Nocardiopsis baichengensis	1	GCA_000341205.1	5	5	4	1	1	258.28	hyp_iolE_iolD_iolB_hyp_iolC_iolX_hTH	Actinobacteria	Actinomycetia	Streptosporangiales	Nocardiopsaceae	Nocardiopsis
281252	Roseibium marinum	1	GCA_002906165.1	7	7	4	1	1	337.19	2-d_iolB_iolE_iolD_iolC_t_t_t_iolR_iolG2_iolG1_put	Proteobacteria	Alphaproteobacteria	Hyphomicrobiales	Stappiaceae	Roseibium
281473	Jiangella gansuensis	1	GCA_000515395.1	7	7	4	1	1	286.67	hTH_iolX_iolC_hyp_iolB_iolD_iolA_hyp_rib_fru_rNA_iolE_iolG1_man	Actinobacteria	Actinomycetia	Jiangellales	Jiangellaceae	Jiangella
282197	Jannaschia rubra	2	GCA_001403735.1	7	6	4	2	1	205.21	hyp_iolB_ara_xyl_aBC_hTH_1,5_iolE_iolG1_iolD_phy_iolC_iolB_6-p_iolG2_spe	Proteobacteria	Alphaproteobacteria	Rhodobacterales	Roseobacteraceae	Jannaschia
282683	Salipiger thiooxidans	1	GCA_900102075.1	8	7	4	1	1	284.73	hyd_iolG2_iolG1_iolR_t_t_t_iolC_iolD_iolD_iolE_hyp_iolB_met	Proteobacteria	Alphaproteobacteria	Rhodobacterales	Roseobacteraceae	Salipiger
282684	Nocardia miyunensis	1	GCA_001613065.1	5	5	4	1	1	229.9	pho_iolX_cat_iolE_hyp_xyl_fru_iolC_hyp_hyp_iolB_iolD_put	Actinobacteria	Actinomycetia	Corynebacteriales	Nocardiaceae	Nocardia
282685	Nocardia jiangxiensis	1	GCA_000308615.1	5	5	4	1	1	228.46	put_iolD_iolB_hyp_hyp_iolC_fru_xyl_hyp_iolE_hTH_iolX_pho	Actinobacteria	Actinomycetia	Corynebacteriales	Nocardiaceae	Nocardia
283734	Staphylococcus pseudintermedius	31	GCA_002976305.1	9	9	4	30	0.967742	364.59	fru_iolR2_iolA_iolB_iolC_iolD_iolX_iolE_t_iolG2_iolJ_alp	Firmicutes	Bacilli	Bacillales	Staphylococcaceae	Staphylococcus
283811	Stackebrandtia nassauensis	1	GCA_000024545.1	6	6	4	1	1	351.37	pfk_iolG1_t_inn_r_iolE_iolA_iolD_iolB_hyp_iolC_r	Actinobacteria	Actinomycetia	Glycomycetales	Glycomycetaceae	Stackebrandtia
284028	Streptomyces fulvorobeus	2	GCA_013409565.1	7	7	4	2	1	245.87	tRN_iolA_iolD_iolB_hyp_iolC_iolE_r_alc_cop_cit_exo_iolI_hyp_iolX_r	Actinobacteria	Actinomycetia	Streptomycetales	Streptomycetaceae	Streptomyces
284031	Streptomyces flavovariabilis	1	GCA_000725785.1	10	9	4	1	1	236.85	hyp_iolS_hTH_iolA_iolD_iolB_hyp_iolC_hyp_fru_fru_iolE_iolG1_iolU_iolX_3-o_hyp_hyp_hyp_iolX_hTH	Actinobacteria	Actinomycetia	Streptomycetales	Streptomycetaceae	Streptomyces
284036	Streptomyces mutomycini	1	GCA_001700505.1	5	5	4	1	1	324.24	hyp_iolA_iolD_iolB_hyp_iolC_iolE_hyp	Actinobacteria	Actinomycetia	Streptomycetales	Streptomycetaceae	Streptomyces
284040	Streptomyces variegatus	1	GCA_000955965.1	10	9	4	1	1	236.85	bet_iolS_r_iolA_iolD_iolB_deo_iolC_t_t_t_iolE_iolG1_iolU_iolX_sho_phy_r_hyp_iolX_r	Actinobacteria	Actinomycetia	Streptomycetales	Streptomycetaceae	Streptomyces
284042	Streptomyces violaceorubidus	1	GCA_000717995.1	7	6	4	1	1	202.29	hyp_iolS_hTH_iolD_iolB_hyp_iolC_hyp_fru_vit_iolE_put_iolX_hyp_hyp_iolX_hyp	Actinobacteria	Actinomycetia	Streptomycetales	Streptomycetaceae	Streptomyces
284043	Streptomyces spinoverrucosus	1	GCA_006539505.1	4	4	3	1	1	407.95	hyp_iolC_hyp_iolB_iolD_iolA_put	Actinobacteria	Actinomycetia	Streptomycetales	Streptomycetaceae	Streptomyces
284577	Halomonas taeanensis	1	GCA_900100755.1	8	8	4	1	1	444.71	trk_iolB_iolG2_iolR_sim_t_sim_iolG1_hyd_iolC_iolD_iolE_iolA_nAD	Proteobacteria	Gammaproteobacteria	Oceanospirillales	Halomonadaceae	Halomonas
285109	Thioclava pacifica	1	GCA_000714535.1	9	8	4	1	1	284.07	t_iolH_iolG1_oxi_hyp_hyp_hyp_iolE_iolC_iolD_iolB_iolI2_hyp_iolI_iolD_hyp	Proteobacteria	Alphaproteobacteria	Rhodobacterales	Rhodobacteraceae	Thioclava
285279	Pseudovibrio ascidiaceicola	2	GCA_900312785.1	7	7	4	2	1	362.93	n-s_iolG2_iolB_iolE_iolD_iolC_iolR_hyp_rib_fru_iolG1	Proteobacteria	Alphaproteobacteria	Hyphomicrobiales	Stappiaceae	Pseudovibrio
285450	Streptomyces roseochromogenus	1	GCA_000497445.1	4	4	3	1	1	407.65	hyp_iolC_deo_iolB_iolD_iolA_ami	Actinobacteria	Actinomycetia	Streptomycetales	Streptomycetaceae	Streptomyces
285458	Streptomyces agglomeratus	5	GCA_001746415.1	7	7	4	5	1	249.34	r_iolX_dih_iolI_hel_cit_cop_cop_hyp_r_iolE_iolC_deo_iolB_iolD_iolA_hyp	Actinobacteria	Actinomycetia	Streptomycetales	Streptomycetaceae	Streptomyces
285473	Streptomyces rubrolavendulae	1	GCA_001750785.1	3	3	3	1	1	287.5	dNA_iolD_iolC_hyp_iolE_tra	Actinobacteria	Actinomycetia	Streptomycetales	Streptomycetaceae	Streptomyces
285500	Streptomyces luteocolor	1	GCA_001748305.1	5	5	4	1	1	333.98	hyp_iolE_iolC_hyp_iolB_iolD_iolA_hyp	Actinobacteria	Actinomycetia	Streptomycetales	Streptomycetaceae	Streptomyces
285514	Streptomyces xylophagus	1	GCA_000716435.1	9	9	4	1	1	251.77	put_iolX_iolU_iolG1_iolE_vit_hyp_hyp_iolC_hyp_iolB_iolD_iolA_hTH_iolS_gDP	Actinobacteria	Actinomycetia	Streptomycetales	Streptomycetaceae	Streptomyces
285530	Streptomyces sviceus	1	GCA_000154965.1	7	6	3	1	1	213.7	nUD_iolS_r_iolD_iolC_t_t_iolE_iolG1_con_con_iolX_2-h_phy_dNA_iolX_r	Actinobacteria	Actinomycetia	Streptomycetales	Streptomycetaceae	Streptomyces
285535	Streptomyces fulvoviolaceus	1	GCA_000718165.1	6	5	3	1	1	242.57	hTH_iolD_iolC_hyp_fru_fru_iolE_iolG1_hyp_hyp_iolX_3-o_hyp_hyp_iolX_hTH	Actinobacteria	Actinomycetia	Streptomycetales	Streptomycetaceae	Streptomyces
285540	Streptomyces thermolilacinus	1	GCA_000478605.2	5	5	4	1	1	251.92	pep_iolG1_iolE_hyp_iolC_iolB_iolD_r	Actinobacteria	Actinomycetia	Streptomycetales	Streptomycetaceae	Streptomyces
285557	Streptomyces caniferus	1	GCA_009811555.1	8	8	4	1	1	302.66	hyp_iolA_iolD_iolB_hyp_iolC_iolE_hyp_iolG1_iolT1_hyp_hyp_put_r_iolX_hyp	Actinobacteria	Actinomycetia	Streptomycetales	Streptomycetaceae	Streptomyces
285562	Streptomyces coelicoflavus	4	GCA_003112555.1	6	5	4	2	0.5	225.27	hyp_iolX_hyp_hyp_iolX_put_iolE_vit_fru_hyp_iolC_hyp_iolB_iolD_hTH	Actinobacteria	Actinomycetia	Streptomycetales	Streptomycetaceae	Streptomyces
285568	Streptomyces bungoensis	1	GCA_001514215.1	5	5	4	1	1	336.44	ami_iolA_iolD_iolB_deo_iolC_iolE_r	Actinobacteria	Actinomycetia	Streptomycetales	Streptomycetaceae	Streptomyces
285574	Streptomyces erythrochromogenes	1	GCA_000725555.1	6	6	4	1	1	311.5	hyp_iolG1_iolE_iolC_iolB_iolD_iolA_hyp	Actinobacteria	Actinomycetia	Streptomycetales	Streptomycetaceae	Streptomyces
285578	Streptomyces angustmyceticus	1	GCA_009176265.1	8	8	4	1	1	302.64	hyp_iolA_iolD_iolB_hyp_iolC_iolE_iolG1_iolT1_hyp_hyp_put_r_iolX_hyp	Actinobacteria	Actinomycetia	Streptomycetales	Streptomycetaceae	Streptomyces
285665	Micromonospora coriariae	1	GCA_900091455.1	10	8	4	1	1	217.25	met_iolA_iolG1_iolD_iolB_hyp_iolC_iolE_6-p_iolR2_sug_t_t_t_hyp_hyp_iolC_r_t_t_t_t_pHP_iolE_iolX_alp	Actinobacteria	Actinomycetia	Micromonosporales	Micromonosporaceae	Micromonospora
285908	Rhizobium sp. P007	1	GCA_902153225.1	6	6	4	1	1	368.28	hig_iolR_iolC_iolD_iolE_iolB_iolG1_2-k	Proteobacteria	Alphaproteobacteria	Hyphomicrobiales	Rhizobiaceae	Rhizobium
286156	Photorhabdus australis	2	GCA_000711895.1	8	8	4	2	1	556.85	hyp_iolR_iolA_iolD_iolG2_put_iolG1_iolC_iolE_iolB_mRN	Proteobacteria	Gammaproteobacteria	Enterobacterales	Morganellaceae	Photorhabdus
286420	Hahella ganghwensis	1	GCA_000376785.1	8	8	4	1	1	466.21	hyp_iolB_hyp_iolA_iolE_iolD_iolC_hyp_iolG1_iolI2_xyl_gal_rib_iolR_hyp	Proteobacteria	Gammaproteobacteria	Oceanospirillales	Hahellaceae	Hahella
286438	Agromyces hippuratus	1	GCA_013410355.1	3	3	3	1	1	298.27	r_iolD_iolB_dhn_iolC_fAD	Actinobacteria	Actinomycetia	Micrococcales	Microbacteriaceae	Agromyces
287098	Yoonia rosea	1	GCA_900156505.1	6	6	4	1	1	377.52	mul_iolB_hyp_iolE_iolD_iolC_iolG2_t_t_t_iolR_zin	Proteobacteria	Alphaproteobacteria	Rhodobacterales	Rhodobacteraceae	Yoonia
287986	Amycolatopsis rifamycinica	1	GCA_000695625.1	5	5	4	1	1	230.14	r_iolX_r_iolE_t_t_t_iolC_iolB_iolD_tolB	Actinobacteria	Actinomycetia	Pseudonocardiales	Pseudonocardiaceae	Amycolatopsis
287990	Marinitoga hydrogenitolerans	1	GCA_900129175.1	4	4	3	1	1	391.25	tra_iolB_iolD_iolE_iolG2_gly	Thermotogae	Thermotogae	Petrotogales	Petrotogaceae	Marinitoga
288022	Kordiimonas gwangyangensis	2	GCA_000375545.1	7	7	4	1	0.5	323.96	t_iolG2_iolB_iolC_iolD_iolE_iolG1_iolR_put	Proteobacteria	Alphaproteobacteria	Kordiimonadales	Kordiimonadaceae	Kordiimonas
288995	Devosia limi	2	GCA_000970435.1	7	7	4	2	1	341.33	mem_iolG1_iolR_iolC_iolD_iolE_hyp_iolB_iolG2_t	Proteobacteria	Alphaproteobacteria	Hyphomicrobiales	Devosiaceae	Devosia
290109	Xenorhabdus innexi	2	GCA_900155355.1	9	8	4	2	1	450.39	2-o_iolA_5-c_3,4_iolA_hpa_hpa_hom_iolR_hyp_iolD_iolG2_unc_iolG1_iolC_iolE_iolB_r	Proteobacteria	Gammaproteobacteria	Enterobacterales	Morganellaceae	Xenorhabdus
290110	Xenorhabdus budapestensis	1	GCA_002632465.1	10	7	4	1	1	485.43	cyt_iolB_iolE_iolC_iolG2_sod_iolG2_iolD_iolA_iolR_hyp_r_2-h_2-h_iolA_3,4_5-c_iolA_2-o	Proteobacteria	Gammaproteobacteria	Enterobacterales	Morganellaceae	Xenorhabdus
290111	Xenorhabdus ehlersii	2	GCA_002632445.1	4	4	3	2	1	504.53	hyp_iolG2_sod_iolC_iolE_iolB_all	Proteobacteria	Gammaproteobacteria	Enterobacterales	Morganellaceae	Xenorhabdus
290112	Xenorhabdus szentirmaii	3	GCA_002632595.1	10	8	4	3	1	485.67	all_iolB_iolE_iolC_iolG1_sod_iolG2_hyp_iolD_iolA_iolR_deo_r_2-h_2-h_iolA_3,4_5-c_iolA_2-o	Proteobacteria	Gammaproteobacteria	Enterobacterales	Morganellaceae	Xenorhabdus
290231	Nocardia exalbida	1	GCA_000308575.1	4	4	3	1	1	158.25	hyp_iolB_hyp_iolC_fru_xyl_hyp_iolE_rib_iolX_hyp	Actinobacteria	Actinomycetia	Corynebacteriales	Nocardiaceae	Nocardia
290399	Arthrobacter sp. FB24	1	GCA_000196235.1	10	9	4	1	1	274.24	4-o_iolC_con_iolD_iolA_iolE_iolG1_iolH_iolT1_r_maj_t_t_t_iolX_iolX_iolB_r	Actinobacteria	Actinomycetia	Micrococcales	Micrococcaceae	Arthrobacter
290400	Jannaschia sp. CCS1	1	GCA_000013565.1	8	6	4	1	1	196.33	r_iolD_r_muc_r_d-a_t_t_t_hyp_hyp_iolG2_fru_iolB_iolC_iolD_iolG1_iolE_oxi_r_t_t_t_phy_iolB_gly	Proteobacteria	Alphaproteobacteria	Rhodobacterales	Roseobacteraceae	Jannaschia
290588	Alkalihalobacillus oshimensis	1	GCA_002019765.1	10	10	4	1	1	424.8	put_iolX_iolJ_iolG1_iolE_iolD_iolC_iolB_iolA_iolR2_int_hyp_iolS_hyp	Firmicutes	Bacilli	Bacillales	Bacillaceae	Alkalihalobacillus
291112	Photorhabdus asymbiotica	2	GCA_003634575.1	8	8	4	2	1	555.81	cRI_iolB_iolE_iolC_iolG1_sSS_iolG2_iolD_iolA_iolR_hyp	Proteobacteria	Gammaproteobacteria	Enterobacterales	Morganellaceae	Photorhabdus
291370	Streptomyces pharetrae	1	GCA_002128465.1	4	4	3	1	1	407.4	r_iolC_deo_iolB_iolD_iolA_hyp	Actinobacteria	Actinomycetia	Streptomycetales	Streptomycetaceae	Streptomyces
292407	Dyadobacter crusticola	1	GCA_000701505.1	6	6	4	1	1	351.27	hyp_iolE_iolD_fru_t_iolG2_iolA_iolC_iolB_r	Bacteroidetes	Cytophagia	Cytophagales	Spirosomaceae	Dyadobacter
292414	Ruegeria sp. TM1040	1	GCA_000014065.1	6	6	4	1	1	192.98	oxi_iolE_iolG1_iolD_iolC_iolB_fru_iolG2_con	Proteobacteria	Alphaproteobacteria	Rhodobacterales	Roseobacteraceae	Ruegeria
292806	Ureibacillus massiliensis	2	GCA_000772965.1	8	8	4	1	0.5	342.2	hyp_iolU_iolX_t_t_t_r_iolC_iolA_iolD_iolE_iolJ_iolB	Firmicutes	Bacilli	Bacillales	Planococcaceae	Ureibacillus
293050	Rhodococcus kroppenstedtii	3	GCA_001646725.1	13	9	4	2	0.666667	230.43	hyp_iolA_iolH_iolG1_iolE_iolD_iolB_hyp_iolC_hTH_iolX_hyp_rib_fru_iolU_iolE_iolX_2-(_hyp_hyp_iolU_iolG1_acy	Actinobacteria	Actinomycetia	Corynebacteriales	Nocardiaceae	Rhodococcus
293089	Martelella mediterranea	3	GCA_000376125.1	7	7	4	2	0.666667	359.06	rib_iolB_iolE_iolD_iolC_iolR_iolG2_hTH_r_iolA_uri	Proteobacteria	Alphaproteobacteria	Hyphomicrobiales	Aurantimonadaceae	Martelella
293386	Bacillus stratosphericus	2	GCA_004569515.1	9	9	4	2	1	440.83	alp_iolE_iolT1_iolJ_iolR2_iolD_iolB_iolC_iolA_iolG1_car	Firmicutes	Bacilli	Bacillales	Bacillaceae	Bacillus
293552	Marinomonas polaris	1	GCA_900129155.1	8	8	4	1	1	451.59	rib_iolR_t_t_t_iolG1_iolC_iolD_iolE_iolA_iolB_iolG2_pro	Proteobacteria	Gammaproteobacteria	Oceanospirillales	Oceanospirillaceae	Marinomonas
293890	Agromyces subbeticus	1	GCA_000421565.1	7	7	3	1	1	214.44	tra_iolX_iolE_iolD_iolB_put_iolR2_bif_hyp_sn-_tre_hyp_iolU_hyp_nic_2-s_hyp_hyp_hyp_iolA_hyp	Actinobacteria	Actinomycetia	Micrococcales	Microbacteriaceae	Agromyces
293958	Rhizobium lusitanum	7	GCA_014189535.1	6	6	4	7	1	358.53	t_iolB_iolE_iolD_iolC_iolR_iolG1_fAD	Proteobacteria	Alphaproteobacteria	Hyphomicrobiales	Rhizobiaceae	Rhizobium
294935	Enterovibrio coralii	1	GCA_001559595.1	6	5	3	1	1	391.18	fru_iolB_iolC_iolD_aTPase_t_t_r_iolB_iolG2_iolA_hyp	Proteobacteria	Gammaproteobacteria	Vibrionales	Vibrionaceae	Enterovibrio
294936	Photobacterium rosenbergii	1	GCA_003026455.1	7	7	4	1	1	279.41	t_iolI_iolR_fru_iolB_iolC_oxi_iolD_iolE_iolT1_r	Proteobacteria	Gammaproteobacteria	Vibrionales	Vibrionaceae	Photobacterium
295102	Streptomyces sp. M3	1	GCA_004125315.1	5	5	4	1	1	322.52	hyp_iolA_iolD_iolB_hyp_iolC_iolE_hyp	Actinobacteria	Actinomycetia	Streptomycetales	Streptomycetaceae	Streptomyces
295419	Rubellimicrobium thermophilum	1	GCA_000442315.1	4	4	3	1	1	455.68	pro_iolG2_iolC_iolD_hyp_iolB_pho	Proteobacteria	Alphaproteobacteria	Rhodobacterales	Roseobacteraceae	Rubellimicrobium
296199	Vibrio gigantis	2	GCA_002156475.1	12	9	4	2	1	378.53	r_iolT1_iolE_iolD_ino_iolC_iolB_d-t_iolR_iolI_iolG2_iolR_rib_gal_d-t_iolC_iolA_but_but_ace_iolE_hyp	Proteobacteria	Gammaproteobacteria	Vibrionales	Vibrionaceae	Vibrio
297318	Paenibacillus rhizosphaerae	2	GCA_001956185.1	6	6	4	2	1	432.72	r_iolA_iolC_iolB_iolE_iolD_iolG2_hyp	Firmicutes	Bacilli	Bacillales	Paenibacillaceae	Paenibacillus
299262	Tateyamaria omphalii	1	GCA_001969365.1	6	6	4	1	1	186.52	oxi_iolE_iolG1_iolD_phy_iolC_iolB_fru_iolG2_oxy	Proteobacteria	Alphaproteobacteria	Rhodobacterales	Roseobacteraceae	Tateyamaria
299618	Nocardia lijiangensis	1	GCA_001613045.1	5	5	4	1	1	227.04	col_iolD_iolB_hyp_iolC_iolE_hTH_iolX_hyp	Actinobacteria	Actinomycetia	Corynebacteriales	Nocardiaceae	Nocardia
299767	Enterobacter ludwigii	54	GCA_900068845.1	8	8	4	50	0.925926	753.41	aer_iolE_iolG1_iolD_iolC_iolR_iolB_iolA_iolI2_t	Proteobacteria	Gammaproteobacteria	Enterobacterales	Enterobacteriaceae	Enterobacter
300181	Serratia ureilytica	6	GCA_000988045.1	10	10	4	6	1	765.18	pep_iolE_iolH_iolG1_iolD_iolC_iolR_iolB_iolA_iolT1_iolI2_hyp	Proteobacteria	Gammaproteobacteria	Enterobacterales	Yersiniaceae	Serratia
300193	Phyllobacterium trifolii	1	GCA_014192095.1	8	8	4	1	1	324.77	hyp_iolB_hyp_iolE_iolD_iolC_r_hyp_iolR_iolG1_hyp_iolG2_ino_hyp_ino_ino_hyp_hyp_iolI2_r	Proteobacteria	Alphaproteobacteria	Hyphomicrobiales	Phyllobacteriaceae	Phyllobacterium
300825	Alkalihalobacillus lehensis	2	GCA_004375095.1	9	9	4	2	1	460.01	iro_iolR2_iolA_iolB_iolC_iolD_iolE_iolG1_iolJ_iolX_t	Firmicutes	Bacilli	Bacillales	Bacillaceae	Alkalihalobacillus
301092	Marinococcus halotolerans	1	GCA_000420725.1	8	8	3	1	1	338.01	tre_iolG1_hyp_r_sen_hyp_hyp_hyp_hyp_hyp_rNA_hyp_hyp_3-h_3-h_iolC_t_hyp_sol_cat_hyp_mul_r_iolS_r_iolE_iolX_iolW_iolD_iolA_hyp	Firmicutes	Bacilli	Bacillales	Bacillaceae	Marinococcus
302167	Virgibacillus dokdonensis	3	GCA_900166595.1	9	9	4	3	1	409.53	hyp_iolJ_iolD_iolC_iolB_iolA_iolR2_hyp_iolG2_put_iolX_iolE_mul	Firmicutes	Bacilli	Bacillales	Bacillaceae	Virgibacillus
304895	Catenulispora acidiphila	1	GCA_000024025.1	4	4	3	1	1	273.73	cyt_iolX_iolE_iolC_hyp_hyp_iolD_r	Actinobacteria	Actinomycetia	Catenulisporales	Catenulisporaceae	Catenulispora
304899	Actinospica acidiphila	4	GCA_000717315.1	5	5	4	4	1	265.9	hTH_iolD_iolB_hyp_iolC_hyp_fru_fru_iolE_iolG1_hyp	Actinobacteria	Actinomycetia	Catenulisporales	Actinospicaceae	Actinospica
305900	Endozoicomonas elysicola	2	GCA_000710775.1	13	9	4	2	1	357.52	l-c_iolR_fru_iolB_iolC_oxi_iolD_iolE_iolT1_hyp_t_t_iolE_hyp_thi_thi_iolR_iolB_iolG2_iolC_iolA_iolI_t	Proteobacteria	Gammaproteobacteria	Oceanospirillales	Endozoicomonadaceae	Endozoicomonas
306205	Pararheinheimera texasensis	1	GCA_000711985.1	5	5	3	1	1	569.52	r_iolB_iolR_iolC_iolD_iolA_hyp	Proteobacteria	Gammaproteobacteria	Chromatiales	Chromatiaceae	Pararheinheimera
306543	Paenibacillus harenae	1	GCA_000422465.1	6	6	4	1	1	436.8	r_iolB_iolG2_iolA_iolC_iolE_iolD_hyp	Firmicutes	Bacilli	Bacillales	Paenibacillaceae	Paenibacillus
307119	Micromonospora chaiyaphumensis	1	GCA_900091435.1	5	5	4	1	1	210.48	alp_iolG1_iolE_pHP_t_t_t_t_r_iolC_hyp_iolB_iolD_rNA	Actinobacteria	Actinomycetia	Micromonosporales	Micromonosporaceae	Micromonospora
307124	Calidithermus timidus	1	GCA_000373205.1	9	7	4	1	1	226.24	fru_iolX_iolD_iolE_fru_iolC_iolX_iolB_iolR2_hyp_iolS_iolS_put	Deinococcus-Thermus	Deinococci	Thermales	Thermaceae	Calidithermus
307251	Pseudomonas panacis	5	GCA_012986175.1	7	7	4	3	0.6	490.19	gfo_iolG1_iolD_iolI2_iolB_iolE_iolC_iolR_pLP	Proteobacteria	Gammaproteobacteria	Pseudomonadales	Pseudomonadaceae	Pseudomonas
310779	Streptomyces yanglinensis	1	GCA_900107965.1	5	5	4	1	1	239.84	gal_iolX_r_iolE_iolC_hyp_iolB_iolD_sug	Actinobacteria	Actinomycetia	Streptomycetales	Streptomycetaceae	Streptomyces
310780	Streptomyces rubidus	1	GCA_900110255.1	6	6	4	1	1	303.05	csb_iolA_iolD_iolB_fru_iolC_iolE_r_iolX_bet	Actinobacteria	Actinomycetia	Streptomycetales	Streptomycetaceae	Streptomyces
310781	Streptomyces guanduensis	1	GCA_900103985.1	6	6	4	1	1	308.25	hyp_iolA_iolD_iolB_fru_iolC_iolE_r_iolX_bet	Actinobacteria	Actinomycetia	Streptomycetales	Streptomycetaceae	Streptomyces
310782	Streptomyces paucisporeus	1	GCA_900142575.1	5	5	4	1	1	239.96	r_iolX_iolE_iolC_iolB_iolD_hyp	Actinobacteria	Actinomycetia	Streptomycetales	Streptomycetaceae	Streptomyces
311180	Yangia pacifica	2	GCA_900100725.1	7	6	4	2	1	379.07	sim_iolG1_sug_pre_iolH_iolG1_sug_qui_iolC_iolD_iolE_iolB_cyt	Proteobacteria	Alphaproteobacteria	Rhodobacterales	Roseobacteraceae	Yangia
311230	Paraburkholderia terrae	2	GCA_000739835.1	7	6	4	2	1	371.04	hig_iolB_iolE_iolD_iolC_fru_xyl_hyp_iolR_iolG2_iolG2_sul	Proteobacteria	Betaproteobacteria	Burkholderiales	Burkholderiaceae	Paraburkholderia
311231	Paraburkholderia ginsengisoli	1	GCA_000739735.1	7	6	4	1	1	369.53	hyp_iolB_iolE_iolD_iolC_fru_xyl_hyp_iolR_iolG2_iolG2_sul	Proteobacteria	Betaproteobacteria	Burkholderiales	Burkholderiaceae	Paraburkholderia
311410	Roseibium album	4	GCA_001404295.1	7	7	4	3	0.75	338.64	2-d_iolB_iolE_iolD_iolC_gal_aut_t_iolR_iolG2_iolG1_gen	Proteobacteria	Alphaproteobacteria	Hyphomicrobiales	Stappiaceae	Roseibium
311460	Anoxybacillus rupiensis	1	GCA_014196195.1	8	8	4	1	1	382.11	tra_iolB_iolJ_iolE_iolD_hyp_iolA_iolC_iolG2_r_rib_rib_rib_iolX_hyp	Firmicutes	Bacilli	Bacillales	Bacillaceae	Anoxybacillus
312026	Paraburkholderia mimosarum	4	GCA_000472825.1	7	6	4	2	0.5	368.97	met_iolB_iolE_iolD_iolC_fru_xyl_hyp_iolR_iolG2_iolG2_sul	Proteobacteria	Betaproteobacteria	Burkholderiales	Burkholderiaceae	Paraburkholderia
313589	Janibacter sp. HTCC2649	1	GCA_000152705.1	8	7	4	1	1	263.69	r_iolX_iolE_iolC_hyp_iolB_iolD_iolG1_iolA_hyp_iolG1_r	Actinobacteria	Actinomycetia	Micrococcales	Intrasporangiaceae	Janibacter
314235	Phyllobacterium brassicacearum	2	GCA_004362695.1	8	8	4	2	1	328.7	hyp_iolB_hyp_iolE_iolD_iolC_hyp_tra_iolR_iolG1_unc_iolG2_hyp_t_t_t_hyp_phy_hyp_iolI2_r	Proteobacteria	Alphaproteobacteria	Hyphomicrobiales	Phyllobacteriaceae	Phyllobacterium
314236	Phyllobacterium bourgognense	1	GCA_003337575.1	8	8	4	1	1	324.07	r_iolI2_pho_hyp_glu_hyp_hyp_t_t_hyp_t_iolG2_xRE_iolG1_iolR_tra_hyp_iolC_iolD_iolE_hyp_iolB_hyp	Proteobacteria	Alphaproteobacteria	Hyphomicrobiales	Phyllobacteriaceae	Phyllobacterium
314237	Phyllobacterium leguminum	1	GCA_003217235.1	8	7	4	1	1	368.84	hyp_iolG1_iolA_hyd_iolB_iolE_iolD_iolC_iolG1_hyp_t_t_t_iolG2_r	Proteobacteria	Alphaproteobacteria	Hyphomicrobiales	Phyllobacteriaceae	Phyllobacterium
314262	Roseobacter sp. MED193	1	GCA_000152965.1	6	6	4	1	1	378.33	aBC_iolG1_hyp_hyp_iolG2_iolC_iolD_iolE_iolB_tRm	Proteobacteria	Alphaproteobacteria	Rhodobacterales	Roseobacteraceae	Roseobacter
314330	Enterobacter sp. DC1	1	GCA_000568075.1	8	8	4	1	1	555.45	hyp_iolB_iolE_iolC_iolG1_rib_rib_d-r_iolG2_iolD_iolA_iolR_hyp	Proteobacteria	Gammaproteobacteria	Enterobacterales	Enterobacteriaceae	Enterobacter
314722	Pseudoxanthomonas suwonensis	1	GCA_000526975.1	8	7	4	1	1	405.43	per_iolG2_iolG2_iolR_iolC_iolD_iolE_iolB_iolA_mem	Proteobacteria	Gammaproteobacteria	Xanthomonadales	Xanthomonadaceae	Pseudoxanthomonas
315423	Palleronia marisminoris	2	GCA_900113405.1	7	7	4	2	1	333.01	hyd_iolG2_iolG1_iolR_t_t_t_iolC_iolD_iolE_iolB_glu	Proteobacteria	Alphaproteobacteria	Rhodobacterales	Roseobacteraceae	Palleronia
316068	Leadbetterella byssophila	1	GCA_000166395.1	6	6	4	1	1	320.68	fru_iolB_iolC_iolD_t_iolA_iolE_iolG2_rNA	Bacteroidetes	Cytophagia	Cytophagales	Spirosomaceae	Leadbetterella
316330	Microbispora sp. ATCC PTA-5024	1	GCA_000511135.2	5	5	4	1	1	245.28	hyp_iolD_iolB_deo_iolC_iolE_iolX_r	Actinobacteria	Actinomycetia	Streptosporangiales	Streptosporangiaceae	Microbispora
317010	Enterococcus canintestini	1	GCA_002269685.1	4	4	3	1	1	335.48	hyp_iolF_hyp_aTPase_hyp_2-h_hyp_alc_iolD_iolC_iolB_ami	Firmicutes	Bacilli	Lactobacillales	Enterococcaceae	Enterococcus
317659	Pseudomonas syringae pv. coryli	2	GCA_001400235.1	4	4	3	1	0.5	462.5	iolC_iolE_iolB_iolA	Proteobacteria	Gammaproteobacteria	Pseudomonadales	Pseudomonadaceae	Pseudomonas
317664	Quadrisphaera granulorum	2	GCA_003149145.1	6	6	4	2	1	205.5	r_iolE_iolX_iolC_tra_iolB_iolD_iolA	Actinobacteria	Actinomycetia	Kineosporiales	Kineosporiaceae	Quadrisphaera
318425	Mycolicibacterium aromaticivorans	1	GCA_000559085.2	9	8	4	1	1	207.82	sho_iolH_iolG1_iolE_iolD_iolB_hyp_iolC_r_hyd_t_t_t_hyp_iolU_iolE_iolX_phy	Actinobacteria	Actinomycetia	Corynebacteriales	Mycobacteriaceae	Mycolicibacterium
319054	Janibacter anophelis	1	GCA_001570945.1	8	7	4	1	1	263.21	hTH_iolX_iolE_iolC_hyp_iolB_iolD_hyp_hyp_vit_iolG1_iolA_hyp_mon_hyp_nap_rho_rib_iolX_put	Actinobacteria	Actinomycetia	Micrococcales	Intrasporangiaceae	Janibacter
319475	Clostridium lundense	1	GCA_000619945.1	8	8	4	1	1	328.82	acy_iolR2_1,3_iolJ_iolC_iolB_iolD_iolG2_iolE_iolX_put	Firmicutes	Clostridia	Eubacteriales	Clostridiaceae	Clostridium
319501	Brevibacillus sp. WF146	1	GCA_001673705.1	10	9	4	1	1	313.34	2-k_iolA_ext_r_iolC_iolB_iolE_iolD_iolI_t_t_rhi_iolX_iolX_iolW_r_hyp_hyp_hyp_cit_iolT1	Firmicutes	Bacilli	Bacillales	Paenibacillaceae	Brevibacillus
320778	Photobacterium ganghwense	2	GCA_003025595.1	8	7	4	2	1	611.34	por_iolB_iolD_iolC_iolE_sul_iolG2_t_cyc_dNA_iolR_iolR_gfo_iolA_s9	Proteobacteria	Gammaproteobacteria	Vibrionales	Vibrionaceae	Photobacterium
320799	Gordonia soli	1	GCA_000334455.1	13	10	4	1	1	226.18	put_iolX_iolE_iolU_r_t_t_t_t_iolX_iolC_hyp_iolB_iolD_iolE_iolG1_iolH_iolA_iolW_r_iolX_put	Actinobacteria	Actinomycetia	Corynebacteriales	Gordoniaceae	Gordonia
321267	Shimia marina	2	GCA_001458175.1	8	6	4	2	1	309.32	put_iolB_iolE_iolD_iolC_rib_xyl_aBC_iolR_iolG2_iolG2_hyp_iolD_suc	Proteobacteria	Alphaproteobacteria	Rhodobacterales	Roseobacteraceae	Shimia
321317	Sphaerisporangium rubeum	1	GCA_014207705.1	5	5	4	1	1	250.88	mFS_iolD_iolB_dhn_iolC_iolE_iolX_hyp	Actinobacteria	Actinomycetia	Streptosporangiales	Streptosporangiaceae	Sphaerisporangium
321662	Pseudomonas moraviensis	1	GCA_013408895.1	9	8	4	1	1	465.17	put_iolG1_iolD_iolI2_iolA_iolB_iolE_iolC_iolR_iolG1_hyp	Proteobacteria	Gammaproteobacteria	Pseudomonadales	Pseudomonadaceae	Pseudomonas
321846	Pseudomonas simiae	11	GCA_000698265.1	7	7	4	10	0.909091	488.84	r_iolR_iolC_iolE_iolB_iolI2_iolD_iolG1_oxi	Proteobacteria	Gammaproteobacteria	Pseudomonadales	Pseudomonadaceae	Pseudomonas
321895	Paraburkholderia silvatlantica	5	GCA_003096715.1	7	6	4	5	1	369.59	tus_iolG2_iolG2_iolR_t_t_t_iolC_iolD_iolE_iolB_met	Proteobacteria	Betaproteobacteria	Burkholderiales	Burkholderiaceae	Paraburkholderia
323621	Shinella granuli	1	GCA_004341885.1	6	6	4	1	1	351.67	pol_iolB_iolE_iolD_iolC_iolR_iolG1_sel	Proteobacteria	Alphaproteobacteria	Hyphomicrobiales	Rhizobiaceae	Shinella
324057	Paenibacillus sp. JDR-2	1	GCA_000023585.1	7	7	4	1	1	375.29	put_reiD_ext_bin_bin_con_int_tra_gly_iolD_iolE_iolC_iolA_iolG2_iolB_r	Firmicutes	Bacilli	Bacillales	Paenibacillaceae	Paenibacillus
324767	Bacillus infantis	1	GCA_009935585.1	6	6	4	1	1	421.03	hyp_iolB_iolE_iolD_iolA_iolC_iolG2_r	Firmicutes	Bacilli	Bacillales	Bacillaceae	Bacillus
324768	Metabacillus idriensis	1	GCA_009674765.1	7	7	4	1	1	432.7	iDE_iolX_aTP_t_sub_r_iolG2_iolC_iolA_iolD_iolE_iolB_t	Firmicutes	Bacilli	Bacillales	Bacillaceae	Metabacillus
324833	Streptomyces lasalocidi	1	GCA_005280215.1	5	5	4	1	1	341.04	hyp_iolA_iolD_iolB_deo_iolC_iolE_r	Actinobacteria	Actinomycetia	Streptomycetales	Streptomycetaceae	Streptomyces
324854	Metabacillus niabensis	1	GCA_902829255.1	11	11	4	1	1	391.76	iolR2_iolH_iolI_iolG1_iolT1_iolE_inn_iolJ_iolD_iolC_iolB_iolA_hyp	Firmicutes	Bacilli	Bacillales	Bacillaceae	Metabacillus
324855	Streptomyces marokkonensis	1	GCA_008312835.1	8	7	4	1	1	207.41	hTH_iolD_iolB_hyp_iolC_hyp_fru_fru_iolE_iolG1_iolU_iolX_3-o_hyp_hyp_hyp_iolX_hyp	Actinobacteria	Actinomycetia	Streptomycetales	Streptomycetaceae	Streptomyces
324952	Streptosporangium canum	1	GCA_900113865.1	4	4	3	1	1	139.38	r_iolX_iolE_iolC_hyp_iolB	Actinobacteria	Actinomycetia	Streptosporangiales	Streptosporangiaceae	Streptosporangium
326474	Caballeronia humi	2	GCA_001544475.2	4	4	4	1	0.5	513.85	t_iolC_iolD_iolE_iolB_t	Proteobacteria	Betaproteobacteria	Burkholderiales	Burkholderiaceae	Caballeronia
326475	Caballeronia telluris	1	GCA_001544495.2	7	6	4	1	1	378.39	sir_iolG2_iolG2_iolR_t_t_t_iolC_iolD_iolE_iolB_t	Proteobacteria	Betaproteobacteria	Burkholderiales	Burkholderiaceae	Caballeronia
326476	Caballeronia choica	1	GCA_001544535.2	7	6	4	1	1	379.51	sir_iolG2_iolG2_iolR_t_t_t_iolC_iolD_iolE_iolB	Proteobacteria	Betaproteobacteria	Burkholderiales	Burkholderiaceae	Caballeronia
328049	Nocardia jejuensis	1	GCA_001613145.1	5	5	4	1	1	226.56	arg_iolX_hTH_iolE_d-t_xyl_fru_iolC_hyp_iolB_iolD_hyp	Actinobacteria	Actinomycetia	Corynebacteriales	Nocardiaceae	Nocardia
328839	Azospirillum melinis	1	GCA_013340935.1	6	6	4	1	1	537.85	sub_iolG1_iolC_iolD_iolE_iolA_iolB_hyp	Proteobacteria	Alphaproteobacteria	Rhodospirillales	Azospirillaceae	Azospirillum
329524	Streptomyces albidochromogenes	1	GCA_005981925.1	5	5	4	1	1	330.38	hyp_iolA_iolD_iolB_hyp_iolC_iolE_hyp	Actinobacteria	Actinomycetia	Streptomycetales	Streptomycetaceae	Streptomyces
329858	Cohnella thermotolerans	1	GCA_000429825.1	6	6	3	1	1	352.05	r_iolG2_iolB_iolE_iolD_iolI_rib_gal_hTH_r_hTH_hyp_reiD	Firmicutes	Bacilli	Bacillales	Paenibacillaceae	Cohnella
330834	Tetrasphaera jenkinsii	1	GCA_001046875.1	7	6	4	1	1	209.56	r_iolX_iolB_con_iolC_r_hyd_put_iolG2_iolX_con_iolD_hyp_pre_iolE_r	Actinobacteria	Actinomycetia	Micrococcales	Intrasporangiaceae	Tetrasphaera
332249	Truepera radiovictrix	1	GCA_000092425.1	9	8	4	1	1	267.26	iro_iolJ_iolC_bet_iolA_iolB_iolE_pro_iolX_iolD_iolX_t_inn_t_iolR2_pro	Deinococcus-Thermus	Deinococci	Trueperales	Trueperaceae	Truepera
332411	Aquitalea magnusonii	5	GCA_013911085.1	11	10	4	3	0.6	370.33	sPO_iolA_iolB_iolE_iolC_iolR_t_t_t_t_iolD_r_iolH_iolI2_iolG1_iolG2_iolG2_ace	Proteobacteria	Betaproteobacteria	Neisseriales	Chromobacteriaceae	Aquitalea
332524	Actinomyces ruminicola	3	GCA_900103565.1	13	11	4	2	0.666667	254.98	r_iolX_iolE_s-(_r_iolG2_sug_iolT1_iolH_iolG1_iolE_iolA_iolD_iolB_hyp_iolC_r_tra_iolX_r_iolW_sug	Actinobacteria	Actinomycetia	Actinomycetales	Actinomycetaceae	Actinomyces
332949	Enterococcus silesiacus	1	GCA_001886225.1	8	8	4	1	1	399.5	hyp_iolR2_iolA_iolB_iolC_iolD_iolG1_iolX_iolE_t	Firmicutes	Bacilli	Lactobacillales	Enterococcaceae	Enterococcus
332950	Enterococcus termitis	3	GCA_002140675.1	8	8	4	3	1	398.71	hyp_iolR2_iolA_iolB_iolC_iolD_iolG1_iolX_iolE_sSS	Firmicutes	Bacilli	Lactobacillales	Enterococcaceae	Enterococcus
333138	Alkalihalobacillus okhensis	1	GCA_000787375.1	7	7	4	1	1	460.44	t_iolA_r_r_iolR2_iolJ_iolE_iolD_iolC_iolB_t	Firmicutes	Bacilli	Bacillales	Bacillaceae	Alkalihalobacillus
333962	Providencia heimbachae	4	GCA_001655055.1	9	9	4	3	0.75	521.14	hyp_iolR_iolA_iolD_iolG2_iolT1_pTS_iolG1_iolC_iolE_iolB_nAD	Proteobacteria	Gammaproteobacteria	Enterobacterales	Morganellaceae	Providencia
333965	Providencia vermicola	1	GCA_010748935.1	9	9	4	1	1	526.53	sDR_iolT1_r_gly_glu_r_hyp_iolR_iolA_iolD_iolG2_t_cyc_3'-_iolG1_iolC_iolE_iolB_cla	Proteobacteria	Gammaproteobacteria	Enterobacterales	Morganellaceae	Providencia
334253	Gracilibacillus orientalis	1	GCA_900114645.1	8	8	4	1	1	407.14	r_iolE_iolG2_iolJ_iolD_iolC_iolB_iolA_iolR2_two	Firmicutes	Bacilli	Bacillales	Bacillaceae	Gracilibacillus
334542	Rhodococcus qingshengii	11	GCA_001646745.1	12	9	4	6	0.545455	239.89	put_iolA_iolH_iolG1_iolE_iolD_iolB_hyp_iolC_hTH_iolX_put_rif_hyp_hyp_hyp_2-o_iolX_r_hyp_rib_fru_iolU_iolE_iolX_3-o	Actinobacteria	Actinomycetia	Corynebacteriales	Nocardiaceae	Rhodococcus
335020	Mesorhizobium albiziae	1	GCA_900114255.1	7	7	4	1	1	348.77	r_iolB_hyp_iolE_iolD_iolC_iolG2_nAD_iolR_sim_rib_rib_iolG1_yid	Proteobacteria	Alphaproteobacteria	Hyphomicrobiales	Phyllobacteriaceae	Mesorhizobium
335286	Brucella oryzae	2	GCA_012103035.1	6	5	3	1	0.5	229.48	dUF_iolG2_iolR_iolC_iolD_iolD_iolE_5-d	Proteobacteria	Alphaproteobacteria	Hyphomicrobiales	Brucellaceae	Brucella
335973	Arthrobacter subterraneus	1	GCA_900099735.1	12	9	4	1	1	240.82	gly_iolA_ars_hyp_car_thi_hyp_hyp_unc_pol_iolX_hyd_iolX_r_sug_iolX_r_t_t_t_t_r_iolB_iolT1_iolH_iolG1_iolE_iolA_iolD_hyp_iolC_tau	Actinobacteria	Actinomycetia	Micrococcales	Micrococcaceae	Arthrobacter
336292	Paracoccus tibetensis	1	GCA_900102505.1	7	7	4	1	1	366.33	ino_iolH_iolG1_iolI2_iolC_iolD_iolE_iolB_hyp	Proteobacteria	Alphaproteobacteria	Rhodobacterales	Rhodobacteraceae	Paracoccus
336628	Amycolatopsis umgeniensis	1	GCA_014205155.1	5	5	4	1	1	226.9	hyp_iolX_r_iolE_sim_sim_sim_iolC_iolB_iolD_3-h	Actinobacteria	Actinomycetia	Pseudonocardiales	Pseudonocardiaceae	Amycolatopsis
337895	Actinomadura hallensis	1	GCA_006716765.1	5	5	4	1	1	250.24	dea_iolX_iolE_iolC_iolB_iolD_t	Actinobacteria	Actinomycetia	Streptosporangiales	Thermomonosporaceae	Actinomadura
338565	Erwinia tasmaniensis	1	GCA_000026185.1	9	9	4	1	1	730.43	con_iolE_iolH_iolG1_iolD_iolC_iolR_iolB_iolA_hyp_iolI2_put	Proteobacteria	Gammaproteobacteria	Enterobacterales	Erwiniaceae	Erwinia
340320	Leucobacter luti	3	GCA_004339635.1	16	10	4	2	0.666667	227.14	ami_iolU_hyp_nAD_iolU_iolE_iolX_dHA_t_t_t_d-3_2-d_iolD_iolA_sug_r_hyd_iolX_r_iolX_sug_r_iolT1_hyp_hyp_iolH_iolG1_iolE_iolD_iolB_iolA_dhn_iolC_r	Actinobacteria	Actinomycetia	Micrococcales	Microbacteriaceae	Leucobacter
342113	Burkholderia oklahomensis	9	GCA_000170375.1	7	6	4	8	0.888889	365.97	sul_iolG2_iolG2_iolR_hyp_xyl_fru_iolC_iolD_iolE_iolB_hyp	Proteobacteria	Betaproteobacteria	Burkholderiales	Burkholderiaceae	Burkholderia
342230	Amycolatopsis taiwanensis	1	GCA_000519205.1	7	6	4	1	1	304.47	d-a_iolC_kHG_hyp_inn_glu_hyp_hyp_hyp_hyp_2-s_hyp_iolG1_iolE_iolA_iolD_iolB_iolC_cat	Actinobacteria	Actinomycetia	Pseudonocardiales	Pseudonocardiaceae	Amycolatopsis
342944	Sinobaca qinghaiensis	1	GCA_003610495.1	13	12	4	1	1	363.77	hyp_iolA_hyp_hyp_r_spe_r_iolJ_iolR2_tau_iolI_iolG1_iolE_iolD_iolC_iolB_iolT1_iolH_iolA_r_iolS_hel	Firmicutes	Bacilli	Bacillales	Sporolactobacillaceae	Sinobaca
342950	Parashewanella spongiae	2	GCA_003676335.1	4	4	3	2	1	643.85	hyp_iolC_iolD_iolE_iolA_hyp	Proteobacteria	Gammaproteobacteria	Alteromonadales	Shewanellaceae	Parashewanella
343517	Paenibacillus barengoltzii	4	GCA_004000745.1	6	6	4	4	1	433.23	r_iolB_iolG2_iolA_iolC_iolE_iolD_hyp	Firmicutes	Bacilli	Bacillales	Paenibacillaceae	Paenibacillus
343985	Pseudomonas sp. L13	1	GCA_009935965.1	7	7	4	1	1	491	gfo_iolG1_iolD_iolI2_iolB_iolE_iolC_iolR_hyp	Proteobacteria	Gammaproteobacteria	Pseudomonadales	Pseudomonadaceae	Pseudomonas
344882	Pseudoxanthomonas dokdonensis	1	GCA_001431405.1	8	7	4	1	1	407.41	sug_iolA_iolB_iolE_iolD_iolC_iolR_iolG2_iolG2_hyp	Proteobacteria	Gammaproteobacteria	Xanthomonadales	Xanthomonadaceae	Pseudoxanthomonas
345309	Luteibacter yeojuensis	2	GCA_000964085.1	8	7	4	2	1	417.06	t_iolG2_iolG2_iolR_t_aTPase_t_iolC_iolD_iolE_iolB_iolA_porin	Proteobacteria	Gammaproteobacteria	Xanthomonadales	Rhodanobacteraceae	Luteibacter
345341	Kutzneria sp. 744	1	GCA_000568255.1	5	5	4	1	1	229.94	r_iolX_iolE_t_t_t_iolC_deo_iolB_iolD_sec	Actinobacteria	Actinomycetia	Pseudonocardiales	Pseudonocardiaceae	Kutzneria
346045	Amycolatopsis benzoatilytica	1	GCA_000383915.1	3	3	3	1	1	341.73	mul_iolD_iolB_hyp_iolC_hTH	Actinobacteria	Actinomycetia	Pseudonocardiales	Pseudonocardiaceae	Amycolatopsis
346911	Labrys okinawensis	1	GCA_002982075.1	7	7	4	1	1	351.9	hyp_iolG1_hyp_iolR_iolG2_iolC_iolD_iolE_iolB_por	Proteobacteria	Alphaproteobacteria	Hyphomicrobiales	Xanthobacteraceae	Labrys
347481	Asticcacaulis benevestitus	2	GCA_000376105.1	6	6	4	2	1	379.13	hyp_iolG2_iolR_iolC_iolD_iolE_iolB_hyp	Proteobacteria	Alphaproteobacteria	Caulobacterales	Caulobacteraceae	Asticcacaulis
347534	Zobellella denitrificans	1	GCA_002407485.1	6	6	3	1	1	580.78	r_iolR_iolG1_iolC_iolD_iolE_iolA_mal	Proteobacteria	Gammaproteobacteria	Aeromonadales	Aeromonadaceae	Zobellella
348582	Propionicicella superfundia	1	GCA_000423465.1	6	6	4	1	1	308.35	col_iolE_iolX_tra_hTH_iolC_hyp_iolB_iolD_iolA_hyp	Actinobacteria	Actinomycetia	Propionibacteriales	Nocardioidaceae	Propionicicella
348818	Streptacidiphilus oryzae	1	GCA_000744815.1	7	7	4	1	1	233.46	hyp_iolS_5-k_iolX_iolG1_iolE_iolC_hyp_iolB_iolD_ent	Actinobacteria	Actinomycetia	Streptomycetales	Streptomycetaceae	Streptacidiphilus
348824	Rhizobium favelukesii	2	GCA_000419725.1	6	6	4	2	1	359.25	rho_iolG1_iolR_iolC_iolD_iolE_iolB_hyp	Proteobacteria	Alphaproteobacteria	Hyphomicrobiales	Rhizobiaceae	Rhizobium
351614	Xenorhabdus stockiae	1	GCA_002632825.1	10	8	4	1	1	488.51	2-o_iolA_5-c_3,4_iolA_2-h_2-h_r_iolR_iolA_iolD_iolG2_sod_iolG1_iolC_iolE_iolB_cyt	Proteobacteria	Gammaproteobacteria	Enterobacterales	Morganellaceae	Xenorhabdus
351656	Xenorhabdus vietnamensis	1	GCA_002127535.1	7	7	4	1	1	621.63	ami_iolR_iolA_iolD_lip_6-a_ser_iolG2_sod_iolC_iolE_iolB_r	Proteobacteria	Gammaproteobacteria	Enterobacterales	Morganellaceae	Xenorhabdus
351671	Xenorhabdus doucetiae	2	GCA_008124675.1	7	7	4	1	0.5	626.19	win_iolR_iolA_iolD_cub_iolG2_sSS_iolC_iolE_iolB_cyt	Proteobacteria	Gammaproteobacteria	Enterobacterales	Morganellaceae	Xenorhabdus
351672	Xenorhabdus griffiniae	1	GCA_001028135.1	7	6	4	1	1	504.16	all_iolB_iolE_iolC_iolG2_iolD_hyp_deo_alc_hom_2-h_2-h_iolA_3,4_5-c_iolA_2-o	Proteobacteria	Gammaproteobacteria	Enterobacterales	Morganellaceae	Xenorhabdus
351673	Xenorhabdus cabanillasii	3	GCA_003386665.1	10	8	4	2	0.666667	487.68	2-o_iolA_5-c_3,4_iolA_5-c_5-c_r_dHA_iolR_iolA_iolD_iolG2_sSS_iolG1_iolC_iolE_iolB_cyt	Proteobacteria	Gammaproteobacteria	Enterobacterales	Morganellaceae	Xenorhabdus
351674	Xenorhabdus miraniensis	1	GCA_002632615.1	6	6	4	1	1	590.78	hyp_iolB_iolE_iolC_sod_iolG2_iolD_met_iolR_ami	Proteobacteria	Gammaproteobacteria	Enterobacterales	Morganellaceae	Xenorhabdus
351675	Xenorhabdus mauleonii	2	GCA_002632685.1	4	4	3	2	1	385.58	aTP_iolG2_iolC_iolE_iolB_r	Proteobacteria	Gammaproteobacteria	Enterobacterales	Morganellaceae	Xenorhabdus
351676	Xenorhabdus kozodoii	1	GCA_002632875.1	9	7	4	1	1	529.37	2-o_iolA_5-c_3,4_iolA_2-h_2-h_r_sho_pep_iolR_iolA_iolD_iolG2_sod_iolC_iolE_iolB_cyt	Proteobacteria	Gammaproteobacteria	Enterobacterales	Morganellaceae	Xenorhabdus
351679	Xenorhabdus hominickii	2	GCA_001721185.1	10	8	4	2	1	487.24	2-o_iolA_5-c_3,4_iolA_2-h_2-h_r_iolR_iolA_iolD_iolG2_t_iolG1_iolC_iolE_iolB_r	Proteobacteria	Gammaproteobacteria	Enterobacterales	Morganellaceae	Xenorhabdus
352211	Streptomyces sp. AcH 505	1	GCA_000818175.1	6	6	3	1	1	266.27	r_iolX_hyp_iolI_hel_cit_cop_r_iolE_deo_iolB_iolD_iolA_t	Actinobacteria	Actinomycetia	Streptomycetales	Streptomycetaceae	Streptomyces
352475	Shinella zoogloeoides	1	GCA_009826855.1	5	5	4	1	1	411.88	pHB_iolB_iolE_iolD_iolC_iolR_hyp	Proteobacteria	Alphaproteobacteria	Hyphomicrobiales	Rhizobiaceae	Shinella
352869	Nocardia gamkensis	3	GCA_001612985.1	5	5	4	3	1	234.6	col_iolD_iolB_hyp_iolC_fru_t_hyp_iolE_rib_iolX_hyp	Actinobacteria	Actinomycetia	Corynebacteriales	Nocardiaceae	Nocardia
355249	Streptomyces sp. Tu6071	1	GCA_000213055.1	5	5	4	1	1	308.02	r_iolE_put_iolC_iolB_iolD_iolA_t	Actinobacteria	Actinomycetia	Streptomycetales	Streptomycetaceae	Streptomyces
355930	Yonghaparkia alkaliphila	1	GCA_014137945.1	7	7	4	1	1	300.5	sug_iolC_hyp_iolA_iolB_iolD_iolE_iolG1_iolH_aBC	Actinobacteria	Actinomycetia	Micrococcales	Microbacteriaceae	Yonghaparkia
356145	Nocardia ninae	1	GCA_007990755.1	5	5	4	1	1	237.86	hyp_iolX_r_iolE_t_t_t_iolC_hyp_iolB_iolD	Actinobacteria	Actinomycetia	Corynebacteriales	Nocardiaceae	Nocardia
356658	Peribacillus kribbensis	1	GCA_000430765.1	16	13	4	1	1	296.84	hyp_iolX_iolE_reiD_iolX_rib_gal_xyl_iolR2_iolJ_iolI_iolH_iolG1_iolT1_iolT1_hyp_iolE_iolD_iolC_iolB_iolA_bet	Firmicutes	Bacilli	Bacillales	Bacillaceae	Peribacillus
356662	Leeia oryzae	1	GCA_000376945.1	8	6	4	1	1	341.57	n-a_iolE_iolG2_iolG2_hyp_iolG1_xyl_fru_iolC_iolD_iolE_iolB_hyp	Proteobacteria	Betaproteobacteria	Neisseriales	Chromobacteriaceae	Leeia
359110	Pseudomonas extremaustralis	6	GCA_000242115.2	6	6	4	5	0.833333	543.55	oxi_iolG1_iolD_iolB_iolE_iolC_iolR_mem	Proteobacteria	Gammaproteobacteria	Pseudomonadales	Pseudomonadaceae	Pseudomonas
359158	Actinomadura rudentiformis	1	GCA_008923185.1	5	5	4	1	1	239.28	t_iolD_iolB_iolC_iolE_iolX_nit	Actinobacteria	Actinomycetia	Streptosporangiales	Thermomonosporaceae	Actinomadura
359159	Nonomuraea candida	1	GCA_000725485.1	4	4	4	1	1	259.05	ino_iolE_hyp_sn-_hyp_hyp_hyp_iolC_hyp_iolB_iolD_put	Actinobacteria	Actinomycetia	Streptosporangiales	Streptosporangiaceae	Nonomuraea
360086	Lentzea kentuckyensis	1	GCA_002150765.1	6	6	4	1	1	303.17	hyp_iolD_iolB_hyp_iolC_fru_rib_hyp_iolE_iolX_cat_iolA_hyp	Actinobacteria	Actinomycetia	Pseudonocardiales	Pseudonocardiaceae	Lentzea
360313	Ochrobactrum sp. CDB2	1	GCA_000344725.1	7	7	4	1	1	355.9	hyp_iolG2_iolR_iolC_iolD_iolE_iolB_ino_t_t_iro_iolA_r	Proteobacteria	Alphaproteobacteria	Hyphomicrobiales	Brucellaceae	Ochrobactrum
361041	Devosia soli	1	GCA_000970455.1	7	6	4	1	1	340.94	r_iolG2_mem_iolR_iolC_iolD_iolE_hyp_iolB_hyp_iolG2_r	Proteobacteria	Alphaproteobacteria	Hyphomicrobiales	Devosiaceae	Devosia
361575	Pseudarthrobacter phenanthrenivorans	4	GCA_006494475.1	11	9	4	2	0.5	266.91	tau_iolC_deo_iolD_iolA_iolE_iolG1_iolH_iolT1_t_t_t_iolG1_iolX_tIM_iolX_r_t_iolB_r	Actinobacteria	Actinomycetia	Micrococcales	Micrococcaceae	Pseudarthrobacter
362257	Streptomyces vietnamensis	1	GCA_000830005.1	5	5	4	1	1	328.66	gNA_iolA_iolD_iolB_iolC_iolE_r	Actinobacteria	Actinomycetia	Streptomycetales	Streptomycetaceae	Streptomyces
362649	Microbacterium thalassium	1	GCA_014208045.1	10	9	3	1	1	264.77	sug_iolX_r_iolW_sim_sim_sim_iolC_dhn_iolA_iolB_iolD_iolG1_iolH_nAD_iolT1_phe_ami_acy_3-o_r_sho_iolA_r	Actinobacteria	Actinomycetia	Micrococcales	Microbacteriaceae	Microbacterium
363259	Kaistia granuli	1	GCA_000380505.1	7	7	4	1	1	352.83	dTD_iolG2_iolG1_fru_t_hyp_iolR_iolC_iolD_iolE_iolB_hyp	Proteobacteria	Alphaproteobacteria	Hyphomicrobiales	Kaistiaceae	Kaistia
363277	Ktedonobacter racemifer	1	GCA_000178855.1	6	6	4	1	1	338.48	r_iolB_iolC_iolD_iolA_iolE_iolG2_tag	Chloroflexi	Ktedonobacteria	Ktedonobacterales	Ktedonobacteraceae	Ktedonobacter
363832	Solirubrobacter soli	1	GCA_000423665.1	7	6	4	1	1	279.21	hTH_iolE_hyp_hyp_fru_iolX_iolX_3-a_gDP_iolC_iolD_iolB_iolA_hyp	Actinobacteria	Thermoleophilia	Solirubrobacterales	Solirubrobacteraceae	Solirubrobacter
363841	Sphingopyxis panaciterrae	1	GCA_011762125.1	6	6	4	1	1	388	hyp_iolG2_iolR_iolC_iolD_iolE_iolB	Proteobacteria	Alphaproteobacteria	Sphingomonadales	Sphingomonadaceae	Sphingopyxis
363858	Paenibacillus massiliensis	1	GCA_000426545.1	7	7	4	1	1	410.67	r_iolC_iolA_iolD_iolE_uns_iolG2_iolB_reiD_hyp	Firmicutes	Bacilli	Bacillales	Paenibacillaceae	Paenibacillus
363867	Aeromicrobium ginsengisoli	1	GCA_004134905.2	8	7	4	1	1	280.84	tIM_iolX_iolG1_iolX_t_t_t_iolA_iolD_iolB_ald_iolC_iolE_r	Actinobacteria	Actinomycetia	Propionibacteriales	Nocardioidaceae	Aeromicrobium
363870	Weizmannia ginsengihumi	3	GCA_000526655.1	12	11	4	2	0.666667	371.13	hyp_iolR2_iolA_iolB_iolC_iolD_iolE_iolT1_iolG1_iolH_iolI_iolJ_hyp_hyp_kip_kin_r_hyp_iolC_t	Firmicutes	Bacilli	Bacillales	Bacillaceae	Weizmannia
363872	Ectobacillus panaciterrae	1	GCA_000430785.1	23	13	4	1	1	346.53	r_iolT1_iolE_iolW_iolA_iolB_iolC_iolD_iolH_iolJ_inn_iolS_hyp_hyp_iolW_iolT1_hyp_reiD_r_iolA_iolB_iolC_iolD_iolE_iolT1_iolG1_iolH_iolI_iolJ_inn	Firmicutes	Bacilli	Bacillales	Bacillaceae	Ectobacillus
363953	Chelatococcus sambhunathii	2	GCA_001418005.1	7	7	4	2	1	343.84	hyp_iolG1_iolR_hyp_xyl_fru_iolC_iolD_iolE_iolB_iolG2_ada	Proteobacteria	Alphaproteobacteria	Hyphomicrobiales	Chelatococcaceae	Chelatococcus
364199	Paracoccus homiensis	1	GCA_900111675.1	5	5	4	1	1	409.04	r_iolG2_t_t_t_iolC_iolD_iolE_iolB_hyd	Proteobacteria	Alphaproteobacteria	Rhodobacterales	Rhodobacteraceae	Paracoccus
364200	Cognatiyoonia koreensis	1	GCA_900109295.1	6	6	4	1	1	191.13	hyp_iolG2_fru_iolB_iolC_iolD_iolG1_iolE_pre	Proteobacteria	Alphaproteobacteria	Rhodobacterales	Rhodobacteraceae	Cognatiyoonia
364298	Janibacter hoylei	2	GCA_004025845.1	8	7	4	2	1	255.9	r_iolX_iolE_iolC_deo_iolB_iolD_t_t_t_iolG1_iolA_lys_fer_iolX_nAD	Actinobacteria	Actinomycetia	Micrococcales	Intrasporangiaceae	Janibacter
364317	Verminephrobacter eiseniae	1	GCA_000015565.1	7	5	4	1	1	334.94	gly_iolE_r_r_inn_t_lmb_xyl_iolG2_con_pro_oxi_r_inn_iolG2_xyl_t_inn_r_t_unc_r_r_iolC_iolD_iolE_iolB_r	Proteobacteria	Betaproteobacteria	Burkholderiales	Comamonadaceae	Verminephrobacter
364410	Granulibacter bethesdensis	4	GCA_000576145.2	8	8	4	4	1	406.2	put_iolA_iolB_iolE_iolD_iolC_iolG2_hyp_iolR_iolT1_hyp	Proteobacteria	Alphaproteobacteria	Rhodospirillales	Acetobacteraceae	Granulibacter
365349	Pelosinus fermentans	5	GCA_000271665.2	13	12	4	5	1	358.33	fAD_iolA_hyp_int_hyp_iolR2_iolA_iolJ_coe_alc_iolC_iolB_iolE_iolD_iolT1_iolG1_iolH_r_iolI_iolG2_maj	Firmicutes	Negativicutes	Selenomonadales	Sporomusaceae	Pelosinus
365489	Dyadobacter beijingensis	1	GCA_000382205.1	6	6	4	1	1	352.15	put_iolB_iolC_iolA_iolG2_t_fru_iolD_iolE_hyp	Bacteroidetes	Cytophagia	Cytophagales	Spirosomaceae	Dyadobacter
366533	Loktanella atrilutea	1	GCA_900128995.1	6	6	4	1	1	351.57	hyd_iolB_iolE_iolD_iolC_iolG1_t_t_t_iolG2_r	Proteobacteria	Alphaproteobacteria	Rhodobacterales	Roseobacteraceae	Loktanella
366586	Ruania albidiflava	1	GCA_000421225.1	4	4	3	1	1	262.77	gal_iolS_hyp_hyp_hyp_ars_hyp_mul_spe_hyp_hyp_hyp_iolD_iolB_hyp_iolC_hTH	Actinobacteria	Actinomycetia	Micrococcales	Ruaniaceae	Ruania
366618	Haematobacter genomosp. 1	1	GCA_002196855.1	7	7	4	1	1	305.33	t_iolB_iolE_iolD_iolC_iolG1_t_aTPase_r_xyl_iolG2_r_r_hyp_fAD_fAD_iolT1_hyp	Proteobacteria	Alphaproteobacteria	Rhodobacterales	Rhodobacteraceae	Haematobacter
367190	Yersinia similis	9	GCA_902173105.1	8	8	4	9	1	545.73	hyp_iolB_iolE_iolC_iolG1_rib_rib_rib_iolG2_iolD_iolA_hyp_iolR_hyp	Proteobacteria	Gammaproteobacteria	Enterobacterales	Yersiniaceae	Yersinia
367299	Phycicoccus jejuensis	1	GCA_000720925.1	7	7	4	1	1	289.36	hTH_iolX_iolE_iolC_hyp_iolB_iolD_iolG1_iolA_hyp	Actinobacteria	Actinomycetia	Micrococcales	Intrasporangiaceae	Phycicoccus
368405	Paraglaciecola chathamensis	1	GCA_000314955.1	9	9	4	1	1	461.64	typ_iolR_aP _hyp_hyp_iolC_iolD_iolE_iolA_iolI2_iolH_iolG1_hyp_iolB_hyp	Proteobacteria	Gammaproteobacteria	Alteromonadales	Alteromonadaceae	Paraglaciecola
368607	Janthinobacterium svalbardensis	1	GCA_002327145.1	8	7	4	1	1	425.8	add_iolG2_iolG2_iolR_t_aTPase_t_iolC_iolD_iolE_iolB_iolA_r	Proteobacteria	Betaproteobacteria	Burkholderiales	Oxalobacteraceae	Janthinobacterium
369333	Paenibacillus terrigena	1	GCA_000374845.1	7	6	3	1	1	239.76	t_iolD_iolB_iolC_gly_put_hyp_l-a_hyp_cat_iolC_cyt_iolS_hyp_hyp_reiD_hyp_iolG1_hyp	Firmicutes	Bacilli	Bacillales	Paenibacillaceae	Paenibacillus
369930	Amycolatopsis echigonensis	1	GCA_014174495.1	10	8	4	1	1	282.35	dox_iolA_gMC_hyp_r_iolE_iolT1_uni_iolG1_sug_iolH_r_dox_iolA_iolD_iolB_ald_iolC_r_iolA_zn-	Actinobacteria	Actinomycetia	Pseudonocardiales	Pseudonocardiaceae	Amycolatopsis
369932	Amycolatopsis niigatensis	1	GCA_002846615.1	10	8	4	1	1	283.08	s-(_iolA_r_iolC_hyp_iolB_iolD_iolA_dox_r_iolH_sug_iolG1_uni_iolT1_iolE_r_hyp_cho_iolA_put	Actinobacteria	Actinomycetia	Pseudonocardiales	Pseudonocardiaceae	Amycolatopsis
369942	Sinomonas albida	1	GCA_004919045.1	10	9	4	1	1	258.53	cat_iolT1_hyp_iolC_hyp_iolD_iolA_iolE_iolG1_iolH_hyp_iolB_hTH_hyp_cat_iolX_hyp_mon_r_iolX_hyp	Actinobacteria	Actinomycetia	Micrococcales	Micrococcaceae	Sinomonas
370111	Brucella pseudintermedia	2	GCA_902825355.1	7	7	4	2	1	351.09	r_iolA_put_hyp_sul_fru_hyp_iolB_iolE_iolD_iolC_iolR_iolG2_hyp	Proteobacteria	Alphaproteobacteria	Hyphomicrobiales	Brucellaceae	Brucella
370622	Aureimonas altamirensis	2	GCA_001463885.1	7	6	4	2	1	352.51	put_iolB_iolE_iolD_iolC_fru_rib_hyp_iolR_iolG1_iolG1_hyp	Proteobacteria	Alphaproteobacteria	Hyphomicrobiales	Aurantimonadaceae	Aureimonas
370736	Zhihengliuella halotolerans	2	GCA_002872085.1	8	7	3	1	0.5	279.3	gua_iolD_put_hyp_hyp_cat_iolT1_hyp_iolC_hyp_iolD_iolE_iolG1_iolH_iolA	Actinobacteria	Actinomycetia	Micrococcales	Micrococcaceae	Zhihengliuella
370776	Arenimonas composti	2	GCA_000426365.1	8	7	4	2	1	394.16	hyp_iolG2_iolG2_iolR_iolC_iolD_iolE_iolB_iolA_mem	Proteobacteria	Gammaproteobacteria	Xanthomonadales	Xanthomonadaceae	Arenimonas
370777	Arenimonas daejeonensis	1	GCA_007993735.1	8	7	4	1	1	370.9	mem_iolA_iolB_iolE_iolD_iolC_iolR_iolG2_iolG2_t	Proteobacteria	Gammaproteobacteria	Xanthomonadales	Xanthomonadaceae	Arenimonas
371042	Erwinia typographi	1	GCA_000773975.1	6	6	3	1	1	773.38	hyp_iolE_iolH_iolG1_iolD_iolC_iolR	Proteobacteria	Gammaproteobacteria	Enterobacterales	Erwiniaceae	Erwinia
371720	Streptomyces monomycini	1	GCA_000715845.1	9	9	4	1	1	273.02	hyp_iolI_aTP_cit_put_hyp_hyp_hyp_na(_iolX_put_hyp_iolT1_iolG1_iolE_iolC_hyp_iolB_iolD_iolA_hyp	Actinobacteria	Actinomycetia	Streptomycetales	Streptomycetaceae	Streptomyces
372072	Cohaesibacter gelatinilyticus	1	GCA_900215605.1	7	7	3	1	1	301.57	put_iolA_4-a_r_iolG2_iolB_iolE_iolC_iolR_iolG1_hD	Proteobacteria	Alphaproteobacteria	Hyphomicrobiales	Cohaesibacteraceae	Cohaesibacter
373675	Thalassococcus halodurans	1	GCA_900108225.1	6	6	4	1	1	356.37	gly_iolR_iolC_iolD_iolE_iolB_iolG1_ca2	Proteobacteria	Alphaproteobacteria	Rhodobacterales	Roseobacteraceae	Thalassococcus
374515	Pelagibius litoralis	1	GCA_011683915.1	9	7	4	1	1	296.98	mmc_iolB_uni_hel_sod_iolB_aTP_iolE_iolD_iolC_iolG2_iolR_t_t_t_iolG1_hel_gly_l-t_r_iolG2_iso	Proteobacteria	Alphaproteobacteria	Hyphomicrobiales	Rhodovibrionaceae	Pelagibius
374606	Aminobacter sp. MSH1	2	GCA_003063555.1	6	6	4	2	1	381.57	hyp_iolI2_d-g_gal_rib_iolG2_iolC_iolD_iolE_hyp_iolB_3-m	Proteobacteria	Alphaproteobacteria	Hyphomicrobiales	Phyllobacteriaceae	Aminobacter
375489	Paenibacillus cellulosilyticus	2	GCA_003182255.1	6	6	4	2	1	436.87	t_iolD_iolE_iolC_iolA_iolG2_iolB_r	Firmicutes	Bacilli	Bacillales	Paenibacillaceae	Paenibacillus
375549	Ensifer mexicanus	1	GCA_013488225.1	6	6	4	1	1	367.35	gFA_iolB_iolE_iolD_iolC_iolR_iolG1_cla	Proteobacteria	Alphaproteobacteria	Hyphomicrobiales	Rhizobiaceae	Ensifer
376149	Streptomyces sp. NL15-2K	1	GCA_003851625.1	8	7	4	1	1	212.09	r_iolX_hyp_hyp_sho_iolX_iolU_iolG1_iolE_ino_ino_ino_iolC_5-k_iolB_iolD_r	Actinobacteria	Actinomycetia	Streptomycetales	Streptomycetaceae	Streptomyces
376174	Labrys neptuniae	1	GCA_008330945.1	7	7	4	1	1	353.64	hyp_iolG1_iolR_iolG2_iolC_iolD_iolE_iolB_por	Proteobacteria	Alphaproteobacteria	Hyphomicrobiales	Xanthobacteraceae	Labrys
376427	Halomonas gudaonensis	1	GCA_003973725.1	3	3	3	1	1	88.5	hyp_iolC_iolD_iolE_gfo	Proteobacteria	Gammaproteobacteria	Oceanospirillales	Halomonadaceae	Halomonas
376620	Gluconobacter japonicus	2	GCA_001580865.1	7	6	3	1	0.5	383.17	r_iolD_glu_sec_dis_dis_r_iolR_iolC_iolD_iolB_iolT1_iolG1_tau	Proteobacteria	Alphaproteobacteria	Rhodospirillales	Acetobacteraceae	Gluconobacter
376733	Paracoccus halophilus	2	GCA_000763905.1	7	7	4	2	1	371.9	o-a_iolB_iolE_iolD_iolC_iolI2_iolG1_iolH_t	Proteobacteria	Alphaproteobacteria	Rhodobacterales	Rhodobacteraceae	Paracoccus
377616	Pseudoxanthomonas yeongjuensis	1	GCA_010093345.1	8	7	4	1	1	410.93	t_iolA_iolB_iolE_iolD_iolC_iolR_iolG2_iolG2_hyp	Proteobacteria	Gammaproteobacteria	Xanthomonadales	Xanthomonadaceae	Pseudoxanthomonas
378534	Pseudomonas sp. Eur1 9.41	1	GCA_000744215.1	7	7	4	1	1	489.94	hyp_iolR_iolC_iolE_iolB_iolI2_iolD_iolG1_scy	Proteobacteria	Gammaproteobacteria	Pseudomonadales	Pseudomonadaceae	Pseudomonas
379067	Streptomyces bingchenggensis	1	GCA_000092385.1	8	8	3	1	1	329.99	r_iolC_hyp_iolD_iolA_iolE_iolT1_iolG1_iolH_hyp_iolX_sho	Actinobacteria	Actinomycetia	Streptomycetales	Streptomycetaceae	Streptomyces
379347	Tritonibacter mobilis	51	GCA_001681255.1	8	7	4	51	1	299.57	2-o_iolG2_iolG1_iolR_hyp_t_fru_iolC_iolD_iolE_iolB_bet_t_spe_spe_spe_iolR_fat	Proteobacteria	Alphaproteobacteria	Rhodobacterales	Rhodobacteraceae	Tritonibacter
379684	Rhizobium pseudoryzae	1	GCA_011046245.1	7	7	4	1	1	350.74	r_iolG2_iolR_iolC_iolD_iolE_hyp_iolB_iolG1_hyp	Proteobacteria	Alphaproteobacteria	Hyphomicrobiales	Rhizobiaceae	Rhizobium
379896	Paenibacillus fonticola	1	GCA_000381905.1	6	6	4	1	1	436.42	r_iolB_iolG2_iolA_iolC_iolE_iolD_r	Firmicutes	Bacilli	Bacillales	Paenibacillaceae	Paenibacillus
380021	Pseudomonas protegens	54	GCA_009897645.1	7	7	4	37	0.685185	479.44	hyp_iolG1_iolD_iolI2_iolB_iolE_iolC_iolR_hyp	Proteobacteria	Gammaproteobacteria	Pseudomonadales	Pseudomonadaceae	Pseudomonas
380084	Pelosinus propionicus	1	GCA_900114615.1	4	4	3	1	1	475.4	t_iolG2_2-k_r_hyp_iolD_iolE_iolB_5-d	Firmicutes	Negativicutes	Selenomonadales	Sporomusaceae	Pelosinus
380174	Cohnella laeviribosi	1	GCA_000378425.1	10	10	4	1	1	373.41	hyp_reiD_hyp_r_iolB_iolG2_iolJ_iolA_iolC_iolE_iolD_iolI_r_r_iolX_gal	Firmicutes	Bacilli	Bacillales	Paenibacillaceae	Cohnella
380248	Streptomyces alni	1	GCA_900112845.1	5	5	4	1	1	241.6	n-h_iolD_iolB_iolC_iolE_iolX_r	Actinobacteria	Actinomycetia	Streptomycetales	Streptomycetaceae	Streptomyces
380675	Trinickia soli	2	GCA_002879855.1	7	6	4	2	1	366.54	r_iolG2_iolG2_iolR_t_aTPase_t_iolC_iolD_iolE_iolB_hyp	Proteobacteria	Betaproteobacteria	Burkholderiales	Burkholderiaceae	Trinickia
381445	Amycolatopsis nigrescens	1	GCA_000384315.1	5	5	3	1	1	236.38	hyp_iolA_put_glu_put_hyp_hyp_hyp_iolX_hTH_iolE_hyp_rib_fru_iolC_iolD_hyp	Actinobacteria	Actinomycetia	Pseudonocardiales	Pseudonocardiaceae	Amycolatopsis
383750	Marinomonas arctica	1	GCA_003259225.1	8	8	4	1	1	449.94	ace_iolR_hyp_xyl_fru_iolG1_iolC_iolD_iolE_iolA_iolB_iolG2_lon	Proteobacteria	Gammaproteobacteria	Oceanospirillales	Oceanospirillaceae	Marinomonas
384636	Hungatella xylanolytica	2	GCA_013036995.1	6	6	4	2	1	370.32	cla_iolA_sub_iolC_iolD_iolB_iolE_iolG2_alp	Firmicutes	Clostridia	Eubacteriales	Clostridiaceae	Hungatella
384933	Salibacterium aidingense	1	GCA_000429685.1	14	11	4	1	1	287.92	hyp_iolU_iolX_iolE_t_tre_hyp_iolI_iolJ_iolG2_put_put_iolE_iolE_iolX_iolD_iolC_iolB_iolA_iolR2_hyp	Firmicutes	Bacilli	Bacillales	Bacillaceae	Salibacterium
386056	Paraburkholderia ferrariae	1	GCA_000685035.1	7	6	4	1	1	368.89	sul_iolG2_iolG2_iolR_hyp_hyp_fru_iolC_iolD_hyp_iolE_iolB_hyp	Proteobacteria	Betaproteobacteria	Burkholderiales	Burkholderiaceae	Paraburkholderia
386892	Frondihabitans australicus	1	GCA_003634555.1	8	8	4	1	1	263.09	hyp_iolH_iolG1_iolE_iolD_iolB_iolA_dhn_iolC_dNA_fru_iolJ_hyp	Actinobacteria	Actinomycetia	Micrococcales	Microbacteriaceae	Frondihabitans
388278	Photobacterium lutimaris	2	GCA_003025555.1	10	8	4	2	1	309.99	hyp_iolR_iolG2_iolB_dih_t_iolI_iolR_fru_iolB_iolC_oxi_iolD_iolE_iolT1_r	Proteobacteria	Gammaproteobacteria	Vibrionales	Vibrionaceae	Photobacterium
388357	Kocuria turfanensis	2	GCA_001580365.1	10	10	4	2	1	253.7	aTP_iolT1_hyp_suc_suc_hyp_iolE_iolH_iolC_hyp_iolD_iolA_iolG1_r_iolW_hyp_put_iolB_iolX_for	Actinobacteria	Actinomycetia	Micrococcales	Micrococcaceae	Kocuria
388408	Roseibium alexandrii	2	GCA_000158095.2	7	7	4	2	1	186.76	coe_iolA_iolG2_fru_iolB_iolC_iolD_iolG1_iolE_put	Proteobacteria	Alphaproteobacteria	Hyphomicrobiales	Stappiaceae	Roseibium
390269	Labedella gwakjiensis	2	GCA_003990035.1	6	5	4	2	1	213.62	r_iolC_deo_iolB_iolD_iolE_iolX_hyd_iolX_t	Actinobacteria	Actinomycetia	Micrococcales	Microbacteriaceae	Labedella
390641	Wenxinia marina	2	GCA_000379485.1	6	6	4	2	1	469.58	hyp_iolG2_iolC_iolD_iolE_iolB_gly_iolA_hyp	Proteobacteria	Alphaproteobacteria	Rhodobacterales	Roseobacteraceae	Wenxinia
390807	Jannaschia pohangensis	1	GCA_900113875.1	5	5	4	1	1	217.46	typ_iolG2_fru_iolB_iolC_iolD_iolE_r	Proteobacteria	Alphaproteobacteria	Rhodobacterales	Roseobacteraceae	Jannaschia
390919	Halomonas olivaria	1	GCA_004295565.1	13	7	4	1	1	190.92	hyp_iolG1_iolE_iolD_iolD_iolC_iolC_iolC_t_hyp_hyp_hyp_iolR_iolR_iolG2_iolG2_iolB_iolB_uPF	Proteobacteria	Gammaproteobacteria	Oceanospirillales	Halomonadaceae	Halomonas
390989	Actinocatenispora sera	1	GCA_000720965.1	6	6	4	1	1	302.83	hTH_iolX_iolE_iolC_hyp_iolB_iolD_iolA_pro	Actinobacteria	Actinomycetia	Micromonosporales	Micromonosporaceae	Actinocatenispora
391287	Brucella ciceri	1	GCA_012103155.1	9	7	4	1	1	157.36	r_iolA_t_t_t_ino_nUD_iolB_iolE_iolD_iolD_iolC_iolC_iolR_iolG2_dUF	Proteobacteria	Alphaproteobacteria	Hyphomicrobiales	Brucellaceae	Brucella
391303	Arthrobacter sp. B3	1	GCA_002934405.1	7	7	3	1	1	307.03	r_iolT1_iolH_iolG1_iolE_iolA_iolD_hyp_iolC_tau	Actinobacteria	Actinomycetia	Micrococcales	Micrococcaceae	Arthrobacter
391593	Roseobacter sp. CCS2	1	GCA_000169435.1	6	6	4	1	1	189.77	r_iolG2_ket_iolB_iolC_hyp_iolD_iolG1_iolE_oxi	Proteobacteria	Alphaproteobacteria	Rhodobacterales	Roseobacteraceae	Roseobacter
392014	Alicyclobacillus shizuokensis	1	GCA_001552255.1	6	5	3	1	1	348.52	r_iolB_1-d_tra_iolE_iolD_iolX_iolX_iolG2_hyp	Firmicutes	Bacilli	Bacillales	Alicyclobacillaceae	Alicyclobacillus
392015	Alicyclobacillus macrosporangiidus	1	GCA_000702485.1	6	6	4	1	1	445.18	rib_iolX_iolE_r_hyp_iolC_iolD_iolB_iolA_dia	Firmicutes	Bacilli	Bacillales	Alicyclobacillaceae	Alicyclobacillus
392320	Paraburkholderia nodosa	2	GCA_001718195.1	7	6	4	2	1	372.19	sul_iolG2_iolG2_iolR_hyp_xyl_fru_iolC_iolD_iolE_iolB_met	Proteobacteria	Betaproteobacteria	Burkholderiales	Burkholderiaceae	Paraburkholderia
392828	Actinomadura chibensis	2	GCA_001552135.1	4	4	4	2	1	264.95	hTH_iolE_iolC_hyp_iolB_iolD_hyp	Actinobacteria	Actinomycetia	Streptosporangiales	Thermomonosporaceae	Actinomadura
393065	Bacillus sp. E25	1	GCA_003429225.1	7	7	4	1	1	404.29	t_iolG2_iolC_iolA_iolD_iolE_iolJ_iolB_hyp	Firmicutes	Bacilli	Bacillales	Bacillaceae	Bacillus
393251	Paenibacillus nanensis	1	GCA_003583765.1	6	6	4	1	1	434.47	r_iolB_iolG2_iolA_iolC_iolE_iolD_gly	Firmicutes	Bacilli	Bacillales	Paenibacillaceae	Paenibacillus
393267	Microterricola gilva	1	GCA_004217495.1	4	4	3	1	1	379.62	r_iolD_iolB_iolA_dhn_iolC_ary	Actinobacteria	Actinomycetia	Micrococcales	Microbacteriaceae	Microterricola
393278	Donghicola eburneus	2	GCA_900115865.1	6	6	4	1	0.5	354.42	r_iolG2_t_t_t_iolG1_iolC_iolD_iolE_hyp_iolB_hyd	Proteobacteria	Alphaproteobacteria	Rhodobacterales	Roseobacteraceae	Donghicola
393481	Roseinatronobacter monicus	1	GCA_006716865.1	7	6	4	1	1	201.34	hom_iolG2_fru_iolB_iolC_iolD_iolG1_iolE_put_r_t_t_t_iolB_ca-	Proteobacteria	Alphaproteobacteria	Rhodobacterales	Rhodobacteraceae	Roseinatronobacter
393657	Thalassospira tepidiphila	2	GCA_001662875.1	8	7	4	2	1	311.85	sir_iolB_iolE_iolD_iolC_t_aTPase_t_iolG2_iolR_iolG1_t_hyp_t_t_t_iolG2_t	Proteobacteria	Alphaproteobacteria	Rhodospirillales	Thalassospiraceae	Thalassospira
393663	Pseudoruegeria aquimaris	1	GCA_900172235.1	8	6	4	1	1	185.76	hyp_iolG2_6-p_iolB_iolC_iolD_iolG1_iolE_iolG2_hTH_per_xyl_rib_iolB_pos	Proteobacteria	Alphaproteobacteria	Rhodobacterales	Roseobacteraceae	Pseudoruegeria
393664	Rhizobium cellulosilyticum	1	GCA_014190685.1	6	6	4	1	1	354.57	r_iolG2_sim_sim_sim_iolG1_iolC_iolD_iolE_iolB_hyd	Proteobacteria	Alphaproteobacteria	Hyphomicrobiales	Rhizobiaceae	Rhizobium
394096	Hyalangium minutum	1	GCA_000737315.1	4	4	3	1	1	310.1	kaz_iolB_iolD_iolE_tra_iolG2_aDP	Proteobacteria	Deltaproteobacteria	Myxococcales	Archangiaceae	Hyalangium
394193	Amycolatopsis saalfeldensis	1	GCA_900110575.1	6	6	4	1	1	299.62	hyp_iolD_iolB_hyp_iolC_t_t_t_iolE_r_iolA_iolX_r	Actinobacteria	Actinomycetia	Pseudonocardiales	Pseudonocardiaceae	Amycolatopsis
394935	Chromobacterium haemolyticum	8	GCA_002081815.1	7	6	4	7	0.875	361.49	iolB_iolE_iolD_iolC_t_hyp_aTPase_t_iolR_iolG2_iolG2_gly	Proteobacteria	Betaproteobacteria	Neisseriales	Chromobacteriaceae	Chromobacterium
394958	Clostridium taeniosporum	1	GCA_001735765.2	7	7	4	1	1	325.57	6,7_iolR2_alc_iolJ_iolC_iolB_iolD_iolG2_iolE_t	Firmicutes	Clostridia	Eubacteriales	Clostridiaceae	Clostridium
395387	Curtobacterium ammoniigenes	1	GCA_001571045.1	8	8	4	1	1	252.76	fum_iolT2_2-m_r_tra_iolG1_iolE_iolD_iolB_iolA_hyp_iolC_l-i_sul_hyp_spo_hyp_t_hTH_iolS_alp	Actinobacteria	Actinomycetia	Micrococcales	Microbacteriaceae	Curtobacterium
395930	Devosia subaequoris	1	GCA_014197055.1	7	6	4	1	1	342.11	ara_iolG2_mFS_hyp_t_iolR_iolC_iolD_iolE_hyp_iolB_cat_iolG2_r	Proteobacteria	Alphaproteobacteria	Hyphomicrobiales	Devosiaceae	Devosia
395937	Chryseobacterium rhizosphaerae	2	GCA_007991415.1	7	6	4	2	1	303.29	fru_iolE_iolG2_iolB_iolC_iolD_iolA_iolG2_t	Bacteroidetes	Flavobacteriia	Flavobacteriales	Weeksellaceae	Chryseobacterium
396014	Brachybacterium phenoliresistens	1	GCA_000576425.1	11	10	4	1	1	236.89	hyd_iolX_iolT1_hyp_iolG1_iolB_hyp_iolC_tau_sug_iolW_iolD_iolA_iolE_iolH_iolX_pho	Actinobacteria	Actinomycetia	Micrococcales	Dermabacteraceae	Brachybacterium
398843	Rhodococcus kyotonensis	2	GCA_001645385.1	12	10	4	2	1	229.57	t_iolS_iolG1_iolU_r_iolX_iolE_iolU_iolX_r_r_iolC_ald_iolB_iolD_iolH_iolA_pen	Actinobacteria	Actinomycetia	Corynebacteriales	Nocardiaceae	Rhodococcus
399497	Tessaracoccus flavescens	1	GCA_001998865.1	8	7	4	1	1	274.5	hyp_iolX_tra_r_iolC_hyp_iolB_iolD_iolE_hyp_t_t_iolG1_hyp_iolX_hyp_iolA_hyp	Actinobacteria	Actinomycetia	Propionibacteriales	Propionibacteriaceae	Tessaracoccus
400668	Marinomonas sp. MWYL1	1	GCA_000017285.1	8	8	4	1	1	449.76	gCN_iolR_r_mon_t_iolG1_iolC_iolD_iolE_iolA_iolB_iolG2_con	Proteobacteria	Gammaproteobacteria	Oceanospirillales	Oceanospirillaceae	Marinomonas
400770	Devosia ginsengisoli	1	GCA_007859655.1	7	6	4	1	1	344.79	r_iolG2_hyp_iolB_hyp_iolE_iolD_iolC_iolR_t_iolG2_t	Proteobacteria	Alphaproteobacteria	Hyphomicrobiales	Devosiaceae	Devosia
400772	Microbacterium ginsengisoli	1	GCA_000956535.1	15	9	4	1	1	157.63	n-a_iolS_nAD_t_cup_hyp_hyp_hTH_iolC_hyp_iolA_iolB_iolD_iolE_iolX_tra_hyd_iolX_d-r_aut_ara_iolX_iolE_iolG1_hTH_nAD_iolC_kHG_2-d_d-a_mul_sn-_l-a_l-r_r_iolA_fum_put_bac_suc_iolW_met_l-r_iolS_ami	Actinobacteria	Actinomycetia	Micrococcales	Microbacteriaceae	Microbacterium
400776	Cohnella panacarvi	1	GCA_000515335.1	7	7	4	1	1	371.4	bet_iolX_l-t_hyp_hyp_r_hyp_iolD_iolA_iolC_iolB_iolG2_iolE_hyp	Firmicutes	Bacilli	Bacillales	Paenibacillaceae	Cohnella
401558	Deinococcus cellulosilyticus	1	GCA_007990775.1	9	9	4	1	1	247.74	r_iolS_hyp_gly_sug_iolB_iolX_iolJ_iolC_iolA_iolD_iolE_t_t_t_iolR2_hyp	Deinococcus-Thermus	Deinococci	Deinococcales	Deinococcaceae	Deinococcus
401562	Aureimonas ureilytica	4	GCA_000382705.1	9	8	4	4	1	325.03	fer_iolB_iolE_iolC_iolR_iolI2_d-t_xyl_gal_rib_iolG1_iolG1_iolD_iolH_hyp	Proteobacteria	Alphaproteobacteria	Hyphomicrobiales	Aurantimonadaceae	Aureimonas
402171	Lapillicoccus jejuensis	1	GCA_006715055.1	6	6	4	1	1	301.05	unc_iolE_iolX_iolC_hyp_iolB_iolD_iolA_sMI	Actinobacteria	Actinomycetia	Micrococcales	Intrasporangiaceae	Lapillicoccus
402233	Streptomyces sp. SM5	1	GCA_002910895.1	5	5	4	1	1	324.64	alc_iolE_iolC_hyp_iolB_iolD_iolA_hyp	Actinobacteria	Actinomycetia	Streptomycetales	Streptomycetaceae	Streptomyces
402600	Lentzea xinjiangensis	1	GCA_900110955.1	6	6	4	1	1	300.07	hyp_iolA_r_iolX_iolE_t_t_t_iolC_hyp_iolB_iolD_2,4	Actinobacteria	Actinomycetia	Pseudonocardiales	Pseudonocardiaceae	Lentzea
402648	Streptomyces hainanensis	1	GCA_004348415.1	5	5	4	1	1	329.7	iolE_t_t_t_iolC_deo_iolB_iolD_iolA_r	Actinobacteria	Actinomycetia	Streptomycetales	Streptomycetaceae	Streptomyces
402650	Actinomycetospora chiangmaiensis	1	GCA_000379625.1	11	9	4	1	1	220.01	fru_iolU_r_hyp_2,5_iolX_iolE_2-o_dih_r_hyp_iso_hyp_iolX_iolH_iolG1_iolE_iolA_iolD_iolB_hyp_iolC_hTH	Actinobacteria	Actinomycetia	Pseudonocardiales	Pseudonocardiaceae	Actinomycetospora
402884	Cereibacter changlensis	3	GCA_005096335.1	6	6	4	3	1	349.58	gNA_iolG1_iolR_iolC_iolD_iolE_iolB_two	Proteobacteria	Alphaproteobacteria	Rhodobacterales	Rhodobacteraceae	Cereibacter
403957	Virgibacillus sp. SK37	2	GCA_007667105.1	27	15	4	2	1	301.69	ino_iolR2_iolR2_hyp_inn_r_iolX_iolW_iolX_iolD_iolB_iolE_iolX_iolU_tra_1-d_iolA_iolG1_2-e_hyp_hyp_lac_t_iolU_r_iolX_put_hyp_swa_reiD_iolX_iolE_reiD_iolT1_iolA_iolB_iolC_iolD_iolE_iolI_iolJ_iolS_hyp	Firmicutes	Bacilli	Bacillales	Bacillaceae	Virgibacillus
404386	Nonomuraea coxensis	1	GCA_000379885.1	4	4	4	1	1	258.65	put_iolD_iolB_hyp_iolC_hyp_hyp_t_sn-_hyp_iolE_ino	Actinobacteria	Actinomycetia	Streptosporangiales	Streptosporangiaceae	Nonomuraea
404580	Nocardia acidivorans	1	GCA_001625085.1	5	5	4	1	1	227.7	put_iolX_hTH_iolE_hyp_rib_fru_iolC_hyp_iolB_iolD_hyp	Actinobacteria	Actinomycetia	Corynebacteriales	Nocardiaceae	Nocardia
404881	Defluviimonas denitrificans	1	GCA_002973535.1	7	7	4	1	1	319.46	r_iolI2_ino_ino_t_nAD_iolG2_iolG1_iolC_iolD_iolE_iolB_pep	Proteobacteria	Alphaproteobacteria	Rhodobacterales	Rhodobacteraceae	Defluviimonas
404900	Geminicoccus roseus	1	GCA_000427665.1	5	5	4	1	1	190.34	1,5_iolE_iolG1_iolD_iolC_iolB_fru	Proteobacteria	Alphaproteobacteria	Rhodospirillales	Geminicoccaceae	Geminicoccus
405212	Alicyclobacillus acidocaldarius	1	GCA_000173835.1	13	11	4	1	1	282.15	oxi_iolE_iolH_iolH_bin_bin_ext_iolJ_iolG1_iolE_iolD_iolC_iolB_iolA_iolR2_hyp_iolS_hyp_iolW	Firmicutes	Bacilli	Bacillales	Alicyclobacillaceae	Alicyclobacillus
405559	Paracoccus saliphilus	1	GCA_900156835.1	11	8	3	1	1	263.05	fla_iolA_cho_iolA_4-c_iolG2_iolG1_iolE_iolG2_r_r_t_t_t_t_iolH_iolG1_iolI2_iolC_iolD	Proteobacteria	Alphaproteobacteria	Rhodobacterales	Rhodobacteraceae	Paracoccus
405770	Rothia halotolerans	1	GCA_004136635.1	12	10	4	1	1	226.97	hyp_iolT1_hTH_iolB_hyp_iolX_iolX_hyp_iolH_iolG1_iolE_iolA_iolD_hyp_iolC_t_hyp_iolS_hyd_put_all_gly_iolD_2-h	Actinobacteria	Actinomycetia	Micrococcales	Micrococcaceae	Rothia
405946	Oceanobacillus caeni	1	GCA_001298135.1	24	14	4	1	1	320.88	hyp_iolS_iolJ_iolE_iolD_iolC_iolB_iolA_iolT1_iolE_iolX_reiD_swa_r_t_iolX_r_iolU_hyp_hyp_hyp_hyp_hyp_iolG1_iolA_tra_tra_iolU_iolX_iolE_iolB_iolD_iolW_iolX_r_t_tau_iolR2_iolR2	Firmicutes	Bacilli	Bacillales	Bacillaceae	Oceanobacillus
406101	Asaia sp. SF2.1	1	GCA_000505765.1	7	6	4	1	1	435.96	hyp_iolC_iolD_iolE_iolB_iolG1_iolT1_iolG1_tau	Proteobacteria	Alphaproteobacteria	Rhodospirillales	Acetobacteraceae	Asaia
406341	Bosea sp. WAO	1	GCA_001509835.1	6	6	4	1	1	386.77	hyp_iolG2_sho_iolR_iolC_iolD_iolE_iolB_r	Proteobacteria	Alphaproteobacteria	Hyphomicrobiales	Boseaceae	Bosea
407152	Brucella cytisi	2	GCA_001876955.1	6	6	4	1	0.5	394.7	dox_iolB_iolE_iolD_iolC_iolR_iolG2_hyp	Proteobacteria	Alphaproteobacteria	Hyphomicrobiales	Brucellaceae	Brucella
408015	Streptomyces xiamenensis	1	GCA_000993785.3	6	6	4	1	1	318	r_iolG1_iolE_iolC_deo_iolB_iolD_iolA_r	Actinobacteria	Actinomycetia	Streptomycetales	Streptomycetaceae	Streptomyces
408066	Aldersonia kunmingensis	1	GCA_001646865.1	5	5	4	1	1	256.82	hyp_iolG1_iolE_iolD_iolB_iolC_hyp	Actinobacteria	Actinomycetia	Corynebacteriales	Nocardiaceae	Aldersonia
408174	Devosia insulae	1	GCA_000970465.2	5	5	4	1	1	415.3	iolG2_iolC_iolD_iolE_hyp_iolB	Proteobacteria	Alphaproteobacteria	Hyphomicrobiales	Devosiaceae	Devosia
408180	Mesorhizobium sp. ORS 3324	1	GCA_000824825.2	7	7	4	1	1	345.49	t_iolG2_sho_hyp_3-d_con_hel_iolG1_iolR_iolC_iolD_iolE_con_iolB_hyp	Proteobacteria	Alphaproteobacteria	Hyphomicrobiales	Phyllobacteriaceae	Mesorhizobium
408184	Mesorhizobium sp. ORS 3359	1	GCA_000824845.1	8	7	4	1	1	324.07	r_iolE_sn-_ext_bin_bin_iolG2_con_iolG1_iolR_iolC_iolD_iolE_con_iolB	Proteobacteria	Alphaproteobacteria	Hyphomicrobiales	Phyllobacteriaceae	Mesorhizobium
408657	Dyadobacter koreensis	1	GCA_900108855.1	6	6	4	1	1	358.48	r_iolB_iolC_iolA_iolG2_sol_fru_iolD_iolE_pho	Bacteroidetes	Cytophagia	Cytophagales	Spirosomaceae	Dyadobacter
409290	Arthrobacter oryzae	2	GCA_003634095.1	8	8	4	2	1	290.43	r_iolB_dHA_r_iolT1_iolH_iolG1_iolE_iolA_iolD_hyp_iolC_tau	Actinobacteria	Actinomycetia	Micrococcales	Micrococcaceae	Arthrobacter
410764	Rhizobium multihospitium	1	GCA_900094585.1	6	6	4	1	1	353.98	put_iolB_iolE_iolD_iolC_iolR_iolG1_3-p	Proteobacteria	Alphaproteobacteria	Hyphomicrobiales	Rhizobiaceae	Rhizobium
410942	Pseudomonas sp. G1002	1	GCA_013385455.1	9	9	4	1	1	500.34	aMP_iolR_iolC_iolE_iolB_iolA_iolI2_iolD_iolG1_iolH_gfo	Proteobacteria	Gammaproteobacteria	Pseudomonadales	Pseudomonadaceae	Pseudomonas
411945	Rhizobium miluonense	2	GCA_900094545.1	6	6	4	2	1	356.07	tra_iolB_iolE_iolD_iolC_iolR_iolG1_3-p	Proteobacteria	Alphaproteobacteria	Hyphomicrobiales	Rhizobiaceae	Rhizobium
411959	Virgibacillus chiguensis	1	GCA_900129865.1	9	9	4	1	1	409.66	hyp_iolJ_iolD_iolC_iolB_iolA_iolR2_tau_iolG2_sol_iolX_iolE_sug	Firmicutes	Bacilli	Bacillales	Bacillaceae	Virgibacillus
412384	Priestia aryabhattai	19	GCA_903971025.1	12	12	4	9	0.473684	380.4	hyp_iolE_iolT1_iolI_iolJ_iolR2_iolD_iolB_iolC_iolA_t_iolG1_iolH_hTH_hyp_reiD_hyp	Firmicutes	Bacilli	Bacillales	Bacillaceae	Priestia
412597	Paracoccus sp. TRP	1	GCA_000185925.2	8	7	4	1	1	338.94	per_iolB_hyp_iolE_iolD_iolC_iolI2_iolG1_iolH_iolG1_d-t	Proteobacteria	Alphaproteobacteria	Rhodobacterales	Rhodobacteraceae	Paracoccus
412687	Intrasporangium oryzae	1	GCA_000576595.1	7	7	3	1	1	320.93	hyd_iolX_r_pho_mem_iolG1_iolE_iolA_iolH_iolD_iolB_deo	Actinobacteria	Actinomycetia	Micrococcales	Intrasporangiaceae	Intrasporangium
412689	Humibacillus xanthopallidus	2	GCA_006716675.1	9	9	4	2	1	280.3	unc_iolG1_iolE_iolA_iolH_iolD_iolB_dhn_iolC_iolX_t_t_sim_uni_r_iolU_hyp	Actinobacteria	Actinomycetia	Micrococcales	Intrasporangiaceae	Humibacillus
412690	Microterricola viridarii	1	GCA_900104895.1	5	5	3	1	1	233	6-p_iolR2_sug_t_t_t_iolE_iolG1_iolB_iolD_na+	Actinobacteria	Actinomycetia	Micrococcales	Microbacteriaceae	Microterricola
412968	Streptomyces sp. M10	1	GCA_000800535.1	5	5	4	1	1	317.38	alc_iolE_iolC_hyp_iolB_iolD_iolA_hyp	Actinobacteria	Actinomycetia	Streptomycetales	Streptomycetaceae	Streptomyces
413497	Cronobacter dublinensis	23	GCA_002978775.1	10	10	4	21	0.913043	687.45	hyp_iolT1_iolE_iolH_iolG1_iolD_iolC_iolR_iolB_iolA_iolI2_hyp	Proteobacteria	Gammaproteobacteria	Enterobacterales	Enterobacteriaceae	Cronobacter
413501	Cronobacter muytjensii	6	GCA_009938515.1	10	10	4	6	1	685.83	hyp_iolI2_iolA_iolB_iolR_iolC_hyp_iolD_iolG1_iolH_iolE_iolT1_pho	Proteobacteria	Gammaproteobacteria	Enterobacterales	Enterobacteriaceae	Cronobacter
413502	Cronobacter turicensis	10	GCA_009938395.1	10	10	4	9	0.9	685.44	hyp_iolI2_iolA_iolB_iolR_iolC_hyp_iolD_iolG1_iolH_iolE_iolT1_pho	Proteobacteria	Gammaproteobacteria	Enterobacterales	Enterobacteriaceae	Cronobacter
413503	Cronobacter malonaticus	23	GCA_000742345.1	10	10	4	18	0.782609	687	hyp_iolI2_iolA_iolB_iolR_iolC_iolD_iolG1_iolH_iolE_iolT1_hyp	Proteobacteria	Gammaproteobacteria	Enterobacterales	Enterobacteriaceae	Cronobacter
414771	Paenibacillus donghaensis	1	GCA_002192415.1	8	7	4	1	1	354.4	t_reiD_hyp_iolE_iolD_iolA_iolC_r_iolB_iolG2_gly_alp_reiD_per	Firmicutes	Bacilli	Bacillales	Paenibacillaceae	Paenibacillus
415212	Janibacter corallicola	1	GCA_001570965.1	8	7	4	1	1	261.34	put_iolX_rho_mon_iolA_iolG1_fru_t_hyp_iolD_iolB_hyp_iolC_iolE_iolX_hTH	Actinobacteria	Actinomycetia	Micrococcales	Intrasporangiaceae	Janibacter
415218	Marihabitans asiaticum	1	GCA_007828725.1	6	5	4	1	1	226.57	nAD_iolX_sim_t_sim_iolD_iolB_hyp_iolC_iolE_iolX_r	Actinobacteria	Actinomycetia	Micrococcales	Intrasporangiaceae	Marihabitans
416344	Burkholderia sp. KJ006	1	GCA_000262695.1	6	6	3	1	1	436.72	hyp_iolB_iolE_iolC_ino_ino_ino_iolG1_myo_iolR_iolA_r	Proteobacteria	Betaproteobacteria	Burkholderiales	Burkholderiaceae	Burkholderia
416874	Halomonas subterranea	1	GCA_900111305.1	10	9	4	1	1	417.37	pur_iolG1_iolA_iolE_iolD_iolC_iolG1_iolH_iolI2_iolR_ino_ino_ino_iolB_hyp	Proteobacteria	Gammaproteobacteria	Oceanospirillales	Halomonadaceae	Halomonas
416943	Paraburkholderia caballeronis	9	GCA_004365795.1	7	6	4	9	1	368.99	tus_iolG2_iolG2_iolR_t_t_t_iolC_iolD_iolE_iolB_hyp	Proteobacteria	Betaproteobacteria	Burkholderiales	Burkholderiaceae	Paraburkholderia
416944	Paraburkholderia lycopersici	1	GCA_900096975.1	7	6	4	1	1	369.67	met_iolB_iolE_iolD_iolC_t_sim_sim_iolR_iolG2_iolG2_tus	Proteobacteria	Betaproteobacteria	Burkholderiales	Burkholderiaceae	Paraburkholderia
417292	Streptomyces indicus	1	GCA_900100315.1	5	5	4	1	1	338.48	ara_iolE_iolC_hyp_iolB_iolD_iolA_hyp	Actinobacteria	Actinomycetia	Streptomycetales	Streptomycetaceae	Streptomyces
417745	Shinella kummerowiae	1	GCA_009827055.1	6	6	4	1	1	353.62	hyp_iolG1_iolR_iolC_iolD_iolE_iolB_pHB	Proteobacteria	Alphaproteobacteria	Hyphomicrobiales	Rhizobiaceae	Shinella
418630	Cereibacter sphaeroides	1	GCA_900188265.1	4	4	3	1	1	352.7	t_iolB_iolE_iolD_iolG1_oxy	Proteobacteria	Alphaproteobacteria	Rhodobacterales	Rhodobacteraceae	Cereibacter
418855	Streptomyces sp. CNQ-525	1	GCA_000701285.1	7	7	4	1	1	300.37	hyp_iolR2_5-d_hyp_lac_tre_iolC_hyp_iolB_iolD_iolA_iolE_iolG1_hyp	Actinobacteria	Actinomycetia	Streptomycetales	Streptomycetaceae	Streptomyces
419257	Yersinia massiliensis	12	GCA_902170655.1	9	9	4	11	0.916667	771.97	t_iolI2_iolT1_iolA_iolB_iolR_iolC_iolD_iolG1_iolE_l-a	Proteobacteria	Gammaproteobacteria	Enterobacterales	Yersiniaceae	Yersinia
419474	Brucella haematophila	3	GCA_005938105.1	7	7	4	2	0.666667	356.94	dUF_iolG2_iolR_iolC_iolD_iolE_iolB_hyp_ino_iolA_r	Proteobacteria	Alphaproteobacteria	Hyphomicrobiales	Brucellaceae	Brucella
419475	Brucella pseudogrignonensis	8	GCA_002975235.1	7	7	4	7	0.875	356.64	hyp_iolG2_iolR_iolC_iolD_iolE_iolB_ino_t_t_t_iolA_hyp	Proteobacteria	Alphaproteobacteria	Hyphomicrobiales	Brucellaceae	Brucella
419479	Jiangella alkaliphila	2	GCA_001005145.1	7	7	4	2	1	288.06	hTH_iolX_iolC_hyp_iolB_iolD_iolA_pol_hyp_rNA_iolE_iolG1_man	Actinobacteria	Actinomycetia	Jiangellales	Jiangellaceae	Jiangella
419650	Calidifontibacter indicus	1	GCA_003386865.1	4	4	3	1	1	399.35	hyp_iolD_r_iolC_hyp_iolB_iolA_l-a	Actinobacteria	Actinomycetia	Micrococcales	Dermacoccaceae	Calidifontibacter
420324	Microvirga lupini	1	GCA_014191055.1	7	7	4	1	1	360.04	hyp_iolB_iolE_iolD_iolC_iolG2_iolR_sim_sim_sim_hyp_iolG1_aTP	Proteobacteria	Alphaproteobacteria	Hyphomicrobiales	Methylobacteriaceae	Microvirga
420336	Epulopiscium sp. 'N.t. morphotype B'	1	GCA_000171335.1	9	8	4	1	1	185.86	t_iolG1_iolE_iolE_iolB_iolI_iolD_iolJ_iolC_iolR2_mod	Firmicutes	Clostridia	Eubacteriales	Lachnospiraceae	Epulopiscium
420402	Marinobacterium rhizophilum	1	GCA_000378045.1	6	6	4	1	1	558.32	hyd_iolA_iolE_iolD_iolC_iolR_iolB_hyp	Proteobacteria	Gammaproteobacteria	Oceanospirillales	Oceanospirillaceae	Marinobacterium
420952	Paraburkholderia bryophila	7	GCA_013409255.1	7	6	4	7	1	371.6	hyp_iolB_iolE_iolD_iolC_sim_sim_sim_iolR_iolG2_iolG2_val	Proteobacteria	Betaproteobacteria	Burkholderiales	Burkholderiaceae	Paraburkholderia
420953	Paraburkholderia megapolitana	2	GCA_007556815.1	7	6	4	2	1	364.86	sul_iolG2_iolG2_iolR_t_t_t_iolC_iolD_iolE_iolB_hyp	Proteobacteria	Betaproteobacteria	Burkholderiales	Burkholderiaceae	Paraburkholderia
420999	Yoonia maricola	1	GCA_002797915.1	6	6	4	1	1	186.83	nAD_iolG2_fru_iolB_iolC_phy_iolD_iolG1_iolE_put	Proteobacteria	Alphaproteobacteria	Rhodobacterales	Rhodobacteraceae	Yoonia
421054	Arthrobacter sp. D4	1	GCA_001742005.1	8	8	4	1	1	289.43	iolX_t_t_t_r_iolB_iolH_iolG1_iolE_iolA_iolD_deo_iolC_tau	Actinobacteria	Actinomycetia	Micrococcales	Micrococcaceae	Arthrobacter
422271	Mesorhizobium sp. WSM3866	1	GCA_002294795.1	7	7	4	1	1	341.86	t_iolG2_nAD_pre_vap_3-d_t_r_iolG1_iolR_iolC_iolD_iolE_hyp_iolB_hyp	Proteobacteria	Alphaproteobacteria	Hyphomicrobiales	Phyllobacteriaceae	Mesorhizobium
422277	Mesorhizobium sp. WSM3876	1	GCA_002294945.1	7	7	4	1	1	343.01	hyp_iolB_hyp_iolE_iolD_iolC_iolR_iolG1_r_t_3-d_hyp_vap_pre_sho_iolG2_t	Proteobacteria	Alphaproteobacteria	Hyphomicrobiales	Phyllobacteriaceae	Mesorhizobium
422442	Terrabacter aerolatus	1	GCA_007991735.1	9	9	4	1	1	275.53	t_iolG1_iolE_iolA_iolH_iolD_iolB_ald_iolC_iolX_t_t_t_hyp_r_iolU_ser	Actinobacteria	Actinomycetia	Micrococcales	Intrasporangiaceae	Terrabacter
424757	Aureimonas frigidaquae	1	GCA_001463905.1	8	8	4	1	1	317.4	col_iolG2_iolG1_iolR_hyp_xyl_fru_iolC_iolD_iolE_iolB_iolA_put	Proteobacteria	Alphaproteobacteria	Hyphomicrobiales	Aurantimonadaceae	Aureimonas
424796	Brevundimonas lenta	1	GCA_014196335.1	8	7	4	1	1	410.8	t_iolA_iolB_iolE_iolD_iolC_iolR_iolG2_iolG2_out	Proteobacteria	Alphaproteobacteria	Caulobacterales	Caulobacteraceae	Brevundimonas
425306	Mesorhizobium tamadayense	1	GCA_003863365.1	5	5	4	1	1	425.5	dUF_iolB_dUF_iolE_iolD_iolC_iolR_gfo	Proteobacteria	Alphaproteobacteria	Hyphomicrobiales	Phyllobacteriaceae	Mesorhizobium
427078	Salsuginibacillus kocurii	1	GCA_000377705.1	7	7	4	1	1	440.94	hTH_iolA_iolB_iolC_iolD_iolE_iolI_iolJ_put	Firmicutes	Bacilli	Bacillales	Bacillaceae	Salsuginibacillus
427754	Humibacter albus	1	GCA_000421825.1	6	6	4	1	1	298.9	hTH_iolG1_iolE_iolD_iolB_iolA_hyp_iolC_hyp	Actinobacteria	Actinomycetia	Micrococcales	Microbacteriaceae	Humibacter
427918	Nitriliruptor alkaliphilus	1	GCA_000969705.1	8	6	4	1	1	265.62	hyp_iolA_hTH_iolC_hyp_iolB_iolD_iolA_rib_iolX_iolE_hyp_t_fru_hyp_iolX_pec	Actinobacteria	Nitriliruptoria	Nitriliruptorales	Nitriliruptoraceae	Nitriliruptor
428993	Pseudoxanthomonas indica	1	GCA_900167565.1	8	7	4	1	1	408.76	t_iolA_iolB_iolE_iolD_iolC_iolR_iolG2_iolG2_hyp	Proteobacteria	Gammaproteobacteria	Xanthomonadales	Xanthomonadaceae	Pseudoxanthomonas
429727	Devosia chinhatensis	1	GCA_000969445.1	8	7	4	1	1	299.7	r_iolG2_iolB_hyp_iolE_iolD_iolC_iolR_mem_t_iolG2_t_t_t_t_reiD_uTP	Proteobacteria	Alphaproteobacteria	Hyphomicrobiales	Devosiaceae	Devosia
429728	Devosia crocina	1	GCA_900116545.1	7	7	4	1	1	386.66	fru_iolH_iolG1_iolI2_iolE_iolC_iolD_iolB_pre	Proteobacteria	Alphaproteobacteria	Hyphomicrobiales	Devosiaceae	Devosia
430457	Salinicola salarius	1	GCA_002179555.1	8	8	4	1	1	445.21	hyp_iolA_iolE_iolD_iolC_hyp_4-f_iolG1_fru_xyl_hyp_iolR_iolG2_iolB_tra	Proteobacteria	Gammaproteobacteria	Oceanospirillales	Halomonadaceae	Salinicola
430531	Burkholderia humptydooensis	3	GCA_001462435.1	7	6	4	3	1	364.26	r_iolG2_iolG2_iolR_t_aTPase_t_iolC_iolD_iolE_iolB_t	Proteobacteria	Betaproteobacteria	Burkholderiales	Burkholderiaceae	Burkholderia
431596	Paenibacillus ginsengihumi	1	GCA_000380965.1	7	7	4	1	1	423.21	r_iolB_iolG2_iolJ_iolA_iolC_iolE_iolD_uns	Firmicutes	Bacilli	Bacillales	Paenibacillaceae	Paenibacillus
432329	Deinococcus peraridilitoris	1	GCA_000317835.1	6	6	4	1	1	262.03	sho_iolS_cup_hyp_iolG1_iolD_iolC_iolB_iolE_pAS	Deinococcus-Thermus	Deinococci	Deinococcales	Deinococcaceae	Deinococcus
433644	Pedococcus bigeumensis	1	GCA_006438965.1	5	5	4	1	1	247.54	sul_iolD_iolB_deo_iolC_iolE_iolX_r	Actinobacteria	Actinomycetia	Micrococcales	Intrasporangiaceae	Pedococcus
433660	Nocardioides halotolerans	1	GCA_000422805.1	7	7	4	1	1	263.21	hyp_iolD_iolB_hyp_iolC_iolA_iolE_hTH_dTD_iolG2_iolX_fru	Actinobacteria	Actinomycetia	Propionibacteriales	Nocardioidaceae	Nocardioides
433840	Pseudoxanthobacter soli	1	GCA_900148505.1	8	8	4	1	1	309.25	nAD_iolE_iolD_iolR_iolA_4-h_d-3_iolG2_iolG1_sim_rib_rib_pre_pho_iolC_iolB_car	Proteobacteria	Alphaproteobacteria	Hyphomicrobiales	Pseudoxanthobacteraceae	Pseudoxanthobacter
435897	Lysobacter capsici	4	GCA_000987985.1	8	7	4	4	1	414.96	por_iolA_iolB_iolE_iolD_iolC_fru_rib_hyp_iolR_iolG2_iolG2_dNA	Proteobacteria	Gammaproteobacteria	Xanthomonadales	Xanthomonadaceae	Lysobacter
435993	Streptomyces sp. AS41	1	GCA_006715635.1	5	5	4	1	1	330.42	pep_iolA_iolD_iolB_dhn_iolC_iolE_hyp	Actinobacteria	Actinomycetia	Streptomycetales	Streptomycetaceae	Streptomyces
436231	Terrabacter lapilli	1	GCA_006717025.1	10	9	4	1	1	262.94	t_iolX_iolC_dhn_iolB_iolD_iolH_iolA_iolU_iolE_iolG1_r_iolX_hyd	Actinobacteria	Actinomycetia	Micrococcales	Intrasporangiaceae	Terrabacter
436595	Streptomyces sp. BA2	1	GCA_009769735.1	5	5	4	1	1	329.2	alp_iolA_iolD_iolB_deo_iolC_iolE_hel	Actinobacteria	Actinomycetia	Streptomycetales	Streptomycetaceae	Streptomyces
437505	Granulosicoccus antarcticus	1	GCA_002215215.1	6	6	4	1	1	171.35	ald_iolG2_hea_mul_23S_put_rho_7-c_nAD_fru_iolB_iolC_iolD_iolE_glu_hTH_hyp_rib_rib_d-g_iolI2_hyp	Proteobacteria	Gammaproteobacteria	Chromatiales	Granulosicoccaceae	Granulosicoccus
437663	Brucella sp. UK1/97	1	GCA_000371045.1	8	7	4	1	1	310.27	hyp_iolG2_iolG2_iolR_iolC_iolD_iolE_iolB_hyp_fe(_hyp_hyp_iolA_hyp	Proteobacteria	Alphaproteobacteria	Hyphomicrobiales	Brucellaceae	Brucella
437670	Brucella sp. F23/97	1	GCA_000370965.1	9	7	4	1	1	282.51	hyp_iolR_hyp_hyp_gly_gly_gly_hyp_iolA_hyp_hyp_fe(_hyp_iolB_iolE_iolD_iolC_iolR_iolG2_iolG2_hyp	Proteobacteria	Alphaproteobacteria	Hyphomicrobiales	Brucellaceae	Brucella
437671	Brucella sp. F96/2	1	GCA_000371025.1	9	7	4	1	1	282.56	hyp_iolR_hyp_hyp_gly_gly_gly_hyp_iolA_hyp_hyp_fe(_hyp_iolB_iolE_iolD_iolC_iolR_iolG2_iolG2_hyp	Proteobacteria	Alphaproteobacteria	Hyphomicrobiales	Brucellaceae	Brucella
437684	Brucella sp. UK40/99	1	GCA_000371065.1	9	7	4	1	1	281.58	hyp_iolR_hyp_hyp_gly_gly_gly_hyp_iolA_hyp_hyp_fe(_hyp_iolB_iolE_iolD_iolC_iolC_iolR_iolG2_hyp	Proteobacteria	Alphaproteobacteria	Hyphomicrobiales	Brucellaceae	Brucella
437685	Brucella sp. UK5/01	1	GCA_000367105.1	9	7	4	1	1	281.58	hyp_iolR_hyp_hyp_gly_gly_gly_hyp_iolA_hyp_hyp_fe(_hyp_iolB_iolE_iolD_iolC_iolC_iolR_iolG2_hyp	Proteobacteria	Alphaproteobacteria	Hyphomicrobiales	Brucellaceae	Brucella
437687	Brucella sp. F8/99	1	GCA_000371005.1	9	7	4	1	1	281.58	hyp_iolR_hyp_hyp_gly_gly_gly_hyp_iolA_hyp_hyp_fe(_hyp_iolB_iolE_iolD_iolC_iolC_iolR_iolG2_hyp	Proteobacteria	Alphaproteobacteria	Hyphomicrobiales	Brucellaceae	Brucella
437701	Brucella sp. F5/99	1	GCA_000158995.1	7	7	4	1	1	355.86	con_iolG2_iolR_iolC_iolD_iolE_iolB_ino_uri_bin_t_iolA_r	Proteobacteria	Alphaproteobacteria	Hyphomicrobiales	Brucellaceae	Brucella
437897	Megamonas funiformis	6	GCA_012027675.1	12	12	4	5	0.833333	328.29	nUD_iolG2_t_cyt_r_iolG1_iolI_iolH_iolT1_t_reiD_iolE_gnt_t_sug_fla_iolD_iolB_iolC_iolJ_iro_iolR2_d-a	Firmicutes	Negativicutes	Selenomonadales	Selenomonadaceae	Megamonas
438744	Halomonas caseinilytica	4	GCA_001662305.1	8	8	4	4	1	447.6	hyp_iolG1_iolA_iolE_iolD_iolC_hyp_fru_xyl_hyp_iolR_iolG2_iolB_hyp	Proteobacteria	Gammaproteobacteria	Oceanospirillales	Halomonadaceae	Halomonas
439366	Agrobacterium sp. C13	1	GCA_001526545.1	5	5	3	1	1	396.96	dih_iolG1_iolB_iolD_iolC_iolR_hyp	Proteobacteria	Alphaproteobacteria	Hyphomicrobiales	Rhizobiaceae	Agrobacterium
439495	Pseudovibrio sp. JE062	1	GCA_000156235.1	7	7	4	1	1	362.77	r_iolG1_rib_t_t_iolR_iolC_iolD_iolE_iolB_iolG2_phe	Proteobacteria	Alphaproteobacteria	Hyphomicrobiales	Stappiaceae	Pseudovibrio
439699	Pseudosporangium ferrugineum	1	GCA_003002065.1	5	5	4	1	1	275.26	phe_iolG1_sim_t_t_iolE_iolD_iolB_hyp_iolC_r	Actinobacteria	Actinomycetia	Micromonosporales	Micromonosporaceae	Pseudosporangium
440168	Pelagibacterium luteolum	1	GCA_900100665.1	7	7	4	1	1	347.17	hyp_iolG1_rib_rib_sim_iolR_pim_ara_iolG2_iolC_iolD_hyp_iolE_iolB_t	Proteobacteria	Alphaproteobacteria	Hyphomicrobiales	Devosiaceae	Pelagibacterium
440515	Arenibacter echinorum	1	GCA_003259375.1	6	6	4	1	1	331.37	rNA_iolG2_iolE_iolA_sSS_iolD_iolC_iolB_fru	Bacteroidetes	Flavobacteriia	Flavobacteriales	Flavobacteriaceae	Arenibacter
441103	Tropicibacter naphthalenivorans	2	GCA_001458375.1	6	6	4	2	1	384.47	xyl_iolG1_xyl_fat_nap_hyd_3-m_put_iolG2_for_iolC_iolD_iolE_iolB_d-m	Proteobacteria	Alphaproteobacteria	Rhodobacterales	Roseobacteraceae	Tropicibacter
441112	Tropicimonas isoalkanivorans	1	GCA_900112335.1	5	5	4	1	1	407.64	hyp_iolB_iolE_iolD_iolC_iolR_dGT	Proteobacteria	Alphaproteobacteria	Rhodobacterales	Roseobacteraceae	Tropicimonas
442954	Knoellia aerolata	1	GCA_000768695.1	7	7	4	1	1	292.04	r_iolX_iolE_iolC_deo_iolB_iolD_iolG1_iolA_hyp	Actinobacteria	Actinomycetia	Micrococcales	Intrasporangiaceae	Knoellia
442969	Ameyamaea chiangmaiensis	1	GCA_013376175.1	8	8	4	1	1	381.82	t_iolR_iolC_iolD_iolE_iolB_iolA_iolG1_sug_iolG2_fla	Proteobacteria	Alphaproteobacteria	Rhodospirillales	Acetobacteraceae	Ameyamaea
443156	Pedococcus dokdonensis	1	GCA_900104525.1	5	5	4	1	1	242.58	gam_iolD_iolB_hyp_iolC_iolE_iolX_r	Actinobacteria	Actinomycetia	Micrococcales	Intrasporangiaceae	Pedococcus
443610	Devosia geojensis	1	GCA_000969415.1	9	8	4	1	1	276.09	iolG2_hyp_hyp_iolB_hyp_iolE_iolD_iolC_iolR_iolG1_hyp_mem_iolG2_t_t_t_t_reiD_hyp	Proteobacteria	Alphaproteobacteria	Hyphomicrobiales	Devosiaceae	Devosia
444060	Alkalihalobacillus plakortidis	1	GCA_001420645.1	10	10	4	1	1	428.53	r_iolS_rib_iro_iolR2_iolA_iolB_iolC_iolD_iolE_iolG1_iolJ_iolX_t	Firmicutes	Bacilli	Bacillales	Bacillaceae	Alkalihalobacillus
444103	Streptomyces sp. CNQ-509	1	GCA_001011035.1	7	7	4	1	1	299.73	hyp_iolG1_iolE_iolA_iolD_iolB_ald_iolC_t_t_t_car_iolR2_6-p	Actinobacteria	Actinomycetia	Streptomycetales	Streptomycetaceae	Streptomyces
444163	Brucella microti	2	GCA_000022745.1	6	6	3	1	0.5	279.28	hyp_iolG2_iolR_iolD_iolE_iolB_t_t_t_iolA_pro	Proteobacteria	Alphaproteobacteria	Hyphomicrobiales	Brucellaceae	Brucella
444444	Chelatococcus daeguensis	2	GCA_001887265.1	7	7	4	2	1	343.23	pAS_iolG2_iolB_iolE_iolD_iolC_t_aTPase_t_iolR_iolG1_r	Proteobacteria	Alphaproteobacteria	Hyphomicrobiales	Chelatococcaceae	Chelatococcus
444608	Gryllotalpicola ginsengisoli	1	GCA_000419445.1	8	8	4	1	1	270.39	hyp_iolX_iolH_iolG1_iolE_iolD_iolB_iolA_hyp_iolC_fMN	Actinobacteria	Actinomycetia	Micrococcales	Microbacteriaceae	Gryllotalpicola
445576	Pseudonocardia sp. AL041005-10	1	GCA_001294605.1	10	9	4	1	1	247.73	fer_iolX_iolT1_iolA_iolD_iolB_deo_iolC_r_iolE_iolX_sho_phy_r_iolU_t_t_t_r_r_iolH_t	Actinobacteria	Actinomycetia	Pseudonocardiales	Pseudonocardiaceae	Pseudonocardia
446684	Kaistia soli	1	GCA_900129325.1	7	7	4	1	1	349.97	gly_iolB_iolE_iolD_iolC_iolR_iolG1_iolG2_gly	Proteobacteria	Alphaproteobacteria	Hyphomicrobiales	Kaistiaceae	Kaistia
446787	Actinopolymorpha rutila	1	GCA_013407855.1	8	8	4	1	1	288.57	r_iolX_iolC_hyp_iolB_iolD_iolA_sim_sim_sim_iolE_iolG1_mem_sig_r_end_iolS_bet	Actinobacteria	Actinomycetia	Propionibacteriales	Actinopolymorphaceae	Actinopolymorpha
446860	Kocuria flava	3	GCA_007992135.1	7	7	3	1	0.333333	303.11	iolG1_iolA_iolD_ald_iolC_iolH_iolE_put_suc_suc_hyp_iolT1	Actinobacteria	Actinomycetia	Micrococcales	Micrococcaceae	Kocuria
447424	Halomonas cerina	1	GCA_014192215.1	9	9	4	1	1	455.13	hyp_iolA_iolE_iolD_iolC_iolG1_iolH_iolI2_iolR_iolB_d-a	Proteobacteria	Gammaproteobacteria	Oceanospirillales	Halomonadaceae	Halomonas
448181	Ciceribacter selenitireducens	2	GCA_000518785.1	9	8	4	2	1	294.82	hyp_iolG2_iolG2_iolR_iolC_iolD_iolE_hyp_iolB_iolG1_hyp_hyp_hyp_rib_gal_xyl_iolI2_hyp	Proteobacteria	Alphaproteobacteria	Hyphomicrobiales	Rhizobiaceae	Ciceribacter
450366	Vogesella perlucida	1	GCA_007844155.2	11	10	4	1	1	374.96	hyp_iolA_iolB_iolE_iolC_iolR_hyp_rib_gal_d-t_iolD_hyp_iolH_iolI2_iolG1_iolG2_iolG2_iS3	Proteobacteria	Betaproteobacteria	Neisseriales	Chromobacteriaceae	Vogesella
451876	Rhizobium rhizoryzae	2	GCA_011046895.1	6	6	4	2	1	397.78	l-f_iolG2_iolR_iolC_iolD_iolE_hyp_iolB_hyp	Proteobacteria	Alphaproteobacteria	Hyphomicrobiales	Rhizobiaceae	Rhizobium
452529	Streptomyces scopuliridis	2	GCA_000718095.1	8	8	4	2	1	331.7	hyp_iolH_iolG1_iolT1_iolE_iolA_iolD_iolB_hyp_iolC_cat	Actinobacteria	Actinomycetia	Streptomycetales	Streptomycetaceae	Streptomyces
453247	Sphingomonas sp. TDK1	1	GCA_001650735.1	5	5	3	1	1	373.66	int_iolE_iolD_iolC_iolG2_alp_hyp_iolR_ami	Proteobacteria	Alphaproteobacteria	Sphingomonadales	Sphingomonadaceae	Sphingomonas
453573	Actinomadura bangladeshensis	1	GCA_004348335.1	4	4	3	1	1	387.9	r_iolE_iolC_ald_tra_iolD_iolA_dUF	Actinobacteria	Actinomycetia	Streptosporangiales	Thermomonosporaceae	Actinomadura
453842	Paracoccus aestuarii	1	GCA_003594815.1	6	6	4	1	1	345.25	sDR_iolB_iolE_iolD_iolC_iolG1_t_t_t_iolG2_r	Proteobacteria	Alphaproteobacteria	Rhodobacterales	Rhodobacteraceae	Paracoccus
454162	Kiloniella laminariae	1	GCA_000374005.1	5	5	4	1	1	443.62	hyp_iolG2_iolC_iolD_iolE_iolB_flu	Proteobacteria	Alphaproteobacteria	Rhodospirillales	Kiloniellaceae	Kiloniella
455344	Saccharopolyspora gloriosae	1	GCA_014203325.1	7	7	4	1	1	268.61	pha_iolD_iolB_hyp_iolC_r_hyp_iolE_iolT1_iolX_hyp_lys_iolF_r	Actinobacteria	Actinomycetia	Pseudonocardiales	Pseudonocardiaceae	Saccharopolyspora
455432	Nocardia terpenica	4	GCA_002568625.1	6	6	4	4	1	298.2	col_iolD_iolB_ald_iolC_t_t_t_iolE_r_iolA_iolX_t	Actinobacteria	Actinomycetia	Corynebacteriales	Nocardiaceae	Nocardia
456490	Cohnella phaseoli	1	GCA_003386235.1	5	4	3	1	1	422.34	r_iolC_cal_leu_hyp_iolD_iolC_iolA_iolB_pro	Firmicutes	Bacilli	Bacillales	Paenibacillaceae	Cohnella
458197	Serratia nematodiphila	6	GCA_008011815.1	10	10	4	6	1	766.27	p1 _iolE_iolH_iolG1_iolD_iolC_iolR_typ_hyp_iolB_iolA_iolT1_iolI2_t	Proteobacteria	Gammaproteobacteria	Enterobacterales	Yersiniaceae	Serratia
458836	Paraburkholderia sediminicola	6	GCA_902859805.1	7	6	4	6	1	373	hyp_iolB_iolE_iolD_iolC_fru_fru_hyp_iolR_iolG2_iolG2_sul	Proteobacteria	Betaproteobacteria	Burkholderiales	Burkholderiaceae	Paraburkholderia
459515	Nakamurella lactea	1	GCA_000426645.1	5	5	4	1	1	242	hyp_iolX_iolD_iolB_iolC_iolE_2-s	Actinobacteria	Actinomycetia	Nakamurellales	Nakamurellaceae	Nakamurella
459525	Fictibacillus solisalsi	1	GCA_900103485.1	15	13	4	1	1	315.22	car_iolR2_iolR2_iolH_tau_iolA_iolB_iolC_iolD_iolJ_iolE_iolT1_iolG1_iolI_iolS_pro_r_nit_hyp_hyp_hyp_r_unc_t_reiD_pim_r_nuc_hyp_col_ace_lev_lev_raf_reiD_two	Firmicutes	Bacilli	Bacillales	Bacillaceae	Fictibacillus
459527	Saccharibacillus kuerlensis	1	GCA_000378145.1	12	11	4	1	1	379.38	hyp_iolR2_iolJ_iolH_iolD_iolC_iolB_iolA_iolR2_hyp_iolI_iolG1_iolT1_iolE_hyp	Firmicutes	Bacilli	Bacillales	Paenibacillaceae	Saccharibacillus
459528	Pseudomonas duriflava	1	GCA_007830155.1	10	9	4	1	1	538.43	put_iolH_iolG1_iolD_iolI2_iolA_iolT1_iolB_iolE_iolC_out_pAS_fat_5-a_iolA_hyp	Proteobacteria	Gammaproteobacteria	Pseudomonadales	Pseudomonadaceae	Pseudomonas
459658	Streptomyces samsunensis	1	GCA_013345665.1	6	6	4	1	1	323.42	r_iolG1_iolE_t_t_t_iolC_deo_iolB_iolD_iolA_hyp	Actinobacteria	Actinomycetia	Streptomycetales	Streptomycetaceae	Streptomyces
460086	Kribbella catacumbae	1	GCA_000372465.1	10	8	4	1	1	252.51	hTH_iolX_r_hyp_hyp_iolU_o-G_hyp_hyp_cTP_r_hyp_iolA_iolG1_fru_rib_hyp_iolE_iolD_iolB_hyp_hyp_iolC_iolE_iolX_hTH	Actinobacteria	Actinomycetia	Propionibacteriales	Kribbellaceae	Kribbella
460870	Companilactobacillus nodensis	3	GCA_001592065.1	9	9	4	3	1	340.41	hyp_iolE_iolX_iolD_iolC_iolB_iolA_iolG2_iolT1_iolR2_d-a	Firmicutes	Bacilli	Lactobacillales	Lactobacillaceae	Companilactobacillus
462372	Sphingopyxis panaciterrulae	1	GCA_014199295.1	8	8	4	1	1	380.36	myo_iolG1_hyp_alk_t_iolA_iolB_iolE_iolD_iolC_iolR_iolG2_ton	Proteobacteria	Alphaproteobacteria	Sphingomonadales	Sphingomonadaceae	Sphingopyxis
463642	Streptomyces sp. F-1	1	GCA_900079405.3	4	4	3	1	1	400.98	hyp_iolC_hyp_iolB_iolD_iolA_put	Actinobacteria	Actinomycetia	Streptomycetales	Streptomycetaceae	Streptomyces
464029	Rhizobium oryzae	2	GCA_001938935.1	5	5	4	2	1	424.82	cla_iolR_iolC_iolD_iolE_iolB_ser	Proteobacteria	Alphaproteobacteria	Hyphomicrobiales	Rhizobiaceae	Rhizobium
465541	Streptomyces sp. Mg1	2	GCA_000154885.1	6	6	4	2	1	317.82	r_iolG1_iolE_iolC_iolB_iolD_iolA_con	Actinobacteria	Actinomycetia	Streptomycetales	Streptomycetaceae	Streptomyces
465543	Streptomyces sp. SPB074	1	GCA_000154905.1	4	4	4	1	1	230.4	r_iolE_iolC_iolB_iolD_t	Actinobacteria	Actinomycetia	Streptomycetales	Streptomycetaceae	Streptomyces
465820	Curtobacterium oceanosedimentum	2	GCA_001475745.1	9	9	4	2	1	248.4	ami_iolJ_fru_dNA_iolC_deo_iolA_iolB_iolD_iolE_iolG1_iolH_tra_iolX_tau	Actinobacteria	Actinomycetia	Micrococcales	Microbacteriaceae	Curtobacterium
466044	Pannonibacter indicus	2	GCA_001418225.1	7	7	4	2	1	349.83	ino_iolG1_iolR_hyp_aut_fru_iolG2_iolC_iolD_iolE_hyp_iolB_hyp	Proteobacteria	Alphaproteobacteria	Hyphomicrobiales	Stappiaceae	Pannonibacter
468913	Deinococcus alpinitundrae	1	GCA_009982895.1	8	7	4	1	1	217.12	cat_iolG1_bif_nH(_iolX_hyp_t_tre_hyp_hyp_hyp_glu_2-h_hyp_iolA_pro_sor_iolB_iolX_iolC_iolE_iolD_hyp	Deinococcus-Thermus	Deinococci	Deinococcales	Deinococcaceae	Deinococcus
470931	Pantoea anthophila	3	GCA_011800355.1	8	8	4	3	1	753.86	hyp_iolE_iolG1_iolD_iolC_iolR_iolB_iolA_iolI2_t	Proteobacteria	Gammaproteobacteria	Enterobacterales	Erwiniaceae	Pantoea
470932	Pantoea deleyi	2	GCA_006494415.1	8	8	4	2	1	752.52	dUF_iolE_iolG1_iolD_iolC_iolR_for_hyp_iolB_iolA_iolI2_t	Proteobacteria	Gammaproteobacteria	Enterobacterales	Erwiniaceae	Pantoea
470933	Pantoea eucalypti	3	GCA_900167425.1	8	8	4	3	1	758.11	pre_iolI2_iolA_iolB_iolR_iolC_iolD_iolG1_iolE_pro	Proteobacteria	Gammaproteobacteria	Enterobacterales	Erwiniaceae	Pantoea
470934	Pantoea vagans	14	GCA_009905795.1	8	8	4	14	1	760.92	dcr_iolE_iolG1_iolD_iolC_iolR_iolB_iolA_iolI2_t	Proteobacteria	Gammaproteobacteria	Enterobacterales	Erwiniaceae	Pantoea
471575	Photorhabdus cinerea	1	GCA_011189575.1	8	8	4	1	1	555.35	typ_iolB_iolE_iolC_iolG1_t_iolG2_iolD_iolA_iolR_hyp	Proteobacteria	Gammaproteobacteria	Enterobacterales	Morganellaceae	Photorhabdus
472059	Schumannella luteola	1	GCA_013408685.1	8	8	4	1	1	280.61	hyp_iolU_acy_tra_r_hyp_iolH_iolG1_iolE_iolD_iolB_iolA_dhn_iolC_glu	Actinobacteria	Actinomycetia	Micrococcales	Microbacteriaceae	Schumannella
472158	Nocardia altamirensis	1	GCA_001612685.1	5	5	4	1	1	237.2	hyp_iolD_iolB_hyp_iolC_fru_t_hyp_iolE_hTH_iolX_hyp	Actinobacteria	Actinomycetia	Corynebacteriales	Nocardiaceae	Nocardia
472175	Nitratireductor basaltis	1	GCA_000733725.1	6	6	4	1	1	358.83	r_iolG2_put_t_t_iolG1_iolC_iolD_iolE_iolB_hyd	Proteobacteria	Alphaproteobacteria	Hyphomicrobiales	Phyllobacteriaceae	Nitratireductor
472569	Devriesea agamarum	1	GCA_900070355.1	11	9	4	1	1	232.32	hTH_iolG1_iolB_hyp_iolC_tra_iolD_iolA_iolE_iolH_iolX_iolE_iolT1_hyp_iolX_hyp	Actinobacteria	Actinomycetia	Micrococcales	Dermabacteraceae	Devriesea
472693	Pantoea eucrina	2	GCA_002095385.1	7	7	4	2	1	798.67	t_iolA_iolB_iolR_iolC_iolD_iolG1_iolE_gly	Proteobacteria	Gammaproteobacteria	Enterobacterales	Erwiniaceae	Pantoea
472694	Pantoea brenneri	18	GCA_902506485.1	8	8	4	18	1	761.88	t_iolI2_iolA_iolB_iolR_iolC_con_iolD_iolG1_iolE_per	Proteobacteria	Gammaproteobacteria	Enterobacterales	Erwiniaceae	Pantoea
472695	Pantoea septica	3	GCA_902386985.1	8	8	4	3	1	758.3	hyp_iolC_iolD_iolG1_iolE_iolR_iolB_iolA_iolI2_t	Proteobacteria	Gammaproteobacteria	Enterobacterales	Erwiniaceae	Pantoea
472705	Pantoea conspicua	1	GCA_002095315.1	5	5	3	1	1	809.42	iolR_iolC_iolD_iolG1_iolE_hyp	Proteobacteria	Gammaproteobacteria	Enterobacterales	Erwiniaceae	Pantoea
475067	Mesorhizobium alhagi	1	GCA_000236565.2	7	7	4	1	1	354.43	hyp_iolG1_hyp_inn_t_iolR_sho_iolG2_iolC_iolD_iolE_hyp_iolB_pho	Proteobacteria	Alphaproteobacteria	Hyphomicrobiales	Phyllobacteriaceae	Mesorhizobium
475069	Mesorhizobium camelthorni	1	GCA_011045125.1	7	7	4	1	1	353.14	dUF_iolB_dUF_iolE_iolD_iolC_iolG2_sDR_iolR_t_t_t_iolG1_t	Proteobacteria	Alphaproteobacteria	Hyphomicrobiales	Phyllobacteriaceae	Mesorhizobium
475075	Chryseobacterium phosphatilyticum	1	GCA_002899825.2	7	6	4	1	1	301.51	cla_iolE_iolG2_iolB_iolC_iolD_iolA_iolG2_t	Bacteroidetes	Flavobacteriia	Flavobacteriales	Weeksellaceae	Chryseobacterium
475662	Halomonas beimenensis	1	GCA_002549795.1	8	8	4	1	1	452.45	for_iolG1_iolA_iolE_iolD_iolC_hyd_ino_ino_ino_iolR_iolG2_iolB_pro	Proteobacteria	Gammaproteobacteria	Oceanospirillales	Halomonadaceae	Halomonas
477195	Agrobacterium sp. LY4	1	GCA_001526585.1	5	5	4	1	1	403.78	dih_iolG1_iolB_iolE_iolD_iolC_exc	Proteobacteria	Alphaproteobacteria	Hyphomicrobiales	Rhizobiaceae	Agrobacterium
477196	Agrobacterium sp. TS43	1	GCA_001526605.1	6	6	4	1	1	366.78	dih_iolG1_iolB_iolE_iolD_iolC_iolR_hyp	Proteobacteria	Alphaproteobacteria	Hyphomicrobiales	Rhizobiaceae	Agrobacterium
477197	Agrobacterium sp. TS45	1	GCA_001526525.1	5	5	3	1	1	396.96	dih_iolG1_iolB_iolD_iolC_iolR_hyp	Proteobacteria	Alphaproteobacteria	Hyphomicrobiales	Rhizobiaceae	Agrobacterium
477689	Aliiglaciecola lipolytica	1	GCA_000314975.1	8	8	4	1	1	443.31	hyp_iolG2_iolB_iolR_sim_hyp_sim_sim_iolG1_iolC_iolD_iolE_phy_hyp_met_ser_iolA_iro	Proteobacteria	Gammaproteobacteria	Alteromonadales	Alteromonadaceae	Aliiglaciecola
477697	Streptomyces sp. T12	1	GCA_007828695.1	8	7	4	1	1	211.54	pyr_iolX_put_r_ect_nAD_iolX_iolU_unc_cal_hup_hyp_iolG1_iolE_t_t_t_iolC_dhn_iolB_iolD_r	Actinobacteria	Actinomycetia	Streptomycetales	Streptomycetaceae	Streptomyces
478503	Thalassospira xianhensis	1	GCA_003326475.1	7	7	4	1	1	351.66	hyp_iolG2_iolB_iolE_iolD_iolC_t_aTPase_t_iolR_iolG1_hyp	Proteobacteria	Alphaproteobacteria	Rhodospirillales	Thalassospiraceae	Thalassospira
480658	Paraburkholderia rhizosphaerae	1	GCA_004366595.1	7	6	4	1	1	369.97	tus_iolG2_iolG2_iolR_t_t_t_iolC_iolD_iolE_iolB_hyp	Proteobacteria	Betaproteobacteria	Burkholderiales	Burkholderiaceae	Paraburkholderia
481446	Phaeobacter italicus	4	GCA_001251095.1	7	7	4	4	1	334.04	cyt_iolB_iolE_iolD_iolC_rib_t_d-r_iolR_iolG1_iolG2_pho	Proteobacteria	Alphaproteobacteria	Rhodobacterales	Roseobacteraceae	Phaeobacter
481743	Paenibacillus sp. Y412MC10	5	GCA_007673455.1	6	6	4	4	0.8	431.28	r_iolA_iolC_iolB_iolE_iolD_iolG2_spo	Firmicutes	Bacilli	Bacillales	Paenibacillaceae	Paenibacillus
482462	Mycobacterium dioxanotrophicus	1	GCA_002157835.1	5	5	4	1	1	256.04	sul_iolG1_iolE_iolD_iolB_ald_iolC_r	Actinobacteria	Actinomycetia	Corynebacteriales	Mycobacteriaceae	Mycobacterium
482825	Meiothermus cateniformans	1	GCA_003574045.1	4	4	3	1	1	317.57	hyp_iolC_iolE_iolD_iolX_ara	Deinococcus-Thermus	Deinococci	Thermales	Thermaceae	Meiothermus
482957	Burkholderia lata	23	GCA_902499175.1	9	8	4	15	0.652174	394.07	r_iolA_iolR_oxi_iolE_iolG1_iolH_mon_t_rhi_iolC_iolD_iolE_iolB_hyp	Proteobacteria	Betaproteobacteria	Burkholderiales	Burkholderiaceae	Burkholderia
483013	Tritonibacter scottomollicae	1	GCA_003003215.1	8	8	4	1	1	317.05	hyd_iolG2_iolG1_iolR_t_t_t_iolC_iolD_iolE_iolB_r_n-a_r_iolA_l-2	Proteobacteria	Alphaproteobacteria	Rhodobacterales	Rhodobacteraceae	Tritonibacter
484088	Rhizobium tubonense	1	GCA_003240585.1	6	6	4	1	1	358.5	pyr_iolG1_iolR_iolC_iolD_iolE_iolB_t	Proteobacteria	Alphaproteobacteria	Hyphomicrobiales	Rhizobiaceae	Rhizobium
484184	Paenibacillus taichungensis	4	GCA_002264305.1	6	6	4	4	1	440.42	iolD_iolE_iolC_iolA_iolG2_iolB_r	Firmicutes	Bacilli	Bacillales	Paenibacillaceae	Paenibacillus
484770	Pelosinus sp. UFO1	1	GCA_000725345.1	19	14	4	1	1	325.15	xyl_iolG1_hyd_per_t_mon_iolG2_iolR2_iolH_xyl_pho_iolT1_reiD_iolW_iolI_r_iolH_iolG1_iolT1_hyp_iolD_iolE_iolB_iolC_alc_3-h_ele_ele_but_coe_iolJ_iolA_iolR2_pTS_t_hyp_iolA_sar	Firmicutes	Negativicutes	Selenomonadales	Sporomusaceae	Pelosinus
485602	Actinophytocola xinjiangensis	1	GCA_001921215.1	6	6	4	1	1	291.75	hyp_iolA_r_iolX_iolE_iolC_ald_iolB_iolD_hyp	Actinobacteria	Actinomycetia	Pseudonocardiales	Pseudonocardiaceae	Actinophytocola
485751	Pseudomonas sp. LD120	1	GCA_009861525.1	8	8	4	1	1	514.67	hyp_iolR_hyp_iolC_iolE_iolB_iolA_iolI2_iolD_iolG1_gfo	Proteobacteria	Gammaproteobacteria	Pseudomonadales	Pseudomonadaceae	Pseudomonas
486398	Bacillus sp. S3	1	GCA_005154805.1	6	6	3	1	1	419.93	hAD_iolJ_iolD_iolC_iolB_iolA_iolR_n-a	Firmicutes	Bacilli	Bacillales	Bacillaceae	Bacillus
486876	Burkholderia sp. BCC0397	1	GCA_902832865.1	10	9	4	1	1	359.29	r_iolA_iolR_ino_iolE_iolG1_iolH_rib_gal_d-t_iolC_iolD_iolE_iolB_hyp_iolT1_hyp	Proteobacteria	Betaproteobacteria	Burkholderiales	Burkholderiaceae	Burkholderia
486878	Burkholderia sp. BCC0419	1	GCA_902830285.1	10	9	4	1	1	359.63	r_iolA_iolR_ino_iolE_iolG1_iolH_rib_gal_d-t_iolC_iolD_iolE_iolB_hyp_iolT1_hyp	Proteobacteria	Betaproteobacteria	Burkholderiales	Burkholderiaceae	Burkholderia
487049	Paraburkholderia rhynchosiae	2	GCA_002879865.1	7	6	4	2	1	370.54	hyp_iolB_iolE_iolD_iolC_t_aTPase_t_iolR_iolG2_iolG2_sul	Proteobacteria	Betaproteobacteria	Burkholderiales	Burkholderiaceae	Paraburkholderia
487165	Streptomyces swartbergensis	1	GCA_002148965.1	11	10	3	1	1	252.47	hyp_iolC_ald_iolB_iolD_iolA_iolG1_t_t_t_r_iolX_sug_3-o_pro_sit_r_iolX_iolU_iolW_hyp_iolT1_uni_hyp_iolS_hyp	Actinobacteria	Actinomycetia	Streptomycetales	Streptomycetaceae	Streptomyces
488142	Serratia sp. SCBI	1	GCA_000747565.1	10	10	4	1	1	738.85	pep_iolE_iolH_iolG1_iolD_hyp_iolC_iolR_iolB_iolA_iolT1_iolI2_put	Proteobacteria	Gammaproteobacteria	Enterobacterales	Yersiniaceae	Serratia
488446	Burkholderia latens	6	GCA_001718795.1	9	8	4	6	1	391.69	hyp_iolB_iolE_iolD_iolC_rhi_t_t_iolH_iolG1_iolE_oxi_iolR_iolA_r	Proteobacteria	Betaproteobacteria	Burkholderiales	Burkholderiaceae	Burkholderia
488447	Burkholderia contaminans	40	GCA_002980735.1	9	8	4	37	0.925	392.87	r_iolA_iolR_gfo_iolE_iolG1_iolH_t_t_rhi_iolC_iolD_iolE_iolB_hem	Proteobacteria	Betaproteobacteria	Burkholderiales	Burkholderiaceae	Burkholderia
488485	Luteimonas marina	1	GCA_007859325.1	8	7	4	1	1	400	his_iolG2_iolG2_iolR_iolC_iolD_iolE_iolB_iolA_t	Proteobacteria	Gammaproteobacteria	Xanthomonadales	Xanthomonadaceae	Luteimonas
488729	Burkholderia metallica	8	GCA_902499065.1	9	8	4	5	0.625	391.78	r_iolA_iolR_oxi_iolE_iolG1_iolH_mon_t_rhi_iolC_iolD_iolE_iolB_hyp	Proteobacteria	Betaproteobacteria	Burkholderiales	Burkholderiaceae	Burkholderia
488730	Burkholderia arboris	2	GCA_902499125.1	9	8	4	1	0.5	391.94	hyp_iolB_iolE_iolD_iolC_rhi_t_mon_iolH_iolG1_iolE_oxi_iolR_iolA_r	Proteobacteria	Betaproteobacteria	Burkholderiales	Burkholderiaceae	Burkholderia
488731	Burkholderia seminalis	8	GCA_902833035.1	9	8	4	8	1	391.48	r_iolA_iolR_ino_iolE_iolG1_iolH_rib_gal_d-t_iolC_iolD_iolE_iolB_hyp	Proteobacteria	Betaproteobacteria	Burkholderiales	Burkholderiaceae	Burkholderia
488732	Burkholderia diffusa	18	GCA_013337705.1	9	8	4	16	0.888889	394.18	r_iolA_iolR_gfo_iolE_iolG1_iolH_t_t_t_iolC_iolD_iolE_iolB_hem	Proteobacteria	Betaproteobacteria	Burkholderiales	Burkholderiaceae	Burkholderia
489722	Mesorhizobium metallidurans	1	GCA_000350085.1	7	7	4	1	1	341.47	sug_iolG2_oxi_3-d_iolG1_iolR_r_sho_iolC_iolD_iolE_con_iolB_pho	Proteobacteria	Alphaproteobacteria	Hyphomicrobiales	Phyllobacteriaceae	Mesorhizobium
490185	Gemmobacter aquaticus	1	GCA_007859075.1	8	7	4	1	1	329.49	trk_iolB_iolE_iolD_iolC_iolG1_iolI2_iolG1_iolH_rib	Proteobacteria	Alphaproteobacteria	Rhodobacterales	Rhodobacteraceae	Gemmobacter
490629	Amycolatopsis marina	1	GCA_900111885.1	7	7	4	1	1	197.31	sOS_iolX_r_iolE_t_t_t_iolC_hyp_iolB_iolD_r_thr_iolA_iolT1_ben	Actinobacteria	Actinomycetia	Pseudonocardiales	Pseudonocardiaceae	Amycolatopsis
491388	Litoreibacter arenae	1	GCA_000442275.2	6	6	4	1	1	195.55	hyp_iolG2_5-k_iolB_iolC_iolD_iolG1_iolE_myo	Proteobacteria	Alphaproteobacteria	Rhodobacterales	Roseobacteraceae	Litoreibacter
491921	Megamonas rupellensis	3	GCA_003457635.1	12	12	4	3	1	326.73	nUD_iolG2_t_cyt_r_iolG1_iolI_iolH_iolT1_t_reiD_iolE_gnt_t_sug_fla_iolD_iolB_iolC_iolJ_iro_iolR2_d-a	Firmicutes	Negativicutes	Selenomonadales	Selenomonadaceae	Megamonas
491948	Marinomonas rhizomae	2	GCA_003315485.1	7	6	3	2	1	494.43	cho_iolA_put_hyp_put_t_iolA_iolE_iolD_iolC_iolH_hyp_t_t_r_hyp_iolR_hyp	Proteobacteria	Gammaproteobacteria	Oceanospirillales	Oceanospirillaceae	Marinomonas
491949	Marinomonas alcarazii	1	GCA_003208215.1	11	10	4	1	1	382.14	hyp_iolG1_iolB_t_r_t_iolA_iolE_iolD_iolC_hyp_3-p_3-p_fat_reiD_iolG1_iolH_iolI2_t_t_t_r_hyp_iolR_iS5	Proteobacteria	Gammaproteobacteria	Oceanospirillales	Oceanospirillaceae	Marinomonas
491951	Marinomonas aquiplantarum	1	GCA_003314975.1	8	8	4	1	1	451.05	hyp_iolG2_iolB_iolA_iolE_iolD_iolC_iolG1_iolR_unc	Proteobacteria	Gammaproteobacteria	Oceanospirillales	Oceanospirillaceae	Marinomonas
492670	Bacillus velezensis	296	GCA_012972775.1	14	13	4	276	0.932432	459.04	r_iolJ_iolI_iolH_iolG1_iolF_iolE_iolD_iolC_iolB_iolA_iolR2_iolS_iolT1_mol_hyp_sDR_r_sen_fat_r_iolA_pQQ	Firmicutes	Bacilli	Bacillales	Bacillaceae	Bacillus
492736	Dyadobacter alkalitolerans	1	GCA_000428845.1	6	6	4	1	1	349.62	put_iolB_iolC_iolA_iolG2_t_fru_iolD_iolE_hyp	Bacteroidetes	Cytophagia	Cytophagales	Spirosomaceae	Dyadobacter
492774	Rhizobium alamii	2	GCA_000744505.1	6	6	4	2	1	356.47	hyp_iolB_iolE_iolD_iolC_iolR_iolG1_fer	Proteobacteria	Alphaproteobacteria	Hyphomicrobiales	Rhizobiaceae	Rhizobium
492785	Streptomyces sp. 19	1	GCA_003550195.1	6	5	4	1	1	225.28	hyp_iolX_r_ect_iolX_phn_iolE_t_t_t_iolC_hyp_iolB_iolD_r	Actinobacteria	Actinomycetia	Streptomycetales	Streptomycetaceae	Streptomyces
494420	Arthrobacter sp. TB 26	1	GCA_000427315.1	10	9	4	1	1	273.7	hTH_iolB_iolX_2-o_iolX_fru_hyp_rib_hyp_hyp_inn_hyp_iolT1_iolH_iolG1_iolE_iolA_iolD_hyp_iolC_hyp	Actinobacteria	Actinomycetia	Micrococcales	Micrococcaceae	Arthrobacter
498367	Streptomyces specialis	1	GCA_001493375.1	5	5	4	1	1	247.9	hyp_iolD_iolB_hyp_iolC_hyp_rib_vit_iolE_iolG1_hTH	Actinobacteria	Actinomycetia	Streptomycetales	Streptomycetaceae	Streptomyces
500153	Streptomyces avicenniae	1	GCA_000719135.1	7	7	4	1	1	270.87	hyp_iolI_hyp_aTP_cit_hyp_hyp_hyp_iolA_iolD_iolB_hyp_iolC_hyp_rib_fru_iolE_iolG1_hTH	Actinobacteria	Actinomycetia	Streptomycetales	Streptomycetaceae	Streptomyces
500615	Desmospora activa	1	GCA_003046315.1	9	8	4	1	1	375.26	hyp_iolX_r_iolW_iolX_t_t_t_iolI_iolD_iolE_iolB_hyp_hyp_iolC_iolA_phe	Firmicutes	Bacilli	Bacillales	Thermoactinomycetaceae	Desmospora
501023	Glaciibacter superstes	1	GCA_000421145.1	5	5	4	1	1	257.04	dip_iolC_hyp_iolX_iolE_hyp_aut_fru_iolB_iolD_hyp	Actinobacteria	Actinomycetia	Micrococcales	Microbacteriaceae	Glaciibacter
501024	Rhizobium tibeticum	2	GCA_900108425.1	6	6	4	2	1	359.55	hyp_iolB_iolE_iolD_iolC_iolR_iolG1_rho	Proteobacteria	Alphaproteobacteria	Hyphomicrobiales	Rhizobiaceae	Rhizobium
501571	Butyricicoccus pullicaecorum	1	GCA_002160355.1	13	8	3	1	1	228.6	hyp_iolX_iolE_iolI_t_hyp_iolG2_reiD_reiD_hyp_iolD_iolB_hyp_4-h_4-h_tra_tra_iolW_iolX_iolE_reiD_reiD_dih	Firmicutes	Clostridia	Eubacteriales	Clostridiaceae	Butyricicoccus
501863	Thalassospira sp. MCCC 1A02803	1	GCA_001983425.1	7	7	4	1	1	348.57	hyp_iolB_iolE_iolD_iolC_t_aTPase_t_iolG2_iolR_iolG1_hyp	Proteobacteria	Alphaproteobacteria	Rhodospirillales	Thalassospiraceae	Thalassospira
501868	Thalassospira sp. MCCC 1A02898	1	GCA_001618185.1	7	7	4	1	1	348.57	hyp_iolG1_iolR_iolG2_t_aTPase_t_iolC_iolD_iolE_iolB_hyp	Proteobacteria	Alphaproteobacteria	Rhodospirillales	Thalassospiraceae	Thalassospira
502049	Thalassospira profundimaris	5	GCA_003326695.1	7	7	4	3	0.6	346.94	nuc_iolB_iolE_iolD_iolC_t_aTPase_t_iolG2_iolR_iolG1_rNA	Proteobacteria	Alphaproteobacteria	Rhodospirillales	Thalassospiraceae	Thalassospira
502821	Halomonas stevensii	1	GCA_000275725.1	13	10	4	1	1	341.79	hyp_iolG2_ino_iolG2_iolE_hyp_iolA_iolE_iolD_iolC_iolG1_iolH_iolI2_iolR_iS1_iolR_d-t_gal_rib_iolB_hyp	Proteobacteria	Gammaproteobacteria	Oceanospirillales	Halomonadaceae	Halomonas
504469	Enterovibrio nigricans	2	GCA_002835505.1	8	7	4	1	0.5	335.23	myo_iolC_oxi_iolD_iolE_aTPase_t_t_r_iolR_phy_iolB_iolG2_iolC_iolA_hyp	Proteobacteria	Gammaproteobacteria	Vibrionales	Vibrionaceae	Enterovibrio
504797	Actinopolymorpha cephalotaxi	2	GCA_013408535.1	8	8	4	2	1	287.93	r_iolX_iolC_hyp_iolB_iolD_iolA_sim_sim_sim_iolE_iolG1_mem_hyp_sig_r_end_iolS_bet	Actinobacteria	Actinomycetia	Propionibacteriales	Actinopolymorphaceae	Actinopolymorpha
505250	Maribacter antarcticus	1	GCA_000621125.1	7	6	4	1	1	301.01	hyp_iolG2_iolG2_iolE_iolA_put_iolD_iolC_iolB_fru	Bacteroidetes	Flavobacteriia	Flavobacteriales	Flavobacteriaceae	Maribacter
505252	Marivita cryptomonadis	1	GCA_002115725.1	10	7	4	1	1	263.35	fru_iolB_iolC_iolG1_iolE_oxi_r_r_iolI2_rhi_t_t_iolG2_iolC_iolD_iolE_phy_iolB_hyp	Proteobacteria	Alphaproteobacteria	Rhodobacterales	Roseobacteraceae	Marivita
505317	Chelonobacter oris	1	GCA_000772535.1	8	6	3	1	1	488	his_iolC_iolD_iolE_iolG2_reiD_iolE_oxi_iolH_t_mem_hyp_xyl_hyp_t_t_t_iolG2	Proteobacteria	Gammaproteobacteria	Pasteurellales	Pasteurellaceae	Chelonobacter
505341	Gallibacterium salpingitidis	3	GCA_001678545.1	8	7	3	3	1	491.65	hyp_iolA_hyp_2-o_bcr_5-c_3,4_iolA_2-h_pro_t_t_t_reiD_pyo_4-h_t_t_bif_iolG2_iolE_iolD_iolC_iolR_oli	Proteobacteria	Gammaproteobacteria	Pasteurellales	Pasteurellaceae	Gallibacterium
505345	Gallibacterium genomosp. 3	3	GCA_001678475.1	5	5	3	2	0.666667	687.22	oli_iolR_iolC_iolD_iolE_iolG2	Proteobacteria	Gammaproteobacteria	Pasteurellales	Pasteurellaceae	Gallibacterium
505389	Mesorhizobium sangaii	1	GCA_014207355.1	7	7	4	1	1	343.59	put_iolB_hyp_iolE_iolD_iolC_iolR_iolG1_r_thr_3-d_hyp_pre_nAD_iolG2_fru	Proteobacteria	Alphaproteobacteria	Hyphomicrobiales	Phyllobacteriaceae	Mesorhizobium
506668	Bosea sp. BIWAKO-01	1	GCA_001748145.1	6	6	4	1	1	392.08	ino_iolG2_oxi_iolR_iolC_iolD_iolE_iolB_hyp	Proteobacteria	Alphaproteobacteria	Hyphomicrobiales	Boseaceae	Bosea
508770	Sciscionella marina	1	GCA_000379465.1	5	5	4	1	1	289.28	put_iolG1_iolE_iolD_iolB_hyp_iolC_hTH	Actinobacteria	Actinomycetia	Pseudonocardiales	Pseudonocardiaceae	Sciscionella
509200	Sphaerisporangium album	1	GCA_003323745.1	5	5	4	1	1	251.16	hyp_iolX_iolE_iolC_deo_iolB_iolD_t	Actinobacteria	Actinomycetia	Streptosporangiales	Streptosporangiaceae	Sphaerisporangium
512350	Actinoplanes xinjiangensis	1	GCA_003148685.1	6	6	4	1	1	231.12	r_iolC_hyp_iolB_iolD_iolE_iolG1_hyp_alp_t_alp_t_iolX_gly	Actinobacteria	Actinomycetia	Micromonosporales	Micromonosporaceae	Actinoplanes
512399	Paenibacillus pectinilyticus	1	GCA_001700435.1	10	10	4	1	1	322.1	hyp_reiD_iolD_iolE_iolC_iolA_iolJ_iolG2_iolB_r_pro_t_hyp_iolG1_iolX_xyl	Firmicutes	Bacilli	Bacillales	Paenibacillaceae	Paenibacillus
512762	Kineococcus xinjiangensis	1	GCA_002934625.1	6	6	4	1	1	245.73	hyp_iolG1_sim_sim_sim_iolD_iolB_dhn_iolC_iolE_r_hyp_pho_pho_pho_l-a_exc_iolS_r	Actinobacteria	Actinomycetia	Kineosporiales	Kineosporiaceae	Kineococcus
515350	Micromonospora endophytica (Xie et al. 2001) Li et al. 2019	2	GCA_003236305.1	6	6	4	2	1	340.12	r_iolC_deo_iolB_iolD_iolA_iolE_iolG1_pho	Actinobacteria	Actinomycetia	Micromonosporales	Micromonosporaceae	Micromonospora
515393	Pseudomonas yamanorum	10	GCA_013403585.1	9	9	4	10	1	502.29	gfo_iolH_iolG1_iolD_iolI2_iolA_iolB_iolE_iolC_iolR_t	Proteobacteria	Gammaproteobacteria	Pseudomonadales	Pseudomonadaceae	Pseudomonas
516074	Providencia burhodogranariea	1	GCA_000314855.2	6	6	3	1	1	392.4	hyp_iolG2_iolT1_pho_iolG1_iolC_iolE_iolB_his	Proteobacteria	Gammaproteobacteria	Enterobacterales	Morganellaceae	Providencia
516075	Providencia sneebia	1	GCA_000314895.2	7	7	3	1	1	349.36	hyp_iolR_iolA_iolG2_iolT1_pho_iolC_iolE_iolB_hyp	Proteobacteria	Gammaproteobacteria	Enterobacterales	Morganellaceae	Providencia
516124	Embleya hyalina	1	GCA_003967355.1	6	6	4	1	1	224.98	glu_iolA_3-o_r_mem_r_iolX_iolE_t_t_t_iolC_hyp_iolB_iolD_ino	Actinobacteria	Actinomycetia	Streptomycetales	Streptomycetaceae	Embleya
517433	Pantoea sp. aB	1	GCA_000179655.1	8	8	4	1	1	758.25	con_iolE_iolG1_iolD_hyp_iolC_iolR_iolB_iolA_iolI2_maj	Proteobacteria	Gammaproteobacteria	Enterobacterales	Erwiniaceae	Pantoea
518642	Streptomyces nanshensis	2	GCA_001751255.1	5	5	4	2	1	340.64	met_iolA_iolD_iolB_deo_iolC_iolE_r	Actinobacteria	Actinomycetia	Streptomycetales	Streptomycetaceae	Streptomyces
519081	Aquitalea denitrificans	1	GCA_009856625.1	12	10	4	1	1	360.53	hyp_iolA_iolB_iolE_iolC_iolR_hyp_rib_gal_xyl_iolE_iolD_hyp_iolH_iolI2_iolG1_iolG2_iolG2_suc	Proteobacteria	Betaproteobacteria	Neisseriales	Chromobacteriaceae	Aquitalea
519472	Vagococcus teuberi	2	GCA_902364615.1	7	7	4	2	1	393.13	sig_iolR2_iolA_iolB_iolC_iolD_iolE_put_iolG2_hyp	Firmicutes	Bacilli	Lactobacillales	Enterococcaceae	Vagococcus
519977	Robertmurraya korlensis	1	GCA_001591645.1	13	12	4	1	1	348.72	rib_iolR2_iolH_hyp_iolA_iolB_iolC_iolD_iolJ_inn_iolE_reiD_iolT1_iolG1_iolI_iolR2_hyp	Firmicutes	Bacilli	Bacillales	Bacillaceae	Robertmurraya
520448	Brucella sp. NVSL 07-0026	1	GCA_000163135.1	5	5	3	1	1	351.4	myo_iolB_iolE_iolC_iolR_iolG2_hyp	Proteobacteria	Alphaproteobacteria	Hyphomicrobiales	Brucellaceae	Brucella
520449	Brucella sp. 83/13	1	GCA_000157875.1	8	7	4	1	1	319.56	n-f_iolR_fAD_con_gly_gly_gly_pre_r_iolA_ext_bin_iro_ino_iolB_iolE_iolD_iolC_iolR_iolG2_con	Proteobacteria	Alphaproteobacteria	Hyphomicrobiales	Brucellaceae	Brucella
520838	Ensifer psoraleae	1	GCA_013283645.1	6	6	4	1	1	365.55	gam_iolG1_iolR_iolC_iolD_iolE_iolB_hyp	Proteobacteria	Alphaproteobacteria	Hyphomicrobiales	Rhizobiaceae	Ensifer
521013	Limimaricola pyoseonensis	1	GCA_900102015.1	7	7	4	1	1	330.59	man_iolB_iolE_iolD_iolC_t_t_t_iolR_iolG1_iolG2_hyd	Proteobacteria	Alphaproteobacteria	Rhodobacterales	Rhodobacteraceae	Limimaricola
521392	Helcobacillus massiliensis	1	GCA_014191425.1	12	10	4	1	1	224.92	nAD_iolT1_iolE_iolE_sug_iolX_r_iolX_iolH_iolA_iolD_tra_iolC_hyp_iolB_iolG1_r_6-p_iolR2_raf	Actinobacteria	Actinomycetia	Micrococcales	Dermabacteraceae	Helcobacillus
528178	Neorhizobium alkalisoli	2	GCA_007829835.1	5	5	4	1	0.5	418.8	r_iolG2_iolC_iolD_iolE_iolB_8-o	Proteobacteria	Alphaproteobacteria	Hyphomicrobiales	Rhizobiaceae	Neorhizobium
528191	Paenibacillus xylanexedens	13	GCA_007680605.1	6	6	4	13	1	445.78	iolD_iolE_iolC_iolA_iolG2_iolB_r	Firmicutes	Bacilli	Bacillales	Paenibacillaceae	Paenibacillus
529731	Listeria marthii	14	GCA_014227425.1	5	5	3	14	1	433.24	hyp_iolR2_iolA_iolB_iolC_iolD_iro	Firmicutes	Bacilli	Bacillales	Listeriaceae	Listeria
529884	Rhodoluna lacicola	1	GCA_000699505.1	7	7	4	1	1	296.69	r_iolG1_iolE_r_iolH_iolD_iolB_iolA_hyp_iolC_hyp	Actinobacteria	Actinomycetia	Micrococcales	Microbacteriaceae	Rhodoluna
531813	Pelagibacterium halotolerans	3	GCA_013004005.1	8	8	4	2	0.666667	386.66	hyp_iolA_r_t_iolG1_t_t_t_iolR_iS5_r_cla_hyp_dUF_iolG2_iolC_iolD_iolE_iolB_eAL	Proteobacteria	Alphaproteobacteria	Hyphomicrobiales	Devosiaceae	Pelagibacterium
531814	Gracilibacillus ureilyticus	1	GCA_900111195.1	7	7	4	1	1	429.77	r_iolE_iolD_iolA_iolJ_iolC_iolB_iolG2_3-o	Firmicutes	Bacilli	Bacillales	Bacillaceae	Gracilibacillus
531938	Lentzea atacamensis	1	GCA_003269295.1	6	6	4	1	1	301.72	hyp_iolA_r_iolX_iolE_t_t_t_iolC_hyp_iolB_iolD_2,4	Actinobacteria	Actinomycetia	Pseudonocardiales	Pseudonocardiaceae	Lentzea
533267	Actinopolymorpha alba	1	GCA_000373925.1	7	7	4	1	1	323.29	hTH_iolX_iolC_hyp_iolB_iolD_iolA_hyp_t_vit_iolE_iolG1_hyp	Actinobacteria	Actinomycetia	Propionibacteriales	Actinopolymorphaceae	Actinopolymorpha
535744	Cronobacter universalis	4	GCA_000409325.1	10	10	4	3	0.75	686.51	hyp_iolT1_iolE_iolH_iolG1_iolD_iolC_iolR_iolB_iolA_iolI2_hyp	Proteobacteria	Gammaproteobacteria	Enterobacterales	Enterobacteriaceae	Cronobacter
536018	Mesorhizobium australicum	1	GCA_000230995.3	6	6	4	1	1	393.33	put_iolB_hyp_iolE_iolD_iolC_iolR_put_r_put_hyp_r_pho_hyp_hyp_deh_iolG2_aBC	Proteobacteria	Alphaproteobacteria	Hyphomicrobiales	Phyllobacteriaceae	Mesorhizobium
537601	Mesorhizobium intechi	1	GCA_002879535.2	7	7	4	1	1	344.07	t_iolG2_sDR_3-d_lys_r_iolG1_iolR_iolC_iolD_iolE_dUF_iolB	Proteobacteria	Alphaproteobacteria	Hyphomicrobiales	Phyllobacteriaceae	Mesorhizobium
538381	Stappia indica	4	GCA_001696535.1	4	4	4	4	1	494.05	aTP_iolC_iolD_iolE_iolB_hyp	Proteobacteria	Alphaproteobacteria	Hyphomicrobiales	Stappiaceae	Stappia
539813	Enterobacter mori	8	GCA_003964905.1	8	8	4	7	0.875	557.12	hyp_iolR_iolA_iolD_iolG2_t_t_t_iolG1_iolC_iolE_iolB_pep	Proteobacteria	Gammaproteobacteria	Enterobacterales	Enterobacteriaceae	Enterobacter
540746	Rudaea cellulosilytica	1	GCA_000378125.1	7	7	4	1	1	330.51	hyp_iolG2_iolR_iolC_iolD_iolB_iolG1_iolE_tre	Proteobacteria	Gammaproteobacteria	Xanthomonadales	Rhodanobacteraceae	Rudaea
540997	Mesorhizobium sp. ORS 3428	1	GCA_001854785.1	7	7	4	1	1	340.14	hyp_iolB_hyp_iolE_iolD_iolC_iolR_iolG1_r_t_3-d_sho_iolG2_t	Proteobacteria	Alphaproteobacteria	Hyphomicrobiales	Phyllobacteriaceae	Mesorhizobium
543527	Saccharothrix variisporea	1	GCA_003634995.1	6	6	4	1	1	304.5	rNA_iolA_r_iolX_iolE_t_t_t_iolC_hyp_iolB_iolD_hyp	Actinobacteria	Actinomycetia	Pseudonocardiales	Pseudonocardiaceae	Saccharothrix
543632	Actinoplanes subtropicus	1	GCA_000721705.1	7	7	4	1	1	325.49	put_iolH_iolG1_fru_fru_hyp_iolE_iolA_iolD_iolB_hyp_iolC_hTH	Actinobacteria	Actinomycetia	Micromonosporales	Micromonosporaceae	Actinoplanes
544480	Shinella fusca	1	GCA_014203155.1	6	6	4	1	1	353.7	tPR_iolG1_iolR_iolC_iolD_iolE_iolB_pol	Proteobacteria	Alphaproteobacteria	Hyphomicrobiales	Rhizobiaceae	Shinella
544580	Actinomyces oris	20	GCA_001937555.1	9	7	4	9	0.45	296.91	pre_iolE_iolT1_iolX_r_ald_iolX_tra_r_iolC_deo_iolB_iolD_iolA_iolT1_hyp	Actinobacteria	Actinomycetia	Actinomycetales	Actinomycetaceae	Actinomyces
544581	Actinomyces johnsonii	2	GCA_006546835.1	13	10	4	2	1	255.95	sug_iolW_r_iolE_iolT1_iolX_r_ald_iolX_tra_r_iolC_deo_iolB_iolD_iolA_iolE_iolG1_iolH_iolT1_t	Actinobacteria	Actinomycetia	Actinomycetales	Actinomycetaceae	Actinomyces
545121	Streptomyces atriruber	1	GCA_001418325.1	5	5	4	1	1	332.7	hyp_iolE_iolC_hyp_iolB_iolD_iolA_hyp	Actinobacteria	Actinomycetia	Streptomycetales	Streptomycetaceae	Streptomyces
545123	Streptomyces silaceus	1	GCA_001419745.1	5	5	4	1	1	333.78	hyp_iolE_iolC_hyp_iolB_iolD_iolA_hyp	Actinobacteria	Actinomycetia	Streptomycetales	Streptomycetaceae	Streptomyces
545501	Oceanobacillus oncorhynchi	1	GCA_000821065.2	34	17	4	1	1	307.31	ald_iolI_iolS_r_hyp_iS6_tra_iolG1_iolH_r_iolH_iolT1_iolW_xyl_inn_iolE_ami_ali_put_put_r_xyl_pyr_iolX_iolD_iolB_iolE_iolX_tra_1-d_iolA_iolG2_iolU_tra_put_rib_rib_put_iolW_d-r_d-r_d-r_iolG1_inn_iolG2_iolJ_iolE_iolD_iolC_iolB_iolA_tau_iolR2_iolX_d-t_iolT1_r_iolR2_lic_n,N_iolX_put_iolT1_iolE_iolX_reiD_fru	Firmicutes	Bacilli	Bacillales	Bacillaceae	Oceanobacillus
546115	Microbacterium ginsengiterrae	1	GCA_003610275.1	6	6	4	1	1	301.38	r_iolC_dhn_iolA_iolB_iolD_iolE_iolX_nAD	Actinobacteria	Actinomycetia	Micrococcales	Microbacteriaceae	Microbacterium
546364	Amycolatopsis australiensis	1	GCA_900119165.1	5	5	4	1	1	228.66	r_iolX_r_iolE_t_t_t_iolC_hyp_iolB_iolD_wD4	Actinobacteria	Actinomycetia	Pseudonocardiales	Pseudonocardiaceae	Amycolatopsis
546365	Amycolatopsis regifaucium	3	GCA_001558125.2	5	5	4	3	1	226.76	r_iolX_r_iolE_t_t_t_iolC_iolB_iolD_hyp	Actinobacteria	Actinomycetia	Pseudonocardiales	Pseudonocardiaceae	Amycolatopsis
546871	Friedmanniella luteola	1	GCA_900105065.1	7	7	4	1	1	291.54	tIG_iolA_iolH_iolG1_iolE_iolD_iolB_hyp_iolC_gly	Actinobacteria	Actinomycetia	Propionibacteriales	Nocardioidaceae	Friedmanniella
546874	Microlunatus sagamiharensis	1	GCA_900105785.1	9	9	4	1	1	266.27	phe_iolC_hyp_iolB_iolD_iolE_iolG1_iolH_iolA_r_iolX_sug_r_iolT1_uni	Actinobacteria	Actinomycetia	Propionibacteriales	Propionibacteriaceae	Microlunatus
547163	Mycobacterium vulneris	3	GCA_001686835.1	10	8	4	2	0.666667	216.41	xyl_iolH_iolG1_iolE_iolD_iolB_ald_iolC_r_t_t_t_nit_hyd_iolX_r_iolU_iolE_iolX_phy	Actinobacteria	Actinomycetia	Corynebacteriales	Mycobacteriaceae	Mycobacterium
549386	Microvirga guangxiensis	1	GCA_900102135.1	7	7	4	1	1	360.94	pil_iolB_iolE_iolD_iolC_iolG2_iolR_sim_sim_sim_iolG1_aTP	Proteobacteria	Alphaproteobacteria	Hyphomicrobiales	Methylobacteriaceae	Microvirga
549798	Streptomyces sp. M1013	1	GCA_001970135.1	6	5	4	1	1	226.65	r_iolD_iolB_deo_iolC_t_t_t_iolE_hyp_iolX_phy_r_iolX_hyp	Actinobacteria	Actinomycetia	Streptomycetales	Streptomycetaceae	Streptomyces
549819	Streptomyces sp. TP-A0874	1	GCA_001748085.1	7	6	4	1	1	283.1	ure_iolC_aTP_cit_cop_hyp_hyp_iolG1_iolE_iolC_hyp_iolB_iolD_iolA_hyp	Actinobacteria	Actinomycetia	Streptomycetales	Streptomycetaceae	Streptomyces
550448	Microbacterium lindanitolerans	1	GCA_006788875.1	10	10	4	1	1	241.35	cho_iolC_hyp_iolA_iolB_iolD_iolE_iolG1_iolH_iolX_ary_t_t_t_tau_iolW_t_t_t_sug_iolR2_6-p	Actinobacteria	Actinomycetia	Micrococcales	Microbacteriaceae	Microbacterium
550984	Halomonas sp. HAL1	1	GCA_000235725.2	13	11	4	1	1	388.68	hyp_iolA_iolB_t_t_r_iolR_iolI2_iolH_iolG1_iolC_iolD_iolE_iolA_iolT1_r_put_hyp_t_iolE_oxi_reiD_put	Proteobacteria	Gammaproteobacteria	Oceanospirillales	Halomonadaceae	Halomonas
551276	Pseudonocardia acaciae	1	GCA_000620785.1	7	7	4	1	1	236.7	hyp_iolE_iolX_iolU_r_iolG1_fru_t_hyp_iolD_iolB_hyp_iolC_hTH	Actinobacteria	Actinomycetia	Pseudonocardiales	Pseudonocardiaceae	Pseudonocardia
552063	Salinarimonas rosea	1	GCA_000429045.1	7	7	4	1	1	341.53	put_iolG1_iolG2_iolR_hyp_hyp_aut_fru_iolC_iolD_iolE_iolB_hyp	Proteobacteria	Alphaproteobacteria	Hyphomicrobiales	Salinarimonadaceae	Salinarimonas
552354	Streptomyces sp. TP-A0875	1	GCA_001293595.1	6	5	4	1	1	218.97	col_iolX_hyp_hyp_iolX_iolE_vit_fru_hyp_iolC_hyp_iolB_iolD_hTH	Actinobacteria	Actinomycetia	Streptomycetales	Streptomycetaceae	Streptomyces
552518	Elstera litoralis	1	GCA_000963705.1	4	4	3	1	1	492.25	iolB_hyp_iolD_iolC_iolG2	Proteobacteria	Alphaproteobacteria	Rhodospirillales	Rhodospirillaceae	Elstera
553447	Methylobacterium soli	1	GCA_008806385.1	5	5	3	1	1	436.4	sDR_iolB_iolC_iolR_car_iolE_iolA_t	Proteobacteria	Alphaproteobacteria	Hyphomicrobiales	Methylobacteriaceae	Methylobacterium
553510	Streptomyces gilvosporeus	1	GCA_002082195.1	8	8	4	1	1	303.79	hyp_iolA_iolD_iolB_deo_iolC_iolE_iolG1_iolT1_r_2-d_r_iolX_gNA	Actinobacteria	Actinomycetia	Streptomycetales	Streptomycetaceae	Streptomyces
554312	Paenibacillus rigui	1	GCA_002234615.1	7	7	4	1	1	425.67	ino_iolD_iolE_iolC_iolA_iolJ_iolG2_iolB_r	Firmicutes	Bacilli	Bacillales	Paenibacillaceae	Paenibacillus
554393	Pseudomonas sp. AF76	1	GCA_003732845.1	7	7	4	1	1	486.69	oxi_iolG1_iolD_iolI2_iolB_iolE_iolC_iolR_glu	Proteobacteria	Gammaproteobacteria	Pseudomonadales	Pseudomonadaceae	Pseudomonas
556288	Brachybacterium saurashtrense	2	GCA_003355475.1	10	10	4	2	1	244.89	hyp_iolX_iolH_iolE_iolA_iolD_iolW_sug_tau_iolC_deo_iolB_iolG1_iolT1_r	Actinobacteria	Actinomycetia	Micrococcales	Dermabacteraceae	Brachybacterium
556499	Propionibacterium acidifaciens	3	GCA_000478805.1	6	6	4	3	1	315.93	yD _iolA_iolD_iolB_hyp_iolC_r_alc_r_iolG1_iolE_pho	Actinobacteria	Actinomycetia	Propionibacteriales	Propionibacteriaceae	Propionibacterium
556534	Pseudomonas saponiphila	1	GCA_900105185.1	8	8	4	1	1	513.36	hyp_iolG1_iolD_iolI2_iolA_iolB_iolE_iolC_iolR_nTE	Proteobacteria	Gammaproteobacteria	Pseudomonadales	Pseudomonadaceae	Pseudomonas
557557	Cohnella thailandensis	1	GCA_014212135.1	6	6	4	1	1	427.62	r_iolB_iolG2_iolA_iolC_iolE_iolD_mgt	Firmicutes	Bacilli	Bacillales	Paenibacillaceae	Cohnella
559104	Enterobacter sp. 10-1	1	GCA_002270295.1	10	10	4	1	1	689.27	dih_iolT1_iolE_iolH_iolG1_iolD_iolC_iolR_iolB_iolA_iolI2_hyp	Proteobacteria	Gammaproteobacteria	Enterobacterales	Enterobacteriaceae	Enterobacter
559106	Enterobacter sp. 9-2	1	GCA_003353115.1	8	8	4	1	1	557.8	dUF_iolR_iolA_iolD_iolG2_t_t_t_iolG1_iolC_iolE_iolB_alp	Proteobacteria	Gammaproteobacteria	Enterobacterales	Enterobacteriaceae	Enterobacter
559628	Kineococcus rhizosphaerae	1	GCA_003002055.1	7	7	4	1	1	234.84	r_iolU_sug_sug_unc_rNA_unc_t_iolG1_t_t_iolE_iolD_iolB_hyp_iolC_r_iolT1_unc	Actinobacteria	Actinomycetia	Kineosporiales	Kineosporiaceae	Kineococcus
560556	Asanoa hainanensis	1	GCA_900188485.1	6	6	4	1	1	307.37	ser_iolA_iolD_iolB_hyp_iolC_iolE_iolX_r	Actinobacteria	Actinomycetia	Micromonosporales	Micromonosporaceae	Asanoa
561176	Jiangella alba	2	GCA_001708125.1	5	5	3	2	1	381.1	hyp_iolA_iolD_iolB_hyp_iolC_iolX_hTH	Actinobacteria	Actinomycetia	Jiangellales	Jiangellaceae	Jiangella
561184	Mameliella alba	11	GCA_000807715.1	5	5	4	11	1	393.28	fAD_iolB_phy_hyp_iolE_iolD_iolC_r_iolG1_r	Proteobacteria	Alphaproteobacteria	Rhodobacterales	Roseobacteraceae	Mameliella
561879	Bacillus safensis	29	GCA_000604385.1	9	9	4	12	0.413793	440.84	alp_iolE_iolT1_iolJ_iolR2_iolD_iolB_iolC_iolA_iolG1_ara	Firmicutes	Bacilli	Bacillales	Bacillaceae	Bacillus
562959	Paenibacillus cellulositrophicus	1	GCA_009363095.1	6	6	4	1	1	430.28	spo_iolG2_iolD_iolE_iolB_iolC_iolA_r	Firmicutes	Bacilli	Bacillales	Paenibacillaceae	Paenibacillus
563169	Bacillus sp. SJ-10	1	GCA_002843505.1	14	13	4	1	1	457.37	put_iolA_hyp_fat_sen_r_dih_hyp_cha_iolT1_iolS_iolR2_iolA_iolB_iolC_iolD_iolE_iolF_iolG1_iolH_iolI_iolJ_lac	Firmicutes	Bacilli	Bacillales	Bacillaceae	Bacillus
563188	Salinisphaera hydrothermalis	1	GCA_000732535.1	13	9	4	1	1	317.55	t_iolB_sug_iolG1_iolG2_iolG1_iolC_iolD_iolE_iolA_iolE_iolG1_put_tra_deh_iolG1_iolT1_aBC_inn_t_put_dna_iolR_hyp	Proteobacteria	Gammaproteobacteria	Salinisphaerales	Salinisphaeraceae	Salinisphaera
563922	Streptomyces sp. ICBB 8177	1	GCA_003144095.1	5	5	4	1	1	234.54	2-d_iolX_iolE_t_t_t_iolC_deo_iolB_iolD_r	Actinobacteria	Actinomycetia	Streptomycetales	Streptomycetaceae	Streptomyces
564198	Mycolicibacterium bacteremicum	1	GCA_002086115.1	11	9	4	1	1	214.84	r_iolX_iolE_iolU_dim_t_t_t_r_iolX_hyd_iolT2_r_r_iolC_ald_iolB_iolD_iolE_iolG1_iolH_hyp	Actinobacteria	Actinomycetia	Corynebacteriales	Mycobacteriaceae	Mycolicibacterium
564369	Luteibacter anthropi	1	GCA_011759365.1	8	7	4	1	1	418.94	porin_iolA_iolB_iolE_iolD_iolC_t_t_t_iolR_iolG2_iolG2_t	Proteobacteria	Gammaproteobacteria	Xanthomonadales	Rhodanobacteraceae	Luteibacter
564714	Trinickia dabaoshanensis	1	GCA_002879885.1	7	6	4	1	1	366.89	r_iolG2_iolG2_iolR_t_aTPase_t_iolC_iolD_iolE_iolB_t	Proteobacteria	Betaproteobacteria	Burkholderiales	Burkholderiaceae	Trinickia
565556	Streptomyces sp. SM10	1	GCA_002910915.1	5	5	4	1	1	325.12	hyp_iolE_iolC_hyp_iolB_iolD_iolA_hyp	Actinobacteria	Actinomycetia	Streptomycetales	Streptomycetaceae	Streptomyces
565557	Streptomyces sp. SM11	1	GCA_002910905.1	5	5	4	1	1	320.78	hyp_iolE_iolC_hyp_iolB_iolD_iolA_hyp	Actinobacteria	Actinomycetia	Streptomycetales	Streptomycetaceae	Streptomyces
565560	Streptomyces sp. SM17	1	GCA_002910725.2	5	5	4	1	1	317.76	hyp_iolA_iolD_iolB_deo_iolC_iolE_r	Actinobacteria	Actinomycetia	Streptomycetales	Streptomycetaceae	Streptomyces
566027	Micrococcus yunnanensis	1	GCA_004569415.1	8	8	4	1	1	255.04	r_iolT1_iolG1_iolB_deo_iolC_tau_sug_iolX_iolD_iolA_iolE	Actinobacteria	Actinomycetia	Micrococcales	Micrococcaceae	Micrococcus
568766	Dickeya sp. NCPPB 3274	1	GCA_000406205.1	8	8	4	1	1	549.04	2,5_iolR_iolA_iolD_dNA_rNA_bio_hyp_hyp_hyp_iolG2_rib_rib_rib_iolG1_iolC_iolE_iolB_mem	Proteobacteria	Gammaproteobacteria	Enterobacterales	Pectobacteriaceae	Dickeya
568860	Nonomuraea wenchangensis	1	GCA_900111685.1	4	4	4	1	1	262.75	pre_iolD_iolB_hyp_iolC_mul_mul_mul_mul_hyp_iolE_pre	Actinobacteria	Actinomycetia	Streptosporangiales	Streptosporangiaceae	Nonomuraea
568872	Micromonospora rhizosphaerae	1	GCA_900091465.1	8	8	4	1	1	259.81	glu_reiD_hyp_hyp_iolA_iolG1_iolD_iolB_fru_iolC_iolE_6-p_iolR2_sug	Actinobacteria	Actinomycetia	Micromonosporales	Micromonosporaceae	Micromonospora
568899	Alteribacillus persepolensis	1	GCA_900099605.1	14	13	4	1	1	350.28	hyp_iolT1_iolW_sug_ara_reiD_iolJ_tau_glu_iolI_iolG1_iolE_iolD_iolC_iolB_iolS_r_iolA_iolH_pro_23S_23S_iolA_hyp	Firmicutes	Bacilli	Bacillales	Bacillaceae	Alteribacillus
569862	Streptosporangium minutum	1	GCA_002149035.1	4	4	3	1	1	133.68	r_iolX_iolE_iolC_deo_iolB	Actinobacteria	Actinomycetia	Streptosporangiales	Streptosporangiaceae	Streptosporangium
570281	Pseudoteredinibacter isoporae	3	GCA_011602085.1	5	5	4	3	1	603.18	typ_iolA_iolE_iolD_iolC_iolB_tRN	Proteobacteria	Gammaproteobacteria	Cellvibrionales	Cellvibrionaceae	Pseudoteredinibacter
571190	Saccharothrix saharensis	1	GCA_006716745.1	5	5	4	1	1	228.64	r_iolX_iolE_t_t_t_iolC_hyp_iolB_iolD_put	Actinobacteria	Actinomycetia	Pseudonocardiales	Pseudonocardiaceae	Saccharothrix
571254	Brucella rhizosphaerae	2	GCA_002252475.1	7	7	4	2	1	358.19	hyp_iolA_bac_bin_t_ino_iolB_iolE_iolD_iolC_iolR_iolG2_hyp	Proteobacteria	Alphaproteobacteria	Hyphomicrobiales	Brucellaceae	Brucella
571255	Brucella thiophenivorans	2	GCA_002979335.1	7	7	4	2	1	356.49	hyp_iolG2_iolR_iolC_iolD_iolE_iolB_ino_t_t_t_iolA_r	Proteobacteria	Alphaproteobacteria	Hyphomicrobiales	Brucellaceae	Brucella
571256	Brucella pituitosa	4	GCA_008801705.1	7	7	4	4	1	356.66	dUF_iolG2_iolR_iolC_iolD_iolE_iolB_ino_t_t_t_iolA_r	Proteobacteria	Alphaproteobacteria	Hyphomicrobiales	Brucellaceae	Brucella
571298	Aliiruegeria lutimaris	1	GCA_900099935.1	6	5	4	1	1	193.35	pre_iolE_iolG2_iolD_iolC_iolB_fru_iolG2_dDE	Proteobacteria	Alphaproteobacteria	Rhodobacterales	Roseobacteraceae	Aliiruegeria
571913	Luteipulveratus mongoliensis	1	GCA_001190945.1	7	6	4	1	1	205.7	aTP_iolA_iolA_deo_hyp_hyp_r_iolX_iolE_iolC_hyp_iolB_iolD_t	Actinobacteria	Actinomycetia	Micrococcales	Dermacoccaceae	Luteipulveratus
573179	Rhizobium fabae	2	GCA_003985135.1	6	6	4	2	1	361.23	pyr_iolG1_iolR_iolC_iolD_iolE_iolB_dUF	Proteobacteria	Alphaproteobacteria	Hyphomicrobiales	Rhizobiaceae	Rhizobium
573566	Streptomyces sp. F-7	1	GCA_900079415.1	8	7	4	1	1	209.86	hTH_iolD_iolB_hyp_iolC_hyp_fru_fru_iolE_iolG1_iolU_iolX_3-o_hyp_hyp_hyp_iolX_hyp	Actinobacteria	Actinomycetia	Streptomycetales	Streptomycetaceae	Streptomyces
574096	Pantoea allii	6	GCA_013201575.1	6	6	3	4	0.666667	697.55	dcr_iolC_iolG1_iolE_iolR_iolB_iolA_hyp	Proteobacteria	Gammaproteobacteria	Enterobacterales	Erwiniaceae	Pantoea
574349	Aidingimonas halophila	1	GCA_900106955.1	9	8	4	1	1	417.53	t_iolG2_iolA_iolE_iolD_iolC_ect_nAD_iolG1_t_t_t_iolR_iolG2_iolB_gTP	Proteobacteria	Gammaproteobacteria	Oceanospirillales	Halomonadaceae	Aidingimonas
574560	Photorhabdus temperata	5	GCA_001854735.1	8	8	4	3	0.6	556.98	typ_iolB_iolE_iolC_iolG1_t_iolG2_iolD_iolA_iolR_hyp	Proteobacteria	Gammaproteobacteria	Enterobacterales	Morganellaceae	Photorhabdus
574561	Rhizobium pisi	4	GCA_003938655.1	6	6	4	4	1	361.07	pyr_iolG1_iolR_iolC_iolD_iolE_iolB_dUF	Proteobacteria	Alphaproteobacteria	Hyphomicrobiales	Rhizobiaceae	Rhizobium
574651	Nocardioides terrae	1	GCA_900112345.1	7	7	4	1	1	311.46	r_iolX_iolE_iolC_hyp_iolB_iolD_iolA_sim_t_t_iolG1_ect	Actinobacteria	Actinomycetia	Propionibacteriales	Nocardioidaceae	Nocardioides
576117	Celeribacter halophilus	3	GCA_001550085.1	6	6	4	3	1	200.02	mul_iolG2_put_iolB_iolC_iolD_iolG1_iolE_ino	Proteobacteria	Alphaproteobacteria	Rhodobacterales	Roseobacteraceae	Celeribacter
576456	Streptomyces sp. N1	1	GCA_004124335.1	5	5	4	1	1	317.8	hyp_iolE_iolC_hyp_iolB_iolD_iolA_hyp	Actinobacteria	Actinomycetia	Streptomycetales	Streptomycetaceae	Streptomyces
576784	Streptomyces iranensis	1	GCA_000938975.1	6	6	4	1	1	322.68	r_iolG1_iolE_t_t_r_iolC_pre_iolB_iolD_iolA_pre	Actinobacteria	Actinomycetia	Streptomycetales	Streptomycetaceae	Streptomyces
579478	Halomonas sp. S2151	1	GCA_000967645.1	12	10	4	1	1	368.12	hyp_iolG1_iolG1_hyp_r_phy_sho_t_aTPase_iolG2_hyp_hyp_iolB_iolR_iolI2_iolH_iolC_iolD_iolE_iolA_hyp_iolG1_t	Proteobacteria	Gammaproteobacteria	Oceanospirillales	Halomonadaceae	Halomonas
579483	Loktanella sp. S4079	1	GCA_000967725.1	8	7	4	1	1	324.25	dih_iolG1_r_rhi_t_t_iolH_iolG1_iolI2_iolC_iolD_iolE_hyp_iolB_sug	Proteobacteria	Alphaproteobacteria	Rhodobacterales	Roseobacteraceae	Loktanella
579484	Marinomonas sp. S3726	1	GCA_000967665.1	8	8	4	1	1	452.55	hyp_iolG2_iolB_iolA_iolE_iolD_iolC_iolG1_t_aTPase_t_iolR_hyp	Proteobacteria	Gammaproteobacteria	Oceanospirillales	Oceanospirillaceae	Marinomonas
579490	Paracoccus sp. S4493	1	GCA_000967735.1	6	6	4	1	1	348.88	r_iolG2_r_aTPase_t_iolG1_iolC_iolD_iolE_iolB_hyd	Proteobacteria	Alphaproteobacteria	Rhodobacterales	Rhodobacteraceae	Paracoccus
579932	Streptomyces sp. FXJ7.023	1	GCA_000404005.1	7	6	4	1	1	201.47	hyp_iolD_iolB_hyp_iolC_hyp_fru_vit_iolE_put_iolX_iolX_hTH_4-o_4-h_4-o_man_iolT1_t	Actinobacteria	Actinomycetia	Streptomycetales	Streptomycetaceae	Streptomyces
580165	Bacillus cytotoxicus	1	GCA_900095655.1	7	7	4	1	1	463.49	put_iolX_iolE_iolD_iolA_iolC_r_iolB_iolG2_pro	Firmicutes	Bacilli	Bacillales	Bacillaceae	Bacillus
580937	Paraburkholderia metrosideri	3	GCA_013409525.1	7	6	4	3	1	369.67	tra_iolG2_iolG2_iolR_hyp_sim_sim_sim_iolC_iolD_iolE_iolB_hyp	Proteobacteria	Betaproteobacteria	Burkholderiales	Burkholderiaceae	Paraburkholderia
581036	Anoxybacillus vitaminiphilus	1	GCA_003259935.1	10	9	4	1	1	397.87	met_iolJ_iolA_iolC_iolB_iolE_iolD_iolI_t_t_t_iolX_iolX_iolW_r	Firmicutes	Bacilli	Bacillales	Bacillaceae	Anoxybacillus
581103	Geobacillus sp. Y4.1MC1	1	GCA_000166075.1	11	9	4	1	1	381.39	bet_iolA_r_pro_maj_met_iolJ_iolA_iolC_iolB_iolE_iolD_iolI_inn_t_r_iolX_iolX_iolW_r	Firmicutes	Bacilli	Bacillales	Bacillaceae	Geobacillus
582665	Leifsonia soli	1	GCA_013408745.1	3	3	3	1	1	308.33	put_iolC_dhn_iolB_iolD_r	Actinobacteria	Actinomycetia	Micrococcales	Microbacteriaceae	Leifsonia
582680	Microbacterium azadirachtae	1	GCA_000956545.1	10	9	4	1	1	245.43	hyp_iolX_iolT1_t_rib_gal_r_iolX_xyl_tra_iolH_iolG1_iolE_iolD_iolB_iolA_hyp_iolC_hTH	Actinobacteria	Actinomycetia	Micrococcales	Microbacteriaceae	Microbacterium
582686	Paenibacillus methanolicus	1	GCA_008124765.1	6	6	4	1	1	436.68	r_iolB_iolG2_iolA_iolC_iolE_iolD_rha	Firmicutes	Bacilli	Bacillales	Paenibacillaceae	Paenibacillus
582692	Paenibacillus polysaccharolyticus	1	GCA_900102085.1	6	6	4	1	1	444.95	r_iolB_iolG2_iolA_iolC_iolE_iolD	Firmicutes	Bacilli	Bacillales	Paenibacillaceae	Paenibacillus
582850	Sporosarcina luteola	1	GCA_007991495.1	5	5	3	1	1	230.58	car_iolD_hyp_hyp_gen_r_t_mem_hyp_iolC_iolA_iolJ_iolB_gam	Firmicutes	Bacilli	Bacillales	Planococcaceae	Sporosarcina
582855	Streptomyces haliclonae	1	GCA_014204855.1	5	5	4	1	1	334.48	o-m_iolA_iolD_iolB_dhn_iolC_iolE_r	Actinobacteria	Actinomycetia	Streptomycetales	Streptomycetaceae	Streptomyces
586218	Ochrobactrum sp. BH3	1	GCA_004341145.1	7	7	4	1	1	356.39	dNA_iolG2_iolR_iolC_iolD_iolE_iolB_myo_iro_iro_iro_iolA_r	Proteobacteria	Alphaproteobacteria	Hyphomicrobiales	Brucellaceae	Ochrobactrum
587635	Pseudoclavibacter chungangensis	2	GCA_013410545.1	10	8	3	2	1	199.45	sul_iolD_iolB_r_r_tra_tra_1-p_sug_iolG2_iolX_iolE_iolX_iolT1_unc_iolS_unc_cho_iolA_r_rib_rib_rib_rib_iolS_(R,	Actinobacteria	Actinomycetia	Micrococcales	Microbacteriaceae	Pseudoclavibacter
587636	Pedococcus cremeus	1	GCA_900111375.1	6	6	4	1	1	245.13	hyp_iolG1_iolD_iolB_fru_iolC_iolE_iolX_r	Actinobacteria	Actinomycetia	Micrococcales	Intrasporangiaceae	Pedococcus
587753	Pseudomonas chlororaphis	79	GCA_003731765.1	9	9	4	69	0.873418	502.17	hyp_iolR_iolC_iolE_iolB_iolA_iolI2_iolD_iolG1_iolH_oxi	Proteobacteria	Gammaproteobacteria	Pseudomonadales	Pseudomonadaceae	Pseudomonas
587872	Yimella lutea	1	GCA_006715095.1	4	4	3	1	1	399.12	hyp_iolD_r_iolC_hyp_iolB_iolA_l-a	Actinobacteria	Actinomycetia	Micrococcales	Dermacoccaceae	Yimella
587909	Amycolatopsis arida	2	GCA_004365925.1	7	6	4	2	1	290.27	nAD_iolA_put_glu_eth_unc_hyp_ara_pro_thr_iolX_iolA_r_iolE_sim_sim_sim_iolC_hyp_iolB_iolD_hyp	Actinobacteria	Actinomycetia	Pseudonocardiales	Pseudonocardiaceae	Amycolatopsis
588067	Prauserella muralis	2	GCA_003202285.1	4	4	3	2	1	402.88	alk_iolA_iolD_iolB_ald_iolC_r	Actinobacteria	Actinomycetia	Pseudonocardiales	Pseudonocardiaceae	Prauserella
588672	Patulibacter americanus	1	GCA_000420025.1	9	7	4	1	1	198.52	hyp_iolS_lon_car_hyp_cat_iolE_hyp_t_fru_iolX_iolC_iolD_iolB_iolC_iolX_hyp_reiD_hyp	Actinobacteria	Thermoleophilia	Solirubrobacterales	Patulibacteraceae	Patulibacter
589035	Gemmobacter caeni	2	GCA_003054195.1	5	5	4	2	1	399.8	hyp_iolB_iolE_iolD_iolC_iolR_3-d	Proteobacteria	Alphaproteobacteria	Rhodobacterales	Rhodobacteraceae	Gemmobacter
589330	Amycolatopsis thailandensis	1	GCA_002234405.1	5	5	4	1	1	227.3	hyp_iolD_iolB_iolC_t_t_t_iolE_r_iolX_hyp	Actinobacteria	Actinomycetia	Pseudonocardiales	Pseudonocardiaceae	Amycolatopsis
589385	Amycolatopsis xylanica	1	GCA_900107045.1	6	6	4	1	1	301.53	wD4_iolD_iolB_hyp_iolC_sim_sim_sim_iolE_r_iolA_iolX_asp	Actinobacteria	Actinomycetia	Pseudonocardiales	Pseudonocardiaceae	Amycolatopsis
589873	Alteromonas australica	1	GCA_000730385.1	5	5	3	1	1	585.16	hal_iolA_iolD_iolC_iolR_iolB_hyp	Proteobacteria	Gammaproteobacteria	Alteromonadales	Alteromonadaceae	Alteromonas
590061	Halomonas sp. KM-1	1	GCA_000246875.2	8	8	4	1	1	445.76	hyp_iolG1_iolA_iolE_iolD_iolC_fru_xyl_hyp_iolR_iolG2_iolB_gly	Proteobacteria	Gammaproteobacteria	Oceanospirillales	Halomonadaceae	Halomonas
591157	Streptomyces sp. SPB78	1	GCA_000158855.1	5	5	4	1	1	315.76	t_iolA_iolD_iolB_iolC_iolE_r	Actinobacteria	Actinomycetia	Streptomycetales	Streptomycetaceae	Streptomyces
591158	Streptomyces sp. AA4	1	GCA_000158875.1	3	3	3	1	1	340.8	pre_iolD_iolB_deo_iolC_r	Actinobacteria	Actinomycetia	Streptomycetales	Streptomycetaceae	Streptomyces
591198	Euzebya tangerina	1	GCA_003074135.1	9	9	4	1	1	225.34	gly_iolA_rib_hyp_sul_iolB_iolC_iolD_iolG1_iolU_iolX_iolE_hyp_fru_fru_hyp_hyp_hyp_hyp_iolS_hyp	Actinobacteria	Nitriliruptoria	Euzebyales	Euzebyaceae	Euzebya
591205	Paracoccus isoporae	1	GCA_900101865.1	6	6	4	1	1	347.98	r_iolG2_sug_sim_sim_sim_iolG1_iolC_iolD_iolE_iolB_aTP	Proteobacteria	Alphaproteobacteria	Rhodobacterales	Rhodobacteraceae	Paracoccus
592316	Pantoea sp. At-9b	1	GCA_000175935.2	8	8	4	1	1	757.01	gly_iolE_iolG1_iolD_iolC_hyp_iolR_r_con_ext_bin_bin_t_hyd_iolB_iolA_iolI2_maj	Proteobacteria	Gammaproteobacteria	Enterobacterales	Erwiniaceae	Pantoea
592378	Rothia koreensis	2	GCA_009734705.1	9	8	3	2	1	281.76	zin_iolT1_iolH_iolG1_iolE_iolA_iolD_deo_iolC_tIM_iolT1_iolS_hyp	Actinobacteria	Actinomycetia	Micrococcales	Micrococcaceae	Rothia
593105	Pantoea sp. Sc1	1	GCA_000255315.2	8	8	4	1	1	752.48	hyp_iolE_iolG1_iolD_iolC_iolR_iolB_iolA_iolI2_t	Proteobacteria	Gammaproteobacteria	Enterobacterales	Erwiniaceae	Pantoea
593909	Mesorhizobium opportunistum	1	GCA_000176035.2	7	7	4	1	1	344.01	t_iolG2_sho_hyp_pho_lys_hel_iolG1_iolR_iolC_iolD_iolE_con_iolB_pho	Proteobacteria	Alphaproteobacteria	Hyphomicrobiales	Phyllobacteriaceae	Mesorhizobium
595468	Gleimia hominis	1	GCA_002871945.1	13	10	4	1	1	236.4	sug_iolX_hyp_hyp_iolH_iolG1_iolE_hyp_iolT1_pho_hyp_iolA_hyp_iolD_iolB_deo_iolC_hyp_iolT2_iolX_r_tra_iolX_iolE_hyp	Actinobacteria	Actinomycetia	Actinomycetales	Actinomycetaceae	Gleimia
598467	Brenneria sp. EniD312	1	GCA_000225565.1	8	8	4	1	1	620.79	pho_iolT1_iolE_iolD_iolR_iolB_iolA_iolC_iolG2_lip	Proteobacteria	Gammaproteobacteria	Enterobacterales	Pectobacteriaceae	Brenneria
598644	Labedaea rhizosphaerae	1	GCA_004362825.1	5	5	4	1	1	224.8	r_iolX_iolE_t_t_t_iolC_hyp_iolB_iolD_hex	Actinobacteria	Actinomycetia	Pseudonocardiales	Pseudonocardiaceae	Labedaea
610243	Asaia platycodi	1	GCA_000614545.1	10	7	4	1	1	274.23	hyp_iolR_iolC_iolD_iolD_iolE_iolE_iolB_iolG1_iolT1_iolG1_hyp	Proteobacteria	Alphaproteobacteria	Rhodospirillales	Acetobacteraceae	Asaia
610244	Asaia astilbis	1	GCA_000613845.1	8	7	4	1	1	401.38	hyp_iolR_iolC_iolD_iolE_iolB_iolG1_iolT1_iolG1_hyp	Proteobacteria	Alphaproteobacteria	Rhodospirillales	Acetobacteraceae	Asaia
610245	Asaia prunellae	1	GCA_000613885.1	8	7	4	1	1	402.69	hyp_iolR_iolC_iolD_iolE_iolB_iolG1_iolT1_iolG1_hyp	Proteobacteria	Alphaproteobacteria	Rhodospirillales	Acetobacteraceae	Asaia
614212	Paraburkholderia oxyphila	1	GCA_000685075.1	8	7	4	1	1	332.12	ace_iolT1_ami_dNA_val_uTP_sul_iolG2_iolG2_iolR_hyp_hyp_fru_iolC_iolD_iolE_iolB_hyp	Proteobacteria	Betaproteobacteria	Burkholderiales	Burkholderiaceae	Paraburkholderia
616991	Arenibacter algicola	2	GCA_002234495.1	6	6	4	2	1	327.22	fru_iolB_iolC_iolD_put_iolA_iolE_iolG2_eCF	Bacteroidetes	Flavobacteriia	Flavobacteriales	Flavobacteriaceae	Arenibacter
616997	Hoyosella altamirensis	2	GCA_001653095.1	8	8	4	2	1	313.1	hTH_iolC_hyp_iolB_iolD_iolE_iolG1_iolH_iolA_hyp_iolX_tra	Actinobacteria	Actinomycetia	Corynebacteriales	Mycobacteriaceae	Hoyosella
[truncated: 5,401 more rows]
