# Supplementary material for: Metabolism in the Niche: a Large-Scale Genome-Based Survey Reveals Inositol Utilization To Be Widespread among Soil, Commensal, and Pathogenic Bacteria
Source: Microbiol Spectr. 2022 Aug 4;10(4):e02013-22. doi: 10.1128/spectrum.02013-22 (PMC9430895; doi:10.1128/spectrum.02013-22)
Supplement: Supplemental file 4 — Table S4. Download spectrum.02013-22-s0004.xlsx, XLSX file, 0.01 MB [file spectrum.02013-22-s0004.xlsx]

## Sheet: Sankey diagram
phylum	class	pattern	gene order	number of pattern	ratio per phylum pattern	total pattern number	ratio per phylum	total pattern number per phylum	total class
Actinobacteria	Actinomycetia	A	IolB_IolC_IolD_IolE	26	0.03	913	0.01	2020	2020
Actinobacteria	Actinomycetia	C	IolB_IolD_IolC_IolE	14	0.28	50	0.01	2020	2020
Actinobacteria	Actinomycetia	F	IolB_IolE_IolD_IolC	110	0.06	1891	0.05	2020	2020
Actinobacteria	Actinomycetia	G	IolC_IolB_IolD_IolE	564	0.92	613	0.28	2020	2020
Actinobacteria	Actinomycetia	K	IolD_IolB_IolC_IolE	1306	1	1306	0.65	2020	2020
Bacteroidetes	Cytophagia	A	IolB_IolC_IolD_IolE	27	0.03	913	0.61	44	27
Bacteroidetes	Flavobacteriia	A	IolB_IolC_IolD_IolE	17	0.02	913	0.39	44	17
Deinococcus-Thermus	Deinococci	B	IolB_IolC_IolE_IolD	19	0.12	159	1	19	19
Firmicutes	Bacilli	A	IolB_IolC_IolD_IolE	292	0.32	913	0.41	709	665
Firmicutes	Bacilli	B	IolB_IolC_IolE_IolD	140	0.88	159	0.2	709	665
Firmicutes	Bacilli	F	IolB_IolE_IolD_IolC	102	0.05	1891	0.14	709	665
Firmicutes	Bacilli	G	IolC_IolB_IolD_IolE	24	0.04	613	0.03	709	665
Firmicutes	Bacilli	H	IolC_IolB_IolE_IolD	68	0.81	84	0.1	709	665
Firmicutes	Bacilli	I	IolC_IolD_IolB_IolE	12	0.39	31	0.02	709	665
Firmicutes	Bacilli	L	IolD_IolC_IolB_IolE	27	1	27	0.04	709	665
Firmicutes	Clostridia	G	IolC_IolB_IolD_IolE	25	0.04	613	0.04	709	44
Firmicutes	Clostridia	I	IolC_IolD_IolB_IolE	19	0.61	31	0.03	709	44
Proteobacteria	Alphaproteobacteria	A	IolB_IolC_IolD_IolE	118	0.13	913	0.04	3085	1456
Proteobacteria	Alphaproteobacteria	C	IolB_IolD_IolC_IolE	19	0.38	50	0.01	3085	1456
Proteobacteria	Alphaproteobacteria	F	IolB_IolE_IolD_IolC	1303	0.69	1891	0.42	3085	1456
Proteobacteria	Alphaproteobacteria	H	IolC_IolB_IolE_IolD	16	0.19	84	0.01	3085	1456
Proteobacteria	Betaproteobacteria	F	IolB_IolE_IolD_IolC	287	0.15	1891	0.09	3085	287
Proteobacteria	Gammaproteobacteria	A	IolB_IolC_IolD_IolE	433	0.47	913	0.14	3085	1342
Proteobacteria	Gammaproteobacteria	C	IolB_IolD_IolC_IolE	17	0.34	50	0.01	3085	1342
Proteobacteria	Gammaproteobacteria	E	IolB_IolE_IolC_IolD	242	1	242	0.08	3085	1342
Proteobacteria	Gammaproteobacteria	F	IolB_IolE_IolD_IolC	89	0.05	1891	0.03	3085	1342
Proteobacteria	Gammaproteobacteria	J	IolC_IolE_IolB_IolD	561	1	561	0.18	3085	1342
