# Supplementary material for: Metabolism in the Niche: a Large-Scale Genome-Based Survey Reveals Inositol Utilization To Be Widespread among Soil, Commensal, and Pathogenic Bacteria
Source: Microbiol Spectr. 2022 Aug 4;10(4):e02013-22. doi: 10.1128/spectrum.02013-22 (PMC9430895; doi:10.1128/spectrum.02013-22)
Supplement: Supplemental file 5 — Table S5. Download spectrum.02013-22-s0005.xlsx, XLSX file, 0.01 MB [file spectrum.02013-22-s0005.xlsx]

## Sheet: Bacterial phyla overview
phylum	total no. of species	IolCatGC present	IolCatGC absent	percentage present
Acidobacteria	41	1	40	2%
Actinobacteria	5473	2640	2833	48%
Bacteroidetes	2227	60	2167	3%
Chloroflexi	46	14	32	30%
Deinococcus-Thermus	99	26	73	26%
Firmicutes	4686	908	3778	19%
Fusobacteria	67	6	61	9%
Proteobacteria	11297	3704	7593	33%
Spirochaetes	162	12	150	7%
Tenericutes	171	5	166	3%
Thermotogae	85	6	79	7%
Verrucomicrobia	115	2	113	2%
