# Supplementary material for: Metabolism in the Niche: a Large-Scale Genome-Based Survey Reveals Inositol Utilization To Be Widespread among Soil, Commensal, and Pathogenic Bacteria
Source: Microbiol Spectr. 2022 Aug 4;10(4):e02013-22. doi: 10.1128/spectrum.02013-22 (PMC9430895; doi:10.1128/spectrum.02013-22)
Supplement: Supplemental file 6 — Table S6. Download spectrum.02013-22-s0006.xlsx, XLSX file, 0.06 MB [file spectrum.02013-22-s0006.xlsx]

## Sheet: a) genera
phylum	class	order	family	genus	total no. of species	IolCatGC present	IolCatGC absent	percentage present
Firmicutes	Clostridia	Eubacteriales	Lachnospiraceae	Acetatifactor	1	1	0	100%
Firmicutes	Negativicutes	Selenomonadales	Sporomusaceae	Acetonema	1	1	0	100%
Proteobacteria	Betaproteobacteria	Burkholderiales	Alcaligenaceae	Achromobacter	47	1	46	2%
Proteobacteria	Alphaproteobacteria	Rhodospirillales	Acetobacteraceae	Acidiphilium	7	5	2	71%
Actinobacteria	Actinomycetia	Propionibacteriales	Propionibacteriaceae	Acidipropionibacterium	5	1	4	20%
Proteobacteria	Alphaproteobacteria	Rhodospirillales	Acetobacteraceae	Acidisoma	2	2	0	100%
Actinobacteria	Actinomycetia	Acidothermales	Acidothermaceae	Acidothermus	1	1	0	100%
Actinobacteria	Actinomycetia	Streptosporangiales	Streptosporangiaceae	Acrocarpospora	3	3	0	100%
Proteobacteria	Alphaproteobacteria	Rhodobacterales	Roseobacteraceae	Actibacterium	7	4	3	57%
Actinobacteria	Actinomycetia	Streptosporangiales	Thermomonosporaceae	Actinoallomurus	1	1	0	100%
Proteobacteria	Gammaproteobacteria	Pasteurellales	Pasteurellaceae	Actinobacillus	14	1	13	7%
Actinobacteria	Actinomycetia	Micromonosporales	Micromonosporaceae	Actinocatenispora	1	1	0	100%
Actinobacteria	Actinomycetia	Pseudonocardiales	Pseudonocardiaceae	Actinocrispum	1	1	0	100%
Actinobacteria	Actinomycetia	Streptosporangiales	Thermomonosporaceae	Actinomadura	57	45	12	79%
Actinobacteria	Actinomycetia	Actinomycetales	Actinomycetaceae	Actinomyces	72	45	27	62%
Actinobacteria	Actinomycetia	Pseudonocardiales	Pseudonocardiaceae	Actinomycetospora	4	1	3	25%
Actinobacteria	Actinomycetia	Pseudonocardiales	Pseudonocardiaceae	Actinophytocola	4	1	3	25%
Actinobacteria	Actinomycetia	Micromonosporales	Micromonosporaceae	Actinoplanes	27	22	5	81%
Actinobacteria	Actinomycetia	Propionibacteriales	Actinopolymorphaceae	Actinopolymorpha	4	4	0	100%
Actinobacteria	Actinomycetia	Streptosporangiales	Nocardiopsaceae	Actinorugispora	1	1	0	100%
Actinobacteria	Actinomycetia	Catenulisporales	Actinospicaceae	Actinospica	2	1	1	50%
Actinobacteria	Actinomycetia	Pseudonocardiales	Pseudonocardiaceae	Actinosynnema	3	3	0	100%
Actinobacteria	Actinomycetia	Micrococcales	Cellulomonadaceae	Actinotalea	4	2	2	50%
Firmicutes	Bacilli	Bacillales	Bacillaceae	Aeribacillus	2	2	0	100%
Firmicutes	Bacilli	Lactobacillales	Aerococcaceae	Aerococcus	18	1	17	6%
Actinobacteria	Actinomycetia	Propionibacteriales	Nocardioidaceae	Aeromicrobium	29	19	10	66%
Proteobacteria	Gammaproteobacteria	Aeromonadales	Aeromonadaceae	Aeromonas	62	7	55	11%
Proteobacteria	Gammaproteobacteria	Enterobacterales	Pectobacteriaceae	Affinibrenneria	1	1	0	100%
Proteobacteria	Gammaproteobacteria	Alteromonadales	Alteromonadaceae	Agaribacter	1	1	0	100%
Firmicutes	Clostridia	Eubacteriales	Oscillospiraceae	Agathobaculum	3	2	1	67%
Proteobacteria	Gammaproteobacteria	Pasteurellales	Pasteurellaceae	Aggregatibacter	5	3	2	60%
Bacteroidetes	Chitinophagia	Chitinophagales	Chitinophagaceae	Agriterribacter	1	1	0	100%
Proteobacteria	Alphaproteobacteria	Hyphomicrobiales	Rhizobiaceae	Agrobacterium	51	41	10	80%
Actinobacteria	Actinomycetia	Micrococcales	Microbacteriaceae	Agromyces	39	9	30	23%
Proteobacteria	Alphaproteobacteria	Hyphomicrobiales	Ahrensiaceae	Ahrensia	4	3	1	75%
Proteobacteria	Gammaproteobacteria	Oceanospirillales	Halomonadaceae	Aidingimonas	2	1	1	50%
Proteobacteria	Alphaproteobacteria	Rhodobacterales	Rhodobacteraceae	Albidovulum	1	1	0	100%
Proteobacteria	Betaproteobacteria	Burkholderiales	Comamonadaceae	Albitalea	1	1	0	100%
Actinobacteria	Actinomycetia	Corynebacteriales	Nocardiaceae	Aldersonia	1	1	0	100%
Firmicutes	Bacilli	Bacillales	Alicyclobacillaceae	Alicyclobacillus	17	6	11	35%
Proteobacteria	Gammaproteobacteria	Alteromonadales	Alteromonadaceae	Aliiglaciecola	2	1	1	50%
Proteobacteria	Alphaproteobacteria	Hyphomicrobiales	Phyllobacteriaceae	Aliihoeflea	1	1	0	100%
Proteobacteria	Alphaproteobacteria	Rhodobacterales	Rhodobacteraceae	Aliiroseovarius	5	3	2	60%
Proteobacteria	Alphaproteobacteria	Rhodobacterales	Roseobacteraceae	Aliiruegeria	3	2	1	67%
Firmicutes	Bacilli	Bacillales	Bacillaceae	Alkalihalobacillus	25	12	13	48%
Spirochaetes	Spirochaetia	Spirochaetales	Spirochaetaceae	Alkalispirochaeta	4	3	1	75%
Actinobacteria	Actinomycetia	Pseudonocardiales	Pseudonocardiaceae	Allokutzneria	2	2	0	100%
Actinobacteria	Actinomycetia	Streptosporangiales	Nocardiopsaceae	Allosalinactinospora	1	1	0	100%
Proteobacteria	Alphaproteobacteria	Rhodobacterales	Rhodobacteraceae	Allosediminivita	1	1	0	100%
Actinobacteria	Actinomycetia	Micrococcales	Microbacteriaceae	Alpinimonas	1	1	0	100%
Proteobacteria	Alphaproteobacteria	Hyphomicrobiales	Alsobacteraceae	Alsobacter	1	1	0	100%
Firmicutes	Bacilli	Bacillales	Bacillaceae	Alteribacillus	4	3	1	75%
Firmicutes	Bacilli	Bacillales	Bacillaceae	Alteribacter	3	1	2	33%
Proteobacteria	Gammaproteobacteria	Alteromonadales	Alteromonadaceae	Alteromonas	41	8	33	20%
Proteobacteria	Alphaproteobacteria	Rhodospirillales	Acetobacteraceae	Ameyamaea	1	1	0	100%
Proteobacteria	Alphaproteobacteria	Hyphomicrobiales	Phyllobacteriaceae	Aminobacter	11	10	1	91%
Actinobacteria	Actinomycetia	Pseudonocardiales	Pseudonocardiaceae	Amycolatopsis	77	68	9	88%
Proteobacteria	Alphaproteobacteria	Rhodobacterales	Rhodobacteraceae	Amylibacter	3	1	2	33%
Firmicutes	Tissierellia	Tissierellales	Peptoniphilaceae	Anaerococcus	22	1	21	5%
Firmicutes	Clostridia	Eubacteriales	Lachnospiraceae	Anaerocolumna	4	1	3	25%
Firmicutes	Clostridia	Eubacteriales	Clostridiaceae	Anaeromicrobium	1	1	0	100%
Firmicutes	Tissierellia	Tissierellales	Tissierellaceae	Anaerosalibacter	3	1	2	33%
Firmicutes	Negativicutes	Selenomonadales	Sporomusaceae	Anaerospora	1	1	0	100%
Firmicutes	Clostridia	Eubacteriales	Lachnospiraceae	Anaerostipes	7	2	5	29%
Actinobacteria	Actinomycetia	Actinomycetales	Actinomycetaceae	Ancrocorticia	1	1	0	100%
Firmicutes	Bacilli	Bacillales	Paenibacillaceae	Aneurinibacillus	8	3	5	38%
Actinobacteria	Actinomycetia	Kineosporiales	Kineosporiaceae	Angustibacter	1	1	0	100%
Firmicutes	Bacilli	Bacillales	Bacillaceae	Anoxybacillus	26	8	18	31%
Proteobacteria	Alphaproteobacteria	Rhodobacterales	Roseobacteraceae	Antarctobacter	1	1	0	100%
Proteobacteria	Alphaproteobacteria	Hyphomicrobiales	Phyllobacteriaceae	Aquamicrobium	4	3	1	75%
Firmicutes	Bacilli	Bacillales	Bacillaceae	Aquibacillus	2	1	1	50%
Proteobacteria	Gammaproteobacteria	Legionellales	Coxiellaceae	Aquicella	2	1	1	50%
Actinobacteria	Actinomycetia	Micrococcales	Microbacteriaceae	Aquiluna	1	1	0	100%
Proteobacteria	Betaproteobacteria	Neisseriales	Chromobacteriaceae	Aquitalea	7	7	0	100%
Actinobacteria	Actinomycetia	Propionibacteriales	Propionibacteriaceae	Arachnia	2	1	1	50%
Actinobacteria	Actinomycetia	Actinomycetales	Actinomycetaceae	Arcanobacterium	6	4	2	67%
Bacteroidetes	Flavobacteriia	Flavobacteriales	Flavobacteriaceae	Arenibacter	14	10	4	71%
Proteobacteria	Gammaproteobacteria	Xanthomonadales	Xanthomonadaceae	Arenimonas	9	2	7	22%
Actinobacteria	Actinomycetia	Micrococcales	Intrasporangiaceae	Arsenicicoccus	3	3	0	100%
Proteobacteria	Alphaproteobacteria	Hyphomicrobiales	Devosiaceae	Arsenicitalea	1	1	0	100%
Actinobacteria	Actinomycetia	Micrococcales	Micrococcaceae	Arthrobacter	176	117	59	66%
Proteobacteria	Alphaproteobacteria	Rhodospirillales	Acetobacteraceae	Asaia	6	6	0	100%
Actinobacteria	Actinomycetia	Micromonosporales	Micromonosporaceae	Asanoa	3	3	0	100%
Proteobacteria	Alphaproteobacteria	Caulobacterales	Caulobacteraceae	Asticcacaulis	10	4	6	40%
Actinobacteria	Actinomycetia	Micrococcales	Microbacteriaceae	Aurantimicrobium	3	1	2	33%
Proteobacteria	Alphaproteobacteria	Hyphomicrobiales	Aurantimonadaceae	Aurantimonas	6	6	0	100%
Actinobacteria	Actinomycetia	Propionibacteriales	Propionibacteriaceae	Auraticoccus	2	2	0	100%
Firmicutes	Bacilli	Bacillales	Bacillaceae	Aureibacillus	1	1	0	100%
Proteobacteria	Alphaproteobacteria	Hyphomicrobiales	Aurantimonadaceae	Aureimonas	21	16	5	76%
Actinobacteria	Actinomycetia	Micrococcales	Dermatophilaceae	Austwickia	1	1	0	100%
Proteobacteria	Gammaproteobacteria	Pasteurellales	Pasteurellaceae	Avibacterium	5	1	4	20%
Proteobacteria	Alphaproteobacteria	Rhodospirillales	Azospirillaceae	Azospirillum	32	11	21	34%
Proteobacteria	Gammaproteobacteria	Pseudomonadales	Pseudomonadaceae	Azotobacter	4	2	2	50%
Firmicutes	Bacilli	Bacillales	Bacillaceae	Bacillus	553	231	322	42%
Proteobacteria	Gammaproteobacteria	Oceanospirillales	Balneatrichaceae	Balneatrix	1	1	0	100%
Actinobacteria	Actinomycetia	Micrococcales	Dermacoccaceae	Barrientosiimonas	1	1	0	100%
Actinobacteria	Actinomycetia	Micrococcales	Beutenbergiaceae	Beutenbergia	1	1	0	100%
Proteobacteria	Gammaproteobacteria	Pasteurellales	Pasteurellaceae	Bibersteinia	1	1	0	100%
Actinobacteria	Actinomycetia	Bifidobacteriales	Bifidobacteriaceae	Bifidobacterium	99	5	94	5%
Proteobacteria	Gammaproteobacteria	Pasteurellales	Pasteurellaceae	Bisgaardia	1	1	0	100%
Actinobacteria	Actinomycetia	Geodermatophilales	Geodermatophilaceae	Blastococcus	25	1	24	4%
Firmicutes	Clostridia	Eubacteriales	Lachnospiraceae	Blautia	66	16	50	24%
Actinobacteria	Actinomycetia	Micrococcales	Bogoriellaceae	Bogoriella	1	1	0	100%
Firmicutes	Bacilli	Lactobacillales	Lactobacillaceae	Bombilactobacillus	4	3	1	75%
Proteobacteria	Alphaproteobacteria	Hyphomicrobiales	Boseaceae	Bosea	36	34	2	94%
Proteobacteria	Alphaproteobacteria	Rhodobacterales	Rhodobacteraceae	Boseongicola	3	2	1	67%
Actinobacteria	Actinomycetia	Actinomycetales	Actinomycetaceae	Bowdeniella	1	1	0	100%
Actinobacteria	Actinomycetia	Micrococcales	Dermabacteraceae	Brachybacterium	26	18	8	69%
Spirochaetes	Spirochaetia	Brachyspirales	Brachyspiraceae	Brachyspira	12	2	10	17%
Proteobacteria	Alphaproteobacteria	Hyphomicrobiales	Bradyrhizobiaceae	Bradyrhizobium	155	6	149	4%
Proteobacteria	Gammaproteobacteria	Enterobacterales	Pectobacteriaceae	Brenneria	8	6	2	75%
Proteobacteria	Alphaproteobacteria	Hyphomicrobiales	Breoghaniaceae	Breoghania	2	1	1	50%
Firmicutes	Bacilli	Bacillales	Paenibacillaceae	Brevibacillus	34	7	27	21%
Actinobacteria	Actinomycetia	Micrococcales	Brevibacteriaceae	Brevibacterium	41	8	33	20%
Proteobacteria	Alphaproteobacteria	Caulobacterales	Caulobacteraceae	Brevundimonas	54	3	51	6%
Firmicutes	Bacilli	Bacillales	Listeriaceae	Brochothrix	2	2	0	100%
Proteobacteria	Alphaproteobacteria	Hyphomicrobiales	Brucellaceae	Brucella	77	77	0	100%
Proteobacteria	Gammaproteobacteria	Enterobacterales	Bruguierivoracaceae	Bruguierivorax	1	1	0	100%
Acidobacteria	Acidobacteriia	Acidobacteriales	Acidobacteriaceae	Bryocella	1	1	0	100%
Proteobacteria	Betaproteobacteria	Burkholderiales	Burkholderiaceae	Burkholderia	196	189	7	96%
Proteobacteria	Gammaproteobacteria	Enterobacterales	Enterobacteriaceae	Buttiauxella	12	6	6	50%
Firmicutes	Clostridia	Eubacteriales	Clostridiaceae	Butyricicoccus	20	5	15	25%
Firmicutes	Clostridia	Eubacteriales	Lachnospiraceae	Butyrivibrio	45	5	40	11%
Proteobacteria	Betaproteobacteria	Burkholderiales	Burkholderiaceae	Caballeronia	24	22	2	92%
Firmicutes	Bacilli	Bacillales	Bacillaceae	Caldalkalibacillus	2	1	1	50%
Chloroflexi	Caldilineae	Caldilineales	Caldilineaceae	Caldilinea	1	1	0	100%
Actinobacteria	Actinomycetia	Micrococcales	Dermacoccaceae	Calidifontibacter	1	1	0	100%
Deinococcus-Thermus	Deinococci	Thermales	Thermaceae	Calidithermus	4	4	0	100%
Firmicutes	Clostridia	Eubacteriales	Clostridiaceae	Caloramator	7	2	5	29%
Proteobacteria	Gammaproteobacteria	Pasteurellales	Pasteurellaceae	Canicola	1	1	0	100%
Firmicutes	Clostridia	Eubacteriales	Oscillospiraceae	Caproiciproducens	2	1	1	50%
Actinobacteria	Actinomycetia	Streptomycetales	Carbonactinosporaceae	Carbonactinospora	1	1	0	100%
Firmicutes	Clostridia	Eubacteriales	ClostridialesFamilyXVIIncertaeSedis	Carboxydocella	4	1	3	25%
Proteobacteria	Gammaproteobacteria	Oceanospirillales	Halomonadaceae	Carnimonas	1	1	0	100%
Firmicutes	Bacilli	Lactobacillales	Carnobacteriaceae	Carnobacterium	21	3	18	14%
Actinobacteria	Actinomycetia	Catenulisporales	Catenulisporaceae	Catenulispora	1	1	0	100%
Actinobacteria	Actinomycetia	Micromonosporales	Micromonosporaceae	Catenuloplanes	1	1	0	100%
Proteobacteria	Alphaproteobacteria	Caulobacterales	Caulobacteraceae	Caulobacter	40	17	23	42%
Proteobacteria	Gammaproteobacteria	Enterobacterales	Enterobacteriaceae	Cedecea	5	5	0	100%
Proteobacteria	Alphaproteobacteria	Rhodobacterales	Roseobacteraceae	Celeribacter	7	3	4	43%
Actinobacteria	Actinomycetia	Micrococcales	Cellulomonadaceae	Cellulomonas	53	2	51	4%
Proteobacteria	Alphaproteobacteria	Rhodobacterales	Rhodobacteraceae	Cereibacter	6	3	3	50%
Proteobacteria	Gammaproteobacteria	Enterobacterales	Yersiniaceae	Chania	1	1	0	100%
Proteobacteria	Alphaproteobacteria	Hyphomicrobiales	Phyllobacteriaceae	Chelativorans	6	3	3	50%
Proteobacteria	Alphaproteobacteria	Hyphomicrobiales	Chelatococcaceae	Chelatococcus	7	7	0	100%
Proteobacteria	Gammaproteobacteria	Pasteurellales	Pasteurellaceae	Chelonobacter	1	1	0	100%
Firmicutes	Bacilli	Bacillales	Paenibacillaceae	Chengkuizengella	1	1	0	100%
Proteobacteria	Gammaproteobacteria	Enterobacterales	Yersiniaceae	Chimaeribacter	3	3	0	100%
Proteobacteria	Betaproteobacteria	Neisseriales	Chromobacteriaceae	Chromobacterium	17	5	12	29%
Proteobacteria	Gammaproteobacteria	Oceanospirillales	Halomonadaceae	Chromohalobacter	5	3	2	60%
Bacteroidetes	Flavobacteriia	Flavobacteriales	Weeksellaceae	Chryseobacterium	156	7	149	4%
Proteobacteria	Alphaproteobacteria	Hyphomicrobiales	Pleomorphomonadaceae	Chthonobacter	1	1	0	100%
Proteobacteria	Alphaproteobacteria	Hyphomicrobiales	Rhizobiaceae	Ciceribacter	5	5	0	100%
Proteobacteria	Gammaproteobacteria	Enterobacterales	Enterobacteriaceae	Citrobacter	94	40	54	43%
Actinobacteria	Actinomycetia	Micrococcales	Microbacteriaceae	Clavibacter	5	3	2	60%
Firmicutes	Clostridia	Eubacteriales	Clostridiaceae	Clostridium	270	37	233	14%
Proteobacteria	Gammaproteobacteria	Oceanospirillales	Halomonadaceae	Cobetia	9	3	6	33%
Proteobacteria	Alphaproteobacteria	Rhodobacterales	Rhodobacteraceae	Cognatishimia	2	2	0	100%
Proteobacteria	Alphaproteobacteria	Rhodobacterales	Rhodobacteraceae	Cognatiyoonia	2	2	0	100%
Proteobacteria	Alphaproteobacteria	Hyphomicrobiales	Cohaesibacteraceae	Cohaesibacter	7	5	2	71%
Firmicutes	Bacilli	Bacillales	Paenibacillaceae	Cohnella	24	16	8	67%
Proteobacteria	Betaproteobacteria	Burkholderiales	Oxalobacteraceae	Collimonas	8	8	0	100%
Proteobacteria	Gammaproteobacteria	Alteromonadales	Colwelliaceae	Colwellia	22	1	21	5%
Proteobacteria	Alphaproteobacteria	Rhodospirillales	Acetobacteraceae	Commensalibacter	4	1	3	25%
Firmicutes	Bacilli	Lactobacillales	Lactobacillaceae	Companilactobacillus	32	2	30	6%
Actinobacteria	Thermoleophilia	Solirubrobacterales	Conexibacteraceae	Conexibacter	4	2	2	50%
Proteobacteria	Alphaproteobacteria	Hyphomicrobiales	Aurantimonadaceae	Consotaella	1	1	0	100%
Actinobacteria	Actinomycetia	Corynebacteriales	Corynebacteriaceae	Corynebacterium	283	9	274	3%
Actinobacteria	Actinomycetia	Micromonosporales	Micromonosporaceae	Couchioplanes	1	1	0	100%
Firmicutes	Clostridia	Eubacteriales	Clostridiaceae	Crassaminicella	1	1	0	100%
Proteobacteria	Alphaproteobacteria	Rhodobacterales	Rhodobacteraceae	Cribrihabitans	1	1	0	100%
Proteobacteria	Gammaproteobacteria	Pasteurellales	Pasteurellaceae	Cricetibacter	1	1	0	100%
Proteobacteria	Gammaproteobacteria	Enterobacterales	Enterobacteriaceae	Cronobacter	10	10	0	100%
Actinobacteria	Actinomycetia	Pseudonocardiales	Pseudonocardiaceae	Crossiella	2	2	0	100%
Actinobacteria	Actinomycetia	Micrococcales	Microbacteriaceae	Cryobacterium	94	23	71	24%
Actinobacteria	Actinomycetia	Cryptosporangiales	Cryptosporangiaceae	Cryptosporangium	3	2	1	67%
Proteobacteria	Alphaproteobacteria	Hyphomicrobiales	Devosiaceae	Cucumibacter	1	1	0	100%
Actinobacteria	Actinomycetia	Micrococcales	Microbacteriaceae	Curtobacterium	122	98	24	80%
Proteobacteria	Betaproteobacteria	Burkholderiales	Comamonadaceae	Curvibacter	5	1	4	20%
Actinobacteria	Actinomycetia	Propionibacteriales	Propionibacteriaceae	Cutibacterium	5	4	1	80%
Proteobacteria	Alphaproteobacteria	Rhodobacterales	Rhodobacteraceae	Cypionkella	1	1	0	100%
Firmicutes	Bacilli	Bacillales	Bacillaceae	Cytobacillus	10	1	9	10%
Proteobacteria	Alphaproteobacteria	Rhodobacterales	Rhodobacteraceae	Defluviimonas	2	2	0	100%
Deinococcus-Thermus	Deinococci	Deinococcales	Deinococcaceae	Deinococcus	57	11	46	19%
Actinobacteria	Actinomycetia	Micrococcales	Dermacoccaceae	Demetria	1	1	0	100%
Firmicutes	Negativicutes	Selenomonadales	Sporomusaceae	Dendrosporobacter	1	1	0	100%
Proteobacteria	Alphaproteobacteria	Rhodospirillales	Rhodospirillaceae	Denitrobaculum	1	1	0	100%
Actinobacteria	Acidimicrobiia	Acidimicrobiales	Ilumatobacteraceae	Desertimonas	1	1	0	100%
Firmicutes	Bacilli	Bacillales	Thermoactinomycetaceae	Desmospora	1	1	0	100%
Firmicutes	Clostridia	Eubacteriales	Peptococcaceae	Desulfosporosinus	16	1	15	6%
Proteobacteria	Alphaproteobacteria	Hyphomicrobiales	Devosiaceae	Devosia	34	33	1	97%
Actinobacteria	Actinomycetia	Micrococcales	Dermabacteraceae	Devriesea	1	1	0	100%
Actinobacteria	Actinomycetia	Micrococcales	Microbacteriaceae	Diaminobutyricimonas	1	1	0	100%
Proteobacteria	Gammaproteobacteria	Enterobacterales	Pectobacteriaceae	Dickeya	17	16	1	94%
Chloroflexi	Ktedonobacteria	Ktedonobacterales	Dictyobacteraceae	Dictyobacter	5	2	3	40%
Proteobacteria	Alphaproteobacteria	Rhodobacterales	Roseobacteraceae	Dinoroseobacter	1	1	0	100%
Firmicutes	Bacilli	Lactobacillales	Aerococcaceae	Dolosicoccus	1	1	0	100%
Firmicutes	Bacilli	Bacillales	Bacillaceae	Domibacillus	9	3	6	33%
Proteobacteria	Alphaproteobacteria	Rhodobacterales	Roseobacteraceae	Donghicola	3	2	1	67%
Proteobacteria	Alphaproteobacteria	Rhodospirillales	Rhodospirillaceae	Dongia	2	1	1	50%
Firmicutes	Clostridia	Eubacteriales	Lachnospiraceae	Dorea	15	1	14	7%
Bacteroidetes	Cytophagia	Cytophagales	Spirosomaceae	Dyadobacter	22	22	0	100%
Proteobacteria	Gammaproteobacteria	Xanthomonadales	Rhodanobacteraceae	Dyella	25	1	24	4%
Firmicutes	Bacilli	Bacillales	Bacillaceae	Ectobacillus	3	1	2	33%
Proteobacteria	Gammaproteobacteria	Enterobacterales	Hafniaceae	Edwardsiella	7	6	1	86%
Firmicutes	Bacilli	Bacillales	Alicyclobacillaceae	Effusibacillus	2	1	1	50%
Actinobacteria	Nitriliruptoria	Egibacterales	Egibacteraceae	Egibacter	1	1	0	100%
Firmicutes	Clostridia	Eubacteriales	Lachnospiraceae	Eisenbergiella	3	1	2	33%
Proteobacteria	Alphaproteobacteria	Rhodospirillales	Rhodospirillaceae	Elstera	2	2	0	100%
Actinobacteria	Actinomycetia	Streptomycetales	Streptomycetaceae	Embleya	2	2	0	100%
Bacteroidetes	Cytophagia	Cytophagales	Spirosomaceae	Emticicia	4	3	1	75%
Proteobacteria	Alphaproteobacteria	Rhodospirillales	Acetobacteraceae	Endobacter	1	1	0	100%
Proteobacteria	Alphaproteobacteria	Hyphomicrobiales	Rhizobiaceae	Endobacterium	1	1	0	100%
Proteobacteria	Gammaproteobacteria	Oceanospirillales	Endozoicomonadaceae	Endozoicomonas	8	3	5	38%
Proteobacteria	Alphaproteobacteria	Hyphomicrobiales	Rhizobiaceae	Ensifer	39	39	0	100%
Proteobacteria	Gammaproteobacteria	Enterobacterales	Enterobacteriaceae	Enterobacter	162	86	76	53%
Firmicutes	Clostridia	Eubacteriales	Lachnospiraceae	Enterocloster	6	1	5	17%
Firmicutes	Bacilli	Lactobacillales	Enterococcaceae	Enterococcus	150	25	125	17%
Proteobacteria	Gammaproteobacteria	Vibrionales	Vibrionaceae	Enterovibrio	6	6	0	100%
Proteobacteria	Alphaproteobacteria	Rhodobacterales	Roseobacteraceae	Epibacterium	1	1	0	100%
Firmicutes	Clostridia	Eubacteriales	Lachnospiraceae	Epulopiscium	1	1	0	100%
Proteobacteria	Gammaproteobacteria	Enterobacterales	Erwiniaceae	Erwinia	34	31	3	91%
Proteobacteria	Gammaproteobacteria	Enterobacterales	Enterobacteriaceae	Escherichia	121	2	119	2%
Actinobacteria	Nitriliruptoria	Euzebyales	Euzebyaceae	Euzebya	3	1	2	33%
Firmicutes	Bacilli	Bacillales	Bacillaceae	Evansella	2	1	1	50%
Proteobacteria	Gammaproteobacteria	Thiotrichales	Fastidiosibacteraceae	Facilibium	1	1	0	100%
Firmicutes	Clostridia	Eubacteriales	Lachnospiraceae	Faecalicatena	3	1	2	33%
Proteobacteria	Alphaproteobacteria	Rhodobacterales	Rhodobacteraceae	Fertoeibacter	1	1	0	100%
Firmicutes	Bacilli	Bacillales	Bacillaceae	Fictibacillus	10	4	6	40%
Actinobacteria	Actinomycetia	Actinomycetales	Actinomycetaceae	Flaviflexus	4	4	0	100%
Proteobacteria	Alphaproteobacteria	Rhodobacterales	Rhodobacteraceae	Flavimaricola	1	1	0	100%
Chloroflexi	Anaerolineae	Anaerolineales	Anaerolineaceae	Flexilinea	1	1	0	100%
Actinobacteria	Actinomycetia	Micrococcales	Dermacoccaceae	Flexivirga	3	2	1	67%
Proteobacteria	Gammaproteobacteria	Legionellales	Legionellaceae	Fluoribacter	2	2	0	100%
Proteobacteria	Alphaproteobacteria	Rhodobacterales	Rhodobacteraceae	Fluviibacterium	1	1	0	100%
Firmicutes	Clostridia	Eubacteriales	Clostridiaceae	Fonticella	1	1	0	100%
Firmicutes	Bacilli	Bacillales	Bacillaceae	Fredinandcohnia	3	1	2	33%
Actinobacteria	Actinomycetia	Propionibacteriales	Nocardioidaceae	Friedmanniella	1	1	0	100%
Actinobacteria	Actinomycetia	Micrococcales	Microbacteriaceae	Frigoribacterium	21	14	7	67%
Actinobacteria	Actinomycetia	Micrococcales	Microbacteriaceae	Frondihabitans	7	7	0	100%
Proteobacteria	Alphaproteobacteria	Hyphomicrobiales	Aurantimonadaceae	Fulvimarina	3	2	1	67%
Proteobacteria	Alphaproteobacteria	Rhodobacterales	Rhodobacteraceae	Fuscovulum	1	1	0	100%
Fusobacteria	Fusobacteriia	Fusobacteriales	Fusobacteriaceae	Fusobacterium	29	1	28	3%
Actinobacteria	Rubrobacteria	Gaiellales	Gaiellaceae	Gaiella	1	1	0	100%
Proteobacteria	Gammaproteobacteria	Pasteurellales	Pasteurellaceae	Gallibacterium	5	4	1	80%
Actinobacteria	Actinomycetia	Pseudonocardiales	Pseudonocardiaceae	Gandjariella	1	1	0	100%
Firmicutes	Clostridia	Eubacteriales	Eubacteriaceae	Garciella	1	1	0	100%
Proteobacteria	Alphaproteobacteria	Hyphomicrobiales	Rhizobiaceae	Gellertiella	1	1	0	100%
Proteobacteria	Alphaproteobacteria	Rhodospirillales	Geminicoccaceae	Geminicoccus	2	1	1	50%
Proteobacteria	Alphaproteobacteria	Rhodobacterales	Rhodobacteraceae	Gemmobacter	13	5	8	38%
Firmicutes	Bacilli	Bacillales	Bacillaceae	Geobacillus	50	20	30	40%
Actinobacteria	Actinomycetia	Geodermatophilales	Geodermatophilaceae	Geodermatophilus	24	18	6	75%
Actinobacteria	Actinomycetia	Micrococcales	Bogoriellaceae	Georgenia	11	5	6	45%
Proteobacteria	Gammaproteobacteria	Enterobacterales	Yersiniaceae	Gibbsiella	1	1	0	100%
Proteobacteria	Gammaproteobacteria	Orbales	Orbaceae	Gilliamella	9	1	8	11%
Bacteroidetes	Chitinophagia	Chitinophagales	Chitinophagaceae	Ginsengibacter	1	1	0	100%
Actinobacteria	Actinomycetia	Micrococcales	Microbacteriaceae	Glaciibacter	2	1	1	50%
Proteobacteria	Betaproteobacteria	Burkholderiales	Oxalobacteraceae	Glaciimonas	3	2	1	67%
Proteobacteria	Gammaproteobacteria	Pasteurellales	Pasteurellaceae	Glaesserella	3	1	2	33%
Actinobacteria	Actinomycetia	Actinomycetales	Actinomycetaceae	Gleimia	3	2	1	67%
Proteobacteria	Alphaproteobacteria	Rhodospirillales	Acetobacteraceae	Gluconacetobacter	12	2	10	17%
Proteobacteria	Alphaproteobacteria	Rhodospirillales	Acetobacteraceae	Gluconobacter	15	3	12	20%
Actinobacteria	Actinomycetia	Micrococcales	Micrococcaceae	Glutamicibacter	16	4	12	25%
Actinobacteria	Actinomycetia	Glycomycetales	Glycomycetaceae	Glycomyces	13	5	8	38%
Actinobacteria	Actinomycetia	Pseudonocardiales	Pseudonocardiaceae	Goodfellowiella	1	1	0	100%
Actinobacteria	Actinomycetia	Corynebacteriales	Gordoniaceae	Gordonia	58	10	48	17%
Firmicutes	Bacilli	Bacillales	Bacillaceae	Gracilibacillus	16	8	8	50%
Proteobacteria	Alphaproteobacteria	Rhodospirillales	Acetobacteraceae	Granulibacter	1	1	0	100%
Proteobacteria	Gammaproteobacteria	Chromatiales	Granulosicoccaceae	Granulosicoccus	1	1	0	100%
Proteobacteria	Gammaproteobacteria	Vibrionales	Vibrionaceae	Grimontia	5	4	1	80%
Actinobacteria	Actinomycetia	Micrococcales	Microbacteriaceae	Gryllotalpicola	2	1	1	50%
Actinobacteria	Actinomycetia	Micrococcales	Microbacteriaceae	Gulosibacter	5	2	3	40%
Proteobacteria	Gammaproteobacteria	Oceanospirillales	Saccharospirillaceae	Gynuella	1	1	0	100%
Proteobacteria	Alphaproteobacteria	Rhodobacterales	Rhodobacteraceae	Haematobacter	3	2	1	67%
Proteobacteria	Gammaproteobacteria	Pasteurellales	Pasteurellaceae	Haemophilus	26	2	24	8%
Proteobacteria	Gammaproteobacteria	Oceanospirillales	Hahellaceae	Hahella	4	4	0	100%
Firmicutes	Clostridia	Halanaerobiales	Halanaerobiaceae	Halanaerobium	9	3	6	33%
Actinobacteria	Actinomycetia	Jiangellales	Jiangellaceae	Haloactinopolyspora	1	1	0	100%
Firmicutes	Bacilli	Bacillales	Bacillaceae	Halobacillus	18	7	11	39%
Firmicutes	Clostridia	Halanaerobiales	Halobacteroidaceae	Halobacteroides	1	1	0	100%
Proteobacteria	Alphaproteobacteria	Rhodobacterales	Rhodobacteraceae	Halocynthiibacter	1	1	0	100%
Actinobacteria	Actinomycetia	Pseudonocardiales	Pseudonocardiaceae	Haloechinothrix	2	1	1	50%
Proteobacteria	Gammaproteobacteria	Oceanospirillales	Halomonadaceae	Halomonas	148	69	79	47%
Actinobacteria	Actinomycetia	Pseudonocardiales	Pseudonocardiaceae	Halosaccharopolyspora	1	1	0	100%
Proteobacteria	Alphaproteobacteria	Rhodobacterales	Rhodobacteraceae	Halovulum	2	1	1	50%
Actinobacteria	Actinomycetia	Micrococcales	Dermabacteraceae	Helcobacillus	1	1	0	100%
Proteobacteria	Betaproteobacteria	Burkholderiales	Oxalobacteraceae	Herbaspirillum	36	4	32	11%
Actinobacteria	Actinomycetia	Pseudonocardiales	Pseudonocardiaceae	Herbihabitans	1	1	0	100%
Proteobacteria	Alphaproteobacteria	Rhodobacterales	Rhodobacteraceae	Histidinibacterium	2	1	1	50%
Proteobacteria	Gammaproteobacteria	Pasteurellales	Pasteurellaceae	Histophilus	1	1	0	100%
Proteobacteria	Alphaproteobacteria	Hyphomicrobiales	Phyllobacteriaceae	Hoeflea	8	6	2	75%
Actinobacteria	Actinomycetia	Corynebacteriales	Mycobacteriaceae	Hoyosella	3	2	1	67%
Actinobacteria	Actinomycetia	Micrococcales	Intrasporangiaceae	Humibacillus	2	2	0	100%
Actinobacteria	Actinomycetia	Micrococcales	Microbacteriaceae	Humibacter	3	2	1	67%
Firmicutes	Clostridia	Eubacteriales	Clostridiaceae	Hungatella	3	1	2	33%
Proteobacteria	Deltaproteobacteria	Myxococcales	Archangiaceae	Hyalangium	1	1	0	100%
Proteobacteria	Betaproteobacteria	Burkholderiales	Comamonadaceae	Hydrogenophaga	19	5	14	26%
Proteobacteria	Alphaproteobacteria	Hyphomonadales	Hyphomonadaceae	Hyphomonas	17	2	15	12%
Fusobacteria	Fusobacteriia	Fusobacteriales	Fusobacteriaceae	Ilyobacter	1	1	0	100%
Proteobacteria	Alphaproteobacteria	Rhodospirillales	Rhodospirillaceae	Inquilinus	2	1	1	50%
Actinobacteria	Actinomycetia	Micrococcales	Intrasporangiaceae	Intrasporangium	3	1	2	33%
Proteobacteria	Gammaproteobacteria	Enterobacterales	Erwiniaceae	Izhakiella	2	2	0	100%
Actinobacteria	Actinomycetia	Micrococcales	Intrasporangiaceae	Janibacter	12	10	2	83%
Proteobacteria	Alphaproteobacteria	Rhodobacterales	Roseobacteraceae	Jannaschia	11	6	5	55%
Proteobacteria	Betaproteobacteria	Burkholderiales	Oxalobacteraceae	Janthinobacterium	52	44	8	85%
Actinobacteria	Actinomycetia	Jatrophihabitantales	Jatrophihabitantaceae	Jatrophihabitans	2	1	1	50%
Proteobacteria	Gammaproteobacteria	Enterobacterales	Enterobacteriaceae	Jejubacter	1	1	0	100%
Firmicutes	Bacilli	Bacillales	Planococcaceae	Jeotgalibacillus	8	2	6	25%
Actinobacteria	Actinomycetia	Jiangellales	Jiangellaceae	Jiangella	12	12	0	100%
Proteobacteria	Alphaproteobacteria	Hyphomicrobiales	Aurantimonadaceae	Jiella	2	1	1	50%
Proteobacteria	Alphaproteobacteria	Hyphomicrobiales	Kaistiaceae	Kaistia	5	5	0	100%
Proteobacteria	Gammaproteobacteria	Enterobacterales	Erwiniaceae	Kalamiella	1	1	0	100%
Chloroflexi	Chloroflexia	Kallotenuales	Kallotenuaceae	Kallotenue	1	1	0	100%
Actinobacteria	Actinomycetia	Pseudonocardiales	Pseudonocardiaceae	Kibdelosporangium	3	3	0	100%
Proteobacteria	Alphaproteobacteria	Rhodospirillales	Kiloniellaceae	Kiloniella	5	5	0	100%
Actinobacteria	Actinomycetia	Kineosporiales	Kineosporiaceae	Kineococcus	5	5	0	100%
Actinobacteria	Actinomycetia	Micrococcales	Dermatophilaceae	Kineosphaera	1	1	0	100%
Actinobacteria	Actinomycetia	Streptomycetales	Streptomycetaceae	Kitasatospora	29	2	27	7%
Proteobacteria	Gammaproteobacteria	Enterobacterales	Enterobacteriaceae	Klebsiella	59	56	3	95%
Actinobacteria	Actinomycetia	Micrococcales	Intrasporangiaceae	Knoellia	7	6	1	86%
Actinobacteria	Actinomycetia	Micrococcales	Micrococcaceae	Kocuria	38	19	19	50%
Proteobacteria	Alphaproteobacteria	Kordiimonadales	Kordiimonadaceae	Kordiimonas	3	2	1	67%
Thermotogae	Thermotogae	Kosmotogales	Kosmotogaceae	Kosmotoga	4	3	1	75%
Actinobacteria	Actinomycetia	Propionibacteriales	Kribbellaceae	Kribbella	33	31	2	94%
Chloroflexi	Ktedonobacteria	Ktedonobacterales	Ktedonobacteraceae	Ktedonobacter	1	1	0	100%
Actinobacteria	Actinomycetia	Pseudonocardiales	Pseudonocardiaceae	Kutzneria	5	5	0	100%
Actinobacteria	Actinomycetia	Micrococcales	Kytococcaceae	Kytococcus	4	1	3	25%
Actinobacteria	Actinomycetia	Pseudonocardiales	Pseudonocardiaceae	Labedaea	1	1	0	100%
Actinobacteria	Actinomycetia	Micrococcales	Microbacteriaceae	Labedella	4	4	0	100%
Proteobacteria	Alphaproteobacteria	Hyphomicrobiales	Stappiaceae	Labrenzia	17	15	2	88%
Proteobacteria	Alphaproteobacteria	Hyphomicrobiales	Xanthobacteraceae	Labrys	3	3	0	100%
Firmicutes	Clostridia	Eubacteriales	Lachnospiraceae	Lachnoclostridium	15	2	13	13%
Firmicutes	Clostridia	Eubacteriales	Lachnospiraceae	Lachnotalea	2	1	1	50%
Proteobacteria	Gammaproteobacteria	Alteromonadales	Alteromonadaceae	Lacimicrobium	2	1	1	50%
Actinobacteria	Actinomycetia	Micrococcales	Microbacteriaceae	Lacisediminihabitans	1	1	0	100%
Firmicutes	Clostridia	Eubacteriales	Lachnospiraceae	Lacrimispora	5	4	1	80%
Firmicutes	Bacilli	Lactobacillales	Lactobacillaceae	Lacticaseibacillus	22	5	17	23%
Firmicutes	Bacilli	Lactobacillales	Lactobacillaceae	Lactobacillus	117	22	95	19%
Firmicutes	Bacilli	Lactobacillales	Streptococcaceae	Lactococcus	25	1	24	4%
Actinobacteria	Actinomycetia	Micrococcales	Intrasporangiaceae	Lapillicoccus	1	1	0	100%
Bacteroidetes	Cytophagia	Cytophagales	Spirosomaceae	Leadbetterella	1	1	0	100%
Proteobacteria	Gammaproteobacteria	Enterobacterales	Enterobacteriaceae	Leclercia	15	2	13	13%
Proteobacteria	Betaproteobacteria	Neisseriales	Chromobacteriaceae	Leeia	1	1	0	100%
Actinobacteria	Actinomycetia	Micrococcales	Dermacoccaceae	Leekyejoonella	1	1	0	100%
Proteobacteria	Gammaproteobacteria	Legionellales	Legionellaceae	Legionella	61	29	32	48%
Actinobacteria	Actinomycetia	Micrococcales	Microbacteriaceae	Leifsonia	33	11	22	33%
Proteobacteria	Alphaproteobacteria	Rhodobacterales	Roseobacteraceae	Leisingera	17	2	15	12%
Proteobacteria	Gammaproteobacteria	Enterobacterales	Enterobacteriaceae	Lelliottia	9	1	8	11%
Actinobacteria	Actinomycetia	Pseudonocardiales	Pseudonocardiaceae	Lentzea	14	14	0	100%
Actinobacteria	Actinomycetia	Micrococcales	Microbacteriaceae	Leucobacter	30	22	8	73%
Proteobacteria	Gammaproteobacteria	Thiotrichales	Thiotrichaceae	Leucothrix	3	3	0	100%
Chloroflexi	Anaerolineae	Anaerolineales	Anaerolineaceae	Levilinea	1	1	0	100%
Proteobacteria	Alphaproteobacteria	Hyphomicrobiales	Lichenibacteriaceae	Lichenibacterium	2	2	0	100%
Proteobacteria	Alphaproteobacteria	Hyphomicrobiales	Lichenihabitantaceae	Lichenihabitans	1	1	0	100%
Firmicutes	Bacilli	Lactobacillales	Lactobacillaceae	Ligilactobacillus	14	1	13	7%
Firmicutes	Bacilli	Bacillales	Thermoactinomycetaceae	Lihuaxuella	1	1	0	100%
Proteobacteria	Alphaproteobacteria	Rhodobacterales	Rhodobacteraceae	Limimaricola	5	3	2	60%
Actinobacteria	Actinomycetia	Streptosporangiales	Nocardiopsaceae	Lipingzhangella	1	1	0	100%
Firmicutes	Bacilli	Bacillales	Listeriaceae	Listeria	29	21	8	72%
Proteobacteria	Alphaproteobacteria	Rhodobacterales	Roseobacteraceae	Litoreibacter	8	7	1	88%
Firmicutes	Bacilli	Bacillales	Bacillaceae	Litoribacterium	1	1	0	100%
Chloroflexi	Caldilineae	Caldilineales	Caldilineaceae	Litorilinea	1	1	0	100%
Proteobacteria	Alphaproteobacteria	Rhodobacterales	Roseobacteraceae	Loktanella	12	12	0	100%
Firmicutes	Negativicutes	Veillonellales	Veillonellaceae	Lucifera	1	1	0	100%
Proteobacteria	Gammaproteobacteria	Xanthomonadales	Rhodanobacteraceae	Luteibacter	16	15	1	94%
Proteobacteria	Gammaproteobacteria	Xanthomonadales	Xanthomonadaceae	Luteimonas	26	5	21	19%
Actinobacteria	Actinomycetia	Micrococcales	Dermacoccaceae	Luteipulveratus	2	2	0	100%
Actinobacteria	Actinomycetia	Propionibacteriales	Propionibacteriaceae	Luteococcus	1	1	0	100%
Firmicutes	Clostridia	Eubacteriales	Lachnospiraceae	Luxibacter	1	1	0	100%
Firmicutes	Bacilli	Bacillales	Bacillaceae	Lysinibacillus	44	3	41	7%
Actinobacteria	Actinomycetia	Micrococcales	Microbacteriaceae	Lysinibacter	1	1	0	100%
Proteobacteria	Gammaproteobacteria	Xanthomonadales	Xanthomonadaceae	Lysobacter	47	2	45	4%
Firmicutes	Clostridia	Thermoanaerobacterales	ThermoanaerobacteralesFamilyIVIncertaeSedis	Mahella	1	1	0	100%
Proteobacteria	Betaproteobacteria	Burkholderiales	Comamonadaceae	Malikia	2	2	0	100%
Proteobacteria	Alphaproteobacteria	Rhodobacterales	Rhodobacteraceae	Maliponia	1	1	0	100%
Proteobacteria	Alphaproteobacteria	Rhodobacterales	Roseobacteraceae	Mameliella	2	2	0	100%
Firmicutes	Bacilli	Bacillales	Staphylococcaceae	Mammaliicoccus	5	4	1	80%
Proteobacteria	Gammaproteobacteria	Enterobacterales	Enterobacteriaceae	Mangrovibacter	3	1	2	33%
Proteobacteria	Gammaproteobacteria	Pasteurellales	Pasteurellaceae	Mannheimia	6	4	2	67%
Firmicutes	Clostridia	Eubacteriales	Oscillospiraceae	Marasmitruncus	1	1	0	100%
Firmicutes	Bacilli	Bacillales	Bacillaceae	Margalitia	2	1	1	50%
Bacteroidetes	Flavobacteriia	Flavobacteriales	Flavobacteriaceae	Maribacter	31	3	28	10%
Proteobacteria	Alphaproteobacteria	Rhodobacterales	Roseobacteraceae	Maribius	3	1	2	33%
Actinobacteria	Actinomycetia	Micrococcales	Intrasporangiaceae	Marihabitans	1	1	0	100%
Bacteroidetes	Bacteroidia	Marinilabiliales	Prolixibacteraceae	Mariniphaga	2	1	1	50%
Firmicutes	Clostridia	Eubacteriales	Clostridiaceae	Marinisporobacter	1	1	0	100%
Actinobacteria	Actinomycetia	Streptosporangiales	Nocardiopsaceae	Marinitenerispora	1	1	0	100%
Deinococcus-Thermus	Deinococci	Thermales	Thermaceae	Marinithermus	1	1	0	100%
Thermotogae	Thermotogae	Petrotogales	Petrotogaceae	Marinitoga	10	3	7	30%
Proteobacteria	Gammaproteobacteria	Oceanospirillales	Oceanospirillaceae	Marinobacterium	12	3	9	25%
Firmicutes	Bacilli	Bacillales	Bacillaceae	Marinococcus	3	2	1	67%
Proteobacteria	Gammaproteobacteria	Oceanospirillales	Oceanospirillaceae	Marinomonas	35	21	14	60%
Proteobacteria	Alphaproteobacteria	Rhodobacterales	Roseobacteraceae	Marinovum	1	1	0	100%
Proteobacteria	Alphaproteobacteria	Rhodobacterales	Roseobacteraceae	Maritimibacter	4	1	3	25%
Proteobacteria	Alphaproteobacteria	Rhodobacterales	Roseobacteraceae	Marivita	4	4	0	100%
Proteobacteria	Alphaproteobacteria	Rhodobacterales	Rhodobacteraceae	Marivivens	3	2	1	67%
Actinobacteria	Actinomycetia	Propionibacteriales	Nocardioidaceae	Marmoricola	10	3	7	30%
Proteobacteria	Alphaproteobacteria	Hyphomicrobiales	Aurantimonadaceae	Martelella	7	6	1	86%
Proteobacteria	Betaproteobacteria	Burkholderiales	Oxalobacteraceae	Massilia	57	1	56	2%
Firmicutes	Negativicutes	Veillonellales	Veillonellaceae	Massilibacillus	1	1	0	100%
Firmicutes	Negativicutes	Selenomonadales	Selenomonadaceae	Megamonas	4	3	1	75%
Deinococcus-Thermus	Deinococci	Thermales	Thermaceae	Meiothermus	11	7	4	64%
Firmicutes	Bacilli	Bacillales	Thermoactinomycetaceae	Melghirimyces	3	1	2	33%
Firmicutes	Bacilli	Lactobacillales	Enterococcaceae	Melissococcus	2	1	1	50%
Proteobacteria	Alphaproteobacteria	Rhodobacterales	Rhodobacteraceae	Meridianimarinicoccus	1	1	0	100%
Firmicutes	Bacilli	Bacillales	Bacillaceae	Mesobacillus	8	1	7	12%
Proteobacteria	Gammaproteobacteria	Pasteurellales	Pasteurellaceae	Mesocricetibacter	1	1	0	100%
Proteobacteria	Alphaproteobacteria	Hyphomicrobiales	Phyllobacteriaceae	Mesorhizobium	455	412	43	91%
Firmicutes	Bacilli	Bacillales	Bacillaceae	Metabacillus	9	4	5	44%
Actinobacteria	Actinomycetia	Micrococcales	Dermacoccaceae	Metallococcus	1	1	0	100%
Proteobacteria	Alphaproteobacteria	Rhodobacterales	Rhodobacteraceae	Methylarcula	1	1	0	100%
Proteobacteria	Alphaproteobacteria	Hyphomicrobiales	Methylobacteriaceae	Methylobacterium	118	4	114	3%
Proteobacteria	Alphaproteobacteria	Hyphomicrobiales	Beijerinckiaceae	Methylovirgula	2	1	1	50%
Actinobacteria	Actinomycetia	Micrococcales	Microbacteriaceae	Microbacterium	222	72	150	32%
Actinobacteria	Actinomycetia	Streptosporangiales	Streptosporangiaceae	Microbispora	16	8	8	50%
Actinobacteria	Actinomycetia	Micrococcales	Microbacteriaceae	Microcella	4	1	3	25%
Actinobacteria	Actinomycetia	Micrococcales	Micrococcaceae	Micrococcus	22	2	20	9%
Actinobacteria	Actinomycetia	Propionibacteriales	Propionibacteriaceae	Microlunatus	11	10	1	91%
Actinobacteria	Actinomycetia	Micromonosporales	Micromonosporaceae	Micromonospora	137	34	103	25%
Actinobacteria	Actinomycetia	Micrococcales	Microbacteriaceae	Microterricola	4	2	2	50%
Actinobacteria	Actinomycetia	Streptosporangiales	Streptosporangiaceae	Microtetraspora	3	1	2	33%
Proteobacteria	Alphaproteobacteria	Hyphomicrobiales	Methylobacteriaceae	Microvirga	19	19	0	100%
Actinobacteria	Actinomycetia	Corynebacteriales	Gordoniaceae	Millisia	1	1	0	100%
Actinobacteria	Actinomycetia	Micrococcales	Beutenbergiaceae	Miniimonas	2	2	0	100%
Firmicutes	Negativicutes	Selenomonadales	Selenomonadaceae	Mitsuokella	5	3	2	60%
Proteobacteria	Gammaproteobacteria	Enterobacterales	Erwiniaceae	Mixta	5	5	0	100%
Actinobacteria	Actinomycetia	Micrococcales	Dermatophilaceae	Mobilicoccus	2	2	0	100%
Firmicutes	Clostridia	Eubacteriales	Lachnospiraceae	Mobilisporobacter	1	1	0	100%
Actinobacteria	Actinomycetia	Actinomycetales	Actinomycetaceae	Mobiluncus	3	1	2	33%
Actinobacteria	Actinomycetia	Geodermatophilales	Geodermatophilaceae	Modestobacter	12	2	10	17%
Proteobacteria	Alphaproteobacteria	Rhodobacterales	Rhodobacteraceae	Monaibacterium	1	1	0	100%
Proteobacteria	Alphaproteobacteria	Hyphomicrobiales	Pleomorphomonadaceae	Mongoliimonas	1	1	0	100%
Actinobacteria	Actinomycetia	Propionibacteriales	Nocardioidaceae	Mumia	3	2	1	67%
Proteobacteria	Gammaproteobacteria	Pasteurellales	Pasteurellaceae	Muribacter	1	1	0	100%
Bacteroidetes	Flavobacteriia	Flavobacteriales	Flavobacteriaceae	Muricauda	31	3	28	10%
Firmicutes	Clostridia	Eubacteriales	Lachnospiraceae	Muricomes	1	1	0	100%
Firmicutes	Clostridia	Eubacteriales	Lachnospiraceae	Murimonas	1	1	0	100%
Actinobacteria	Actinomycetia	Streptosporangiales	Nocardiopsaceae	Murinocardiopsis	1	1	0	100%
Actinobacteria	Actinomycetia	Corynebacteriales	Mycobacteriaceae	Mycobacterium	269	49	220	18%
Actinobacteria	Actinomycetia	Corynebacteriales	Mycobacteriaceae	Mycolicibacterium	91	58	33	64%
Proteobacteria	Alphaproteobacteria	Hyphomicrobiales	Brucellaceae	Mycoplana	1	1	0	100%
Tenericutes	Mollicutes	Mycoplasmatales	Mycoplasmataceae	Mycoplasma	68	3	65	4%
Actinobacteria	Actinomycetia	Nakamurellales	Nakamurellaceae	Nakamurella	9	7	2	78%
Proteobacteria	Alphaproteobacteria	Rhodobacterales	Rhodobacteraceae	Natronohydrobacter	1	1	0	100%
Actinobacteria	Actinomycetia	Propionibacteriales	Propionibacteriaceae	Naumannella	3	1	2	33%
Proteobacteria	Gammaproteobacteria	Pasteurellales	Pasteurellaceae	Necropsobacter	2	1	1	50%
Firmicutes	Bacilli	Bacillales	Bacillaceae	Neobacillus	14	4	10	29%
Proteobacteria	Alphaproteobacteria	Rhodobacterales	Neomegalonemataceae	Neomegalonema	1	1	0	100%
Proteobacteria	Alphaproteobacteria	Hyphomicrobiales	Rhizobiaceae	Neorhizobium	15	15	0	100%
Proteobacteria	Gammaproteobacteria	Oceanospirillales	Oceanospirillaceae	Neptunomonas	7	1	6	14%
Actinobacteria	Actinomycetia	Micrococcales	Micrococcaceae	Nesterenkonia	20	8	12	40%
Firmicutes	Bacilli	Bacillales	Bacillaceae	Niallia	4	4	0	100%
Proteobacteria	Alphaproteobacteria	Rhodobacterales	Rhodobacteraceae	Nioella	3	2	1	67%
Proteobacteria	Gammaproteobacteria	Enterobacterales	Yersiniaceae	Nissabacter	2	2	0	100%
Proteobacteria	Alphaproteobacteria	Hyphomicrobiales	Phyllobacteriaceae	Nitratireductor	10	5	5	50%
Actinobacteria	Nitriliruptoria	Nitriliruptorales	Nitriliruptoraceae	Nitriliruptor	1	1	0	100%
Proteobacteria	Gammaproteobacteria	Oceanospirillales	Oceanospirillaceae	Nitrincola	9	1	8	11%
Proteobacteria	Alphaproteobacteria	Rhodospirillales	Azospirillaceae	Nitrospirillum	2	2	0	100%
Proteobacteria	Alphaproteobacteria	Rhodospirillales	Azospirillaceae	Niveispirillum	4	1	3	25%
Actinobacteria	Actinomycetia	Corynebacteriales	Nocardiaceae	Nocardia	107	53	54	50%
Actinobacteria	Actinomycetia	Propionibacteriales	Nocardioidaceae	Nocardioides	119	12	107	10%
Actinobacteria	Actinomycetia	Streptosporangiales	Nocardiopsaceae	Nocardiopsis	44	19	25	43%
Actinobacteria	Actinomycetia	Streptosporangiales	Streptosporangiaceae	Nonomuraea	37	34	3	92%
Proteobacteria	Alphaproteobacteria	Hyphomicrobiales	Notoacmeibacteraceae	Notoacmeibacter	2	2	0	100%
Firmicutes	Bacilli	Bacillales	Thermoactinomycetaceae	Novibacillus	1	1	0	100%
Proteobacteria	Alphaproteobacteria	Sphingomonadales	Sphingomonadaceae	Novosphingobium	117	45	72	38%
Actinobacteria	Actinomycetia	Micrococcales	Ruaniaceae	Occultella	1	1	0	100%
Proteobacteria	Alphaproteobacteria	Rhodobacterales	Rhodobacteraceae	Oceanibium	1	1	0	100%
Proteobacteria	Gammaproteobacteria	Cellvibrionales	Spongiibacteraceae	Oceanicoccus	2	1	1	50%
Proteobacteria	Alphaproteobacteria	Rhodobacterales	Roseobacteraceae	Oceanicola	6	3	3	50%
Proteobacteria	Gammaproteobacteria	Aeromonadales	Aeromonadaceae	Oceanisphaera	4	1	3	25%
Spirochaetes	Spirochaetia	Spirochaetales	Spirochaetaceae	Oceanispirochaeta	2	1	1	50%
Firmicutes	Bacilli	Bacillales	Bacillaceae	Oceanobacillus	29	8	21	28%
Proteobacteria	Alphaproteobacteria	Hyphomicrobiales	Brucellaceae	Ochrobactrum	40	40	0	100%
Proteobacteria	Alphaproteobacteria	Rhodobacterales	Roseobacteraceae	Octadecabacter	5	5	0	100%
Proteobacteria	Alphaproteobacteria	Hyphomicrobiales	Pleomorphomonadaceae	Oharaeibacter	1	1	0	100%
Verrucomicrobia	Opitutae	Opitutales	Opitutaceae	Oleiharenicola	1	1	0	100%
Verrucomicrobia	Opitutae	Opitutales	Opitutaceae	Opitutus	3	1	2	33%
Firmicutes	Clostridia	Eubacteriales	Lachnospiraceae	Oribacterium	12	2	10	17%
Proteobacteria	Alphaproteobacteria	Hyphomicrobiales	Phyllobacteriaceae	Oricola	1	1	0	100%
Actinobacteria	Actinomycetia	Micrococcales	Intrasporangiaceae	Ornithinicoccus	3	1	2	33%
Proteobacteria	Alphaproteobacteria	Rhodobacterales	Roseobacteraceae	Pacificibacter	2	2	0	100%
Firmicutes	Bacilli	Bacillales	Thermoactinomycetaceae	Paenactinomyces	1	1	0	100%
Actinobacteria	Actinomycetia	Micrococcales	Micrococcaceae	Paenarthrobacter	5	5	0	100%
Firmicutes	Bacilli	Bacillales	Paenibacillaceae	Paenibacillus	356	211	145	59%
Actinobacteria	Actinomycetia	Micrococcales	Micrococcaceae	Paeniglutamicibacter	3	1	2	33%
Proteobacteria	Alphaproteobacteria	Rhodobacterales	Rhodobacteraceae	Paenirhodobacter	2	1	1	50%
Proteobacteria	Alphaproteobacteria	Hyphomicrobiales	Brucellaceae	Paenochrobactrum	1	1	0	100%
Proteobacteria	Alphaproteobacteria	Rhodobacterales	Roseobacteraceae	Palleronia	4	3	1	75%
Firmicutes	Bacilli	Bacillales	Thermoactinomycetaceae	Paludifilum	1	1	0	100%
Proteobacteria	Alphaproteobacteria	Hyphomicrobiales	Stappiaceae	Pannonibacter	7	7	0	100%
Proteobacteria	Gammaproteobacteria	Enterobacterales	Erwiniaceae	Pantoea	124	121	3	98%
Proteobacteria	Betaproteobacteria	Burkholderiales	Burkholderiaceae	Paraburkholderia	105	102	3	97%
Proteobacteria	Alphaproteobacteria	Rhodobacterales	Rhodobacteraceae	Paracoccus	76	51	25	67%
Firmicutes	Bacilli	Bacillales	Bacillaceae	Parageobacillus	6	4	2	67%
Proteobacteria	Gammaproteobacteria	Alteromonadales	Alteromonadaceae	Paraglaciecola	9	1	8	11%
Proteobacteria	Gammaproteobacteria	Cellvibrionales	Halieaceae	Parahaliea	2	1	1	50%
Proteobacteria	Alphaproteobacteria	Hyphomicrobiales	Phyllobacteriaceae	Paramesorhizobium	1	1	0	100%
Bacteroidetes	Sphingobacteriia	Sphingobacteriales	Sphingobacteriaceae	Parapedobacter	4	1	3	25%
Proteobacteria	Gammaproteobacteria	Chromatiales	Chromatiaceae	Pararheinheimera	2	1	1	50%
Proteobacteria	Alphaproteobacteria	Hyphomicrobiales	Rhizobiaceae	Pararhizobium	4	2	2	50%
Proteobacteria	Alphaproteobacteria	Rhodobacterales	Rhodobacteraceae	Pararhodobacter	5	2	3	40%
Proteobacteria	Betaproteobacteria	Burkholderiales	Burkholderiaceae	Pararobbsia	2	2	0	100%
Proteobacteria	Alphaproteobacteria	Rhodobacterales	Rhodobacteraceae	Parasedimentitalea	1	1	0	100%
Proteobacteria	Gammaproteobacteria	Alteromonadales	Shewanellaceae	Parashewanella	3	1	2	33%
Proteobacteria	Alphaproteobacteria	Emcibacterales	Emcibacteraceae	Paremcibacter	1	1	0	100%
Proteobacteria	Gammaproteobacteria	Pasteurellales	Pasteurellaceae	Pasteurella	10	3	7	30%
Actinobacteria	Thermoleophilia	Solirubrobacterales	Patulibacteraceae	Patulibacter	3	1	2	33%
Firmicutes	Negativicutes	Selenomonadales	Selenomonadaceae	Pectinatus	3	1	2	33%
Proteobacteria	Gammaproteobacteria	Enterobacterales	Pectobacteriaceae	Pectobacterium	17	17	0	100%
Actinobacteria	Actinomycetia	Micrococcales	Intrasporangiaceae	Pedococcus	4	4	0	100%
Proteobacteria	Alphaproteobacteria	Hyphomicrobiales	Devosiaceae	Pelagibacterium	6	5	1	83%
Proteobacteria	Alphaproteobacteria	Hyphomicrobiales	Rhodovibrionaceae	Pelagibius	1	1	0	100%
Proteobacteria	Alphaproteobacteria	Rhodobacterales	Roseobacteraceae	Pelagicola	3	1	2	33%
Proteobacteria	Alphaproteobacteria	Rhodobacterales	Roseobacteraceae	Pelagimonas	2	2	0	100%
Proteobacteria	Alphaproteobacteria	Rhodobacterales	Rhodobacteraceae	Pelagovum	1	1	0	100%
Chloroflexi	Anaerolineae	Anaerolineales	Anaerolineaceae	Pelolinea	1	1	0	100%
Proteobacteria	Betaproteobacteria	Burkholderiales	Comamonadaceae	Pelomonas	9	1	8	11%
Firmicutes	Negativicutes	Selenomonadales	Sporomusaceae	Pelosinus	4	3	1	75%
Firmicutes	Bacilli	Bacillales	Bacillaceae	Peribacillus	14	5	9	36%
Proteobacteria	Alphaproteobacteria	Hyphomicrobiales	Rhizobiaceae	Peteryoungia	1	1	0	100%
Firmicutes	Clostridia	Eubacteriales	Oscillospiraceae	Petroclostridium	1	1	0	100%
Proteobacteria	Alphaproteobacteria	Rhodobacterales	Roseobacteraceae	Phaeobacter	13	8	5	62%
Proteobacteria	Alphaproteobacteria	Caulobacterales	Caulobacteraceae	Phenylobacterium	14	1	13	7%
Bacteroidetes	Chitinophagia	Chitinophagales	Chitinophagaceae	Phnomibacter	1	1	0	100%
Proteobacteria	Gammaproteobacteria	Pasteurellales	Pasteurellaceae	Phocoenobacter	1	1	0	100%
Proteobacteria	Gammaproteobacteria	Vibrionales	Vibrionaceae	Photobacterium	45	12	33	27%
Proteobacteria	Gammaproteobacteria	Enterobacterales	Morganellaceae	Photorhabdus	25	25	0	100%
Actinobacteria	Actinomycetia	Micrococcales	Intrasporangiaceae	Phycicoccus	11	9	2	82%
Proteobacteria	Alphaproteobacteria	Rhodobacterales	Rhodobacteraceae	Phycocomes	1	1	0	100%
Proteobacteria	Alphaproteobacteria	Hyphomicrobiales	Phyllobacteriaceae	Phyllobacterium	17	17	0	100%
Actinobacteria	Actinomycetia	Jiangellales	Jiangellaceae	Phytoactinopolyspora	4	4	0	100%
Actinobacteria	Actinomycetia	Micromonosporales	Micromonosporaceae	Phytohabitans	4	3	1	75%
Actinobacteria	Actinomycetia	Micrococcales	Dermatophilaceae	Piscicoccus	1	1	0	100%
Actinobacteria	Actinomycetia	Micrococcales	Microbacteriaceae	Planctomonas	2	2	0	100%
Firmicutes	Bacilli	Bacillales	Thermoactinomycetaceae	Planifilum	2	1	1	50%
Proteobacteria	Alphaproteobacteria	Rhodobacterales	Rhodobacteraceae	Planktomarina	1	1	0	100%
Proteobacteria	Alphaproteobacteria	Rhodobacterales	Rhodobacteraceae	Planktotalea	2	1	1	50%
Actinobacteria	Actinomycetia	Streptosporangiales	Streptosporangiaceae	Planobispora	1	1	0	100%
Actinobacteria	Actinomycetia	Streptosporangiales	Streptosporangiaceae	Planomonospora	2	1	1	50%
Actinobacteria	Actinomycetia	Micromonosporales	Micromonosporaceae	Planosporangium	3	2	1	67%
Actinobacteria	Actinomycetia	Micrococcales	Microbacteriaceae	Plantibacter	11	6	5	55%
Proteobacteria	Alphaproteobacteria	Hyphomicrobiales	Pleomorphomonadaceae	Pleomorphomonas	7	7	0	100%
Proteobacteria	Gammaproteobacteria	Enterobacterales	Enterobacteriaceae	Plesiomonas	2	1	1	50%
Proteobacteria	Gammaproteobacteria	Enterobacterales	Enterobacteriaceae	Pluralibacter	1	1	0	100%
Proteobacteria	Gammaproteobacteria	Oceanospirillales	Balneatrichaceae	Pokkaliibacter	1	1	0	100%
Proteobacteria	Alphaproteobacteria	Rhodobacterales	Roseobacteraceae	Ponticoccus	2	2	0	100%
Proteobacteria	Alphaproteobacteria	Rhodobacterales	Rhodobacteraceae	Pontivivens	1	1	0	100%
Proteobacteria	Alphaproteobacteria	Rhodobacterales	Roseobacteraceae	Poseidonocella	3	2	1	67%
Proteobacteria	Gammaproteobacteria	Nevskiales	Steroidobacteraceae	Povalibacter	1	1	0	100%
Proteobacteria	Gammaproteobacteria	Enterobacterales	Budviciaceae	Pragia	1	1	0	100%
Actinobacteria	Actinomycetia	Pseudonocardiales	Pseudonocardiaceae	Prauserella	9	4	5	44%
Firmicutes	Bacilli	Bacillales	Bacillaceae	Priestia	8	7	1	88%
Proteobacteria	Alphaproteobacteria	Rhodobacterales	Roseobacteraceae	Primorskyibacter	4	4	0	100%
Actinobacteria	Actinomycetia	Micrococcales	Promicromonosporaceae	Promicromonospora	9	4	5	44%
Actinobacteria	Actinomycetia	Propionibacteriales	Propionibacteriaceae	Propionibacterium	7	5	2	71%
Actinobacteria	Actinomycetia	Propionibacteriales	Nocardioidaceae	Propionicicella	1	1	0	100%
Firmicutes	Negativicutes	Selenomonadales	Selenomonadaceae	Propionispira	2	2	0	100%
Firmicutes	Negativicutes	Selenomonadales	Sporomusaceae	Propionispora	3	2	1	67%
Proteobacteria	Alphaproteobacteria	Hyphomicrobiales	Hyphomicrobiaceae	Prosthecomicrobium	2	1	1	50%
Proteobacteria	Gammaproteobacteria	Enterobacterales	Morganellaceae	Providencia	20	10	10	50%
Actinobacteria	Actinomycetia	Micrococcales	Cellulomonadaceae	Pseudactinotalea	4	2	2	50%
Proteobacteria	Alphaproteobacteria	Rhodobacterales	Rhodobacteraceae	Pseudaestuariivita	1	1	0	100%
Proteobacteria	Alphaproteobacteria	Hyphomicrobiales	Phyllobacteriaceae	Pseudaminobacter	3	2	1	67%
Bacteroidetes	Cytophagia	Cytophagales	Spirosomaceae	Pseudarcicella	1	1	0	100%
Actinobacteria	Actinomycetia	Micrococcales	Micrococcaceae	Pseudarthrobacter	16	15	1	94%
Proteobacteria	Gammaproteobacteria	Alteromonadales	Pseudoalteromonadaceae	Pseudoalteromonas	187	1	186	1%
Actinobacteria	Actinomycetia	Micrococcales	Microbacteriaceae	Pseudoclavibacter	22	19	3	86%
Firmicutes	Clostridia	Eubacteriales	Oscillospiraceae	Pseudoclostridium	1	1	0	100%
Proteobacteria	Alphaproteobacteria	Rhodobacterales	Rhodobacteraceae	Pseudogemmobacter	1	1	0	100%
Firmicutes	Bacilli	Bacillales	Bacillaceae	Pseudogracilibacillus	1	1	0	100%
Proteobacteria	Gammaproteobacteria	Pseudomonadales	Pseudomonadaceae	Pseudomonas	1195	585	610	49%
Actinobacteria	Actinomycetia	Pseudonocardiales	Pseudonocardiaceae	Pseudonocardia	45	23	22	51%
Proteobacteria	Alphaproteobacteria	Rhodobacterales	Rhodobacteraceae	Pseudooctadecabacter	1	1	0	100%
Proteobacteria	Alphaproteobacteria	Hyphomicrobiales	Rhizobiaceae	Pseudorhizobium	6	5	1	83%
Proteobacteria	Alphaproteobacteria	Rhodobacterales	Rhodobacteraceae	Pseudorhodobacter	7	6	1	86%
Proteobacteria	Alphaproteobacteria	Rhodobacterales	Roseobacteraceae	Pseudoruegeria	3	3	0	100%
Actinobacteria	Actinomycetia	Micromonosporales	Micromonosporaceae	Pseudosporangium	1	1	0	100%
Proteobacteria	Gammaproteobacteria	Cellvibrionales	Cellvibrionaceae	Pseudoteredinibacter	1	1	0	100%
Proteobacteria	Alphaproteobacteria	Hyphomicrobiales	Stappiaceae	Pseudovibrio	21	19	2	90%
Proteobacteria	Alphaproteobacteria	Hyphomicrobiales	Pseudoxanthobacteraceae	Pseudoxanthobacter	1	1	0	100%
Proteobacteria	Gammaproteobacteria	Xanthomonadales	Xanthomonadaceae	Pseudoxanthomonas	38	9	29	24%
Fusobacteria	Fusobacteriia	Fusobacteriales	Fusobacteriaceae	Psychrilyobacter	3	3	0	100%
Actinobacteria	Actinomycetia	Micrococcales	Micrococcaceae	Psychromicrobium	2	1	1	50%
Proteobacteria	Gammaproteobacteria	Alteromonadales	Psychromonadaceae	Psychromonas	14	3	11	21%
Proteobacteria	Alphaproteobacteria	Rhodobacterales	Rhodobacteraceae	Puniceibacterium	4	3	1	75%
Bacteroidetes	Bacteroidia	Marinilabiliales	Prolixibacteraceae	Puteibacter	1	1	0	100%
Actinobacteria	Actinomycetia	Kineosporiales	Kineosporiaceae	Quadrisphaera	3	3	0	100%
Actinobacteria	Actinomycetia	Propionibacteriales	Propionibacteriaceae	Raineyella	2	2	0	100%
Proteobacteria	Betaproteobacteria	Burkholderiales	Burkholderiaceae	Ralstonia	21	3	18	14%
Proteobacteria	Gammaproteobacteria	Enterobacterales	Enterobacteriaceae	Raoultella	14	13	1	93%
Proteobacteria	Gammaproteobacteria	Cardiobacteriales	Cardiobacteriaceae	Rappaport	1	1	0	100%
Actinobacteria	Actinomycetia	Micrococcales	Microbacteriaceae	Rathayibacter	76	14	62	18%
Spirochaetes	Spirochaetia	Spirochaetales	Treponemataceae	Rectinema	1	1	0	100%
Proteobacteria	Gammaproteobacteria	Oceanospirillales	Saccharospirillaceae	Reinekea	4	1	3	25%
Actinobacteria	Actinomycetia	Micrococcales	Micrococcaceae	Renibacterium	1	1	0	100%
Proteobacteria	Gammaproteobacteria	Chromatiales	Chromatiaceae	Rheinheimera	15	2	13	13%
Proteobacteria	Alphaproteobacteria	Hyphomicrobiales	Rhizobiaceae	Rhizobium	296	275	21	93%
Proteobacteria	Alphaproteobacteria	Sphingomonadales	Sphingomonadaceae	Rhizorhapis	1	1	0	100%
Proteobacteria	Gammaproteobacteria	Xanthomonadales	Rhodanobacteraceae	Rhodanobacter	30	5	25	17%
Proteobacteria	Alphaproteobacteria	Rhodobacterales	Rhodobacteraceae	Rhodobacter	21	14	7	67%
Actinobacteria	Actinomycetia	Corynebacteriales	Nocardiaceae	Rhodococcus	194	103	91	53%
Proteobacteria	Betaproteobacteria	Burkholderiales	Comamonadaceae	Rhodoferax	12	6	6	50%
Actinobacteria	Actinomycetia	Micrococcales	Microbacteriaceae	Rhodoluna	2	2	0	100%
Proteobacteria	Alphaproteobacteria	Hyphomicrobiales	Hyphomicrobiaceae	Rhodomicrobium	4	2	2	50%
Proteobacteria	Alphaproteobacteria	Rhodobacterales	Rhodobacteraceae	Rhodophyticola	1	1	0	100%
Proteobacteria	Alphaproteobacteria	Rhodobacterales	Rhodobacteraceae	Rhodovulum	19	1	18	5%
Proteobacteria	Betaproteobacteria	Burkholderiales	Burkholderiaceae	Robbsia	1	1	0	100%
Firmicutes	Bacilli	Bacillales	Bacillaceae	Robertmurraya	4	1	3	25%
Firmicutes	Clostridia	Eubacteriales	Lachnospiraceae	Robinsoniella	2	2	0	100%
Proteobacteria	Gammaproteobacteria	Pasteurellales	Pasteurellaceae	Rodentibacter	11	8	3	73%
Firmicutes	Clostridia	Eubacteriales	Peptostreptococcaceae	Romboutsia	7	1	6	14%
Proteobacteria	Alphaproteobacteria	Hyphomicrobiales	Roseiarcaceae	Roseiarcus	1	1	0	100%
Proteobacteria	Alphaproteobacteria	Rhodobacterales	Rhodobacteraceae	Roseibaca	2	1	1	50%
Proteobacteria	Alphaproteobacteria	Hyphomicrobiales	Stappiaceae	Roseibium	12	10	2	83%
Proteobacteria	Alphaproteobacteria	Rhodobacterales	Roseobacteraceae	Roseicyclus	1	1	0	100%
Proteobacteria	Alphaproteobacteria	Rhodobacterales	Rhodobacteraceae	Roseinatronobacter	2	1	1	50%
Proteobacteria	Alphaproteobacteria	Rhodobacterales	Roseobacteraceae	Roseisalinus	1	1	0	100%
Proteobacteria	Alphaproteobacteria	Rhodobacterales	Roseobacteraceae	Roseivivax	10	2	8	20%
Proteobacteria	Alphaproteobacteria	Rhodobacterales	Roseobacteraceae	Roseobacter	10	6	4	60%
Proteobacteria	Alphaproteobacteria	Rhodospirillales	Acetobacteraceae	Roseomonas	25	2	23	8%
Firmicutes	Bacilli	Bacillales	Bacillaceae	Rossellomorea	4	2	2	50%
Actinobacteria	Actinomycetia	Micrococcales	Micrococcaceae	Rothia	49	3	46	6%
Proteobacteria	Gammaproteobacteria	Enterobacterales	Yersiniaceae	Rouxiella	4	2	2	50%
Actinobacteria	Actinomycetia	Micrococcales	Ruaniaceae	Ruania	5	4	1	80%
Proteobacteria	Alphaproteobacteria	Rhodobacterales	Roseobacteraceae	Rubellimicrobium	4	4	0	100%
Actinobacteria	Rubrobacteria	Rubrobacterales	Rubrobacteraceae	Rubrobacter	5	2	3	40%
Proteobacteria	Gammaproteobacteria	Xanthomonadales	Rhodanobacteraceae	Rudaea	2	2	0	100%
Actinobacteria	Actinomycetia	Micrococcales	Dermacoccaceae	Rudaeicoccus	1	1	0	100%
Proteobacteria	Alphaproteobacteria	Rhodobacterales	Roseobacteraceae	Ruegeria	24	20	4	83%
Proteobacteria	Betaproteobacteria	Burkholderiales	Oxalobacteraceae	Rugamonas	2	1	1	50%
Firmicutes	Clostridia	Eubacteriales	Oscillospiraceae	Ruminococcus	142	2	140	1%
Firmicutes	Bacilli	Bacillales	Paenibacillaceae	Saccharibacillus	8	7	1	88%
Actinobacteria	Actinomycetia	Pseudonocardiales	Pseudonocardiaceae	Saccharomonospora	12	2	10	17%
Actinobacteria	Actinomycetia	Pseudonocardiales	Pseudonocardiaceae	Saccharopolyspora	16	11	5	69%
Proteobacteria	Gammaproteobacteria	Oceanospirillales	Saccharospirillaceae	Saccharospirillum	4	2	2	50%
Actinobacteria	Actinomycetia	Pseudonocardiales	Pseudonocardiaceae	Saccharothrix	16	12	4	75%
Proteobacteria	Alphaproteobacteria	Rhodobacterales	Roseobacteraceae	Sagittula	3	2	1	67%
Actinobacteria	Actinomycetia	Micrococcales	Beutenbergiaceae	Salana	1	1	0	100%
Firmicutes	Bacilli	Bacillales	Bacillaceae	Salibacterium	4	2	2	50%
Proteobacteria	Alphaproteobacteria	Rhodobacterales	Roseobacteraceae	Salibaculum	2	1	1	50%
Proteobacteria	Alphaproteobacteria	Hyphomicrobiales	Salinarimonadaceae	Salinarimonas	2	2	0	100%
Proteobacteria	Gammaproteobacteria	Oceanospirillales	Halomonadaceae	Salinicola	16	4	12	25%
Proteobacteria	Gammaproteobacteria	Alteromonadales	Alteromonadaceae	Salinimonas	4	1	3	25%
Proteobacteria	Gammaproteobacteria	Salinisphaerales	Salinisphaeraceae	Salinisphaera	7	5	2	71%
Firmicutes	Bacilli	Bacillales	Bacillaceae	Salipaludibacillus	4	1	3	25%
Proteobacteria	Alphaproteobacteria	Rhodobacterales	Roseobacteraceae	Salipiger	10	3	7	30%
Proteobacteria	Gammaproteobacteria	Enterobacterales	Enterobacteriaceae	Salmonella	6	2	4	33%
Firmicutes	Bacilli	Bacillales	Bacillaceae	Salsuginibacillus	2	1	1	50%
Proteobacteria	Deltaproteobacteria	Myxococcales	Sandaracinaceae	Sandaracinus	1	1	0	100%
Actinobacteria	Actinomycetia	Micrococcales	Sanguibacteraceae	Sanguibacter	8	1	7	12%
Actinobacteria	Actinomycetia	Actinomycetales	Actinomycetaceae	Schaalia	9	7	2	78%
Firmicutes	Clostridia	Eubacteriales	Lachnospiraceae	Schaedlerella	1	1	0	100%
Actinobacteria	Actinomycetia	Micrococcales	Microbacteriaceae	Schumannella	3	2	1	67%
Actinobacteria	Actinomycetia	Pseudonocardiales	Pseudonocardiaceae	Sciscionella	2	2	0	100%
Fusobacteria	Fusobacteriia	Fusobacteriales	Leptotrichiaceae	Sebaldella	1	1	0	100%
Proteobacteria	Alphaproteobacteria	Rhodobacterales	Rhodobacteraceae	Sedimentitalea	2	1	1	50%
Spirochaetes	Spirochaetia	Spirochaetales	Spirochaetaceae	Sediminispirochaeta	2	2	0	100%
Actinobacteria	Actinomycetia	Micrococcales	Intrasporangiaceae	Segeticoccus	1	1	0	100%
Proteobacteria	Alphaproteobacteria	Hyphomicrobiales	Segnochrobactraceae	Segnochrobactrum	1	1	0	100%
Firmicutes	Bacilli	Bacillales	Thermoactinomycetaceae	Seinonella	1	1	0	100%
Firmicutes	Negativicutes	Selenomonadales	Selenomonadaceae	Selenomonas	27	4	23	15%
Proteobacteria	Gammaproteobacteria	Cellvibrionales	Halieaceae	Seongchinamella	2	1	1	50%
Proteobacteria	Gammaproteobacteria	Enterobacterales	Yersiniaceae	Serratia	73	71	2	97%
Proteobacteria	Gammaproteobacteria	Alteromonadales	Shewanellaceae	Shewanella	93	1	92	1%
Proteobacteria	Gammaproteobacteria	Enterobacterales	Enterobacteriaceae	Shigella	40	1	39	2%
Firmicutes	Bacilli	Bacillales	Thermoactinomycetaceae	Shimazuella	1	1	0	100%
Proteobacteria	Alphaproteobacteria	Rhodobacterales	Roseobacteraceae	Shimia	10	2	8	20%
Proteobacteria	Alphaproteobacteria	Hyphomicrobiales	Rhizobiaceae	Shinella	12	12	0	100%
Proteobacteria	Oligoflexia	Silvanigrellales	Silvanigrellaceae	Silvanigrella	2	1	1	50%
Proteobacteria	Alphaproteobacteria	Rhodobacterales	Rhodobacteraceae	Sinirhodobacter	4	3	1	75%
Firmicutes	Bacilli	Bacillales	Sporolactobacillaceae	Sinobaca	1	1	0	100%
Actinobacteria	Actinomycetia	Micrococcales	Micrococcaceae	Sinomonas	7	4	3	57%
Proteobacteria	Alphaproteobacteria	Hyphomicrobiales	Rhizobiaceae	Sinorhizobium	18	18	0	100%
Actinobacteria	Actinomycetia	Corynebacteriales	Gordoniaceae	Skermania	2	1	1	50%
Proteobacteria	Gammaproteobacteria	Enterobacterales	Bruguierivoracaceae	Sodalis	4	1	3	25%
Proteobacteria	Gammaproteobacteria	Nevskiales	Sinobacteraceae	Solimonas	7	1	6	14%
Actinobacteria	Thermoleophilia	Solirubrobacterales	Solirubrobacteraceae	Solirubrobacter	3	3	0	100%
Actinobacteria	Actinomycetia	Micrococcales	Brevibacteriaceae	Spelaeicoccus	1	1	0	100%
Actinobacteria	Actinomycetia	Streptosporangiales	Streptosporangiaceae	Sphaerisporangium	4	4	0	100%
Spirochaetes	Spirochaetia	Spirochaetales	Sphaerochaetaceae	Sphaerochaeta	4	2	2	50%
Proteobacteria	Alphaproteobacteria	Sphingomonadales	Sphingomonadaceae	Sphingomonas	234	12	222	5%
Proteobacteria	Alphaproteobacteria	Sphingomonadales	Sphingomonadaceae	Sphingopyxis	55	7	48	13%
Actinobacteria	Actinomycetia	Streptosporangiales	Nocardiopsaceae	Spinactinospora	1	1	0	100%
Proteobacteria	Gammaproteobacteria	Chromatiales	Ectothiorhodospiraceae	Spiribacter	9	1	8	11%
Actinobacteria	Actinomycetia	Streptosporangiales	Thermomonosporaceae	Spirillospora	1	1	0	100%
Tenericutes	Mollicutes	Entomoplasmatales	Spiroplasmataceae	Spiroplasma	34	2	32	6%
Actinobacteria	Actinomycetia	Sporichthyales	Sporichthyaceae	Sporichthya	1	1	0	100%
Firmicutes	Bacilli	Bacillales	Sporolactobacillaceae	Sporolactobacillus	10	1	9	10%
Firmicutes	Negativicutes	Selenomonadales	Sporomusaceae	Sporomusa	7	1	6	14%
Firmicutes	Bacilli	Bacillales	Planococcaceae	Sporosarcina	41	3	38	7%
Actinobacteria	Actinomycetia	Glycomycetales	Glycomycetaceae	Stackebrandtia	3	1	2	33%
Firmicutes	Bacilli	Bacillales	Staphylococcaceae	Staphylococcus	259	22	237	8%
Proteobacteria	Alphaproteobacteria	Hyphomicrobiales	Stappiaceae	Stappia	10	9	1	90%
Proteobacteria	Gammaproteobacteria	Nevskiales	Sinobacteraceae	Stenotrophobium	1	1	0	100%
Proteobacteria	Gammaproteobacteria	Nevskiales	Steroidobacteraceae	Steroidobacter	4	1	3	25%
Proteobacteria	Deltaproteobacteria	Myxococcales	Archangiaceae	Stigmatella	2	1	1	50%
Actinobacteria	Actinomycetia	Streptomycetales	Streptomycetaceae	Streptacidiphilus	12	2	10	17%
Actinobacteria	Actinomycetia	Pseudonocardiales	Pseudonocardiaceae	Streptoalloteichus	1	1	0	100%
Firmicutes	Bacilli	Lactobacillales	Streptococcaceae	Streptococcus	281	2	279	1%
Actinobacteria	Actinomycetia	Streptomycetales	Streptomycetaceae	Streptomyces	1191	1067	124	90%
Actinobacteria	Actinomycetia	Streptosporangiales	Streptosporangiaceae	Streptosporangium	11	8	3	73%
Actinobacteria	Actinomycetia	Micrococcales	Microbacteriaceae	Subtercola	3	2	1	67%
Firmicutes	Bacilli	Lactobacillales	Aerococcaceae	Suicoccus	1	1	0	100%
Proteobacteria	Alphaproteobacteria	Rhodobacterales	Roseobacteraceae	Sulfitobacter	43	4	39	9%
Bacteroidetes	Bacteroidia	Marinilabiliales	Prolixibacteraceae	Sunxiuqinia	2	1	1	50%
Firmicutes	Bacilli	Bacillales	Bacillaceae	Sutcliffiella	3	1	2	33%
Proteobacteria	Alphaproteobacteria	Rhodospirillales	Acetobacteraceae	Swaminathania	1	1	0	100%
Proteobacteria	Alphaproteobacteria	Rhodobacterales	Rhodobacteraceae	Tabrizicola	8	7	1	88%
Actinobacteria	Actinomycetia	Pseudonocardiales	Pseudonocardiaceae	Tamaricihabitans	1	1	0	100%
Proteobacteria	Alphaproteobacteria	Rhodobacterales	Roseobacteraceae	Tateyamaria	4	4	0	100%
Bacteroidetes	Flavobacteriia	Flavobacteriales	Flavobacteriaceae	Tenacibaculum	31	1	30	3%
Actinobacteria	Actinomycetia	Micrococcales	Intrasporangiaceae	Terrabacter	9	9	0	100%
Actinobacteria	Actinomycetia	Micrococcales	Intrasporangiaceae	Terracoccus	2	2	0	100%
Bacteroidetes	Chitinophagia	Chitinophagales	Chitinophagaceae	Terrimonas	2	1	1	50%
Actinobacteria	Actinomycetia	Propionibacteriales	Propionibacteriaceae	Tessaracoccus	13	10	3	77%
Actinobacteria	Actinomycetia	Micrococcales	Intrasporangiaceae	Tetrasphaera	6	5	1	83%
Proteobacteria	Alphaproteobacteria	Rhodobacterales	Rhodobacteraceae	Thalassobium	1	1	0	100%
Proteobacteria	Alphaproteobacteria	Rhodobacterales	Roseobacteraceae	Thalassobius	6	2	4	33%
Proteobacteria	Alphaproteobacteria	Rhodobacterales	Roseobacteraceae	Thalassococcus	3	1	2	33%
Proteobacteria	Alphaproteobacteria	Rhodobacterales	Rhodobacteraceae	Thalassorhabdomicrobium	1	1	0	100%
Proteobacteria	Alphaproteobacteria	Rhodospirillales	Thalassospiraceae	Thalassospira	26	23	3	88%
Actinobacteria	Actinomycetia	Propionibacteriales	Nocardioidaceae	Thermasporomyces	1	1	0	100%
Firmicutes	Bacilli	Bacillales	BacillalesFamilyXIncertaeSedis	Thermicanus	1	1	0	100%
Firmicutes	Bacilli	Bacillales	Thermoactinomycetaceae	Thermoactinomyces	7	2	5	29%
Actinobacteria	Actinomycetia	Streptosporangiales	Streptosporangiaceae	Thermobispora	1	1	0	100%
Actinobacteria	Actinomycetia	Streptosporangiales	Streptosporangiaceae	Thermocatellispora	1	1	0	100%
Actinobacteria	Actinomycetia	Pseudonocardiales	Pseudonocardiaceae	Thermocrispum	2	2	0	100%
Firmicutes	Bacilli	Bacillales	Thermoactinomycetaceae	Thermoflavimicrobium	2	1	1	50%
Chloroflexi	Ktedonobacteria	Thermogemmatisporales	Thermogemmatisporaceae	Thermogemmatispora	4	4	0	100%
Actinobacteria	Actinomycetia	Streptosporangiales	Thermomonosporaceae	Thermomonospora	6	2	4	33%
Chloroflexi	Ktedonobacteria	Ktedonobacterales	Thermosporotrichaceae	Thermosporothrix	1	1	0	100%
Deinococcus-Thermus	Deinococci	Thermales	Thermaceae	Thermus	22	2	20	9%
Proteobacteria	Alphaproteobacteria	Rhodobacterales	Rhodobacteraceae	Thioclava	24	14	10	58%
Proteobacteria	Gammaproteobacteria	Thiotrichales	Thiolinaceae	Thiolinea	1	1	0	100%
Proteobacteria	Gammaproteobacteria	Thiotrichales	Thiotrichaceae	Thiothrix	4	1	3	25%
Proteobacteria	Alphaproteobacteria	Rhodobacterales	Roseobacteraceae	Tranquillimonas	2	1	1	50%
Spirochaetes	Spirochaetia	Spirochaetales	Treponemataceae	Treponema	28	1	27	4%
Proteobacteria	Betaproteobacteria	Burkholderiales	Burkholderiaceae	Trinickia	8	8	0	100%
Proteobacteria	Alphaproteobacteria	Rhodobacterales	Rhodobacteraceae	Tritonibacter	6	4	2	67%
Proteobacteria	Alphaproteobacteria	Rhodobacterales	Roseobacteraceae	Tropicibacter	2	2	0	100%
Proteobacteria	Alphaproteobacteria	Rhodobacterales	Roseobacteraceae	Tropicimonas	5	4	1	80%
Deinococcus-Thermus	Deinococci	Trueperales	Trueperaceae	Truepera	1	1	0	100%
Actinobacteria	Actinomycetia	Actinomycetales	Actinomycetaceae	Trueperella	5	1	4	20%
Actinobacteria	Actinomycetia	Corynebacteriales	Tsukamurellaceae	Tsukamurella	10	8	2	80%
Firmicutes	Bacilli	Bacillales	Sporolactobacillaceae	Tuberibacillus	2	1	1	50%
Bacteroidetes	Flavobacteriia	Flavobacteriales	Flavobacteriaceae	Ulvibacterium	1	1	0	100%
Actinobacteria	Actinomycetia	Pseudonocardiales	Pseudonocardiaceae	Umezawaea	1	1	0	100%
Firmicutes	Bacilli	Bacillales	Planococcaceae	Ureibacillus	9	1	8	11%
Firmicutes	Bacilli	Lactobacillales	Enterococcaceae	Vagococcus	18	9	9	50%
Firmicutes	Clostridia	Eubacteriales	Vallitaleaceae	Vallitalea	2	2	0	100%
Actinobacteria	Actinomycetia	Actinomycetales	Actinomycetaceae	Varibaculum	4	3	1	75%
Proteobacteria	Betaproteobacteria	Burkholderiales	Comamonadaceae	Variovorax	76	2	74	3%
Proteobacteria	Betaproteobacteria	Burkholderiales	Comamonadaceae	Verminephrobacter	2	2	0	100%
Proteobacteria	Gammaproteobacteria	Vibrionales	Vibrionaceae	Veronia	1	1	0	100%
Proteobacteria	Gammaproteobacteria	Pasteurellales	Pasteurellaceae	Vespertiliibacter	1	1	0	100%
Proteobacteria	Gammaproteobacteria	Vibrionales	Vibrionaceae	Vibrio	272	56	216	21%
Firmicutes	Bacilli	Bacillales	Bacillaceae	Virgibacillus	25	7	18	28%
Proteobacteria	Alphaproteobacteria	Hyphomonadales	Hyphomonadaceae	Vitreimonas	1	1	0	100%
Proteobacteria	Betaproteobacteria	Neisseriales	Chromobacteriaceae	Vogesella	7	4	3	57%
Firmicutes	Bacilli	Bacillales	Bacillaceae	Weizmannia	3	2	1	67%
Proteobacteria	Alphaproteobacteria	Rhodobacterales	Roseobacteraceae	Wenxinia	2	1	1	50%
Proteobacteria	Gammaproteobacteria	Chromatiales	Wenzhouxiangellaceae	Wenzhouxiangella	5	1	4	20%
Actinobacteria	Actinomycetia	Actinomycetales	Actinomycetaceae	Winkia	1	1	0	100%
Proteobacteria	Gammaproteobacteria	Chromatiales	Woeseiaceae	Woeseia	1	1	0	100%
Proteobacteria	Gammaproteobacteria	Enterobacterales	Morganellaceae	Xenorhabdus	27	21	6	78%
Actinobacteria	Actinomycetia	Micrococcales	Promicromonosporaceae	Xylanimonas	3	1	2	33%
Proteobacteria	Alphaproteobacteria	Rhodobacterales	Roseobacteraceae	Yangia	2	1	1	50%
Proteobacteria	Gammaproteobacteria	Enterobacterales	Yersiniaceae	Yersinia	23	16	7	70%
Actinobacteria	Actinomycetia	Micrococcales	Dermacoccaceae	Yimella	2	2	0	100%
Proteobacteria	Gammaproteobacteria	Enterobacterales	Enterobacteriaceae	Yokenella	1	1	0	100%
Actinobacteria	Actinomycetia	Micrococcales	Microbacteriaceae	Yonghaparkia	3	1	2	33%
Proteobacteria	Alphaproteobacteria	Rhodobacterales	Rhodobacteraceae	Yoonia	7	5	2	71%
Proteobacteria	Alphaproteobacteria	Hyphomicrobiales	Devosiaceae	Youhaiella	1	1	0	100%
Actinobacteria	Actinomycetia	Micrococcales	Micrococcaceae	Zhihengliuella	2	1	1	50%
Proteobacteria	Gammaproteobacteria	Aeromonadales	Aeromonadaceae	Zobellella	4	2	2	50%

## Sheet: b) >10 genomes, >30% IolCatGC 
genus	total no. of species	IolCatGC present	IolCatGC absent	percentage present	plant-pathogen or -associated	commensal	soil	aquatic
Ochrobactrum	60	60	0	100%
Ensifer	39	39	0	100%
Photorhabdus	25	25	0	100%
Dyadobacter	22	22	0	100%
Microvirga	19	19	0	100%
Sinorhizobium	18	18	0	100%
Pectobacterium	17	17	0	100%
Phyllobacterium	17	17	0	100%
Neorhizobium	14	14	0	100%
Shinella	13	13	0	100%
Jiangella	12	12	0	100%
Loktanella	12	12	0	100%
Paraburkholderia	114	113	1	99%
Serratia	73	71	2	97%
Devosia	34	33	1	97%
Burkholderia	211	201	10	95%
Pseudovibrio	20	19	1	95%
Klebsiella	59	56	3	95%
Bosea	37	35	2	95%
Pantoea	129	122	7	95%
Kribbella	33	31	2	94%
Luteibacter	16	15	1	94%
Rhizobium	309	288	21	93%
Raoultella	14	13	1	93%
Phycicoccus	13	12	1	92%
Caballeronia	22	20	2	91%
Labrenzia	22	20	2	91%
Aminobacter	11	10	1	91%
Mesorhizobium	456	411	45	90%
Streptomyces	1208	1078	130	89%
Dickeya	18	16	2	89%
Thalassospira	26	23	3	88%
Pseudarthrobacter	16	14	2	88%
Amycolatopsis	78	68	10	87%
Erwinia	37	32	5	86%
Janthinobacterium	52	44	8	85%
Janibacter	12	10	2	83%
Actinoplanes	27	22	5	81%
Agrobacterium	53	43	10	81%
Curtobacterium	122	98	24	80%
Xenorhabdus	27	21	6	78%
Actinomadura	61	47	14	77%
Tessaracoccus	13	10	3	77%
Geodermatophilus	24	18	6	75%
Saccharothrix	16	12	4	75%
Aureimonas	19	14	5	74%
Leucobacter	30	22	8	73%
Arenibacter	15	11	4	73%
Streptosporangium	11	8	3	73%
Listeria	29	21	8	72%
Yersinia	23	16	7	70%
Brachybacterium	26	18	8	69%
Ruegeria	29	20	9	69%
Aeromicrobium	31	21	10	68%
Paracoccus	76	51	25	67%
Cohnella	24	16	8	67%
Frigoribacterium	21	14	7	67%
Arthrobacter	180	119	61	66%
Mycolicibacterium	97	63	34	65%
Saccharopolyspora	19	12	7	63%
Actinomyces	86	53	33	62%
Rhodobacter	31	19	12	61%
Paenibacillus	357	211	146	59%
Marinomonas	36	21	15	58%
Phaeobacter	14	8	6	57%
Thioclava	25	14	11	56%
Jannaschia	11	6	5	55%
Plantibacter	11	6	5	55%
Rhodoferax	13	7	6	54%
Rhodococcus	201	107	94	53%
Enterobacter	162	86	76	53%
Kocuria	40	21	19	52%
Pseudonocardia	45	23	22	51%
Providencia	20	10	10	50%
Gracilibacillus	16	8	8	50%
Buttiauxella	12	6	6	50%
Nocardia	107	53	54	50%
Pseudomonas	1216	587	629	48%
Legionella	65	31	34	48%
Halomonas	151	69	82	46%
Vagococcus	20	9	11	45%
Caulobacter	40	17	23	42%
Nocardiopsis	45	19	26	42%
Citrobacter	95	40	55	42%
Bacillus	704	283	421	40%
Nesterenkonia	20	8	12	40%
Geobacillus	51	20	31	39%
Halobacillus	18	7	11	39%
Glycomyces	13	5	8	38%
Novosphingobium	119	45	74	38%
Gemmobacter	14	5	9	36%
Alicyclobacillus	17	6	11	35%
Azospirillum	32	11	21	34%
Leifsonia	33	11	22	33%
Roseivivax	12	4	8	33%
Microbacterium	226	74	152	33%
Virgibacillus	27	8	19	30%
