# Supplementary material for: Metabolism in the Niche: a Large-Scale Genome-Based Survey Reveals Inositol Utilization To Be Widespread among Soil, Commensal, and Pathogenic Bacteria
Source: Microbiol Spectr. 2022 Aug 4;10(4):e02013-22. doi: 10.1128/spectrum.02013-22 (PMC9430895; doi:10.1128/spectrum.02013-22)
Supplement: Supplemental file 7 — Table S7. Download spectrum.02013-22-s0007.xlsx, XLSX file, 0.07 MB [file spectrum.02013-22-s0007.xlsx]

## Sheet: a) plant pathogens
species taxid ID	phylum	class	order	family	genus	species	total no. of genomes	IolCatGC present	IolCatGC absent	ratio present
160699	Proteobacteria	Alphaproteobacteria	Rhizobiales	Rhizobiaceae	Agrobacterium	Agrobacterium larrymoorei	4	4	0	1
1972867	Proteobacteria	Alphaproteobacteria	Rhizobiales	Rhizobiaceae	Agrobacterium	Agrobacterium rosae	6	6	0	1
28099	Proteobacteria	Alphaproteobacteria	Rhizobiales	Rhizobiaceae	Agrobacterium	Agrobacterium rubi	8	8	0	1
358	Proteobacteria	Alphaproteobacteria	Rhizobiales	Rhizobiaceae	Agrobacterium	Agrobacterium tumefaciens	81	74	7	0.91
373	Proteobacteria	Alphaproteobacteria	Rhizobiales	Rhizobiaceae	Agrobacterium	Agrobacterium vitis	56	56	0	1
1408	Firmicutes	Bacilli	Bacillales	Bacillaceae	Bacillus	Bacillus pumilus	77	4	73	0.05
55210	Proteobacteria	Gammaproteobacteria	Enterobacterales	Pectobacteriaceae	Brenneria	Brenneria nigrifluens	2	2	0	1
55214	Proteobacteria	Gammaproteobacteria	Enterobacterales	Pectobacteriaceae	Brenneria	Brenneria salicis	3	3	0	1
292	Proteobacteria	Betaproteobacteria	Burkholderiales	Burkholderiaceae	Burkholderia	Burkholderia cepacia	177	176	1	0.99
28095	Proteobacteria	Betaproteobacteria	Burkholderiales	Burkholderiaceae	Burkholderia	Burkholderia gladioli	238	237	1	1
337	Proteobacteria	Betaproteobacteria	Burkholderiales	Burkholderiaceae	Burkholderia	Burkholderia glumae	14	13	1	0.93
41899	Proteobacteria	Betaproteobacteria	Burkholderiales	Burkholderiaceae	Burkholderia	Burkholderia plantarii	4	4	0	1
488731	Proteobacteria	Betaproteobacteria	Burkholderiales	Burkholderiaceae	Burkholderia	Burkholderia seminalis	8	8	0	1
28447	Actinobacteria	Actinobacteria	Micrococcales	Microbacteriaceae	Clavibacter	Clavibacter michiganensis	73	53	20	0.73
2035	Actinobacteria	Actinobacteria	Micrococcales	Microbacteriaceae	Curtobacterium	Curtobacterium flaccumfaciens	10	10	0	1
556	Proteobacteria	Gammaproteobacteria	Enterobacterales	Pectobacteriaceae	Dickeya	Dickeya chrysanthemi	5	5	0	1
204038	Proteobacteria	Gammaproteobacteria	Enterobacterales	Pectobacteriaceae	Dickeya	Dickeya dadantii	13	13	0	1
204039	Proteobacteria	Gammaproteobacteria	Enterobacterales	Pectobacteriaceae	Dickeya	Dickeya dianthicola	17	17	0	1
1778540	Proteobacteria	Gammaproteobacteria	Enterobacterales	Pectobacteriaceae	Dickeya	Dickeya fangzhongdai	8	8	0	1
204039	Proteobacteria	Gammaproteobacteria	Enterobacterales	Pectobacteriaceae	Dickeya	Dickeya dianthicola	17	17	0	1
1089444	Proteobacteria	Gammaproteobacteria	Enterobacterales	Pectobacteriaceae	Dickeya	Dickeya solani	32	32	0	1
204042	Proteobacteria	Gammaproteobacteria	Enterobacterales	Pectobacteriaceae	Dickeya	Dickeya zeae	13	13	0	1
552	Proteobacteria	Gammaproteobacteria	Enterobacterales	Erwiniaceae	Erwinia	Erwinia amylovora	134	132	2	0.99
182337	Proteobacteria	Gammaproteobacteria	Enterobacterales	Erwiniaceae	Erwinia	Erwinia billingiae	4	4	0	1
1619313	Proteobacteria	Gammaproteobacteria	Enterobacterales	Erwiniaceae	Erwinia	Erwinia gerundensis	1	1	0	1
1560201	Proteobacteria	Gammaproteobacteria	Enterobacterales	Erwiniaceae	Erwinia	Erwinia iniecta	2	2	0	1
69222	Proteobacteria	Gammaproteobacteria	Enterobacterales	Erwiniaceae	Erwinia	Erwinia mallotivora	1	1	0	1
55211	Proteobacteria	Gammaproteobacteria	Enterobacterales	Erwiniaceae	Erwinia	Erwinia persicina	3	3	0	1
665097	Proteobacteria	Gammaproteobacteria	Enterobacterales	Erwiniaceae	Erwinia	Erwinia piriflorinigrans	1	1	0	1
69224	Proteobacteria	Gammaproteobacteria	Enterobacterales	Erwiniaceae	Erwinia	Erwinia psidii	1	1	0	1
79967	Proteobacteria	Gammaproteobacteria	Enterobacterales	Erwiniaceae	Erwinia	Erwinia pyrifoliae	3	3	0	1
55212	Proteobacteria	Gammaproteobacteria	Enterobacterales	Erwiniaceae	Erwinia	Erwinia rhapontici	3	3	0	1
338565	Proteobacteria	Gammaproteobacteria	Enterobacterales	Erwiniaceae	Erwinia	Erwinia tasmaniensis	1	1	0	1
92490	Proteobacteria	Gammaproteobacteria	Enterobacterales	Erwiniaceae	Erwinia	Erwinia toletana	1	1	0	1
65700	Proteobacteria	Gammaproteobacteria	Enterobacterales	Erwiniaceae	Erwinia	Erwinia tracheiphila	3	3	0	1
1575	Actinobacteria	Actinobacteria	Micrococcales	Microbacteriaceae	Leifsonia	Leifsonia xyli	5	1	4	0.2
574096	Proteobacteria	Gammaproteobacteria	Enterobacterales	Erwiniaceae	Pantoea	Pantoea allii	7	6	1	0.86
553	Proteobacteria	Gammaproteobacteria	Enterobacterales	Erwiniaceae	Pantoea	Pantoea ananatis	58	57	1	0.98
470931	Proteobacteria	Gammaproteobacteria	Enterobacterales	Erwiniaceae	Pantoea	Pantoea anthophila	3	3	0	1
92488	Proteobacteria	Gammaproteobacteria	Enterobacterales	Erwiniaceae	Pantoea	Pantoea endophytica	1	1	0	1
1815628	Proteobacteria	Gammaproteobacteria	Enterobacterales	Erwiniaceae	Pantoea	Pantoea hericii	1	1	0	1
1592631	Proteobacteria	Gammaproteobacteria	Enterobacterales	Erwiniaceae	Pantoea	Pantoea pleuroti	1	1	0	1
66269	Proteobacteria	Gammaproteobacteria	Enterobacterales	Erwiniaceae	Pantoea	Pantoea stewartii	16	16	0	1
1507808	Proteobacteria	Gammaproteobacteria	Enterobacterales	Pectobacteriaceae	Pectobacterium	Pectobacterium actinidiae	3	3	0	1
1201031	Proteobacteria	Gammaproteobacteria	Enterobacterales	Pectobacteriaceae	Pectobacterium	Pectobacterium aroidearum	8	8	0	1
29471	Proteobacteria	Gammaproteobacteria	Enterobacterales	Pectobacteriaceae	Pectobacterium	Pectobacterium atrosepticum	11	10	1	0.91
55207	Proteobacteria	Gammaproteobacteria	Enterobacterales	Pectobacteriaceae	Pectobacterium	Pectobacterium betavasculorum	2	2	0	1
180957	Proteobacteria	Gammaproteobacteria	Enterobacterales	Pectobacteriaceae	Pectobacterium	Pectobacterium brasiliense	33	33	0	1
554	Proteobacteria	Gammaproteobacteria	Enterobacterales	Pectobacteriaceae	Pectobacterium	Pectobacterium carotovorum	28	26	2	0.93
78398	Proteobacteria	Gammaproteobacteria	Enterobacterales	Pectobacteriaceae	Pectobacterium	Pectobacterium odoriferum	17	17	0	1
1905730	Proteobacteria	Gammaproteobacteria	Enterobacterales	Pectobacteriaceae	Pectobacterium	Pectobacterium parmentieri	20	20	0	1
2042057	Proteobacteria	Gammaproteobacteria	Enterobacterales	Pectobacteriaceae	Pectobacterium	Pectobacterium polaris	19	18	1	0.95
2108399	Proteobacteria	Gammaproteobacteria	Enterobacterales	Pectobacteriaceae	Pectobacterium	Pectobacterium punjabense	2	2	0	1
2488639	Proteobacteria	Gammaproteobacteria	Enterobacterales	Pectobacteriaceae	Pectobacterium	Pectobacterium versatile	26	24	2	0.92
55208	Proteobacteria	Gammaproteobacteria	Enterobacterales	Pectobacteriaceae	Pectobacterium	Pectobacterium wasabiae	4	4	0	1
2034769	Proteobacteria	Gammaproteobacteria	Enterobacterales	Pectobacteriaceae	Pectobacterium	Pectobacterium zantedeschiae	3	3	0	1
47877	Proteobacteria	Gammaproteobacteria	Pseudomonadales	Pseudomonadaceae	Pseudomonas	Pseudomonas amygdali	84	81	3	0.96
46257	Proteobacteria	Gammaproteobacteria	Pseudomonadales	Pseudomonadaceae	Pseudomonas	Pseudomonas avellanae	13	13	0	1
930166	Proteobacteria	Gammaproteobacteria	Pseudomonadales	Pseudomonadaceae	Pseudomonas	Pseudomonas brassicacearum	26	25	1	0.96
86840	Proteobacteria	Gammaproteobacteria	Pseudomonadales	Pseudomonadaceae	Pseudomonas	Pseudomonas cannabina	6	6	0	1
46678	Proteobacteria	Gammaproteobacteria	Pseudomonadales	Pseudomonadaceae	Pseudomonas	Pseudomonas caricapapayae	5	5	0	1
1451454	Proteobacteria	Gammaproteobacteria	Pseudomonadales	Pseudomonadaceae	Pseudomonas	Pseudomonas caspiana	2	1	1	0.5
1583341	Proteobacteria	Gammaproteobacteria	Pseudomonadales	Pseudomonadaceae	Pseudomonas	Pseudomonas cerasi	2	2	0	1
36746	Proteobacteria	Gammaproteobacteria	Pseudomonadales	Pseudomonadaceae	Pseudomonas	Pseudomonas cichorii	11	11	0	1
53409	Proteobacteria	Gammaproteobacteria	Pseudomonadales	Pseudomonadaceae	Pseudomonas	Pseudomonas coronafaciens	75	75	0	1
47879	Proteobacteria	Gammaproteobacteria	Pseudomonadales	Pseudomonadaceae	Pseudomonas	Pseudomonas corrugata	10	10	0	1
168469	Proteobacteria	Gammaproteobacteria	Pseudomonadales	Pseudomonadaceae	Pseudomonas	Pseudomonas costantinii	4	4	0	1
53410	Proteobacteria	Gammaproteobacteria	Pseudomonadales	Pseudomonadaceae	Pseudomonas	Pseudomonas ficuserectae	3	3	0	1
1958950	Proteobacteria	Gammaproteobacteria	Pseudomonadales	Pseudomonadaceae	Pseudomonas	Pseudomonas floridensis	1	1	0	1
2293832	Proteobacteria	Gammaproteobacteria	Pseudomonadales	Pseudomonadaceae	Pseudomonas	Pseudomonas kairouanensis	1	1	0	1
298	Proteobacteria	Gammaproteobacteria	Pseudomonadales	Pseudomonadaceae	Pseudomonas	Pseudomonas marginalis	10	10	0	1
183795	Proteobacteria	Gammaproteobacteria	Pseudomonadales	Pseudomonadaceae	Pseudomonas	Pseudomonas mediterranea	7	7	0	1
86176	Proteobacteria	Gammaproteobacteria	Pseudomonadales	Pseudomonadaceae	Pseudomonas	Pseudomonas meliae	2	2	0	1
2293833	Proteobacteria	Gammaproteobacteria	Pseudomonadales	Pseudomonadaceae	Pseudomonas	Pseudomonas nabeulensis	1	1	0	1
191391	Proteobacteria	Gammaproteobacteria	Pseudomonadales	Pseudomonadaceae	Pseudomonas	Pseudomonas salomonii	4	3	1	0.75
317	Proteobacteria	Gammaproteobacteria	Pseudomonadales	Pseudomonadaceae	Pseudomonas	Pseudomonas syringae	391	380	11	0.97
33069	Proteobacteria	Gammaproteobacteria	Pseudomonadales	Pseudomonadaceae	Pseudomonas	Pseudomonas viridiflava	1521	1468	53	0.97
305	Proteobacteria	Betaproteobacteria	Burkholderiales	Burkholderiaceae	Ralstonia	Ralstonia solanacearum	193	191	2	0.99
1310165	Proteobacteria	Betaproteobacteria	Burkholderiales	Burkholderiaceae	Ralstonia	Ralstonia pseudosolanacearum	7	7	0	1
1828	Actinobacteria	Actinobacteria	Corynebacteriales	Nocardiaceae	Rhodococcus	Rhodococcus fascians	31	6	25	0.19
615	Proteobacteria	Gammaproteobacteria	Enterobacterales	Yersiniaceae	Serratia	Serratia marcescens	632	625	7	0.99
1930	Actinobacteria	Actinobacteria	Streptomycetales	Streptomycetaceae	Streptomyces	Streptomyces scabiei	18	18	0	1

## Sheet: b) plant-associated
species	database description
Gram-positive species
Bacillus amyloliquefaciens TA208	Rhizobacterium
Bacillus circulans	internal stem tissue of Costus igneus; in soil, sewage, food, isolated from patients, gut of bee larvae
Bacillus cucumis	spacecraft hardware; from the rhizosphere of cucumber
Bacillus endophyticus	inner tissues of healthy cotton plants, Gossypium
Bacillus ginsengihumi J57	nd; soil of a ginseng field in Pocheon Province, south Korea
Bacillus loiseleuriae	soil; from rhizosphere soil from a loiseleuria plant
Bacillus marisflavi	plant; isolated from sea water of a tidal flat of the Yellow Sea in Korea
Bacillus rhizosphaerae	nd; diazotrophic bacterium isolated from sugarcane rhizosphere soil
Bacillus thuringiensis str. Al Hakam
Brachybacterium endophyticum	isolated from surface-sterilized bark of Scutellaria baicalensis from Guizhou, China
Brachybacterium saurashtrense	isolated from roots of Salicornia brachiate
Clavibacter cf. michiganensis LMG 26808	plant-pathogenic actinomycete
Clavibacter michiganensis	plant-pathogenic actinomycete
Curtobacterium flaccumfaciens UCD-AKU	associated with a disease causing leaf spots, stem rots and cankers on poinsettias
Curtobacterium luteum	isolated from plants, no pathogen
Dendrosporobacter quercicolus	Negativicutes, Gram-negative
Enterococcus plantarum
Enterococcus ureilyticus	water, plants
Glycomyces artemisiae	isolated fromroots of Artemisia argyi from yesanpo in China
Glycomyces dulcitolivorans	isolated from rhizospheric soil from the plant Tricitum aestivum
Gordonia rhizosphera NBRC 16068	isolated from rhizosphere soil from amangrove plant in Japan
Janibacter melonis	isolated from a melone
Jiangella alba	endophytic actinomycete isolated from the stem of maytenus austroyunnanensis
Jishengella endophytica	isolated from the roots of the plant Acanthus ilicifolius from Wenchang in China
Kineococcus rhizosphaerae	isolated from rhizosphere soil from amangrove plant in Japan
Kocuria palustris PEL	isolated from the rhizoplane of narrow-leaved cattail from a floating mat in the Soroksár tributary of the Danube river, Hungary
Lactobacillus diolivorans DSM 14421	isolated from aerobicaly stable maize silage
Lactobacillus nodensis DSM 19682 = JCM 14932 = NBRC 107160	isolated from rice bran
Leifsonia xyli	in sugarcane plantations
Listeria weihenstephanensis FSL R9-0317	discovered in a Lemna trisulca plant in a pond in Bavaria
Microbacterium agarici	isolated from mushrom Agaricus blazei in Taiwan
Microbacterium mangrovi	from mangrove soil in Tanjung Lumpur, malaysia
Microbacterium paraoxydans 77MFTsu3.2	from fish Nile tilapia, can cause disease in fish; plant growth-promoting bacterium
Microbacterium yannicii PS01	from roots of Arabidopsis in Golm
Micromonospora coriariae	from root nodules of Coriaria plant
Micromonospora cremea	from rhizosphere soil of Pisum sativum plants collected in Spain
Micromonospora rhizosphaerae	from mangrove rhizosphere soil
Micromonospora viridifaciens	endophytic actinomycete
Mumia flava	from mangrove soil in Kuantan, Malaysia
Phycicoccus jejuensis	from seaweed
Plantibacter flavus	isolated from a plant growing in chronically hydrocarbon-contaminated site
Rathayibacter caricis DSM 15933	isolated from the phyllosphere of Carex sp. and the leaf gall
Rathayibacter tanaceti	from Tanacetum vulgare
Streptomyces acidiscabies 84-104	potato scab, maine; rhizome
Streptomyces antioxidans	mangrove
Streptomyces caeruleatus	tomato rhizosphere soil
Streptomyces geranii	Emei Mount, China; endophytic actinobacterium
Streptomyces gilvigriseus	mangrove
Streptomyces graminilatus	litter taken from a bamboo
Streptomyces griseus	strawberry fusarium wilt pathosystem
Streptomyces harbinensis	surface sterilized root of a soybean (Glycine max
Streptomyces hokutonensis	sample of strawberry root rhizosphere
Streptomyces humi	mangrove sediment
Streptomyces ipomoeae 91-03	soft rot of sweet potatos
Streptomyces iranensis	rhizospherical soil
Streptomyces malaysiense	mangrove sediment
Streptomyces mirabilis	populus root endosphere
Streptomyces nigra	mangrove soil
Streptomyces pluripotens	mangrove
Streptomyces puniciscabiei	isolated from common scrab of potatos
Streptomyces qinglanensis	mangrove soil
Streptomyces rhizosphaericus	ectorhizosphere of Paraserianthes falcataria
Streptomyces scabiei 87.22	potato scab
Streptomyces stelliscabiei	star-like common scab lesions on potato tubers
Streptomyces thermolilacinus SPC6	sand of psammophytic reed rhizosphere
Streptomyces uncialis	lichen surface
Streptomyces xiamenensis	mangrove sediment
Gram-negative
Agrobacterium arsenijevicii	from crown gall tumors on rasberry and cherry plum
Agrobacterium fabrum str. C58	type strain; plant
Agrobacterium larrymoorei AF3.10 = ATCC 51759	type strain; a pathogen isolated from aerial tumours of Ficus benjamina
Agrobacterium radiobacter K84	found in soil containing organic material (rhizosphere); opportunistic pathogen in humans
Agrobacterium rhizogenes NBRC 13257	type strain; soil bacterium (hairy root disease)
Agrobacterium rosae	type strain; isolated from galls on different agricultural crops; South Africa
Agrobacterium rubi TR3 = NBRC 13261	type strain; from blueberry plants; Argentina
Agrobacterium salinitolerans	type strain; isolated from root nodule of Sesbania Cannabina
Agrobacterium tumefaciens F2	isolation: soil near Harbin (China); pathogen of plants
Agrobacterium vitis S4	isolated from the Vitis vinifera (grape); Kecskemet-Hungary; plant-pathogen
Allonocardiopsis opalescens	type strain; isolated from a surface-sterilized fruit of Lonicera maackii (Rupr.) Maxim; suburb of Beijing, China
Amycolatopsis sacchari	isolated from vegetable matter
Asaia astilbis JCM 15831	type strain; isolated from Astilbe thunbergii var. Congesta; Yamanashi Prefecture (Japan)
Asaia bogorensis NBRC 16594	from specimens of Bahhinia purpurea
Asaia platycodi JCM 25414	from flowers in Japan
Asaia prunellae JCM 25354	from flowers in Japan
Aureimonas jatrophae	from Jatropha curcas in a Experimental station, Singapure
Aureimonas phyllosphaerae	from Jatropha curcas in a Experimental station, Singapure
Bosea lathyri	legumes
Bosea robiniae	legumes
Brenneria goodwinii	type strain; isolated from native oak trees (exhibiting symptoms of acute oak decline); Leicestershire (UK)
Burkholderia ambifaria MC40-6	rhizosphere of barley
Burkholderia gladioli BSR3	from orchid plants exhibiting disease symptoms in hawaii
Burkholderia novacaledonica	plant roots
Caballeronia grimmiae	xerophilus moss
Caulobacter henricii	populus root endosphere
Chromobacterium rhizoryzae	rhizosphere of rice
Chryseobacterium rhizosphaerae	rhizosphere of wild rye growing in a coastal sand dune area
Ciceribacter lividus	rhizosphere soil from plant Cicer arietinum
Citrobacter portucalensis	lamb´s lettuce
Cohnella lupini	endophyte from root nodules of Lupinus albus in León
Cohnella phaseoli	root nodules of Phaseolus coccineus, Segovia, Spain
Dyadobacter beijingensis DSM 21582	rhizosphere, soil
Dyadobacter fermentans DSM 18053	surface sterilized stems from Zea mays
Ensifer adhaerens OV14	rhizobial strain
Ensifer alkalisoli	rhizobial strain
Ensifer aridi	rhizobial strain
Ensifer glycinis	rhizobial strain
Ensifer sojae CCBAU 05684	rhizobial strain
Enterobacter mori LMG 25706	rhizome
Enterobacterales bacterium CwR94	leaf
Gibbsiella quercinecans	affected oak tree, England
Gluconacetobacter diazotrophicus PA1 5	plant roots
Gluconobacter cerinus	grape must
Gluconobacter frateurii NBRC 101659	fruit
Gynuella sunshinyii YC6258	from a halophyte growing on the tidal flats at Namhae island
Hartmannibacter diazotrophicus	rhizospheric soil of Plantago winteri
Herbaspirillum seropedicae SmR1	endophyte
Kaistia algarum	freshwater green alga Paulinella chromatophora
Kibdelosporangium phytohabitans	root of the oil seed plant Jatropha curcans
Kiloniella laminariae DSM 19542	brown alga Laminaria
Labrenzia suaedae	surface-sterilized root of the halophyt Suaeda maritima
Labrys okinawensis	root nodule of the legume Entada phaseoloides
Lelliottia nimipressuralis	elm tree
Leucothrix mucor DSM 2157	seaweed
Luteibacter rhizovicinus DSM 16549	rhizosphere soil of spring barley
Lysinibacillus mangiferihumi	rhizospheric soil of mango
Lysobacter capsici AZ78	rhizosphere of pepper
Mangrovibacter sp. MFB070	endophyte
Maribacter antarcticus DSM 21422	green alga Pyramimonas gelidicola
Marinomonas alcarazii	seagrass Posidonia oceanica
Marinomonas aquiplantarum	seagrass Posidonia oceanica
Marinomonas rhizomae	seagrass Posidonia oceanica
Marinovum algicola DG 898	algal symbiont
Martelella endophytica	associated with a halophyte
Mesorhizobium alhagi CCNWXJ12-2
Mesorhizobium amorphae CCNWGS0123
Mesorhizobium australicum WSM2073
Mesorhizobium ciceri biovar biserrulae WSM1271
Mesorhizobium erdmanii USDA 3471
Mesorhizobium hawassense
Mesorhizobium helmanticense
Mesorhizobium huakuii 7653R
Mesorhizobium japonicum MAFF 303099
Mesorhizobium kowhaii
Mesorhizobium loti NZP2037	forms symbiotic root nodules
Mesorhizobium mediterraneum
Mesorhizobium metallidurans STM 2683
Mesorhizobium muleiense
Mesorhizobium opportunistum WSM2075
Mesorhizobium plurifarium
Mesorhizobium prunaredense
Mesorhizobium qingshengii
Mesorhizobium sanjuanii
Mesorhizobium sophorae
Mesorhizobium temperatum
Mesorhizobium wenxiniae
Methylobacterium nodulans ORS 2060	symbiont with Crotalaria podocarpa
Methylorubrum populi BJ001	plant growth-promoting bacterium from poplar trees
Microvirga ossetica	nodules of Vicia alpestris
Microvirga vignae	nodules of cowpea
Mycolicibacterium sphagni	peat moss
Neorhizobium alkalisoli	nodule; Caragana
Neorhizobium galegae bv. officinalis bv. officinalis str. HAMBI 1141	root nodule Galega officinalis
Neorhizobium huautlense
Neorhizobium tomejilense
Ochrobactrum cytisi	rhizoplany potato varieties, Solanum tuberosum
Ochrobactrum lupini	nodules of Lupinus honoratus
Ochrobactrum oryzae	blood, human being; endophyte
Ochrobactrum rhizosphaerae SJY1	rhizosphere from potato
Paenibacillus catalpae	rhizosphere soil of Catalpa speciosa
Paenibacillus cellulosilyticus	bract phyllosphere of Phoenix dactylifera
Paenibacillus chondroitinus	populus root endosphere
Paenibacillus herberti	endophyte isolated from Herbertus sendtneri
Paenibacillus illinoisensis	root system of Capsicum annuum
Paenibacillus kribbensis	roots of Cymbidium faberi
Paenibacillus macerans	in soil and plants capable of nitrogen fixation
Paenibacillus odorifer	soil from wheat roots
Paenibacillus oryzae	rice rhizosphere
Paenibacillus pinihumi DSM 23905 = JCM 16419	rhizosphere soil
Paenibacillus polysaccharolyticus	from leaves of Bamboo Phyllostachys aureosulcata
Paenibacillus prosopidis	soil and plant-asociated
Paenibacillus taihuensis	eutrophic lake, decomposing algal scum
Paenibacillus typhae	roots of Typha angustifolia
Pantoea alhagi	endophytic bacterium, from surface-sterilized leaves of Alhagi sparsifolia
Pantoea allii	Onion seed, onion plant exhibiting centre rot symptoms
Pantoea coffeiphila	inner root of Paullinia cupana
Pantoea cypripedii	orchid
Pantoea deleyi	eucalyptus, Uganda
Pantoea latae	Zamia
Pantoea vagans C9-1	eucalyptus leaves and shoots with symptoms of blight and die-back
Pantoea wallisii	eucalyptus
Paraburkholderia acidipaludis NBRC 101816
Paraburkholderia aromaticivorans
Paraburkholderia aspalathi
Paraburkholderia bannensis NBRC 103871
Paraburkholderia caballeronis
Paraburkholderia caffeinilytica
Paraburkholderia caledonica
Paraburkholderia caledonica NBRC 102488
Paraburkholderia caribensis MBA4
Paraburkholderia caryophylli
Paraburkholderia diazotrophica
Paraburkholderia dilworthii
Paraburkholderia eburnea
Paraburkholderia ferrariae NBRC 106233
Paraburkholderia fungorum NBRC 102489
Paraburkholderia ginsengisoli NBRC 100965
Paraburkholderia ginsengiterrae
Paraburkholderia graminis C4D1M
Paraburkholderia heleia NBRC 101817
Paraburkholderia hospita
Paraburkholderia hospita
Paraburkholderia hospita
Paraburkholderia hospita
Paraburkholderia insulsa
Paraburkholderia kirstenboschensis
Paraburkholderia kururiensis M130
Paraburkholderia megapolitana
Paraburkholderia mimosarum LMG 23256 = NBRC 106338
Paraburkholderia monticola
Paraburkholderia nodosa DSM 21604
Paraburkholderia oxyphila NBRC 105797
Paraburkholderia phenazinium
Paraburkholderia phenoliruptrix BR3459a
Paraburkholderia phymatum STM815
Paraburkholderia phytofirmans PsJN
Paraburkholderia piptadeniae
Paraburkholderia rhynchosiae
Paraburkholderia ribeironis
Paraburkholderia sacchari
Paraburkholderia sartisoli
Paraburkholderia sediminicola
Paraburkholderia silvatlantica
Paraburkholderia soli
Paraburkholderia sprentiae WSM5005
Paraburkholderia susongensis
Paraburkholderia symbiotica
Paraburkholderia terricola
Paraburkholderia tropica
Paraburkholderia tuberum
Paraburkholderia unamae
Paraburkholderia xenovorans LB400
Paracoccus alcaliphilus	rhizoplane of Amorphophallus
Paracoccus bengalensis	rhizospheric soil of an Indian tropical leguminous plant
Pararhizobium polonicum	crown gall tumor
Pectobacterium betavasculorum	Beta vulgaris
Pectobacterium peruviense
Pectobacterium polaris	Solanum tuberosum
Pectobacterium punjabense	plant stem, solanum tuberosum, Pakistan
Pectobacterium wasabiae CFBP 3304	root, Eutrema wasabi
Phaeobacter porticola	barnacle at wood pile-on
Phyllobacterium bourgognense
Phyllobacterium brassicacearum
Phyllobacterium endophyticum
Phyllobacterium leguminum
Phyllobacterium myrsinacearum
Phyllobacterium salinisoli
Phyllobacterium sophorae
Phyllobacterium zundukense
Pleomorphomonas diazotrophica	surface-sterilized root tissue of jatropha curcas
Pleomorphomonas oryzae DSM 16300	Rice roots
Pokkaliibacter plantistimulans	Pokkali rice rhizosphere
Pseudogracilibacillus auburnensis	rhizosphere of Zea mays
Pseudomonas antarctica	cyanobacterial mats in Antarctica
Pseudomonas asturiensis	isolated from soybean
Pseudomonas batumici	eucalyptus rhizosphere, soil
Pseudomonas cerasi	Sour cherry symptomatic leaf; from diseased tissue
Pseudomonas chlororaphis O6	from Sophora alopecuroides root nodules
Pseudomonas congelans	Paulinenaue; phyllosphere of grasses
Pseudomonas lini	bulk and rhizospheric soil
Pseudomonas lurida	associated with phyllosphere of grasses
Pseudomonas lutea	rhizosphere of grasses
Pseudomonas palleroniana	isolated from rice, infects rice
Pseudomonas panacis	surface tissues of rusty root lesions of Korea ginseng
Pseudomonas poae RE*1-1-14	endorhiza sugar beet
Pseudomonas protegens Pf-5	soil-sample, plant growth-promoting
Pseudomonas proteolytica	cyanobacterial mats in Antarctica
Pseudomonas savastanoi pv. phaseolicola 1448A	bean seeds
Pseudomonas synxantha BG33R	rhizosphere of a peach tree in an orchard near Elgin
Pseudomonas thivervalensis	type strain; rhizoplane of Brassica napus
Pseudomonas trivialis	phyllosphere of grasses
Pseudomonas viridiflava UASWS0038	infected Rhododendron leaf
Pseudonocardia acaciae DSM 45401	Roots of Acacia auriculiformis
Ralstonia pseudosolanacearum	soil , host Siraitia grosvenorii
Raoultella planticola ATCC 33531	radish root
Rhizobium acidisoli
Rhizobium aegyptiacum
Rhizobium aethiopicum
Rhizobium alamii
Rhizobium altiplani
Rhizobium anhuiense bv. trifolii
Rhizobium arenae
Rhizobium bangladeshense
Rhizobium ecuadorense
Rhizobium esperanzae
Rhizobium etli CIAT 652
Rhizobium favelukesii
Rhizobium flavum
Rhizobium freirei PRF 81
Rhizobium gallicum bv. gallicum R602sp
Rhizobium giardinii bv. giardinii H152
Rhizobium grahamii CCGE 502
Rhizobium hainanense
Rhizobium hidalgonense
Rhizobium laguerreae
Rhizobium leguminosarum bv. viciae 3841
Rhizobium leucaenae USDA 9039
Rhizobium loessense
Rhizobium lusitanum
Rhizobium marinum
Rhizobium mesoamericanum STM3625
Rhizobium miluonense
Rhizobium mongolense USDA 1844
Rhizobium multihospitium
Rhizobium nepotum 39/7
Rhizobium oryzae
Rhizobium oryziradicis
Rhizobium phaseoli Brasil 5
Rhizobium pusense
Rhizobium rhizosphaerae
Rhizobium selenitireducens ATCC BAA-1503
Rhizobium sophoriradicis
Rhizobium subbaraonis
Rhizobium sullae WSM1592
Rhizobium taibaishanense
Rhizobium tibeticum
Rhizobium tropici CIAT 899
Rhizobium tubonense
Rhizobium tumorigenes
Rhizobium undicola ORS 992 = ATCC 700741
Rhizobium vignae
Rhizobium wuzhouense
Rhodococcus kunmingensis	rhizosphere soil
Rhodococcus kyotonensis	apoplast, Arabidopsis thaliana
Saccharospirillum mangrovi	mangrove sediment
Serratia ficaria NBRC 102596	fig tree ecosystem
Serratia oryzae	rice root, Hunan, China
Serratia quinivorans	on organosolv lignin
Sinorhizobium americanum CCGM7
Sinorhizobium arboris LMG 14919
Sinorhizobium fredii NGR234
Sinorhizobium medicae WSM419
Sinorhizobium meliloti 1021
Sinorhizobium saheli	type strain; Sesbania root symbiont
Sphingomonas mali NBRC 15500	plant, Japan
Stigmatella aurantiaca DW4/3-1	found on rotting wood or fungi, rarely found in soil samples
Thalassospira mesophila	from a decaying bamboo sunken in the marine environment
Xanthomonas hyacinthi DSM 19077	Hyacinthus orientalis
Zobellella denitrificans	Tamsui River Mangrove conservation area; sediments from amangrove ecosystem in Miaoli County in Taiwan
Zobellella taiwanensis	mangrove ecosystems

## Sheet: c) biosafety 2 and 3 strains
source: https://www.zkbs-online.de/ZKBS/SharedDocs/Downloads/Organismenliste.html;nn=8952582
species	biosafety group
Absidia corymbifera	2
Acanthamoeba castellanii	2
Acanthamoeba culbertsoni	2
Acanthocheilonema reconditum	2
Acanthocheilonema viteae	2
Achromobacter denitrificans	2
Achromobacter xylosoxidans	2
Acidaminococcus fermentans	2
Acinetobacter baumannii	2
Acinetobacter calcoaceticus	2
Acinetobacter indicus	2
Acinetobacter johnsonii	2
Acinetobacter lwoffii	2
Acinetobacter nosocomialis	2
Acinetobacter pittii	2
Acremonium falciforme	2
Acremonium kiliense	2
Acremonium recifei	2
Actinobacillus pleuropneumoniae	2
Actinobacillus spp.	2
Actinomadura madurae	2
Actinomadura pelletieri	2
Actinomyces bovis	2
Actinomyces gerencseriae	2
Actinomyces israelii	2
Actinomyces spp.	2
Actinomyces viscosus	2
	2
Aeromonas hydrophila	2
Aeromonas hydrophila	2
Aeromonas salmonicida	2
Aeromonas veronii	2
Afipia broomeae	2
Afipia clevelandensis	2
Afipia felis	2
Aggregatibacter actinomycetemcomitans	2
Ajellomyces capsulata	3
Ajellomyces dermatitidis	3
Alcaligenes denitrificans	2
Alternaria alternata Pathovar malus	2
Anaplasma spp.	2
Ancylostoma caninum	2
Ancylostoma duodenale	2
Angiostrongylus cantonensis	2
Angiostrongylus costaricensis	2
Arcanobacterium haemolyticum	2
Arcanobacterium pyogenes	2
Arthrobacter cumminsii	2
Arthrobacter woluwensis	2
Arthroderma benhamiae	2
Arthroderma gypsea	2
Arthroderma incurvata	2
Arthroderma obtusum	2
Arthroderma otae	2
Arthroderma persicolor	2
Arthroderma simii	2
Arthroderma vanbreuseghemii	2
Ascaridia galli	2
Ascaris lumbricoides	2
Ascaris suum	2
Aspergillus flavus	2
Aspergillus fumigatus	2
Aspergillus niger	2
Aspergillus parasiticus	2
Aspergillus terreus	2
Aspergillus tubingensis	2
Aspergillus versicolor	2
Babesia caballi	2
Babesia canis	2
Babesia divergens	2
Babesia microti	2
Bacillus anthracis	3
Bacillus cereus	2
Bacillus cereus bv. anthracis	3
Bacteroides fragilis	2
Bacteroides thetaiotaomicron	2
Balamuthia mandrillaris	3
Balantidium coli	2
Bartonella alsatica	2
Bartonella bacilliformis	2
Bartonella clarridgeiae	2
Bartonella doshiae	2
Bartonella elisabethae	2
Bartonella grahamii	2
Bartonella henselae	2
Bartonella quintana	2
Bartonella spp.	2
Bartonella taylorii	2
Bartonella tribocorum	2
Bartonella vinsonii	2
Basidiobolus haptosporus	2
Beauveria bassiana	2
Beneckea alginolytica	2
Beneckea parahaemolytica	2
Besnoitia besnoiti	2
Bifidobacterium dentium	2
Bilophila wadsworthia	2
Blastomyces dermatitidis	3
Bordetella avium	2
Bordetella bronchiseptica	2
Bordetella parapertussis	2
Bordetella pertussis	2
Borrelia afzelii	2
Borrelia burgdorferi	2
Borrelia duttonii	2
Borrelia garinii	2
Borrelia recurrentis	2
Borrelia spp.	2
Brachyspira hyodysenteriae	2
Brachyspira intermedia	2
Brucella abortus	3
Brucella abortus S19	2
Brucella canis	3
Brucella melitensis	3
Brucella neotomae	3
Brucella ovis	3
Brucella suis	3
Brugia malayi	2
Brugia pahangi	2
Burkholderia ambifaria	2
Burkholderia cenocepacia	2
Burkholderia cepacia	2
Burkholderia endofungorum	2
Burkholderia gladioli	2
Burkholderia mallei	3
Burkholderia oklahomensis	2
Burkholderia pseudomallei	3
Burkholderia rhizoxinica	2
Burkholderia solanacearum	2
Burkholderia thailandensis	2
Calodium hepaticum	2
Campylobacter coli	2
Campylobacter fetus	2
Campylobacter fetus	2
Campylobacter jejuni	2
Campylobacter jejuni	2
Campylobacter spp.	2
Candida albicans	2
Candida cenakerosene	2
Candida dubliniensis	2
Candida glabrata	2
Candida krusei	2
Candida parapsilosis	2
Candida tropicalis	2
Capillaria hepatica	2
Capillaria philippinensis	2
Capillaria spp.	2
Capronia mansonii	2
Cardiobacterium hominis	2
Ceratocystis platani	2
Ceratocystis rufipenni	2
Chlamydia caviae	2
Chlamydia felis	2
Chlamydia muridarum	2
Chlamydia pneumoniae	2
Chlamydia psittaci	3
Chlamydia trachomatis	2
Chromobacterium violaceum	2
Citrobacter freundii	2
Citrobacter spp.	2
Cladophialophora bantiana	3
Cladophialophora carrionii	2
Cladosporium sphaerospermum	2
Clavibacter michiganensis	2
Clonorchis sinensis	2
Clonorchis viverrini	2
Clostridium baratii	2
Clostridium bifermentans	2
Clostridium botulinum	2
Clostridium chauvoei	2
Clostridium difficile	2
Clostridium haemolyticum	2
Clostridium histolyticum	2
Clostridium limosum	2
Clostridium novyi	2
Clostridium perfringens	2
Clostridium ramosum	2
Clostridium septicum	2
Clostridium sordellii	2
Clostridium sporogenes	2
Clostridium spp.	2
Clostridium subterminale	2
Clostridium tertium	2
Clostridium tetani	2
Coccidioides immitis	3
Coccomyxa ophiurae	2
Coccomyxa parasitica	2
Comamonas testosteroni	2
Conidiobolus coronatus	2
Cordyceps bassiana	2
Corynebacterium diphtheriae	2
Corynebacterium jeikeium	2
Corynebacterium minutissimum	2
Corynebacterium pseudotuberculosis	2
Corynebacterium renale	2
Corynebacterium spp.	2
Corynebacterium striatum	2
Corynebacterium urealyticum	2
Coxiella burnetii	3
Cryphonectria parasitica	2
Cryptococcus gattii	2
Cryptococcus neoformans	2
Cryptosporidium parvum	2
Cryptosporidium spp.	2
Cyclospora cayetanensis	2
Cystoisospora belli	2
Delacroixia coronata	2
Delftia acidovorans	2
Dichelobacter nodosus	2
Dipetalonema dracunculoides	2
Dipetalonema perstans	2
Dipetalonema reconditum	2
Diphyllobothrium latum	2
Dracunculus medinensis	2
Echinococcus granulosus	3
Echinococcus multilocularis	3
Echinococcus vogeli	3
Echinostoma caproni	2
Echinostoma revolutum	2
Edwardsiella tarda	2
Ehrlichia spp.	2
Eikenella corrodens	2
Eimeria bovis	2
Eimeria falciformis	2
Eimeria gruis	2
Eimeria nieschulzi	2
Eimeria papillata	2
Eimeria tenella	2
Eimeria vermiformis	2
Elizabethkingia meningoseptica	2
Emmonsia parva	2
Emmonsia parva	2
Empedobacter haloabium	2
Encephalitozoon cuniculi	2
Encephalitozoon hellem	2
Encephalitozoon intestinalis	2
Entamoeba dispar	2
Entamoeba histolytica	2
Entamoeba invadens	2
Enterobacter aerogenes	2
Enterobacter cloacae	2
Enterobacter spp.	2
Enterococcus avium	2
Enterococcus faecalis	2
Enterococcus faecium	2
Enterococcus gallinarum	2
Enterococcus hirae	2
Enterococcus spp.	2
Eperythrozoon spp.	2
Epidermophyton floccosum	2
Erwinia herbicola	2
Erysipelothrix rhusiopathiae	2
Escherichia coli	3
Escherichia coli ATCC 25922	2
Escherichia coli ATCC 33456	2
Escherichia coli DSM17076	2
Escherichia coli EC93	2
Escherichia coli ECOR-1, -2, -5, -8, -11, -14, -24, -25, -27, -30, -31, -35, -36, -37, -38, -39, -40, -41, -43, -44, -46, -47, -48, -49, -50, -51, -52, -53, -54, -55, -56, -57, -58, -59, -60, -61, -62, -63, -64, -65, -66, -68, -70, -71, -72	2
Exophiala castellanii	2
Exophiala spinifera	2
Fasciola gigantica	2
Fasciola hepatica	2
Fasciolopsis buski	2
Filobasidiella bacillispora	2
Filobasidiella neoformans	2
Filobasidiella neoformans	2
Fluoribacter bozemanae	2
Fonsecaea compacta	2
Fonsecaea pedrosoi	2
Francisella noatunensis	2
Francisella philomiragia	2
Francisella tularensis	2
Francisella tularensis	2
Francisella tularensis	3
Fusarium oxysporum	2
Fusarium proliferatum	2
Fusarium solani	2
Fusarium verticillioides	2
Fusobacterium necrophorum	2
Fusobacterium nucleatum	2
Gardnerella vaginalis	2
Geomyces destructans	2
Giardia duodenalis	2
Giardia intestinalis	2
Giardia lamblia	2
Gibberella intermedia	2
Gibberella moniliformis	2
Haemonchus contortus	2
Haemophilus ducreyi	2
Haemophilus influenzae	2
Haemophilus spp.	2
Helicobacter felis	2
Helicobacter hepaticus	2
Helicobacter mustelae	2
Helicobacter pullorum	2
Helicobacter pylori	2
Helicobacter typhlonius	2
Heligmosomoides polygyrus	2
Hepaticola hepatica	2
Histoplasma capsulatum	3
Histoplasma capsulatum	3
Histoplasma capsulatum	3
Hortaea werneckii	2
Hymenolepis diminuta	2
Hymenolepis nana fraterna	2
Hypoderaeum conoideum	2
Isthmiophora melis	2
Klebsiella mobilis	2
Klebsiella oxytoca	2
Klebsiella pneumoniae	2
Klebsiella pneumoniae	2
Klebsiella pneumoniae	2
Klebsiella spp.	2
Kluyvera cryocrescens	2
Kuru	3
Lacazia loboi	2
Legionella pneumophila	2
Legionella spp.	2
Leishmania aethiopica	2
Leishmania brasiliensis	3
Leishmania donovani	3
Leishmania infantum	3
Leishmania major	2
Leishmania mexicana	2
Leishmania peruviana	2
Leishmania tropica	2
Leishmania tropica minor	2
Leptographium abietinum	2
Leptomonas costaricensis	2
Leptosphaeria senegalensis	2
Leptosphaeria thompkinsii	2
Leptospira interrogans	2
Leptospira kirschneri	2
Listeria ivanovii	2
Listeria ivanovii	2
Listeria monocytogenes	2
Loa loa	2
Madurella grisea	2
Madurella mycetomatis	2
Madurella mycetomi	2
Mannheimia haemolytica	2
Mansonella ozzardi	2
Mansonella perstans	2
Mansonella streptocerca	2
Melissococcus plutonius	2
Meloidogyne chitwoodi	2
Microascus brevicaulis	2
Microsporum audouinii	2
Microsporum canis	2
Microsporum canis	2
Microsporum duboisii	2
Microsporum equinum	2
Microsporum ferrugineum	2
Microsporum gallinae	2
Microsporum gypseum	2
Microsporum nanum	2
Microsporum persicolor	2
Microsporum praecox	2
Microsporum spp.	2
Moraxella (Branhamella) catarrhalis	2
Morganella morganii	2
Morganella morganii	2
Mycobacterium abscessus	2
Mycobacterium africanum	3
Mycobacterium avium	2
Mycobacterium avium	2
Mycobacterium avium	2
Mycobacterium bovis	3
Mycobacterium canetti	3
Mycobacterium caprae	3
Mycobacterium chelonae	2
Mycobacterium fortuitum	2
Mycobacterium fortuitum	2
Mycobacterium indicus pranii	2
Mycobacterium intracellulare	2
Mycobacterium kansasii	2
Mycobacterium leprae	3
Mycobacterium malmoense	2
Mycobacterium marinum	2
Mycobacterium microti	3
Mycobacterium scrofulaceum	2
Mycobacterium simiae	2
Mycobacterium smegmatis	2
Mycobacterium szulgai	2
Mycobacterium tuberculosis	3
Mycobacterium tuberculosis H37ra	2
Mycobacterium ulcerans	3
Mycobacterium ulcerans mup045	2
Mycobacterium vaccae	2
Mycobacterium xenopi	2
Mycoplasma agalactiae	2
Mycoplasma arginini	2
Mycoplasma bovigenitalium	2
Mycoplasma bovis	2
Mycoplasma californicum	2
Mycoplasma capricolum	2
Mycoplasma caviae	2
Mycoplasma gallisepticum	2
Mycoplasma genitalium	2
Mycoplasma hominis	2
Mycoplasma meleagridis	2
Mycoplasma mycoides JCVI-syn1.0	2
Mycoplasma mycoides	2
Mycoplasma mycoides	2
Mycoplasma penetrans	2
Mycoplasma pneumoniae	2
Mycoplasma pneumoniae B169	2
Mycoplasma suis	2
Myroides odoratus	2
Naegleria fowleri	3
Necator americanus	2
Nectria haematococca	2
Neisseria gonorrhoeae	2
Neisseria meningitidis	2
Neisseria sicca	2
Neorickettsia sennetsu	2
Neospora caninum	2
Neotestudina rosatii	2
Nocardia asteroides	2
Nocardia brasiliensis	2
Nocardia farcinica	2
Nocardia nova	2
Nocardia otitidiscaviarum	2
Nocardia terpenica	2
Nosema apis	2
Nosema bombi	2
Nosema ceranae	2
Oesophagostomum dentatum	2
Onchocerca lienalis	2
Onchocerca lupi	2
Onchocerca volvulus	2
Ophiostoma stenoceras	2
Opisthorchis felineus	2
Opisthorchis sinensis	2
Opisthorchis viverrini	2
Orientia tsutsugamushi	3
Paecilomyces variotii	2
Paenibacillus larvae	2
Pantoea agglomerans	2
Parachlamydia acanthamoebae	2
Paracoccidioides brasiliensis	3
Paragonimus westermani	2
Parastrongylus costaricensis	2
Parvimonas micra	2
Pasteurella multocida	2
Pasteurella multocida	2
Pasteurella multocida	2
Pasteurella spp.	2
Penicillium marneffei	2
Peptococcus niger	2
Peptoniphilus asaccharolyticus	2
Peptostreptococcus anaerobius	2
Phialemonium curvatum	2
Phialophora americana	2
Phialophora verrucosa	2
Photorhabdus asymbiotica	2
Phytomonas spp.	2
Plasmodium falciparum	3
Plasmodium spp.	2
Plasmopara halstedii	2
Plasmopara helianthi	2
Plesiomonas shigelloides	2
Pneumocystis spp.	2
Porphyromonas spp.	2
Prevotella spp.	2
Propionibacterium acnes	2
Proteus inconstans	2
Proteus mirabilis	2
Proteus penneri	2
Proteus rettgeri	2
Proteus vulgaris	2
Protochlamydia amoebophila	2
Prototheca wickerhamii	2
Providencia alcalifaciens	2
Providencia rettgeri	2
Providencia rustigianii	2
Providencia stuartii	2
Pseudallescheria boydii	2
Pseudechinoparyphium echinatum	2
Pseudomonas aeruginosa	2
Pseudomonas putida	2
Purpureocillium lilacinum (außer definierte Produktionsstämme)	2
Ralstonia solanacearum	2
Raoultella planticola	2
Rhinosporidium seeberi	2
Rhizopus microsporus	2
Rhodococcus equi	2
Rickettsia akari	3
Rickettsia australis	3
Rickettsia bellii	3
Rickettsia canadensis	3
Rickettsia conorii	3
Rickettsia montanensis	3
Rickettsia parkeri	2
Rickettsia prowazekii	3
Rickettsia rickettsii	3
Rickettsia sibirica	3
Rickettsia typhi	3
Rodentolepis nana	2
Salmonella enterica	2
Salmonella Gallinarum	2
Salmonella Enteritidis	2
Salmonella Paratyphi A, B, C	2
Salmonella Typhi	3
Salmonella Typhimurium	2
Sarcocystis suihominis	2
Scedosporium apiospermum	2
Scedosporium prolificans	2
Schistosoma haematobium	2
Schistosoma intercalatum	2
Schistosoma japonicum	2
Schistosoma mansoni	2
Schistosoma mekongi	2
Scopulariopsis brevicaulis	2
Scrapie	2
Sergeia podlipaevi	2
Serratia liquefaciens	2
Serratia marcescens	2
Serratia nematodiphila	2
Serratia proteamaculans	2
Shigella boydii	2
Shigella dysenteriae	2
Shigella flexneri	2
Shigella sonnei	2
Simkania negevensis	2
Slackia equolifaciens	2
Sphingomonas paucimobilis	2
Sporothrix schenckii	2
Staphylococcus aureus	2
Staphylococcus aureus	2
Staphylococcus epidermidis	2
Staphylococcus felis	2
Staphylococcus haemolyticus	2
Staphylococcus hyicus	2
Staphylococcus intermedius	2
Staphylococcus lugdunensis	2
Staphylococcus lutrae	2
Staphylococcus pseudintermedius	2
Staphylococcus saprophyticus	2
Staphylococcus schleiferi	2
Staphylococcus schleiferi	2
Staphylococcus simiae	2
Stenotrophomonas maltophilia	2
Streptobacillus moniliformis	2
Streptococcus agalactiae	2
Streptococcus anginosus	2
Streptococcus canis	2
Streptococcus constellatus	2
Streptococcus dysgalactiae	2
Streptococcus dysgalactiae	2
Streptococcus dysgalactiae	2
Streptococcus equi	2
Streptococcus equi	2
Streptococcus equi	2
Streptococcus gordonii	2
Streptococcus intermedius	2
Streptococcus mitis	2
Streptococcus mutans	2
Streptococcus oralis	2
Streptococcus phocae	2
Streptococcus pneumoniae	2
Streptococcus porcinus	2
Streptococcus pseudoporcinus	2
Streptococcus pyogenes	2
Streptococcus sanguinis	2
Streptococcus sobrinus	2
Streptococcus spp.	2
Streptococcus suis	2
Streptococcus uberis	2
Streptomyces somaliensis	2
Strongyloides spp.	2
Strongyloides stercoralis	2
Taenia cellulosae	3
Taenia saginata	2
Taenia solium	3
Tetrathiobacter kashmirensis	2
Tetrathiobacter mimigardefordensis	2
Theileria annulata	2
Theileria parva	2
Toxocara canis	2
Toxoplasma gondii	2
Treponema carateum	2
Treponema lecithinolyticum	2
Treponema maltophilum	2
Treponema pallidum	2
Treponema pertenue	2
Treponema spp.	2
Trichinella spiralis	2
Trichobilharzia franki	2
Trichobilharzia ocellata	2
Trichophyton concentricum	2
Trichophyton equinum	2
Trichophyton erinacei	2
Trichophyton gourvilii	2
Trichophyton interdigitale	2
Trichophyton megninii	2
Trichophyton mentagrophytes	2
Trichophyton mentagrophytes	2
Trichophyton mentagrophytes	2
Trichophyton rubrum	2
Trichophyton schoenleinii	2
Trichophyton simii	2
Trichophyton soudanense	2
Trichophyton spp.	2
Trichophyton tonsurans	2
Trichophyton verrucosum	2
Trichophyton violoaceum	2
Trichophyton yaoundei	2
Trichostrongylidae	2
Trichuris suis	2
Trichuris trichiura	2
Tropheryma whipplei	2
Ureaplasma urealyticum	2
Variante der Creutzfeldt-Jakob-Erkrankung (vCJD)	3
Vibrio alginolyticus	2
Vibrio cholerae	2
Vibrio fluvialis	2
Vibrio harveyi	2
Vibrio metschnikovii	2
Vibrio mimicus	2
Vibrio parahaemolyticus	2
Vibrio spp.	2
Vibrio tubiashii	2
Vibrio vulnificus	2
Waddlia chondrophila	2
Wangiella dermatitidis	2
Weissella confusa	2
Wuchereria bancrofti	2
Yersinia enterocolitica	2
Yersinia frederiksenii	2
Yersinia intermedia	2
Yersinia kristensenii	2
Yersinia pestis	3
Yersinia pseudotuberculosis	2
Yersinia rohdei	2
Yersinia ruckeri	2

## Sheet: d) pathogens
species taxid ID	phylum	class	order	family	genus	species	total no. of genomes	IolCatGC present	IolCatGC absent	ratio present	host
1993	Actinobacteria	Actinobacteria	Streptosporangiales	Thermomonosporaceae	Actinomadura	Actinomadura madurae	3	3	0	1	human pathogen
111805	Actinobacteria	Actinobacteria	Streptosporangiales	Thermomonosporaceae	Actinomadura	Actinomadura pelletieri	1	1	0	1	human pathogen
1658	Actinobacteria	Actinobacteria	Actinomycetales	Actinomycetaceae	Actinomyces	Actinomyces bovis	1	1	0	1	animal pathogen, occasionally in humans
52769	Actinobacteria	Actinobacteria	Actinomycetales	Actinomycetaceae	Actinomyces	Actinomyces gerencseriae	1	1	0	1	rarely associated with human diseases
1659	Actinobacteria	Actinobacteria	Actinomycetales	Actinomycetaceae	Actinomyces	Actinomyces israelii	2	2	0	1	opportunistic pathogen
1656	Actinobacteria	Actinobacteria	Actinomycetales	Actinomycetaceae	Actinomyces	Actinomyces viscosus	3	3	0	1	human pathogen
1377	Firmicutes	Bacilli	Lactobacillales	Aerococcaceae	Aerococcus	Aerococcus viridans	7	2	5	0.29	animal pathogen
644	Proteobacteria	Gammaproteobacteria	Aeromonadales	Aeromonadaceae	Aeromonas	Aeromonas hydrophila	86	22	64	0.26	animal and human pathogen
714	Proteobacteria	Gammaproteobacteria	Pasteurellales	Pasteurellaceae	Aggregatibacter	Aggregatibacter actinomycetemcomitans	77	57	20	0.74	human pathogen
28264	Actinobacteria	Actinobacteria	Actinomycetales	Actinomycetaceae	Arcanobacterium	Arcanobacterium haemolyticum	5	5	0	1	human pathogen
131112	Actinobacteria	Actinobacteria	Actinomycetales	Actinomycetaceae	Arcanobacterium	Arcanobacterium phocae	1	1	0	1	human pathogen
100225	Actinobacteria	Actinobacteria	Micrococcales	Dermatophilaceae	Austwickia	Austwickia chelonae	3	3	0	1	human pathogen
1392	Firmicutes	Bacilli	Bacillales	Bacillaceae	Bacillus	Bacillus anthracis	243	238	5	0.98	animal and human pathogen
1396	Firmicutes	Bacilli	Bacillales	Bacillaceae	Bacillus	Bacillus cereus	1082	273	809	0.25	human pathogen
235	Proteobacteria	Alphaproteobacteria	Rhizobiales	Brucellaceae	Brucella	Brucella abortus	245	244	1	1	animal and human pathogen, genito-urinary tract
36855	Proteobacteria	Alphaproteobacteria	Rhizobiales	Brucellaceae	Brucella	Brucella canis	29	29	0	1	animal pathogen, genito-urinary tract
29459	Proteobacteria	Alphaproteobacteria	Rhizobiales	Brucellaceae	Brucella	Brucella melitensis	342	342	0	1	animal and human pathogen, genito-urinary tract
29460	Proteobacteria	Alphaproteobacteria	Rhizobiales	Brucellaceae	Brucella	Brucella neotomae	6	6	0	1	animal pathogen, genito-urinary tract
236	Proteobacteria	Alphaproteobacteria	Rhizobiales	Brucellaceae	Brucella	Brucella ovis	17	17	0	1	animal and human pathogen, genito-urinary tract
29461	Proteobacteria	Alphaproteobacteria	Rhizobiales	Brucellaceae	Brucella	Brucella suis	60	54	6	0.9	animal and human pathogen, genito-urinary tract
152480	Proteobacteria	Betaproteobacteria	Burkholderiales	Burkholderiaceae	Burkholderia	Burkholderia ambifaria	71	71	0	1	facultative pathogen in patients with cystic fibrosis
95486	Proteobacteria	Betaproteobacteria	Burkholderiales	Burkholderiaceae	Burkholderia	Burkholderia cenocepacia	322	313	9	0.97	facultative pathogen in patients with cystic fibrosis
292	Proteobacteria	Betaproteobacteria	Burkholderiales	Burkholderiaceae	Burkholderia	Burkholderia cepacia	177	176	1	0.99	facultative pathogen in patients with cystic fibrosis
28095	Proteobacteria	Betaproteobacteria	Burkholderiales	Burkholderiaceae	Burkholderia	Burkholderia gladioli	238	237	1	1	facultative pathogen in patients with cystic fibrosis
488446	Proteobacteria	Betaproteobacteria	Burkholderiales	Burkholderiaceae	Burkholderia	Burkholderia latens	6	6	0	1	facultative pathogen in patients with cystic fibrosis
13373	Proteobacteria	Betaproteobacteria	Burkholderiales	Burkholderiaceae	Burkholderia	Burkholderia mallei	83	83	0	1	animal and human pathogen
87883	Proteobacteria	Betaproteobacteria	Burkholderiales	Burkholderiaceae	Burkholderia	Burkholderia multivorans	220	219	1	1	opportunistic in humans
342113	Proteobacteria	Betaproteobacteria	Burkholderiales	Burkholderiaceae	Burkholderia	Burkholderia oklahomensis	9	9	0	1	opportunistic pathogen
28450	Proteobacteria	Betaproteobacteria	Burkholderiales	Burkholderiaceae	Burkholderia	Burkholderia pseudomallei	1612	1590	22	0.99	human pathogen
1207504	Proteobacteria	Betaproteobacteria	Burkholderiales	Burkholderiaceae	Burkholderia	Burkholderia pseudomultivorans	11	11	0	1	opportunistic in humans
1904757	Proteobacteria	Betaproteobacteria	Burkholderiales	Burkholderiaceae	Burkholderia	Burkholderia puraquae	2	2	0	1	opportunistic in humans
95485	Proteobacteria	Betaproteobacteria	Burkholderiales	Burkholderiaceae	Burkholderia	Burkholderia stabilis	9	9	0	1	opportunistic in humans
546	Proteobacteria	Gammaproteobacteria	Enterobacterales	Enterobacteriaceae	Citrobacter	Citrobacter freundii	300	246	54	0.82	fish and opportunistic pathogen
1491	Firmicutes	Clostridia	Clostridiales	Clostridiaceae	Clostridium	Clostridium botulinum	215	57	158	0.27	human pathogen
84025	Firmicutes	Clostridia	Clostridiales	Clostridiaceae	Clostridium	Clostridium haemolyticum	3	2	1	0.67	animal pathogen, oral route, liver necrosis, hemolysis
1542	Firmicutes	Clostridia	Clostridiales	Clostridiaceae	Clostridium	Clostridium novyi	10	4	6	0.4	animal and human pathogen, gas gangrene, gut
1502	Firmicutes	Clostridia	Clostridiales	Clostridiaceae	Clostridium	Clostridium perfringens	195	162	33	0.83	animal and human pathogen
1504	Firmicutes	Clostridia	Clostridiales	Clostridiaceae	Clostridium	Clostridium septicum	4	4	0	1	animal and human pathogen, gut proliferation?
1513	Firmicutes	Clostridia	Clostridiales	Clostridiaceae	Clostridium	Clostridium tetani	42	42	0	1	animal and human pathogen
472569	Actinobacteria	Actinobacteria	Micrococcales	Dermabacteraceae	Devriesea	Devriesea agamarum	1	1	0	1
636	Proteobacteria	Gammaproteobacteria	Enterobacterales	Hafniaceae	Edwardsiella	Edwardsiella tarda	23	1	22	0.04	animal and human pathogen
550	Proteobacteria	Gammaproteobacteria	Enterobacterales	Enterobacteriaceae	Enterobacter	Enterobacter cloacae	191	161	30	0.84	opportunistic pathogen
33945	Firmicutes	Bacilli	Lactobacillales	Enterococcaceae	Enterococcus	Enterococcus avium	31	3	28	0.1	opportunistic pathogen
1351	Firmicutes	Bacilli	Lactobacillales	Enterococcaceae	Enterococcus	Enterococcus faecalis	1554	988	566	0.64	opportunistic pathogen
1352	Firmicutes	Bacilli	Lactobacillales	Enterococcaceae	Enterococcus	Enterococcus faecium	1918	205	1713	0.11	facultative pathogen
562	Proteobacteria	Gammaproteobacteria	Enterobacterales	Enterobacteriaceae	Escherichia	Escherichia coli	20632	361	20271	0.02
447	Proteobacteria	Gammaproteobacteria	Legionellales	Legionellaceae	Fluoribacter	Fluoribacter bozemanae	5	5	0	1	facultative pathogen
571	Proteobacteria	Gammaproteobacteria	Enterobacterales	Enterobacteriaceae	Klebsiella	Klebsiella oxytoca	141	140	1	0.99	animal and human pathogen, emerging
573	Proteobacteria	Gammaproteobacteria	Enterobacterales	Enterobacteriaceae	Klebsiella	Klebsiella pneumoniae	9300	9173	127	0.99	human pathogen, lung
1275	Actinobacteria	Actinobacteria	Micrococcales	Micrococcaceae	Kocuria	Kocuria rosea	12	12	0	1
446	Proteobacteria	Gammaproteobacteria	Legionellales	Legionellaceae	Legionella	Legionella pneumophila	826	823	3	1	animal and human pathogen,lung
1638	Firmicutes	Bacilli	Bacillales	Listeriaceae	Listeria	Listeria ivanovii	29	29	0	1	animal pathogen, gut, intracellular
1639	Firmicutes	Bacilli	Bacillales	Listeriaceae	Listeria	Listeria monocytogenes	3410	3401	9	1	animal and human pathogen
75985	Proteobacteria	Gammaproteobacteria	Pasteurellales	Pasteurellaceae	Mannheimia	Mannheimia haemolytica	188	187	1	0.99	animal pathogen, bronchopneumonia, mastitis, septicemia
2099	Tenericutes	Mollicutes	Mycoplasmatales	Mycoplasmataceae	Mycoplasma	Mycoplasma hyopneumoniae	23	21	2	0.91	animal pathogen, lung
37326	Actinobacteria	Actinobacteria	Corynebacteriales	Nocardiaceae	Nocardia	Nocardia brasiliensis	7	7	0	1	animal pathogen
1823	Actinobacteria	Actinobacteria	Corynebacteriales	Nocardiaceae	Nocardia	Nocardia otitidiscaviarum	4	4	0	1	human pathogen
455432	Actinobacteria	Actinobacteria	Corynebacteriales	Nocardiaceae	Nocardia	Nocardia terpenica	4	4	0	1	facultative pathogen
549	Proteobacteria	Gammaproteobacteria	Enterobacterales	Erwiniaceae	Pantoea	Pantoea agglomerans	63	62	1	0.98	opportunistic human pathogen,plant-associated
472694	Proteobacteria	Gammaproteobacteria	Enterobacterales	Erwiniaceae	Pantoea	Pantoea brenneri	18	18	0	1	opportunistic pathogen?
59814	Proteobacteria	Gammaproteobacteria	Enterobacterales	Erwiniaceae	Pantoea	Pantoea dispersa	18	18	0	1	opportunistic in humans
291112	Proteobacteria	Gammaproteobacteria	Enterobacterales	Morganellaceae	Photorhabdus	Photorhabdus asymbiotica	2	2	0	1	insect pathogen, opportunistic human pathogen
703	Proteobacteria	Gammaproteobacteria	Enterobacterales		Plesiomonas	Plesiomonas shigelloides	21	21	0	1	animal pathogen
126385	Proteobacteria	Gammaproteobacteria	Enterobacterales	Morganellaceae	Providencia	Providencia alcalifaciens	29	1	28	0.03	human pathogen
587	Proteobacteria	Gammaproteobacteria	Enterobacterales	Morganellaceae	Providencia	Providencia rettgeri	46	45	1	0.98	human pathogen, gut, intracellular
588	Proteobacteria	Gammaproteobacteria	Enterobacterales	Morganellaceae	Providencia	Providencia stuartii	37	35	2	0.95	opportunistic pathogen, urinary tract
316	Proteobacteria	Gammaproteobacteria	Pseudomonadales	Pseudomonadaceae	Pseudomonas	Pseudomonas stutzeri	98	2	96	0.02	opportunistic pathogen to humans
575	Proteobacteria	Gammaproteobacteria	Enterobacterales	Enterobacteriaceae	Raoultella	Raoultella planticola	39	39	0	1	facultative pathogen
28901	Proteobacteria	Gammaproteobacteria	Enterobacterales	Enterobacteriaceae	Salmonella	Salmonella enterica	11292	4551	6741	0.4	animal and human pathogen
47917	Proteobacteria	Gammaproteobacteria	Enterobacterales	Yersiniaceae	Serratia	Serratia fonticola	29	29	0	1	opportunistic to humans
614	Proteobacteria	Gammaproteobacteria	Enterobacterales	Yersiniaceae	Serratia	Serratia liquefaciens	18	18	0	1	animal and human pathogen
615	Proteobacteria	Gammaproteobacteria	Enterobacterales	Yersiniaceae	Serratia	Serratia marcescens	632	625	7	0.99	animal and human pathogen
458197	Proteobacteria	Gammaproteobacteria	Enterobacterales	Yersiniaceae	Serratia	Serratia nematodiphila	6	6	0	1	animal pathogen
28151	Proteobacteria	Gammaproteobacteria	Enterobacterales	Yersiniaceae	Serratia	Serratia proteamaculans	11	11	0	1	animal pathogen
61652	Proteobacteria	Gammaproteobacteria	Enterobacterales	Yersiniaceae	Serratia	Serratia rubidaea	7	7	0	1	opportunistic to humans
618	Proteobacteria	Gammaproteobacteria	Enterobacterales	Yersiniaceae	Serratia	Serratia odorifera	4	4	0	1	opportunistic to humans
82995	Proteobacteria	Gammaproteobacteria	Enterobacterales	Yersiniaceae	Serratia	Serratia grimesii	4	4	0	1	opportunistic to humans
621	Proteobacteria	Gammaproteobacteria	Enterobacterales	Enterobacteriaceae	Shigella	Shigella boydii	113	3	110	0.03	human pathogen
155085	Firmicutes	Bacilli	Bacillales	Staphylococcaceae	Staphylococcus	Staphylococcus lutrae	2	2	0	1	animal pathogen
283734	Firmicutes	Bacilli	Bacillales	Staphylococcaceae	Staphylococcus	Staphylococcus pseudintermedius	233	31	202	0.13	opportunistic pathogen
1295	Firmicutes	Bacilli	Bacillales	Staphylococcaceae	Staphylococcus	Staphylococcus schleiferi	22	1	21	0.05	animal pathogen
669	Proteobacteria	Gammaproteobacteria	Vibrionales	Vibrionaceae	Vibrio	Vibrio harveyi	44	43	1	0.98	fish pathogen
28172	Proteobacteria	Gammaproteobacteria	Vibrionales	Vibrionaceae	Vibrio	Vibrio metschnikovii	6	4	2	0.67	opportunistic pathogen
672	Proteobacteria	Gammaproteobacteria	Vibrionales	Vibrionaceae	Vibrio	Vibrio vulnificus	178	2	176	0.01	opportunistic pathogen
630	Proteobacteria	Gammaproteobacteria	Enterobacterales	Yersiniaceae	Yersinia	Yersinia enterocolitica	189	189	0	1	animal and human pathogen
632	Proteobacteria	Gammaproteobacteria	Enterobacterales	Yersiniaceae	Yersinia	Yersinia pestis	472	425	47	0.9	animal and human pathogen
633	Proteobacteria	Gammaproteobacteria	Enterobacterales	Yersiniaceae	Yersinia	Yersinia pseudotuberculosis	76	76	0	1	animal and human pathogen

## Sheet: e) >10 genomes, >50% IolCatGC
species taxid ID	phylum	class	order	family	genus	species	total no. of genomes	IolCatGC present	IolCatGC absent	ratio present	host
633	Proteobacteria	Gammaproteobacteria	Enterobacterales	Yersiniaceae	Yersinia	Yersinia pseudotuberculosis	76	76	0	1	animal and human pathogen
632	Proteobacteria	Gammaproteobacteria	Enterobacterales	Yersiniaceae	Yersinia	Yersinia pestis	472	425	47	0.9	animal and human pathogen
630	Proteobacteria	Gammaproteobacteria	Enterobacterales	Yersiniaceae	Yersinia	Yersinia enterocolitica	189	189	0	1	animal and human pathogen
669	Proteobacteria	Gammaproteobacteria	Vibrionales	Vibrionaceae	Vibrio	Vibrio harveyi	44	43	1	0.98	fish pathogen
28151	Proteobacteria	Gammaproteobacteria	Enterobacterales	Yersiniaceae	Serratia	Serratia proteamaculans	11	11	0	1	animal pathogen
615	Proteobacteria	Gammaproteobacteria	Enterobacterales	Yersiniaceae	Serratia	Serratia marcescens	632	625	7	0.99	animal and human pathogen
614	Proteobacteria	Gammaproteobacteria	Enterobacterales	Yersiniaceae	Serratia	Serratia liquefaciens	18	18	0	1	animal and human pathogen
47917	Proteobacteria	Gammaproteobacteria	Enterobacterales	Yersiniaceae	Serratia	Serratia fonticola	29	29	0	1	opportunistic to humans, rare
575	Proteobacteria	Gammaproteobacteria	Enterobacterales	Enterobacteriaceae	Raoultella	Raoultella planticola	39	39	0	1	opportunistic pathogen, rare
588	Proteobacteria	Gammaproteobacteria	Enterobacterales	Morganellaceae	Providencia	Providencia stuartii	37	35	2	0.95	opportunistic pathogen
587	Proteobacteria	Gammaproteobacteria	Enterobacterales	Morganellaceae	Providencia	Providencia rettgeri	46	45	1	0.98	human pathogen
703	Proteobacteria	Gammaproteobacteria	Enterobacterales		Plesiomonas	Plesiomonas shigelloides	21	21	0	1	animal pathogen
59814	Proteobacteria	Gammaproteobacteria	Enterobacterales	Erwiniaceae	Pantoea	Pantoea dispersa	18	18	0	1	opportunistic in humans, rare, emerging
549	Proteobacteria	Gammaproteobacteria	Enterobacterales	Erwiniaceae	Pantoea	Pantoea agglomerans	63	62	1	0.98	opportunistic human pathogen
2099	Tenericutes	Mollicutes	Mycoplasmatales	Mycoplasmataceae	Mycoplasma	Mycoplasma hyopneumoniae	23	21	2	0.91	animal pathogen
75985	Proteobacteria	Gammaproteobacteria	Pasteurellales	Pasteurellaceae	Mannheimia	Mannheimia haemolytica	188	187	1	0.99	animal pathogen
1639	Firmicutes	Bacilli	Bacillales	Listeriaceae	Listeria	Listeria monocytogenes	3410	3401	9	1	animal and human pathogen
1638	Firmicutes	Bacilli	Bacillales	Listeriaceae	Listeria	Listeria ivanovii	29	29	0	1	animal pathogen
446	Proteobacteria	Gammaproteobacteria	Legionellales	Legionellaceae	Legionella	Legionella pneumophila	826	823	3	1	animal and human pathogen
573	Proteobacteria	Gammaproteobacteria	Enterobacterales	Enterobacteriaceae	Klebsiella	Klebsiella pneumoniae	9300	9173	127	0.99	opportunistic pathogen
571	Proteobacteria	Gammaproteobacteria	Enterobacterales	Enterobacteriaceae	Klebsiella	Klebsiella oxytoca	141	140	1	0.99	animal and human pathogen, emerging
1351	Firmicutes	Bacilli	Lactobacillales	Enterococcaceae	Enterococcus	Enterococcus faecalis	1554	988	566	0.64	human pathogen
550	Proteobacteria	Gammaproteobacteria	Enterobacterales	Enterobacteriaceae	Enterobacter	Enterobacter cloacae	191	161	30	0.84	opportunistic pathogen
1513	Firmicutes	Clostridia	Clostridiales	Clostridiaceae	Clostridium	Clostridium tetani	42	42	0	1	animal and human pathogen
1502	Firmicutes	Clostridia	Clostridiales	Clostridiaceae	Clostridium	Clostridium perfringens	195	162	33	0.83	animal and human pathogen
546	Proteobacteria	Gammaproteobacteria	Enterobacterales	Enterobacteriaceae	Citrobacter	Citrobacter freundii	300	246	54	0.82	fish and opportunistic pathogen
1207504	Proteobacteria	Betaproteobacteria	Burkholderiales	Burkholderiaceae	Burkholderia	Burkholderia pseudomultivorans	11	11	0	1	opportunistic in humans
28450	Proteobacteria	Betaproteobacteria	Burkholderiales	Burkholderiaceae	Burkholderia	Burkholderia pseudomallei	1612	1590	22	0.99	human pathogen, emerging
87883	Proteobacteria	Betaproteobacteria	Burkholderiales	Burkholderiaceae	Burkholderia	Burkholderia multivorans	220	219	1	1	opportunistic pathogen in patients with cystic fibrosis
13373	Proteobacteria	Betaproteobacteria	Burkholderiales	Burkholderiaceae	Burkholderia	Burkholderia mallei	83	83	0	1	animal and human pathogen
28095	Proteobacteria	Betaproteobacteria	Burkholderiales	Burkholderiaceae	Burkholderia	Burkholderia gladioli	238	237	1	1	opportunistic pathogen in patients with cystic fibrosis
292	Proteobacteria	Betaproteobacteria	Burkholderiales	Burkholderiaceae	Burkholderia	Burkholderia cepacia	177	176	1	0.99	opportunistic pathogen in patients with cystic fibrosis
95486	Proteobacteria	Betaproteobacteria	Burkholderiales	Burkholderiaceae	Burkholderia	Burkholderia cenocepacia	322	313	9	0.97	opportunistic pathogen in patients with cystic fibrosis
152480	Proteobacteria	Betaproteobacteria	Burkholderiales	Burkholderiaceae	Burkholderia	Burkholderia ambifaria	71	71	0	1	opportunistic pathogen in patients with cystic fibrosis
29461	Proteobacteria	Alphaproteobacteria	Rhizobiales	Brucellaceae	Brucella	Brucella suis	60	54	6	0.9	animal and human pathogen
236	Proteobacteria	Alphaproteobacteria	Rhizobiales	Brucellaceae	Brucella	Brucella ovis	17	17	0	1	animal and human pathogen
29459	Proteobacteria	Alphaproteobacteria	Rhizobiales	Brucellaceae	Brucella	Brucella melitensis	342	342	0	1	animal and human pathogen
36855	Proteobacteria	Alphaproteobacteria	Rhizobiales	Brucellaceae	Brucella	Brucella canis	29	29	0	1	animal pathogen
235	Proteobacteria	Alphaproteobacteria	Rhizobiales	Brucellaceae	Brucella	Brucella abortus	245	244	1	1	animal and human pathogen
1392	Firmicutes	Bacilli	Bacillales	Bacillaceae	Bacillus	Bacillus anthracis	243	238	5	0.98	animal and human pathogen
714	Proteobacteria	Gammaproteobacteria	Pasteurellales	Pasteurellaceae	Aggregatibacter	Aggregatibacter actinomycetemcomitans	77	57	20	0.74	human pathogen, periodontal

## Sheet: f) human animal insect pathog.
species taxid ID	phylum	class	order	family	genus	species	total no. of genomes	IolCatGC present	IolCatGC absent	ratio present	host	vertebrates excl. humans	human	insect
714	Proteobacteria	Gammaproteobacteria	Pasteurellales	Pasteurellaceae	Aggregatibacter	Aggregatibacter actinomycetemcomitans	77	57	20	0.74	human pathogen, periodontal
1392	Firmicutes	Bacilli	Bacillales	Bacillaceae	Bacillus	Bacillus anthracis	243	238	5	0.98	animal and human pathogen
1396	Firmicutes	Bacilli	Bacillales	Bacillaceae	Bacillus	Bacillus cereus	1082	273	809	0.25	animal and human pathogen
1428	Firmicutes	Bacilli	Bacillales	Bacillaceae	Bacillus	Bacillus thuringiensis	606	87	519	0.14	insect
235	Proteobacteria	Alphaproteobacteria	Rhizobiales	Brucellaceae	Brucella	Brucella abortus	245	244	1	1	animal and human pathogen
36855	Proteobacteria	Alphaproteobacteria	Rhizobiales	Brucellaceae	Brucella	Brucella canis	29	29	0	1	animal pathogen
29459	Proteobacteria	Alphaproteobacteria	Rhizobiales	Brucellaceae	Brucella	Brucella melitensis	342	342	0	1	animal and human pathogen
236	Proteobacteria	Alphaproteobacteria	Rhizobiales	Brucellaceae	Brucella	Brucella ovis	17	17	0	1	animal and human pathogen
29461	Proteobacteria	Alphaproteobacteria	Rhizobiales	Brucellaceae	Brucella	Brucella suis	60	54	6	0.9	animal and human pathogen
152480	Proteobacteria	Betaproteobacteria	Burkholderiales	Burkholderiaceae	Burkholderia	Burkholderia ambifaria	71	71	0	1	opportunistic pathogen in patients with cystic fibrosis
95486	Proteobacteria	Betaproteobacteria	Burkholderiales	Burkholderiaceae	Burkholderia	Burkholderia cenocepacia	322	313	9	0.97	opportunistic pathogen in patients with cystic fibrosis
292	Proteobacteria	Betaproteobacteria	Burkholderiales	Burkholderiaceae	Burkholderia	Burkholderia cepacia	177	176	1	0.99	opportunistic pathogen in patients with cystic fibrosis
28095	Proteobacteria	Betaproteobacteria	Burkholderiales	Burkholderiaceae	Burkholderia	Burkholderia gladioli	238	237	1	1	opportunistic pathogen in patients with cystic fibrosis
13373	Proteobacteria	Betaproteobacteria	Burkholderiales	Burkholderiaceae	Burkholderia	Burkholderia mallei	83	83	0	1	animal and human pathogen
87883	Proteobacteria	Betaproteobacteria	Burkholderiales	Burkholderiaceae	Burkholderia	Burkholderia multivorans	220	219	1	1	opportunistic pathogen in patients with cystic fibrosis
28450	Proteobacteria	Betaproteobacteria	Burkholderiales	Burkholderiaceae	Burkholderia	Burkholderia pseudomallei	1612	1590	22	0.99	human pathogen, emerging
1207504	Proteobacteria	Betaproteobacteria	Burkholderiales	Burkholderiaceae	Burkholderia	Burkholderia pseudomultivorans	11	11	0	1	opportunistic in humans
546	Proteobacteria	Gammaproteobacteria	Enterobacterales	Enterobacteriaceae	Citrobacter	Citrobacter freundii	300	246	54	0.82	fish and opportunistic pathogen
1502	Firmicutes	Clostridia	Clostridiales	Clostridiaceae	Clostridium	Clostridium perfringens	195	162	33	0.83	animal and human pathogen
1513	Firmicutes	Clostridia	Clostridiales	Clostridiaceae	Clostridium	Clostridium tetani	42	42	0	1	animal and human pathogen
204038	Proteobacteria	Gammaproteobacteria	Enterobacterales	Pectobacteriaceae	Dickeya	Dickeya dadantii	13	13	0	1	insect
550	Proteobacteria	Gammaproteobacteria	Enterobacterales	Enterobacteriaceae	Enterobacter	Enterobacter cloacae	191	161	30	0.84	opportunistic pathogen
1351	Firmicutes	Bacilli	Lactobacillales	Enterococcaceae	Enterococcus	Enterococcus faecalis	1554	988	566	0.64	human pathogen
571	Proteobacteria	Gammaproteobacteria	Enterobacterales	Enterobacteriaceae	Klebsiella	Klebsiella oxytoca	141	140	1	0.99	animal and human pathogen, emerging
573	Proteobacteria	Gammaproteobacteria	Enterobacterales	Enterobacteriaceae	Klebsiella	Klebsiella pneumoniae	9300	9173	127	0.99	opportunistic pathogen
446	Proteobacteria	Gammaproteobacteria	Legionellales	Legionellaceae	Legionella	Legionella pneumophila	826	823	3	1	animal and human pathogen
1638	Firmicutes	Bacilli	Bacillales	Listeriaceae	Listeria	Listeria ivanovii	29	29	0	1	animal pathogen
1639	Firmicutes	Bacilli	Bacillales	Listeriaceae	Listeria	Listeria monocytogenes	3410	3401	9	1	animal and human pathogen
75985	Proteobacteria	Gammaproteobacteria	Pasteurellales	Pasteurellaceae	Mannheimia	Mannheimia haemolytica	188	187	1	0.99	animal pathogen
2099	Tenericutes	Mollicutes	Mycoplasmatales	Mycoplasmataceae	Mycoplasma	Mycoplasma hyopneumoniae	23	21	2	0.91	animal pathogen
1464	Firmicutes	Bacilli	Bacillales	Paenibacillaceae	Paenibacillus	Paenibacillus larvae	14	14	0	1	insect
549	Proteobacteria	Gammaproteobacteria	Enterobacterales	Erwiniaceae	Pantoea	Pantoea agglomerans	63	62	1	0.98	opportunistic human pathogen
59814	Proteobacteria	Gammaproteobacteria	Enterobacterales	Erwiniaceae	Pantoea	Pantoea dispersa	18	18	0	1	opportunistic in humans, rare, emerging
29488	Proteobacteria	Gammaproteobacteria	Enterobacterales	Morganellaceae	Photorhabdus	Photorhabdus luminescens	15	15	0	1	insect and human pathogen
574560	Proteobacteria	Gammaproteobacteria	Enterobacterales	Morganellaceae	Photorhabdus	Photorhabdus temperata	5	5	0	1	insect
703	Proteobacteria	Gammaproteobacteria	Enterobacterales		Plesiomonas	Plesiomonas shigelloides	21	21	0	1	animal pathogen
587	Proteobacteria	Gammaproteobacteria	Enterobacterales	Morganellaceae	Providencia	Providencia rettgeri	46	45	1	0.98	human pathogen
588	Proteobacteria	Gammaproteobacteria	Enterobacterales	Morganellaceae	Providencia	Providencia stuartii	37	35	2	0.95	opportunistic human pathogen
575	Proteobacteria	Gammaproteobacteria	Enterobacterales	Enterobacteriaceae	Raoultella	Raoultella planticola	39	39	0	1	opportunistic pathogen, rare
47917	Proteobacteria	Gammaproteobacteria	Enterobacterales	Yersiniaceae	Serratia	Serratia fonticola	29	29	0	1	opportunistic to humans, rare
614	Proteobacteria	Gammaproteobacteria	Enterobacterales	Yersiniaceae	Serratia	Serratia liquefaciens	18	18	0	1	animal and human pathogen
615	Proteobacteria	Gammaproteobacteria	Enterobacterales	Yersiniaceae	Serratia	Serratia marcescens	632	625	7	0.99	animal and human pathogen
458197	Proteobacteria	Gammaproteobacteria	Enterobacterales	Yersiniaceae	Serratia	Serratia nematodiphila	6	6	0	1	insect
28151	Proteobacteria	Gammaproteobacteria	Enterobacterales	Yersiniaceae	Serratia	Serratia proteamaculans	11	11	0	1	animal pathogen
33903	Actinobacteria	Actinobacteria	Streptomycetales	Streptomycetaceae	Streptomyces	Streptomyces avermitilis	8	8	0	1	insect
1912	Actinobacteria	Actinobacteria	Streptomycetales	Streptomycetaceae	Streptomyces	Streptomyces hygroscopicus	10	10	0	1	insect
669	Proteobacteria	Gammaproteobacteria	Vibrionales	Vibrionaceae	Vibrio	Vibrio harveyi	44	43	1	0.98	fish pathogen
40576	Proteobacteria	Gammaproteobacteria	Enterobacterales	Morganellaceae	Xenorhabdus	Xenorhabdus bovienii	11	8	3	0.73	insect
628	Proteobacteria	Gammaproteobacteria	Enterobacterales	Morganellaceae	Xenorhabdus	Xenorhabdus nematophila	8	6	2	0.75	insect
29483	Proteobacteria	Gammaproteobacteria	Enterobacterales	Yersiniaceae	Yersinia	Yersinia aldovae	11	8	3	0.73	insect
630	Proteobacteria	Gammaproteobacteria	Enterobacterales	Yersiniaceae	Yersinia	Yersinia enterocolitica	189	189	0	1	animal and human pathogen
29484	Proteobacteria	Gammaproteobacteria	Enterobacterales	Yersiniaceae	Yersinia	Yersinia frederiksenii	49	46	3	0.94	insect
631	Proteobacteria	Gammaproteobacteria	Enterobacterales	Yersiniaceae	Yersinia	Yersinia intermedia	30	30	0	1	insect
33060	Proteobacteria	Gammaproteobacteria	Enterobacterales	Yersiniaceae	Yersinia	Yersinia mollaretii	24	23	1	0.96	insect
632	Proteobacteria	Gammaproteobacteria	Enterobacterales	Yersiniaceae	Yersinia	Yersinia pestis	472	425	47	0.9	animal and human pathogen
633	Proteobacteria	Gammaproteobacteria	Enterobacterales	Yersiniaceae	Yersinia	Yersinia pseudotuberculosis	76	76	0	1	animal and human pathogen

## Sheet: g) insect pathogens
species taxid ID	phylum	class	order	family	genus	species	total no. of genomes	IolCatGC present	IolCatGC absent	ratio present
1396	Firmicutes	Bacilli	Bacillales	Bacillaceae	Bacillus	Bacillus cereus	1082	273	809	0.25
615	Proteobacteria	Gammaproteobacteria	Enterobacterales	Yersiniaceae	Serratia	Serratia marcescens	632	625	7	0.99
1428	Firmicutes	Bacilli	Bacillales	Bacillaceae	Bacillus	Bacillus thuringiensis	606	87	519	0.14
632	Proteobacteria	Gammaproteobacteria	Enterobacterales	Yersiniaceae	Yersinia	Yersinia pestis	472	425	47	0.9
630	Proteobacteria	Gammaproteobacteria	Enterobacterales	Yersiniaceae	Yersinia	Yersinia enterocolitica	189	189	0	1
29484	Proteobacteria	Gammaproteobacteria	Enterobacterales	Yersiniaceae	Yersinia	Yersinia frederiksenii	49	46	3	0.94
631	Proteobacteria	Gammaproteobacteria	Enterobacterales	Yersiniaceae	Yersinia	Yersinia intermedia	30	30	0	1
33060	Proteobacteria	Gammaproteobacteria	Enterobacterales	Yersiniaceae	Yersinia	Yersinia mollaretii	24	23	1	0.96
29488	Proteobacteria	Gammaproteobacteria	Enterobacterales	Morganellaceae	Photorhabdus	Photorhabdus luminescens	15	15	0	1
1464	Firmicutes	Bacilli	Bacillales	Paenibacillaceae	Paenibacillus	Paenibacillus larvae	14	14	0	1	only insects
204038	Proteobacteria	Gammaproteobacteria	Enterobacterales	Pectobacteriaceae	Dickeya	Dickeya dadantii	13	13	0	1
40576	Proteobacteria	Gammaproteobacteria	Enterobacterales	Morganellaceae	Xenorhabdus	Xenorhabdus bovienii	11	8	3	0.73
29483	Proteobacteria	Gammaproteobacteria	Enterobacterales	Yersiniaceae	Yersinia	Yersinia aldovae	11	8	3	0.73
1912	Actinobacteria	Actinobacteria	Streptomycetales	Streptomycetaceae	Streptomyces	Streptomyces hygroscopicus	10	10	0	1
33903	Actinobacteria	Actinobacteria	Streptomycetales	Streptomycetaceae	Streptomyces	Streptomyces avermitilis	8	8	0	1
628	Proteobacteria	Gammaproteobacteria	Enterobacterales	Morganellaceae	Xenorhabdus	Xenorhabdus nematophila	8	6	2	0.75
458197	Proteobacteria	Gammaproteobacteria	Enterobacterales	Yersiniaceae	Serratia	Serratia nematodiphila	6	6	0	1
574560	Proteobacteria	Gammaproteobacteria	Enterobacterales	Morganellaceae	Photorhabdus	Photorhabdus temperata	5	5	0	1
1560201	Proteobacteria	Gammaproteobacteria	Enterobacterales	Erwiniaceae	Erwinia	Erwinia iniecta	2	2	0	1	insect-associated
291112	Proteobacteria	Gammaproteobacteria	Enterobacterales	Morganellaceae	Photorhabdus	Photorhabdus asymbiotica	2	2	0	1	insect pathogen, opportunistic human pathogen
68334	Proteobacteria	Gammaproteobacteria	Enterobacterales	Erwiniaceae	Erwinia	Erwinia aphidicola	1	1	0	1
371042	Proteobacteria	Gammaproteobacteria	Enterobacterales	Erwiniaceae	Erwinia	Erwinia typographi	1	1	0	1	insect-associated
516075	Proteobacteria	Gammaproteobacteria	Enterobacterales	Morganellaceae	Providencia	Providencia sneebia	1	1	0	1
53341	Proteobacteria	Gammaproteobacteria	Enterobacterales	Morganellaceae	Xenorhabdus	Xenorhabdus japonica	1	1	0	1
						species lacking IolCatGC
						Bacillus papillae
						Bacillus sphaericus
						Brevibacillus laterosporus
						Chromobacterium subtsugae
						Clostridium bifermentas
						Erwinia carotovora
						Lysinibacillus sphaericus
						Melissococcus pluton
						Paenibacillus popilliae
						Paenibacillus lentimorbus
						Pseudomonas aeruginosa
						Pseudomonas entomophila
						Saccharopolyspora pogona
						Saccharopolyspora spinosa
						Serratia entomophila
						Vibrio cholerae
						Xenorhabdus beddingii
						Xenorhabdus poinarii
						Yersinia entomophaga
						Yersinia ruckeri
