# Supplementary material for: Metabolism in the Niche: a Large-Scale Genome-Based Survey Reveals Inositol Utilization To Be Widespread among Soil, Commensal, and Pathogenic Bacteria
Source: Microbiol Spectr. 2022 Aug 4;10(4):e02013-22. doi: 10.1128/spectrum.02013-22 (PMC9430895; doi:10.1128/spectrum.02013-22)
Supplement: Supplemental file 8 — Table S8. Download spectrum.02013-22-s0008.xlsx, XLSX file, 0.3 MB [file spectrum.02013-22-s0008.xlsx]

## Sheet: all comm., non redund. genera
all commensal species	non-redundant genera
Absicoccus porci	Absicoccus
Absiella dolichum	Absiella
Absiella innocuum	Acetitomaculum
Acetitomaculum ruminis	Acetivibrio
Acetivibrio ethanolgignens	Acetomicrobium
Acetomicrobium hydrogeniformans	Achromobacter
Achromobacter xylosoxidans	Acidaminococcus
Acidaminococcus fermentans	Acinetobacter
Acidaminococcus intestini	Actinobacillus
Acidaminococcus massiliensis	Actinobacteria
Acidaminococcus sp.	Actinobaculum
Acidaminococcus timonensis	Actinomyces
Acinetobacter albensis	Adlercreutzia
Acinetobacter baumannii	Aeriscardovia
Acinetobacter johnsonii	Aerococcus
Acinetobacter junii	Aeromicrobium
Acinetobacter lwoffii	Aeromonadales
Acinetobacter nosocomialis	Aeromonas
Acinetobacter pittii	Agathobacter
Acinetobacter radioresistens	Agathobaculum
Acinetobacter sp	Aggregatibacter
Acinetobacter sp.	Akkermansia
Acinetobacter towneri	Aliarcobacter
Acinetobacter ursingii	Alistipes
Actinobacillus succinogenes	Allisonella
Actinobacteria bacterium	Alloprevotella
Actinobaculum massiliense	Alloscardovia
Actinomyces bouchesdurhonensis	Alysiella
Actinomyces cardiffensis	Anaerobiospirillum
Actinomyces denticolens	Anaerobutyricum
Actinomyces glycerinitolerans	Anaerococcus
Actinomyces graevenitzii	Anaerocolumna
Actinomyces nasicola	Anaerofustis
Actinomyces neuii	Anaeroglobus
Actinomyces oris	Anaerosalibacter
Actinomyces polynesiensis	Anaerosporobacter
Actinomyces ruminicola	Anaerostipes
Actinomyces sp.	Anaerotignum
Actinomyces succiniciruminis	Anaerotruncus
Actinomyces turicensis	Anaerovibrio
Actinomyces urogenitalis	Aneurinibacillus
Adlercreutzia equolifaciens	Angelakisella
Aeriscardovia aeriphila	Arabia
Aerococcus suis	Arcanobacterium
Aerococcus urinaeequi	Arcobacter
Aeromicrobium massiliense	Arthrobacter
Aeromonadales bacterium	Atopobium
Aeromonas caviae	Bacillus
Aeromonas hydrophila	Bacteroidales
Aeromonas media	Bacteroides
Aeromonas schubertii	Baileyella
Aeromonas veronii	Bariatricus
Agathobacter rectalis	Barnesiella
Agathobaculum butyriciproducens	Basfia
Agathobaculum desmolans	Beduini
Aggregatibacter segnis	Berryella
Akkermansia muciniphila	Bifidobacterium
Aliarcobacter cryaerophilus	Bilifractor
Alistipes dispar	Bilophila
Alistipes finegoldii	Blastocystis
Alistipes ihumii	Blautia
Alistipes indistinctus	Bordetella
Alistipes obesi	Brachybacterium
Alistipes onderdonkii	Brachyspira
Alistipes putredinis	Brevibacillus
Alistipes senegalensis	Brevibacterium
Alistipes shahii	Bullifex
Alistipes sp.	Burkholderiales
Alistipes timonensis	Butyricicoccus
Allisonella histaminiformans	Butyricimonas
Alloprevotella sp.	Butyrivibrio
Alloprevotella tannerae	Campylobacter
Alloscardovia omnicolens	Candidatus
Alysiella crassa	Cardiobacterium
Alysiella filiformis	Carnobacterium
Anaerobiospirillum succiniciproducens	Catabacter
Anaerobutyricum soehngenii	Catenibacterium
Anaerococcus hydrogenalis	Cedecea
Anaerococcus lactolyticus	Cellulomonas
Anaerococcus nagyae	Cellulosilyticum
Anaerococcus octavius	Cellulosimicrobium
Anaerococcus porci	Cellvibrio
Anaerococcus prevotii	Cetobacterium
Anaerococcus rubeinfantis	Chlamydia
Anaerococcus senegalensis	Christensenella
Anaerococcus vaginalis	Chryseobacterium
Anaerocolumna aminovalerica	Citrobacter
Anaerofustis stercorihominis	Cloacibacillus
Anaeroglobus geminatus	Clostridiaceae
Anaerosalibacter bizertensis	Clostridiales
Anaerosalibacter massiliensis	Clostridioides
Anaerosporobacter mobilis	Clostridium
Anaerostipes caccae	Colibacter
Anaerostipes hadrus	Collinsella
Anaerostipes sp.	Comamonas
Anaerostipes sp. 992a	Coprobacillus
Anaerotignum lactatifermentans	Coprobacter
Anaerotruncus colihominis	Coprococcus
Anaerotruncus rubiinfantis	Coriobacteriaceae
Anaerovibrio lipolyticus	Corynebacterium
Anaerovibrio slackiae	Criibacterium
Anaerovibrio sp.	Cronobacter
Aneurinibacillus aneurinilyticus	Culturomica
Angelakisella massiliensis	Cupriavidus
Angelakisella sp.	Curvibacter
Arabia massiliensis	Cutibacterium
Arcanobacterium urinimassiliense	Dakarella
Arcobacter butzleri	Denitrobacterium
Arcobacter trophiarum	Dermabacter
Arthrobacter sp.	Desemzia
Atopobium minutum	Desulfitobacterium
Atopobium parvulum	Desulfotomaculum
Atopobium rimae	Desulfovibrio
Atopobium vaginae	Dialister
Bacillus alcalophilus	Dielma
Bacillus altitudinis	Dietzia
Bacillus andreraoultii	Dorea
Bacillus anthracis	Duodenibacillus
Bacillus cereus	Dysgonomonas
Bacillus coagulans	Edwardsiella
Bacillus jeddahensis	Eggerthella
Bacillus licheniformis	Eikenella
Bacillus massilioanorexius	Eisenbergiella
Bacillus massilionigeriensis	Elusimicrobium
Bacillus massiliosenegalensis	Emergencia
Bacillus nealsonii	Enorma
Bacillus oryzicola	Enterobacter
Bacillus paralicheniformis	Enterocloster
Bacillus pseudomycoides	Enterococcus
Bacillus rubiinfantis	Enteroscipio
Bacillus simplex	Erysipelatoclostridium
Bacillus smithii	Erysipelothrix
Bacillus sonorensis	Erysipelotrichaceae
Bacillus sp.	Escherichia
Bacillus subtilis	Eubacterium
Bacillus testis	Exiguobacterium
Bacillus thermoamylovorans	Extibacter
Bacillus thuringiensis	Ezakiella
Bacillus timonensis	Facklamia
Bacillus toyonensis	Faecalibacterium
Bacillus tuaregi	Faecalicatena
Bacillus wiedmannii	Faecalicoccus
Bacteroidales bacterium	Faecalimonas
Bacteroides acidifaciens	Faecalitalea
Bacteroides barnesiae	Fenollaria
Bacteroides bouchesdurhonensis	Fibrobacter
Bacteroides caccae	Finegoldia
Bacteroides caecimuris	Firmicutes
Bacteroides cellulosilyticus	Flaviflexus
Bacteroides clarus	Flavonifractor
Bacteroides coagulans	Floccifex
Bacteroides congonensis	Fournierella
Bacteroides coprocola	Franconibacter
Bacteroides coprophilus	Fusicatenibacter
Bacteroides coprosuis	Fusobacterium
Bacteroides cutis	Gardnerella
Bacteroides dorei	Gastranaerophilus
Bacteroides eggerthii	Gemella
Bacteroides faecis	Gemmiger
Bacteroides finegoldii	Glutamicibacter
Bacteroides fluxus	Gordonibacter
Bacteroides fragilis	Gorillibacterium
Bacteroides gallinarum	Gracilibacillus
Bacteroides graminisolvens	Grimontia
Bacteroides heparinolyticus	Haemophilus
Bacteroides ilei	Hafnia
Bacteroides intestinalis	Hallerella
Bacteroides massiliensis	Haloferax
Bacteroides mediterraneensis	Halorubrum
Bacteroides ndongoniae	Harryflintia
Bacteroides neonati	Helicobacter
Bacteroides nordii	Herbaspirillum
Bacteroides oleiciplenus	Holdemanella
Bacteroides ovatus	Holdemania
Bacteroides pectinophilus	Hornefia
Bacteroides plebeius	Hugonella
Bacteroides pyogenes	Hungatella
Bacteroides salanitronis	Ileibacterium
Bacteroides salyersiae	Inconstantimicrobium
Bacteroides sartorii	Intestinibacter
Bacteroides sp.	Intestinimonas
Bacteroides stercorirosoris	Jeotgalicoccus
Bacteroides stercoris	Jonquetella
Bacteroides thetaiotaomicron	Kallipyga
Bacteroides timonensis	Kandleria
Bacteroides togonis	Kineothrix
Bacteroides uniformis	Klebsiella
Bacteroides vulgatus	Kluyvera
Bacteroides xylanisolvens	Kocuria
Baileyella intestinalis	Kurthia
Bariatricus massiliensis	Lachnoanaerobaculum
Barnesiella intestinihominis	Lachnobacterium
Basfia succiniciproducens	Lachnoclostridium
Beduini massiliensis	Lachnospira
Berryella intestinalis	Lachnospiraceae
Bifidobacterium adolescentis	Lachnotalea
Bifidobacterium angulatum	Lacrimispora
Bifidobacterium animalis	Lactobacillus
Bifidobacterium apri	Lactococcus
Bifidobacterium bifidum	Lactonifactor
Bifidobacterium boum	Lagierella
Bifidobacterium breve	Lampropedia
Bifidobacterium catenulatum	Laribacter
Bifidobacterium choerinum	Lawsonella
Bifidobacterium dentium	Lawsonia
Bifidobacterium faecale	Lawsonibacter
Bifidobacterium gallicum	Leclercia
Bifidobacterium longum	Leminorella
Bifidobacterium merycicum	Leptotrichia
Bifidobacterium porcinum	Leuconostoc
Bifidobacterium pseudocatenulatum	Levyella
Bifidobacterium pseudolongum	Libanicoccus
Bifidobacterium pseudolongum subsp. globosum	Ligilactobacillus
Bifidobacterium psychraerophilum	Limosilactobacillus
Bifidobacterium pullorum	Listeria
Bifidobacterium ruminantium	Longibaculum
Bifidobacterium scardovii	Longicatena
Bifidobacterium sp.	Lysinibacillus
Bifidobacterium stercoris	Marvinbryantia
Bifidobacterium thermacidophilum	Massilibacterium
Bifidobacterium thermophilum	Massilioclostridium
Bifidobacterium tsurumiense	Massiliomicrobiota
Bilifractor porci	Mediterranea
Bilophila sp.	Megamonas
Bilophila wadsworthia	Megasphaera
Blastocystis hominis	Merdimonas
Blautia faecis	Mesorhizobium
Blautia hansenii	Mesosutterella
Blautia hydrogenotrophica	Metakosakonia
Blautia luti	Methanobacterium
Blautia marasmi	Methanobrevibacter
Blautia massiliensis	Methanogenic
Blautia obeum	Methanomassiliicoccus
Blautia producta	Methanomethylophilus
Blautia schinkii	Methanomicrobium
Blautia sp.	Methanosarcina
Blautia stercoris	Methanosphaera
Blautia wexlerae	Microbacterium
Bordetella trematum	Micrococcineae
Brachybacterium massiliense	Micrococcus
Brachybacterium muris	Microvirga
Brachyspira pilosicoli	Mitsuokella
Brevibacillus massiliensis	Mobilibacterium
Brevibacterium aurantiacum	Mobilicoccus
Brevibacterium epidermidis	Mobiluncus
Brevibacterium linens	Moellerella
Brevibacterium senegalense	''Mogibacterium
Brevibacterium yomogidense	Mogibacterium
Bullifex porci	Morganella
Burkholderiales bacterium	Mucispirillum
Butyricicoccus faecihominis	Murdochiella
Butyricicoccus porcorum	Murimonas
Butyricicoccus pullicaecorum	Mycobacterium
Butyricicoccus sp.	Mycoplasma
Butyricimonas paravirosa	Negativibacillus
Butyricimonas synergistica	Negativicoccus
Butyricimonas virosa	Neglecta
Butyrivibrio crossotus	Neisseria
Butyrivibrio fibrisolvens	Neofamilia
Butyrivibrio hungatei	Nesterenkonia
Butyrivibrio proteoclasticus	Nigerium
Butyrivibrio sp.	Nosocomiicoccus
Campylobacter coli	Noviherbaspirillum
Campylobacter concisus	Numidum
Campylobacter curvus	Oceanobacillus
Campylobacter fetus	Ochrobactrum
Campylobacter hominis	Odoribacter
Campylobacter hyointestinalis	Olegusella
Campylobacter jejuni	Oliverpabstia
Campylobacter lanienae	Olsenella
Campylobacter showae	Oribacterium
Campylobacter sp.	Oscillibacter
Campylobacter sp. Helicobacter sp.	Oxalobacter
Campylobacter upsaliensis	Oxobacter
Campylobacter ureolyticus	Paenibacillus
Candidatus Blastococcus massiliensis	Paeniclostridium
Candidatus Gastranaerophilus phascolarctosicola	Paenisporosarcina
Candidatus Methanomassiliicoccus intestinalis	Pantoea
Candidatus Methanomethylophilus alvus	Parabacteroides
Candidatus Stoquefichus massiliensis	Paraclostridium
Cardiobacterium valvarum	Parageobacillus
Carnobacterium inhibens	Paraprevotella
Carnobacterium mobile	Parascardovia
Carnobacterium sp.	Parasutterella
Catabacter hongkongensis	Parvimonas
Catenibacterium mitsuokai	Pediococcus
Cedecea davisae	Pelistega
Cedecea lapagei	Peptoclostridium
Cellulomonas massiliensis	Peptococcus
Cellulomonas sp.	Peptoniphilus
Cellulomonas timonensis	Peptostreptococcaceae
Cellulosilyticum ruminicola	Peptostreptococcus
Cellulosimicrobium sp.	Phascolarctobacterium
Cellvibrio sp.	Phocaeicola
Cetobacterium somerae	Phocea
Chlamydia suis	Phoenicibacter
Chlamydia trachomatis	Planococcus
Christensenella minuta	Plesiomonas
Christensenella timonensis	Pluralibacter
Chryseobacterium bovis	Porcincola
Chryseobacterium gambrini	Porphyromonadaceae
Chryseobacterium taklimakanense	Porphyromonas
Citrobacter braakii	Prauserella
Citrobacter farmeri	Prevotella
Citrobacter freundii	Prevotellaceae
Citrobacter koseri	Propionibacteriaceae
Citrobacter sedlakii	Propionibacterium
Citrobacter sp.	Proteiniclasticum
Citrobacter werkmanii	Proteus
Citrobacter youngae	Provencibacterium
Cloacibacillus evryensis	Providencia
Cloacibacillus porcorum	Pseudobutyrivibrio
Clostridiaceae bacterium	Pseudochrobactrum
Clostridiales bacterium	Pseudoflavonifractor
Clostridiales sp.	Pseudomonas
Clostridioides difficile	Pseudoramibacter
Clostridium aerotolerans	Pseudoscardovia
Clostridium aldenense	Psychrobacillus
Clostridium algidicarnis	Psychrobacter
Clostridium amazonitimonense	Pygmaiobacter
Clostridium aminophilum	Pyramidobacter
Clostridium amygdalinum	Ralstonia
Clostridium asparagiforme	Raoultella
Clostridium baratii	Rhodococcus
Clostridium bartlettii	Rhodopseudomonas
Clostridium beijerinckii	Rhodothermus
Clostridium bolteae	Rikenella
Clostridium botulinum	Risungbinella
Clostridium butyricum	Robinsoniella
Clostridium cadaveris	Romboutsia
Clostridium celatum	Roseburia
Clostridium celerecrescens	Rothia
Clostridium cellobioparum	Ruaniaceae
Clostridium chauvoei	Rubeoparvulum
Clostridium citroniae	Ruminiclostridium
Clostridium clostidiforme	Ruminobacter
Clostridium clostridioforme	Ruminococcaceae
Clostridium cochlearium	Ruminococcus
Clostridium dakarense	Rummeliibacillus
Clostridium difficile	Ruthenibacterium
Clostridium disporicum	Saccharopolyspora
Clostridium glycolicum	Salinicola
Clostridium glycyrrhizinilyticum	Salmonella
Clostridium hathewayi	Sanguibacter
Clostridium herbivorans	Sanguibacteroides
Clostridium hiranonis	Sarcina
Clostridium hylemonae	Scardovia
Clostridium ihumii	Schaalia
Clostridium innocuum	Schwartzia
Clostridium intestinale	Scrofimicrobium
Clostridium jeddahense	Selenomonas
Clostridium lactatifermentans	Sellimonas
Clostridium lavalense	Senegalemassilia
Clostridium leptum	Senegalimassilia
Clostridium lundense	Serratia
Clostridium mangenotii	Sharpea
Clostridium mediterraneense	Shigella
Clostridium merdae	Slackia
Clostridium methylpentosum	Sneathia
Clostridium neonatale	Sodaliphilus
Clostridium nexile	Solobacterium
Clostridium niameyense	Sphaerochaeta
Clostridium nigeriense	Spirochaetes
Clostridium orbiscindens	Sporanaerobacter
Clostridium oroticum	Staphylococcus
Clostridium paraperfringens	Stecheria
Clostridium paraputrificum	Stenotrophomonas
Clostridium perfringens	Stomatobaculum
Clostridium phoceensis	Streptococcus
Clostridium polynesiense	Subdoligranulum
Clostridium polysaccharolyticum	Succinatimonas
Clostridium porci	Succiniclasticum
Clostridium ramosum	Succinimonas
Clostridium rectum	Succinivibrio
Clostridium saccharogumia	Suipraeoptans
Clostridium saccharolyticum	Sutterella
Clostridium sartagoforme	Synergistes
Clostridium saudiense	Synergistetes
Clostridium saudii	Tannerella
Clostridium scindens	Terrisporobacter
Clostridium senegalense	Tessaracoccus
Clostridium septicum	Tetragenococcus
Clostridium sordellii	Thermoactinomyces
Clostridium sp	Thermoanaerobacterium
Clostridium sp.	Thermobifida
Clostridium sphenoides	Thermoclostridium
Clostridium spiroforme	Thermoplasmatales
Clostridium sporogenes	Timonella
Clostridium sporosphaeroides	Tissierella
Clostridium straminisolvens	Treponema
Clostridium symbiosum	Turicibacter
Clostridium tertium	Turicimonas
Clostridium tetani	Tyzzerella
Clostridium tyrobutyricum	Unclassified
Clostridium ventriculi	uncultured
Colibacter massiliensis	Ureaplasma
Collinsella aerofaciens	Urmitella
Collinsella ihuae	Vagococcus
Collinsella intestinalis	Varibaculum
Collinsella massiliensis	Veillonella
Collinsella phocaeensis	Veillonellaceae
Collinsella provencensis	Velocimicrobium
Collinsella sp.	Verrucomicrobia
Collinsella stercoris	Vibrio
Collinsella tanakaei	Victivallis
Collinsella vaginalis	Virgibacillus
Comamonas kerstersii	Vitreoscilla
Coprobacillus cateniformis	Waltera
Coprobacillus sp.	Weissella
Coprobacter fastidiosus	Wolinella
Coprococcus catus	Xanthomonas
Coprococcus comes	Yaniella
Coprococcus eutactus	Yersinia
Coprococcus sp.	Yokenella
Coriobacteriaceae bacterium
Corynebacterium afermentans
Corynebacterium ammoniagenes
Corynebacterium aurimucosum
Corynebacterium bouchesdurhonense
Corynebacterium casei
Corynebacterium coyleae
Corynebacterium glucuronolyticum
Corynebacterium glutamicum
Corynebacterium ihumii
Corynebacterium kroppenstedtii
Corynebacterium phoceense
Corynebacterium pollutisoli
Corynebacterium propinquum
Corynebacterium provencense
Corynebacterium sp.
Corynebacterium stationis
Corynebacterium striatum
Corynebacterium vitaeruminis
Corynebacterium xerosis
Criibacterium bergeronii
Cronobacter malonaticus
Cronobacter sakazakii
Culturomica massiliensis
Cupriavidus metallidurans
Curvibacter delicatus
Cutibacterium acnes
Cutibacterium avidum
Cutibacterium granulosum
Cutibacterium porci
Dakarella massiliensis
Denitrobacterium detoxificans
Dermabacter hominis
Dermabacter sp.
Desemzia incerta
Desulfitobacterium hafniense
Desulfotomaculum guttoideum
Desulfotomaculum ruminis
Desulfovibrio desulfuricans
Desulfovibrio legallii
Desulfovibrio piger
Desulfovibrio porci
Desulfovibrio sp.
Dialister hominis
Dialister invisus
Dialister succinatiphilus
Dielma fastidiosa
Dietzia cinnamea
Dorea formicigenerans
Dorea longicatena
Dorea scindens
Dorea sp.
Duodenibacillus massiliensis
Dysgonomonas capnocytophagoides
Dysgonomonas gadei
Dysgonomonas mossii
Edwardsiella tarda
Eggerthella lenta
Eggerthella sp.
Eikenella corrodens
Eisenbergiella massiliensis
Eisenbergiella porci
Eisenbergiella tayi
Elusimicrobium sp.
Emergencia timonensis
Enorma massiliensis
Enorma timonensis
Enterobacter asburiae
Enterobacter cancerogenus
Enterobacter cloacae
Enterobacter hormaechei
Enterobacter kobei
Enterobacter ludwigii
Enterobacter massiliensis
Enterobacter mori
Enterobacter sp.
Enterobacter timonensis
Enterocloster aldensis
Enterocloster bolteae
Enterococcus asini
Enterococcus avium
Enterococcus caccae
Enterococcus casseliflavus
Enterococcus cecorum
Enterococcus devriesei
Enterococcus dispar
Enterococcus durans
Enterococcus faecalis
Enterococcus faecium
Enterococcus gallinarum
Enterococcus gilvus
Enterococcus hirae
Enterococcus massiliensis
Enterococcus mundtii
Enterococcus pallens
Enterococcus raffinosus
Enterococcus sp.
Enteroscipio rubneri
Erysipelatoclostridium innocuum
Erysipelatoclostridium ramosum
Erysipelothrix rhusiopathiae
Erysipelotrichaceae bacterium
Escherichia albertii
Escherichia coli
Escherichia fergusonii
Escherichia flexneri
Escherichia marmotae
Escherichia sp.
Eubacterium biforme
Eubacterium callanderi
Eubacterium cellulosolvens
Eubacterium coprostanoligenes
Eubacterium cylindroides
Eubacterium dolichum
Eubacterium eligens
Eubacterium hallii
Eubacterium limosum
Eubacterium oxidoreducens
Eubacterium pyruvativorans
Eubacterium ramulus
Eubacterium rectale
Eubacterium ruminantium
Eubacterium siraeum
Eubacterium sp.
Eubacterium tortuosum
Eubacterium uniforme
Eubacterium ventriosum
Eubacterium xylanophilum
Exiguobacterium mexicanum
Extibacter muris
Ezakiella massiliensis
Facklamia sp.
Faecalibacterium prausnitzii
Faecalibacterium sp.
Faecalicatena contorta
Faecalicatena faecis
Faecalicatena fissicatena
Faecalicatena gnavus
Faecalicatena orotica
Faecalicatena torques
Faecalicoccus pleomorphus
Faecalimonas umbilicata
Faecalitalea cylindroides
Fenollaria timonensis
Fibrobacter intestinalis
Fibrobacter sp.
Fibrobacter succinogenes
Finegoldia magna
Firmicutes bacterium
Flaviflexus massiliensis
Flavonifractor plautii
Floccifex porci
Fournierella massiliensis
Fournierella sp
Franconibacter helveticus
Fusicatenibacter saccharivorans
Fusobacterium gonidiaformans
Fusobacterium massiliense
Fusobacterium mortiferum
Fusobacterium naviforme
Fusobacterium necrophorum
Fusobacterium nucleatum
Fusobacterium perfoetens
Fusobacterium periodonticum
Fusobacterium sp.
Fusobacterium ulcerans
Fusobacterium varium
Gardnerella vaginalis
Gastranaerophilus phascolarctosicola
Gemella haemolysans
Gemella morbillorum
Gemella sanguinis
Gemmiger formicilis
Glutamicibacter arilaitensis
Gordonibacter massiliensis
Gordonibacter pamelaeae
Gordonibacter urolithinfaciens
Gorillibacterium timonense
Gracilibacillus massiliensis
Gracilibacillus timonensis
Grimontia hollisae
Haemophilus influenzae
Haemophilus parahaemolyticus
Haemophilus parainfluenzae
Haemophilus paraphrohaemolyticus
Haemophilus pittmaniae
Haemophilus sputorum
Hafnia alvei
Hallerella porci
Hallerella succinigenes
Haloferax massiliensis
Halorubrum lipolyticum
Harryflintia acetispora
Helicobacter bilis
Helicobacter bizzozeronii
Helicobacter canadensis
Helicobacter canis
Helicobacter cinaedi
Helicobacter fennelliae
Helicobacter macacae
Helicobacter pullorum
Helicobacter pylori
Helicobacter rappini
Helicobacter sp. 10-6591
Helicobacter trogontum
Helicobacter winghamensis
Herbaspirillum massiliense
Holdemanella biformis
Holdemanella porci
Holdemanella sp.
Holdemania filiformis
Holdemania massiliensis
Hornefia butyriciproducens
Hornefia porci
Hugonella massiliensis
Hungatella effluvii
Hungatella hathewayi
Ileibacterium massiliense
Inconstantimicrobium porci
Intestinibacter bartlettii
Intestinimonas butyriciproducens
Intestinimonas massiliensis
Jeotgalicoccus halophilus
Jonquetella anthropi
Kallipyga gabonensis
Kallipyga massiliensis
Kandleria sp.
Kandleria vitulina
Kineothrix alysoides
Klebsiella aerogenes
Klebsiella michiganensis
Klebsiella oxytoca
Klebsiella pneumoniae
Klebsiella quasipneumoniae
Klebsiella sp.
Klebsiella variicola
Kluyvera ascorbata
Kluyvera intermedia
Kocuria palustris
Kocuria rhizophila
Kurthia massiliensis
Kurthia senegalensis
Lachnoanaerobaculum saburreum
Lachnoanaerobaculum umeaense
Lachnobacterium bovis
Lachnoclostridium aerotolerans
Lachnoclostridium aminophilum
Lachnoclostridium celerecrescens
Lachnoclostridium citroniae
Lachnoclostridium clostridioforme
Lachnoclostridium contortum
Lachnoclostridium edouardi
Lachnoclostridium lavalense
Lachnoclostridium oroticum
Lachnoclostridium phocaeense
Lachnoclostridium phytofermentans
Lachnoclostridium polysaccharolyticum
Lachnoclostridium sp.
Lachnospira multipara
Lachnospira pectinoschiza
Lachnospiraceae bacterium
Lachnotalea glycerini
Lacrimispora celerecrescens
Lactobacillus acidipiscis
Lactobacillus acidophilus
Lactobacillus agilis
Lactobacillus amylolyticus
Lactobacillus amylovorus
Lactobacillus animalis
Lactobacillus antri
Lactobacillus apis
Lactobacillus brevis
Lactobacillus buchneri
Lactobacillus casei
Lactobacillus coryniformis
Lactobacillus crispatus
Lactobacillus curvatus
Lactobacillus delbrueckii
Lactobacillus dextrinicus
Lactobacillus diolivorans
Lactobacillus equicursoris
Lactobacillus equigenerosi
Lactobacillus farciminis
Lactobacillus fermentum
Lactobacillus gallinarum
Lactobacillus gasseri
Lactobacillus harbinensis
Lactobacillus helveticus
Lactobacillus hilgardii
Lactobacillus hominis
Lactobacillus iners
Lactobacillus jensenii
Lactobacillus johnsonii
Lactobacillus kalixensis
Lactobacillus kefiri
Lactobacillus mucosae
Lactobacillus murinus
Lactobacillus oris
Lactobacillus parabuchneri
Lactobacillus paracasei
Lactobacillus parafarraginis
Lactobacillus paragasseri
Lactobacillus pentosus
Lactobacillus plantarum
Lactobacillus pontis
Lactobacillus porci
Lactobacillus reuteri
Lactobacillus rhamnosus
Lactobacillus ruminis
Lactobacillus sakei
Lactobacillus salivarius
Lactobacillus sanfranciscensis
Lactobacillus saniviri
Lactobacillus senioris
Lactobacillus sp.
Lactobacillus timonensis
Lactobacillus ultunensis
Lactobacillus vaccinostercus
Lactobacillus vaginalis
Lactococcus garvieae
Lactococcus lactis
Lactococcus lactis subsp. cremoris
Lactococcus lactis subsp. lactis
Lactococcus piscium
Lactococcus raffinolactis
Lactonifactor longoviformis
Lagierella massiliensis
Lampropedia hyalina
Laribacter hongkongensis
Lawsonella clevelandensis
Lawsonia intracellularis
Lawsonibacter sp.
Leclercia adecarboxylata
Leminorella grimontii
Leminorella richardii
Leptotrichia wadei
Leuconostoc citreum
Leuconostoc lactis
Leuconostoc mesenteroides
Levyella massiliensis
Libanicoccus massiliensis
Ligilactobacillus agilis
Ligilactobacillus ruminis
Ligilactobacillus saerimneri
Ligilactobacillus salivarius
Limosilactobacillus mucosae
Limosilactobacillus reuteri
Listeria grayi
Listeria innocua
Listeria monocytogenes
Longibaculum muris
Longicatena caecimuris
Lysinibacillus sphaericus
Marvinbryantia formatexigens
Massilibacterium senegalense
Massilioclostridium coli
Massiliomicrobiota timonensis
Mediterranea massiliensis
Megamonas funiformis
Megamonas hypermegale
Megamonas sp.
Megasphaera elsdenii
Megasphaera hexanoica
Megasphaera massiliensis
Megasphaera micronuciformis
Megasphaera sp.
Merdimonas faecis
Mesorhizobium sp.
Mesosutterella multiformis
Metakosakonia massiliensis
Methanobacterium formicicum
Methanobrevibacter boviskoreani
Methanobrevibacter gottschalkii
Methanobrevibacter millerae
Methanobrevibacter olleyae
Methanobrevibacter oralis
Methanobrevibacter ruminantium
Methanobrevibacter smithii
Methanobrevibacter sp.
Methanobrevibacter thaueri
Methanobrevibacter woesei
Methanobrevibacter wolinii
Methanogenic archaeon
Methanomassiliicoccus luminyensis
Methanomethylophilus alvus
Methanomicrobium mobile
Methanosarcina barkeri
Methanosarcina sp.
Methanosphaera cuniculi
Methanosphaera stadtmanae
Microbacterium testaceum
Micrococcineae bacterium
Micrococcus luteus
Micrococcus terreus
Microvirga massiliensis
Mitsuokella jalaludinii
Mitsuokella multacida
Mitsuokella sp.
Mobilibacterium timonense
Mobilicoccus massiliensis
Mobiluncus porci
Moellerella wisconsensis
''Mogibacterium kristiansenii''
Mogibacterium sp.
Morganella morganii
Mucispirillum schaedleri
Murdochiella massiliensis
Murdochiella vaginalis
Murimonas intestini
Mycobacterium avium
Mycobacterium tuberculosis
Mycoplasma arginini
Mycoplasma hominis
Mycoplasma hyorhinis
Negativibacillus massiliensis
Negativicoccus massiliensis
Negativicoccus succinicivorans
Neglecta timonensis
Neisseria elongata
Neisseria gonorrhoeae
Neisseria macacae
Neofamilia massiliensis
Nesterenkonia massiliensis
Nigerium massiliense
Nosocomiicoccus massiliensis
Noviherbaspirillum massiliense
Numidum massiliense
Oceanobacillus jeddahense
Oceanobacillus massiliensis
Oceanobacillus picturae
Ochrobactrum intermedium
Odoribacter laneus
Odoribacter massiliensis
Odoribacter splanchnicus
Olegusella massiliensis
Oliverpabstia intestinalis
Olsenella porci
Olsenella provencensis
Olsenella scatoligenes
Olsenella sp.
Olsenella umbonata
Oribacterium sinus
Oribacterium sp.
Oscillibacter ruminantium
Oscillibacter sp.
Oxalobacter formigenes
Oxobacter pfennigii
Paenibacillus amylolyticus
Paenibacillus antibioticophila
Paenibacillus ihuae
Paenibacillus ihumii
Paenibacillus kribbensis
Paenibacillus lactis
Paenibacillus macerans
Paenibacillus macquariensis
Paenibacillus odorifer
Paenibacillus phocaensis
Paenibacillus polymyxa
Paenibacillus rubinfantis
Paenibacillus senegalensis
Paenibacillus senegalimassiliensis
Paenibacillus sp.
Paenibacillus thiaminolyticus
Paenibacillus tuaregi
Paeniclostridium sordellii
Paeniclostridium sp.
Paenisporosarcina psychrotolerans
Pantoea agglomerans
Pantoea ananatis
Pantoea conspicua
Pantoea septica
Parabacteroides bouchesdurhonensis
Parabacteroides distasonis
Parabacteroides faecis
Parabacteroides goldsteinii
Parabacteroides gordonii
Parabacteroides johnsonii
Parabacteroides merdae
Parabacteroides sp.
Parabacteroides timonensis
Paraclostridium bifermentans
Paraclostridium sp.
Parageobacillus thermoglucosidasius
Paraprevotella clara
Paraprevotella xylaniphila
Parascardovia denticolens
Parasutterella excrementihominis
Parasutterella sp.
Parvimonas micra
Pediococcus acidilactici
Pediococcus pentosaceus
Pelistega indica
Peptoclostridium mangenotii
Peptoclostridium sp.
Peptococcus niger
Peptoniphilus duerdenii
Peptoniphilus grossensis
Peptoniphilus harei
Peptoniphilus lacrimalis
Peptoniphilus lacydonensis
Peptoniphilus obesi
Peptoniphilus phoceensis
Peptoniphilus porci
Peptoniphilus senegalensis
Peptoniphilus urinimassiliensis
Peptostreptococcaceae bacterium
Peptostreptococcus anaerobius
Peptostreptococcus porci
Peptostreptococcus russellii
Peptostreptococcus sp.
Peptostreptococcus stomatis
Phascolarctobacterium faceum
Phascolarctobacterium faecium
Phascolarctobacterium sp.
Phascolarctobacterium succinatutens
Phocaeicola vulgatus
Phocea massiliensis
Phoenicibacter massiliensis
Planococcus massiliensis
Plesiomonas shigelloides
Pluralibacter gergoviae
Porcincola intestinalis
Porphyromonadaceae bacterium
Porphyromonas asaccharolytica
Porphyromonas bennonis
Porphyromonas endodontalis
Porphyromonas gingivalis
Porphyromonas levii
Porphyromonas somerae
Porphyromonas sp.
Porphyromonas uenonis
Prauserella rugosa
Prevotella albensis
Prevotella amnii
Prevotella bergensis
Prevotella bivia
Prevotella brevis
Prevotella bryantii
Prevotella buccae
Prevotella buccalis
Prevotella colorans
Prevotella copri
Prevotella corporis
Prevotella denticola
Prevotella disiens
Prevotella intermedia
Prevotella jejuni
Prevotella melaninogenica
Prevotella multisaccharivorax
Prevotella nigrescens
Prevotella oralis
Prevotella oris
Prevotella pectinovora
Prevotella ruminicola
Prevotella salivae
Prevotella shahii
Prevotella sp.
Prevotella stercorea
Prevotella timonensis
Prevotella veroralis
Prevotellaceae bacterium
Propionibacteriaceae bacterium
Propionibacterium acnes
Propionibacterium freudenreichii
Propionibacterium granulosum
Propionibacterium sp.
Proteiniclasticum ruminis
Proteus mirabilis
Proteus penneri
Proteus vulgaris
Provencibacterium massiliense
Providencia alcalifaciens
Providencia rettgeri
Providencia rustigianii
Providencia stuartii
Pseudobutyrivibrio ruminis
Pseudobutyrivibrio sp
Pseudobutyrivibrio sp.
Pseudobutyrivibrio xylanivorans
Pseudobutyrivibrio xylanivorans
Pseudochrobactrum sp.
Pseudoflavonifractor capillosus
Pseudomonas aeruginosa
Pseudomonas extremaustralis
Pseudomonas fluorescens
Pseudomonas fragi
Pseudomonas helleri
Pseudomonas lundensis
Pseudomonas massiliensis
Pseudomonas putida
Pseudomonas sp.
Pseudomonas versuta
Pseudoramibacter porci
Pseudoscardovia radai
Pseudoscardovia suis
Psychrobacillus insolitus
Psychrobacillus sp.
Psychrobacter pasteurii
Psychrobacter sp.
Pygmaiobacter massiliensis
Pyramidobacter piscolens
Pyramidobacter porci
Ralstonia pickettii
Ralstonia sp.
Raoultella ornithinolytica
Rhodococcus coprophilus
Rhodococcus rhodochrous
Rhodococcus sp.
Rhodopseudomonas palustris
Rhodothermus marinus
Rikenella microfusus
Risungbinella massiliensis
Robinsoniella peoriensis
Romboutsia timonensis
Roseburia cecicola
Roseburia faecis
Roseburia hominis
Roseburia intestinalis
Roseburia inulinivorans
Roseburia porci
Roseburia sp.
Rothia aeria
Rothia dentocariosa
Rothia mucilaginosa
Ruaniaceae bacterium
Rubeoparvulum massiliense
Ruminiclostridium cellobioparum
Ruminiclostridium sp.
Ruminobacter amylophilus
Ruminobacter sp.
Ruminococcaceae bacterium
Ruminococcus albus
Ruminococcus bromii
Ruminococcus callidus
Ruminococcus champanellensis
Ruminococcus faecis
Ruminococcus flavefaciens
Ruminococcus gauvreauii
Ruminococcus gnavus
Ruminococcus lactaris
Ruminococcus obeum
Ruminococcus sp
Ruminococcus sp.
Ruminococcus torques
Rummeliibacillus stabekisii
Ruthenibacterium lactatiformans
Saccharopolyspora rectivirgula
Saccharopolyspora sp.
Salinicola tamaricis
Salmonella bongori
Salmonella enterica
Sanguibacter keddieii
Sanguibacteroides justesenii
Sarcina sp.
Scardovia wiggsiae
Schaalia hyovaginalis
Schwartzia succinivorans
Scrofimicrobium canadense
Selenomonas artemidis
Selenomonas bovis
Selenomonas montiformis
Selenomonas ruminantium
Selenomonas sp.
Sellimonas intestinalis
Senegalemassilia anaerobia
Senegalimassilia anaerobia
Serratia liquefaciens
Serratia marcescens
Sharpea azabuensis
Sharpea porci
Sharpea sp.
Shigella dysenteriae
Shigella flexneri
Shigella sonnei
Shigella sp.
Slackia heliotrinireducens
Slackia piriformis
Sneathia amnii
Sneathia sanguinegens
Sodaliphilus pleomorphus
Solobacterium moorei
Solobacterium sp.
Solobacterium timonensis
Sphaerochaeta sp.
Spirochaetes bacterium
Sporanaerobacter acetigenes
Staphylococcus argenteus
Staphylococcus aureus
Staphylococcus capitis
Staphylococcus cohnii
Staphylococcus epidermidis
Staphylococcus equorum
Staphylococcus haemolyticus
Staphylococcus hominis
Staphylococcus lentus
Staphylococcus nepalensis
Staphylococcus pasteuri
Staphylococcus schleiferi
Staphylococcus warneri
Staphylococcus xylosus
Stecheria intestinalis
Stenotrophomonas maltophilia
Stomatobaculum longum
Streptococcus acidominimus
Streptococcus agalactiae
Streptococcus alactolyticus
Streptococcus anginosus
Streptococcus bovis
Streptococcus constellatus
Streptococcus dysgalactiae
Streptococcus equinus
Streptococcus gallolyticus
Streptococcus gordonii
Streptococcus henryi
Streptococcus hyointestinalis
Streptococcus infantarius
Streptococcus infantis
Streptococcus lutetiensis
Streptococcus macedonicus
Streptococcus mitis
Streptococcus mutans
Streptococcus oralis
Streptococcus parasanguinis
Streptococcus pasteurianus
Streptococcus peroris
Streptococcus pleomorphus
Streptococcus pneumoniae
Streptococcus pseudopneumoniae
Streptococcus ratti
Streptococcus rubneri
Streptococcus salivarius
Streptococcus sp.
Streptococcus suis
Streptococcus thermophilus
Streptococcus thoraltensis
Streptococcus timonensis
Streptococcus vestibularis
Subdoligranulum sp.
Subdoligranulum variabile
Succinatimonas hippei
Succinatimonas sp.
Succiniclasticum ruminis
Succinimonas amylolytica
Succinivibrio dextrinosolvens
Succinivibrio sp.
Suipraeoptans intestinalis
Sutterella parvirubra
Sutterella sp.
Sutterella stercoricanis
Sutterella wadsworthensis
Synergistes jonesii
Synergistes sp.
Synergistetes sp.
Tannerella forsythia
Tannerella sp.
Terrisporobacter glycolicus
Tessaracoccus massiliensis
Tetragenococcus halophilus
Thermoactinomyces sp.
Thermoanaerobacterium thermosaccharolyticum
Thermobifida fusca
Thermoclostridium stercorarium
Thermoplasmatales archaeon
Timonella senegalensis
Tissierella pigra
Treponema berlinense
Treponema bryantii
Treponema porcinum
Treponema saccharophilum
Treponema sp.
Treponema succinifaciens
Turicibacter sanguinis
Turicibacter sp
Turicimonas muris
Tyzzerella sp.
Unclassified archaeon
uncultured bacterium
uncultured Flavonifractor sp.
uncultured Lachnospira sp.
Ureaplasma parvum
Ureaplasma sp.
Urmitella timonensis
Vagococcus martis
Vagococcus teuberi
Varibaculum cambriense
Varibaculum timonense
Veillonella atypica
Veillonella caviae
Veillonella creceti
Veillonella dispar
Veillonella infantium
Veillonella magna
Veillonella parvula
Veillonella rogosae
Veillonella seminalis
Veillonella sp.
Veillonella tobetsuensis
Veillonellaceae bacterium
Velocimicrobium porci
Verrucomicrobia bacterium
Vibrio cholerae
Vibrio fluvialis
Vibrio furnissii
Vibrio metoecus
Vibrio parahaemolyticus
Vibrio vulnificus
Victivallis lenta
Victivallis sp.
Victivallis vadensis
Virgibacillus massiliensis
Vitreoscilla massiliensis
Waltera intestinalis
Weissella cibaria
Weissella confusa
Weissella hellenica
Weissella jogaejeotgali
Weissella paramesenteroides
Weissella viridescens
Wolinella succinogenes
Xanthomonas massiliensis
Xanthomonas sacchari
Yaniella halotolerans
Yersinia aleksiciae
Yersinia bercovieri
Yersinia enterocolitica
Yersinia frederiksenii
Yersinia intermedia
Yersinia kristensenii
Yersinia mollaretii
Yersinia pestis
Yokenella regensburgei

## Sheet: human
human gut commensals	all IolCatGC positive species		IolCatGC positives of human gut commensals
Absiella dolichum			Actinomyces graevenitzii		entries overlapping in both lists
Absiella innocuum	Clostridium algidixylanolyticum		Actinomyces neuii
Acetivibrio ethanolgignens	Clostridium amygdalinum		Actinomyces oris
Acetomicrobium hydrogeniformans	Clostridium celerecrescens		Actinomyces polynesiensis
Achromobacter xylosoxidans	Clostridium clostridioforme		Actinomyces urogenitalis
Acidaminococcus fermentans	Clostridium sphenoides		Aeromonas hydrophila
Acidaminococcus intestini	Acetatifactor muris		Aeromonas media
Acidaminococcus massiliensis	Acetobacteraceae bacterium		Agathobaculum butyriciproducens
Acidaminococcus timonensis	Acetobacteraceae bacterium KEBCLARHB70R		Agathobaculum desmolans
Acinetobacter baumannii	Acetonema longum		Anaerocolumna aminovalerica
Acinetobacter johnsonii	Achromobacter sp. ATCC35328		Anaerosalibacter massiliensis
Acinetobacter junii	Achromobacter sp. SLBN-14		Anaerostipes hadrus
Acinetobacter lwoffii	Achromobacter spanius		Bacillus anthracis
Acinetobacter nosocomialis	Acidiphilium cryptum		Bacillus cereus
Acinetobacter pittii	Acidiphilium multivorum		Bacillus coagulans
Acinetobacter radioresistens	Acidiphilium sp. C61		Bacillus licheniformis
Acinetobacter ursingii	Acidiphilium sp. JA12-A1		Bacillus nealsonii
Actinobaculum massiliense	Acidiphilium sp. PM		Bacillus paralicheniformis
Actinomyces bouchesdurhonensis	Acidipropionibacterium jensenii		Bacillus simplex
Actinomyces cardiffensis	Acidisoma sp. L85		Bacillus smithii
Actinomyces graevenitzii	Acidisoma sp. S159		Bacillus sonorensis
Actinomyces neuii	Acidobacteria bacterium		Bacillus subtilis
Actinomyces oris	Acidothermus cellulolyticus		Bacillus thuringiensis
Actinomyces polynesiensis	Acrocarpospora corrugata		Bacillus wiedmannii
Actinomyces turicensis	Acrocarpospora macrocephala		Bifidobacterium longum
Actinomyces urogenitalis	Acrocarpospora pleiomorpha		Blautia hansenii
Adlercreutzia equolifaciens	Actibacterium atlanticum		Blautia luti
Aeromicrobium massiliense	Actibacterium mucosum		Blautia marasmi
Aeromonas caviae	Actibacterium pelagium		Blautia obeum
Aeromonas hydrophila	Actinoallomurus bryophytorum		Blautia producta
Aeromonas media	Actinobacillus porcinus		Butyricicoccus pullicaecorum
Aeromonas veronii	Actinobacteria bacterium		Cedecea davisae
Agathobacter rectalis	Actinobacteria bacterium IMCC25003		Cedecea lapagei
Agathobaculum butyriciproducens	Actinobacteria bacterium OK006		Citrobacter braakii
Agathobaculum desmolans	Actinobacteria bacterium OK074		Citrobacter freundii
Aggregatibacter segnis	Actinobacteria bacterium OV450		Citrobacter koseri
Akkermansia muciniphila	Actinobacteria bacterium YIM 96077		Citrobacter sedlakii
Alistipes finegoldii	Actinocatenispora sera		Citrobacter werkmanii
Alistipes ihumii	Actinocrispum wychmicini		Citrobacter youngae
Alistipes indistinctus	Actinomadura bangladeshensis		Clostridium amygdalinum
Alistipes obesi	Actinomadura catellatispora		Clostridium botulinum
Alistipes onderdonkii	Actinomadura chibensis		Clostridium clostridioforme
Alistipes putredinis	Actinomadura citrea		Clostridium perfringens
Alistipes senegalensis	Actinomadura coerulea		Clostridium septicum
Alistipes shahii	Actinomadura darangshiensis		Clostridium sphenoides
Alistipes timonensis	Actinomadura echinospora		Clostridium tetani
Allisonella histaminiformans	Actinomadura fibrosa		Clostridium tyrobutyricum
Alloprevotella tannerae	Actinomadura formosensis		Corynebacterium ammoniagenes
Alloscardovia omnicolens	Actinomadura hallensis		Cronobacter malonaticus
Anaerobiospirillum succiniciproducens	Actinomadura hibisca		Cronobacter sakazakii
Anaerococcus hydrogenalis	Actinomadura kijaniata		Cutibacterium acnes
Anaerococcus lactolyticus	Actinomadura luteofluorescens		Cutibacterium avidum
Anaerococcus nagyae	Actinomadura macra		Dorea longicatena
Anaerococcus octavius	Actinomadura madurae		Edwardsiella tarda
Anaerococcus prevotii	Actinomadura mexicana		Eisenbergiella tayi
Anaerococcus rubeinfantis	Actinomadura montaniterrae		Enterobacter asburiae
Anaerococcus senegalensis	Actinomadura namibiensis		Enterobacter cancerogenus
Anaerococcus vaginalis	Actinomadura oligospora		Enterobacter cloacae
Anaerocolumna aminovalerica	Actinomadura parvosata		Enterobacter hormaechei
Anaerofustis stercorihominis	Actinomadura pelletieri		Enterobacter kobei
Anaeroglobus geminatus	Actinomadura roseirufa		Enterobacter ludwigii
Anaerosalibacter massiliensis	Actinomadura rubrobrunea		Enterobacter mori
Anaerosporobacter mobilis	Actinomadura rudentiformis		Enterococcus avium
Anaerostipes caccae	Actinomadura sp. 14C53		Enterococcus faecalis
Anaerostipes hadrus	Actinomadura sp. 6K520		Enterococcus faecium
Anaerotignum lactatifermentans	Actinomadura sp. 7K507		Enterococcus raffinosus
Anaerotruncus colihominis	Actinomadura sp. 7K534		Escherichia coli
Anaerotruncus rubiinfantis	Actinomadura sp. CNU-125		Faecalicatena contorta
Aneurinibacillus aneurinilyticus	Actinomadura sp. CYP1-5		Flaviflexus massiliensis
Angelakisella massiliensis	Actinomadura sp. DSM 109109		Gracilibacillus massiliensis
Arabia massiliensis	Actinomadura sp. GC306		Gracilibacillus timonensis
Arcanobacterium urinimassiliense	Actinomadura sp. H3C3		Haemophilus parainfluenzae
Arcobacter butzleri	Actinomadura sp. K4S16		Klebsiella aerogenes
Atopobium minutum	Actinomadura sp. KC06		Klebsiella michiganensis
Atopobium parvulum	Actinomadura sp. KC216		Klebsiella oxytoca
Atopobium rimae	Actinomadura sp. KC345		Klebsiella pneumoniae
Atopobium vaginae	Actinomadura sp. LD22		Klebsiella quasipneumoniae
Bacillus alcalophilus	Actinomadura sp. LHW52907		Klebsiella variicola
Bacillus andreraoultii	Actinomadura sp. NEAU-AAG5		Lachnotalea glycerini
Bacillus anthracis	Actinomadura sp. NEAU-Ht49		Lactobacillus casei
Bacillus cereus	Actinomadura sp. RB68		Lactobacillus paracasei
Bacillus coagulans	Actinomadura sp. WMMA1423		Lactobacillus rhamnosus
Bacillus jeddahensis	Actinomadura syzygii		Lactobacillus salivarius
Bacillus licheniformis	Actinomadura umbrina		Leclercia adecarboxylata
Bacillus massilioanorexius	Actinomadura verrucosospora		Listeria innocua
Bacillus massilionigeriensis	Actinomadura viridilutea		Listeria monocytogenes
Bacillus massiliosenegalensis	Actinomyces bovis		Megamonas funiformis
Bacillus nealsonii	Actinomyces bowdenii		Megamonas hypermegale
Bacillus paralicheniformis	Actinomyces denticolens		Microvirga massiliensis
Bacillus rubiinfantis	Actinomyces europaeus		Mitsuokella jalaludinii
Bacillus simplex	Actinomyces gaoshouyii		Mitsuokella multacida
Bacillus smithii	Actinomyces gerencseriae		Mobilicoccus massiliensis
Bacillus sonorensis	Actinomyces graevenitzii		Murimonas intestini
Bacillus subtilis	Actinomyces hominis		Oribacterium sinus
Bacillus testis	Actinomyces israelii		Paenibacillus amylolyticus
Bacillus thuringiensis	Actinomyces johnsonii		Paenibacillus ihuae
Bacillus timonensis	Actinomyces naeslundii		Paenibacillus kribbensis
Bacillus tuaregi	Actinomyces nasicola		Paenibacillus lactis
Bacillus wiedmannii	Actinomyces neuii		Paenibacillus odorifer
Bacteroides acidifaciens	Actinomyces oricola		Paenibacillus polymyxa
Bacteroides barnesiae	Actinomyces oris		Paenibacillus rubinfantis
Bacteroides bouchesdurhonensis	Actinomyces polynesiensis		Paenibacillus thiaminolyticus
Bacteroides caccae	Actinomyces qiguomingii		Pantoea agglomerans
Bacteroides cellulosilyticus	Actinomyces ruminicola		Pantoea ananatis
Bacteroides clarus	Actinomyces slackii		Pantoea conspicua
Bacteroides coagulans	Actinomyces sp. 2119		Pantoea septica
Bacteroides congonensis	Actinomyces sp. 2129		Plesiomonas shigelloides
Bacteroides coprocola	Actinomyces sp. 299		Pluralibacter gergoviae
Bacteroides coprophilus	Actinomyces sp. 340		Propionibacterium freudenreichii
Bacteroides cutis	Actinomyces sp. Chiba101		Providencia alcalifaciens
Bacteroides dorei	Actinomyces sp. CtC 72		Providencia rettgeri
Bacteroides eggerthii	Actinomyces sp. dk561		Providencia stuartii
Bacteroides faecis	Actinomyces sp. dk752		Pseudomonas extremaustralis
Bacteroides finegoldii	Actinomyces sp. HMSC035G02		Pseudomonas fragi
Bacteroides fluxus	Actinomyces sp. HMSC065F11		Raoultella ornithinolytica
Bacteroides fragilis	Actinomyces sp. HMSC065F12		Robinsoniella peoriensis
Bacteroides gallinarum	Actinomyces sp. HMSC075C01		Salmonella enterica
Bacteroides graminisolvens	Actinomyces sp. HMSC08A01		Serratia liquefaciens
Bacteroides ilei	Actinomyces sp. HMSC08A09		Serratia marcescens
Bacteroides intestinalis	Actinomyces sp. ICM54		Staphylococcus schleiferi
Bacteroides massiliensis	Actinomyces sp. ICM58		Staphylococcus xylosus
Bacteroides mediterraneensis	Actinomyces sp. Marseille-P3109		Tessaracoccus massiliensis
Bacteroides ndongoniae	Actinomyces sp. oral taxon 169		Vagococcus martis
Bacteroides neonati	Actinomyces sp. oral taxon 170		Vagococcus teuberi
Bacteroides nordii	Actinomyces sp. oral taxon 171		Varibaculum cambriense
Bacteroides oleiciplenus	Actinomyces sp. oral taxon 175		Vibrio vulnificus
Bacteroides ovatus	Actinomyces sp. oral taxon 448		Yersinia aleksiciae
Bacteroides pectinophilus	Actinomyces sp. oral taxon 849		Yersinia enterocolitica
Bacteroides plebeius	Actinomyces sp. S4-C9		Yersinia frederiksenii
Bacteroides pyogenes	Actinomyces sp. UMB0138		Yersinia intermedia
Bacteroides salanitronis	Actinomyces sp. UMB0918		Yersinia kristensenii
Bacteroides salyersiae	Actinomyces sp. zg296		Yersinia mollaretii
Bacteroides sartorii	Actinomyces sp. zg325		Yersinia pestis
Bacteroides stercorirosoris	Actinomyces sp. zg328		Yokenella regensburgei
Bacteroides stercoris	Actinomyces sp. zg329
Bacteroides thetaiotaomicron	Actinomyces timonensis
Bacteroides togonis	Actinomyces urogenitalis
Bacteroides uniformis	Actinomyces viscosus
Bacteroides vulgatus	Actinomyces vulturis
Bacteroides xylanisolvens	Actinomycetaceae bacterium
Bariatricus massiliensis	Actinomycetaceae bacterium WB03_NA08
Barnesiella intestinihominis	Actinomycetospora chiangmaiensis
Beduini massiliensis	Actinophytocola xinjiangensis
Bifidobacterium adolescentis	Actinoplanes abujensis
Bifidobacterium angulatum	Actinoplanes atraurantiacus
Bifidobacterium animalis	Actinoplanes awajinensis
Bifidobacterium bifidum	Actinoplanes brasiliensis
Bifidobacterium breve	Actinoplanes derwentensis
Bifidobacterium catenulatum	Actinoplanes digitatis
Bifidobacterium dentium	Actinoplanes friuliensis
Bifidobacterium faecale	Actinoplanes globisporus
Bifidobacterium gallicum	Actinoplanes italicus
Bifidobacterium longum	Actinoplanes missouriensis
Bifidobacterium pseudocatenulatum	Actinoplanes octamycinicus
Bifidobacterium pseudolongum	Actinoplanes philippinensis
Bifidobacterium pullorum	Actinoplanes rectilineatus
Bifidobacterium ruminantium	Actinoplanes regularis
Bifidobacterium scardovii	Actinoplanes sp. LAM7112
Bifidobacterium stercoris	Actinoplanes sp. N902-109
Bifidobacterium thermophilum	Actinoplanes sp. OR16
Bilophila wadsworthia	Actinoplanes sp. SE50
Blautia faecis	Actinoplanes sp. SE50/110
Blautia hansenii	Actinoplanes subtropicus
Blautia hydrogenotrophica	Actinoplanes utahensis
Blautia luti	Actinoplanes xinjiangensis
Blautia marasmi	Actinopolymorpha alba
Blautia obeum	Actinopolymorpha cephalotaxi
Blautia producta	Actinopolymorpha rutila
Blautia stercoris	Actinopolymorpha singaporensis
Blautia wexlerae	Actinorugispora endophytica
Brachyspira pilosicoli	Actinospica acidiphila
Brevibacillus massiliensis	Actinosynnema mirum
Brevibacterium senegalense	Actinosynnema pretiosum
Butyricicoccus faecihominis	Actinosynnema sp. ALI-1.44
Butyricicoccus pullicaecorum	Actinotalea caeni
Butyricimonas paravirosa	Actinotalea sp. HO-Ch2
Butyricimonas synergistica	Aeribacillus composti
Butyricimonas virosa	Aeribacillus pallidus
Butyrivibrio crossotus	Aerococcaceae bacterium ZY16052
Butyrivibrio fibrisolvens	Aerococcus viridans
Campylobacter coli	Aeromicrobium camelliae
Campylobacter concisus	Aeromicrobium endophyticum
Campylobacter curvus	Aeromicrobium erythreum
Campylobacter fetus	Aeromicrobium fastidiosum
Campylobacter hominis	Aeromicrobium ginsengisoli
Campylobacter hyointestinalis	Aeromicrobium sp. 592
Campylobacter jejuni	Aeromicrobium sp. 9AM
Campylobacter lanienae	Aeromicrobium sp. A1-2
Campylobacter upsaliensis	Aeromicrobium sp. Leaf245
Campylobacter ureolyticus	Aeromicrobium sp. Leaf272
Candidatus Blastococcus massiliensis	Aeromicrobium sp. Leaf289
Candidatus Gastranaerophilus phascolarctosicola	Aeromicrobium sp. Leaf291
Candidatus Methanomassiliicoccus intestinalis	Aeromicrobium sp. M2KJ-4
Candidatus Methanomethylophilus alvus	Aeromicrobium sp. MF47
Candidatus Stoquefichus massiliensis	Aeromicrobium sp. Root236
Cardiobacterium valvarum	Aeromicrobium sp. Root344
Catabacter hongkongensis	Aeromicrobium sp. Root472D3
Catenibacterium mitsuokai	Aeromicrobium sp. Root495
Cedecea davisae	Aeromicrobium sp. S22
Cedecea lapagei	Aeromicrobium sp. S592
Cellulomonas massiliensis	Aeromicrobium sp. SMF47
Cellulomonas timonensis	Aeromonas allosaccharophila
Cetobacterium somerae	Aeromonas enteropelogenes
Christensenella minuta	Aeromonas finlandiensis
Christensenella timonensis	Aeromonas hydrophila
Chryseobacterium bovis	Aeromonas jandaei
Chryseobacterium gambrini	Aeromonas media
Citrobacter braakii	Aeromonas rivipollensis
Citrobacter farmeri	Agaribacter marinus
Citrobacter freundii	Agathobaculum butyriciproducens
Citrobacter koseri	Agathobaculum desmolans
Citrobacter sedlakii	Aggregatibacter actinomycetemcomitans
Citrobacter werkmanii	Aggregatibacter aphrophilus
Citrobacter youngae	Aggregatibacter kilianii
Cloacibacillus evryensis	Agrobacterium albertimagni
Cloacibacillus porcorum	Agrobacterium bohemicum
Clostridioides difficile	Agrobacterium deltaense
Clostridium aerotolerans	Agrobacterium fabrum
Clostridium aldenense	Agrobacterium genomosp. 1
Clostridium amazonitimonense	Agrobacterium genomosp. 13
Clostridium amygdalinum	Agrobacterium genomosp. 2
Clostridium asparagiforme	Agrobacterium genomosp. 5
Clostridium baratii	Agrobacterium larrymoorei
Clostridium bolteae	Agrobacterium rhizogenes
Clostridium botulinum	Agrobacterium rosae
Clostridium butyricum	Agrobacterium rubi
Clostridium cadaveris	Agrobacterium salinitolerans
Clostridium celatum	Agrobacterium sp. 10MFCol1.1
Clostridium citroniae	Agrobacterium sp. 13-2099-1-2
Clostridium clostridioforme	Agrobacterium sp. 224MFTsu3.1
Clostridium cochlearium	Agrobacterium sp. 719_389
Clostridium dakarense	Agrobacterium sp. a22-2
Clostridium disporicum	Agrobacterium sp. ATCC 31749
Clostridium glycyrrhizinilyticum	Agrobacterium sp. B1(2019)
Clostridium hathewayi	Agrobacterium sp. C13
Clostridium herbivorans	Agrobacterium sp. CGMCC 11546
Clostridium hiranonis	Agrobacterium sp. CNPSo 675
Clostridium hylemonae	Agrobacterium sp. D14
Clostridium ihumii	Agrobacterium sp. DE0009
Clostridium innocuum	Agrobacterium sp. DSM 25558
Clostridium jeddahense	Agrobacterium sp. FDAARGOS_525
Clostridium lactatifermentans	Agrobacterium sp. H13-3
Clostridium lavalense	Agrobacterium sp. JL28
Clostridium leptum	Agrobacterium sp. LAD9
Clostridium mediterraneense	Agrobacterium sp. LY4
Clostridium merdae	Agrobacterium sp. MA01
Clostridium methylpentosum	Agrobacterium sp. NCPPB 925
Clostridium neonatale	Agrobacterium sp. RAC06
Clostridium nexile	Agrobacterium sp. RC10-4-1
Clostridium niameyense	Agrobacterium sp. RS6
Clostridium nigeriense	Agrobacterium sp. RZME10
Clostridium oroticum	Agrobacterium sp. TS43
Clostridium paraputrificum	Agrobacterium sp. TS45
Clostridium perfringens	Agrobacterium sp. UNC420CL41Cvi
Clostridium phoceensis	Agrobacterium sp. YIC 4121
Clostridium polynesiense	Agrobacterium tumefaciens
Clostridium ramosum	Agrobacterium vitis
Clostridium rectum	Agromyces albus
Clostridium saccharogumia	Agromyces bracchium
Clostridium saccharolyticum	Agromyces cerinus
Clostridium scindens	Agromyces hippuratus
Clostridium senegalense	Agromyces lapidis
Clostridium septicum	Agromyces sp. CFH 90414
Clostridium sordellii	Agromyces sp. HY045
Clostridium sphenoides	Agromyces sp. HY050
Clostridium spiroforme	Agromyces sp. HY052
Clostridium sporogenes	Agromyces sp. Soil535
Clostridium sporosphaeroides	Agromyces subbeticus
Clostridium straminisolvens	Ahrensia kielensis
Clostridium symbiosum	Ahrensia sp. 13_GOM-1096m
Clostridium tertium	Ahrensia sp. R2A130
Clostridium tetani	Aidingimonas halophila
Clostridium tyrobutyricum	Albidiferax sp. OV413
Clostridium ventriculi	Albidovulum inexpectatum
Colibacter massiliensis	Alicyclobacillus acidocaldarius
Collinsella aerofaciens	Alicyclobacillus acidoterrestris
Collinsella ihuae	Alicyclobacillus macrosporangiidus
Collinsella intestinalis	Alicyclobacillus mali
Collinsella massiliensis	Alicyclobacillus shizuokensis
Collinsella phocaeensis	Alicyclobacillus vulcanalis
Collinsella provencensis	Aliiglaciecola lipolytica
Collinsella stercoris	Aliihoeflea sp. 2WW
Collinsella tanakaei	Aliiroseovarius halocynthiae
Collinsella vaginalis	Aliiroseovarius pelagivivens
Coprobacillus cateniformis	Aliiroseovarius sediminilitoris
Coprobacter fastidiosus	Alkalispirochaeta alkalica
Coprococcus catus	Alkalispirochaeta americana
Coprococcus comes	Alkalispirochaeta sphaeroplastigenens
Coprococcus eutactus	Allokutzneria albata
Corynebacterium afermentans	Allokutzneria sp. NRRL B-24872
Corynebacterium ammoniagenes	Allonocardiopsis opalescens
Corynebacterium aurimucosum	Allosalinactinospora lopnorensis
Corynebacterium bouchesdurhonense	alpha proteobacterium AAP38
Corynebacterium glucuronolyticum	Alphaproteobacteria bacterium SYSU XM001
Corynebacterium kroppenstedtii	Alpinimonas psychrophila
Corynebacterium propinquum	Alsobacter sp. SH9
Corynebacterium provencense	Alteribacillus bidgolensis
Corynebacterium striatum	Alteribacillus persepolensis
Criibacterium bergeronii	Alteribacillus sp. YIM 98480
Cronobacter malonaticus	Alteromonas australica
Cronobacter sakazakii	Alteromonas confluentis
Culturomica massiliensis	Alteromonas gracilis
Cupriavidus metallidurans	Alteromonas macleodii
Cutibacterium acnes	Alteromonas sp. KUL106
Cutibacterium avidum	Alteromonas sp. KUL154
Cutibacterium granulosum	Alteromonas sp. KUL156
Dakarella massiliensis	Alteromonas sp. TK-46(2)
Dermabacter hominis	Ameyamaea chiangmaiensis
Desulfitobacterium hafniense	Aminobacter aganoensis
Desulfotomaculum guttoideum	Aminobacter aminovorans
Desulfovibrio desulfuricans	Aminobacter ciceronei
Desulfovibrio legallii	Aminobacter niigataensis
Desulfovibrio piger	Aminobacter sp. AP02
Dialister invisus	Aminobacter sp. J15
Dialister succinatiphilus	Aminobacter sp. J41
Dielma fastidiosa	Aminobacter sp. J44
Dorea formicigenerans	Aminobacter sp. MDW-2
Dorea longicatena	Aminobacter sp. MSH1
Duodenibacillus massiliensis	Amycolatopsis acidiphila
Dysgonomonas capnocytophagoides	Amycolatopsis alba
Dysgonomonas gadei	Amycolatopsis albispora
Dysgonomonas mossii	Amycolatopsis antarctica
Edwardsiella tarda	Amycolatopsis australiensis
Eggerthella lenta	Amycolatopsis azurea
Eikenella corrodens	Amycolatopsis balhimycina
Eisenbergiella tayi	Amycolatopsis bartoniae
Emergencia timonensis	Amycolatopsis benzoatilytica
Enterobacter asburiae	Amycolatopsis cihanbeyliensis
Enterobacter cancerogenus	Amycolatopsis circi
Enterobacter cloacae	Amycolatopsis coloradensis
Enterobacter hormaechei	Amycolatopsis decaplanina
Enterobacter kobei	Amycolatopsis echigonensis
Enterobacter ludwigii	Amycolatopsis eurytherma
Enterobacter mori	Amycolatopsis japonica
Enterobacter timonensis	Amycolatopsis jiangsuensis
Enterococcus asini	Amycolatopsis kentuckyensis
Enterococcus avium	Amycolatopsis keratiniphila
Enterococcus caccae	Amycolatopsis lexingtonensis
Enterococcus casseliflavus	Amycolatopsis lurida
Enterococcus devriesei	Amycolatopsis marina
Enterococcus dispar	Amycolatopsis mediterranei
Enterococcus durans	Amycolatopsis nigrescens
Enterococcus faecalis	Amycolatopsis niigatensis
Enterococcus faecium	Amycolatopsis orientalis
Enterococcus gallinarum	Amycolatopsis palatopharyngis
Enterococcus gilvus	Amycolatopsis panacis
Enterococcus hirae	Amycolatopsis pretoriensis
Enterococcus massiliensis	Amycolatopsis regifaucium
Enterococcus mundtii	Amycolatopsis rhizosphaerae
Enterococcus pallens	Amycolatopsis rifamycinica
Enterococcus raffinosus	Amycolatopsis ruanii
Enteroscipio rubneri	Amycolatopsis rubida
Escherichia albertii	Amycolatopsis saalfeldensis
Escherichia coli	Amycolatopsis sacchari
Escherichia fergusonii	Amycolatopsis sp. 8-3EHSu
Escherichia marmotae	Amycolatopsis sp. A23
Eubacterium callanderi	Amycolatopsis sp. AA4
Eubacterium coprostanoligenes	Amycolatopsis sp. BJA-103
Eubacterium dolichum	Amycolatopsis sp. CA-126428
Eubacterium eligens	Amycolatopsis sp. CA-128772
Eubacterium hallii	Amycolatopsis sp. CB00013
Eubacterium limosum	Amycolatopsis sp. CFH S0078
Eubacterium ramulus	Amycolatopsis sp. CFH S0261
Eubacterium rectale	Amycolatopsis sp. CFH S0740
Eubacterium ruminantium	Amycolatopsis sp. EGI 650086
Eubacterium siraeum	Amycolatopsis sp. GLM-1
Eubacterium tortuosum	Amycolatopsis sp. K81G1
Eubacterium ventriosum	Amycolatopsis sp. KNN50.9b
Eubacterium xylanophilum	Amycolatopsis sp. M39
Exiguobacterium mexicanum	Amycolatopsis sp. MJM2582
Extibacter muris	Amycolatopsis sp. WAC 01375
Ezakiella massiliensis	Amycolatopsis sp. WAC 01376
Faecalibacterium prausnitzii	Amycolatopsis sp. WAC 01416
Faecalicatena contorta	Amycolatopsis sp. WAC 04169
Faecalicatena fissicatena	Amycolatopsis sp. WAC 04182
Faecalicatena orotica	Amycolatopsis sp. WAC 04197
Faecalicoccus pleomorphus	Amycolatopsis sp. YIM 10
Faecalimonas umbilicata	Amycolatopsis sulphurea
Faecalitalea cylindroides	Amycolatopsis taiwanensis
Fenollaria timonensis	Amycolatopsis thailandensis
Finegoldia magna	Amycolatopsis thermalba
Flaviflexus massiliensis	Amycolatopsis tolypomycina
Fournierella massiliensis	Amycolatopsis umgeniensis
Franconibacter helveticus	Amycolatopsis vancoresmycina
Fusicatenibacter saccharivorans	Amycolatopsis vastitatis
Fusobacterium gonidiaformans	Amycolatopsis xylanica
Fusobacterium massiliense	Amylibacter kogurei
Fusobacterium mortiferum	Anaerococcus sp. WCA-380-WT-2B
Fusobacterium naviforme	Anaerococcus tetradius
Fusobacterium necrophorum	Anaerocolumna aminovalerica
Fusobacterium nucleatum	Anaeromicrobium sediminis
Fusobacterium periodonticum	Anaerosalibacter massiliensis
Fusobacterium ulcerans	Anaerospora hongkongensis
Fusobacterium varium	Anaerostipes hadrus
Gardnerella vaginalis	Anaerostipes rhamnosivorans
Gemella haemolysans	Anaerovirgula multivorans
Gemella morbillorum	Ancrocorticia populi
Gemella sanguinis	Aneurinibacillus migulanus
Gemmiger formicilis	Aneurinibacillus sp. XH2
Gordonibacter massiliensis	Aneurinibacillus terranovensis
Gordonibacter pamelaeae	Angustibacter sp. Root456
Gordonibacter urolithinfaciens	Anoxybacillus flavithermus
Gorillibacterium timonense	Anoxybacillus rupiensis
Gracilibacillus massiliensis	Anoxybacillus sp. B2M1
Gracilibacillus timonensis	Anoxybacillus sp. B7M1
Grimontia hollisae	Anoxybacillus sp. PDR2
Haemophilus influenzae	Anoxybacillus sp. UARK-01
Haemophilus parahaemolyticus	Anoxybacillus tepidamans
Haemophilus parainfluenzae	Anoxybacillus vitaminiphilus
Haemophilus paraphrohaemolyticus	Antarctobacter heliothermus
Haemophilus pittmaniae	Aquamicrobium defluvii
Haemophilus sputorum	Aquamicrobium lusatiense
Hafnia alvei	Aquamicrobium sp. LC103
Haloferax massiliensis	Aquibacillus sp. BH258
Halorubrum lipolyticum	Aquicella siphonis
Harryflintia acetispora	Aquiluna sp. 15G-AUS-rot
Helicobacter bilis	Aquitalea denitrificans
Helicobacter canadensis	Aquitalea magnusonii
Helicobacter canis	Aquitalea pelogenes
Helicobacter cinaedi	Aquitalea sp. FJL05
Helicobacter fennelliae	Aquitalea sp. MWU14-2217
Helicobacter macacae	Aquitalea sp. THG-DN7.12
Helicobacter pullorum	Aquitalea sp. USM4
Helicobacter pylori	Arcanobacterium haemolyticum
Helicobacter winghamensis	Arcanobacterium ihumii
Holdemanella biformis	Arcanobacterium phocae
Holdemania filiformis	Arcanobacterium sp. S3PF19
Holdemania massiliensis	Arenibacter algicola
Hungatella effluvii	Arenibacter catalasegens
Hungatella hathewayi	Arenibacter certesii
Ileibacterium massiliense	Arenibacter echinorum
Intestinibacter bartlettii	Arenibacter hampyeongensis
Intestinimonas butyriciproducens	Arenibacter palladensis
Jonquetella anthropi	Arenibacter sp. ARW7G5Y1
Kallipyga gabonensis	Arenibacter sp. C-21
Kallipyga massiliensis	Arenibacter sp. GUO666
Kineothrix alysoides	Arenibacter sp. P308M17
Klebsiella aerogenes	Arenibacter troitsensis
Klebsiella michiganensis	Arenimonas composti
Klebsiella oxytoca	Arenimonas daejeonensis
Klebsiella pneumoniae	Arsenicicoccus bolidensis
Klebsiella quasipneumoniae	Arsenicicoccus sp. MKL-02
Klebsiella variicola	Arsenicicoccus sp. oral taxon 190
Kluyvera ascorbata	Arsenicitalea aurantiaca
Kluyvera intermedia	arsenite-oxidising bacterium NT-25
Kocuria rhizophila	Arthrobacter alpinus
Kurthia massiliensis	Arthrobacter castelli
Kurthia senegalensis	Arthrobacter citreus
Lachnoanaerobaculum saburreum	Arthrobacter crystallopoietes
Lachnoanaerobaculum umeaense	Arthrobacter enclensis
Lachnobacterium bovis	Arthrobacter gandavensis
Lachnoclostridium edouardi	Arthrobacter globiformis
Lachnoclostridium phocaeense	Arthrobacter livingstonensis
Lachnoclostridium phytofermentans	Arthrobacter nitrophenolicus
Lachnotalea glycerini	Arthrobacter oryzae
Lactobacillus acidophilus	Arthrobacter silvisoli
Lactobacillus agilis	Arthrobacter sp. 08Y14
Lactobacillus amylolyticus	Arthrobacter sp. 131MFCol6.1
Lactobacillus amylovorus	Arthrobacter sp. 135MFCol5.1
Lactobacillus animalis	Arthrobacter sp. 161MFSha2.1
Lactobacillus antri	Arthrobacter sp. 162MFSha1.1
Lactobacillus apis	Arthrobacter sp. 1704
Lactobacillus brevis	Arthrobacter sp. 24S4-2
Lactobacillus buchneri	Arthrobacter sp. 31Cvi3.1E
Lactobacillus casei	Arthrobacter sp. 35W
Lactobacillus coryniformis	Arthrobacter sp. 4R501
Lactobacillus crispatus	Arthrobacter sp. 8AJ
Lactobacillus curvatus	Arthrobacter sp. 9AX
Lactobacillus delbrueckii	Arthrobacter sp. 9E06
Lactobacillus dextrinicus	Arthrobacter sp. 9E14
Lactobacillus farciminis	Arthrobacter sp. 9E16
Lactobacillus fermentum	Arthrobacter sp. 9E18
Lactobacillus gallinarum	Arthrobacter sp. 9MFCol3.1
Lactobacillus gasseri	Arthrobacter sp. 9V
Lactobacillus harbinensis	Arthrobacter sp. AAC22
Lactobacillus helveticus	Arthrobacter sp. AFG20
Lactobacillus hilgardii	Arthrobacter sp. AFG7.2
Lactobacillus hominis	Arthrobacter sp. AG1021
Lactobacillus iners	Arthrobacter sp. AG258
Lactobacillus jensenii	Arthrobacter sp. AG367
Lactobacillus johnsonii	Arthrobacter sp. AQ5-06
Lactobacillus kalixensis	Arthrobacter sp. B0490
Lactobacillus kefiri	Arthrobacter sp. B3
Lactobacillus mucosae	Arthrobacter sp. B6
Lactobacillus murinus	Arthrobacter sp. BB-1
Lactobacillus oris	Arthrobacter sp. BL-252-APC-1A
Lactobacillus parabuchneri	Arthrobacter sp. Br18
Lactobacillus paracasei	Arthrobacter sp. cf158
Lactobacillus parafarraginis	Arthrobacter sp. D2
Lactobacillus pentosus	Arthrobacter sp. D4
Lactobacillus plantarum	Arthrobacter sp. EpRS71
Lactobacillus rhamnosus	Arthrobacter sp. EPSL27
Lactobacillus ruminis	Arthrobacter sp. FB24
Lactobacillus sakei	Arthrobacter sp. H5
Lactobacillus salivarius	Arthrobacter sp. Hiyo4
Lactobacillus sanfranciscensis	Arthrobacter sp. I3
Lactobacillus saniviri	Arthrobacter sp. JH1-1
Lactobacillus senioris	Arthrobacter sp. JUb115
Lactobacillus ultunensis	Arthrobacter sp. KBS0703
Lactobacillus vaginalis	Arthrobacter sp. Leaf137
Lactococcus garvieae	Arthrobacter sp. Leaf141
Lactococcus lactis	Arthrobacter sp. Leaf145
Lactococcus piscium	Arthrobacter sp. Leaf337
Lactococcus raffinolactis	Arthrobacter sp. Leaf69
Lactonifactor longoviformis	Arthrobacter sp. M2012083
Lagierella massiliensis	Arthrobacter sp. M5
Laribacter hongkongensis	Arthrobacter sp. M6
Lawsonella clevelandensis	Arthrobacter sp. MA-N2
Leclercia adecarboxylata	Arthrobacter sp. MWB30
Leminorella grimontii	Arthrobacter sp. MYb211
Leminorella richardii	Arthrobacter sp. MYb214
Leptotrichia wadei	Arthrobacter sp. MYb216
Leuconostoc citreum	Arthrobacter sp. MYb221
Leuconostoc lactis	Arthrobacter sp. MYb222
Leuconostoc mesenteroides	Arthrobacter sp. MYb224
Levyella massiliensis	Arthrobacter sp. MYb229
Libanicoccus massiliensis	Arthrobacter sp. MYb23
Listeria grayi	Arthrobacter sp. MYb51
Listeria innocua	Arthrobacter sp. NEAU-SA2
Listeria monocytogenes	Arthrobacter sp. NEB 688
Longibaculum muris	Arthrobacter sp. NIO-1057
Longicatena caecimuris	Arthrobacter sp. ok362
Marvinbryantia formatexigens	Arthrobacter sp. ok909
Massilibacterium senegalense	Arthrobacter sp. ov118
Massilioclostridium coli	Arthrobacter sp. ov407
Massiliomicrobiota timonensis	Arthrobacter sp. OV608
Mediterranea massiliensis	Arthrobacter sp. OY3WO11
Megamonas funiformis	Arthrobacter sp. P2b
Megamonas hypermegale	Arthrobacter sp. PAMC25564
Megasphaera elsdenii	Arthrobacter sp. PGP41
Megasphaera hexanoica	Arthrobacter sp. PM3
Megasphaera micronuciformis	Arthrobacter sp. QXT-31
Merdimonas faecis	Arthrobacter sp. RC1.1 241
Metakosakonia massiliensis	Arthrobacter sp. RT-1
Methanobrevibacter oralis	Arthrobacter sp. Rue61a
Methanobrevibacter smithii	Arthrobacter sp. S39
Methanobrevibacter woesei	Arthrobacter sp. S41
Methanomassiliicoccus luminyensis	Arthrobacter sp. S5-52
Methanosphaera cuniculi	Arthrobacter sp. SLBN-100
Methanosphaera stadtmanae	Arthrobacter sp. SLBN-112
Micrococcus luteus	Arthrobacter sp. SLBN-122
Microvirga massiliensis	Arthrobacter sp. SLBN-179
Mitsuokella jalaludinii	Arthrobacter sp. SLBN-53
Mitsuokella multacida	Arthrobacter sp. SLBN-83
Mobilibacterium timonense	Arthrobacter sp. Soil736
Mobilicoccus massiliensis	Arthrobacter sp. Soil761
Moellerella wisconsensis	Arthrobacter sp. Soil762
Morganella morganii	Arthrobacter sp. Soil764
Murdochiella massiliensis	Arthrobacter sp. SPG23
Murdochiella vaginalis	Arthrobacter sp. SRS-W-1-2016
Murimonas intestini	Arthrobacter sp. TB 26
Mycobacterium avium	Arthrobacter sp. TS-15
Mycobacterium tuberculosis	Arthrobacter sp. U41
Mycoplasma hominis	Arthrobacter sp. UNC362MFTsu5.1
Negativibacillus massiliensis	Arthrobacter sp. UNCCL28
Negativicoccus massiliensis	Arthrobacter sp. Y81
Negativicoccus succinicivorans	Arthrobacter sp. YN
Neglecta timonensis	Arthrobacter sp. yr096
Neisseria elongata	Arthrobacter sp. ZBG10
Neisseria gonorrhoeae	Arthrobacter sp. ZGTC131
Neisseria macacae	Arthrobacter sp. ZGTC212
Neofamilia massiliensis	Arthrobacter sp. ZGTC412
Nesterenkonia massiliensis	Arthrobacter sp. ZXY-2
Nigerium massiliense	Arthrobacter subterraneus
Nosocomiicoccus massiliensis	Asaia astilbis
Noviherbaspirillum massiliense	Asaia bogorensis
Numidum massiliense	Asaia platycodi
Oceanobacillus jeddahense	Asaia prunellae
Oceanobacillus massiliensis	Asaia sp. SF2.1
Oceanobacillus picturae	Asaia sp. W19
Odoribacter laneus	Asanoa ferruginea
Odoribacter splanchnicus	Asanoa hainanensis
Olegusella massiliensis	Asanoa ishikariensis
Olsenella provencensis	Asticcacaulis benevestitus
Olsenella scatoligenes	Asticcacaulis biprosthecium
Oribacterium sinus	Asticcacaulis excentricus
Oscillibacter ruminantium	Asticcacaulis sp. AC460
Oxalobacter formigenes	Aurantimicrobium sp. MWH-Uga1
Paenibacillus amylolyticus	Aurantimonas aggregata
Paenibacillus antibioticophila	Aurantimonas coralicida
Paenibacillus ihuae	Aurantimonas endophytica
Paenibacillus ihumii	Aurantimonas manganoxydans
Paenibacillus kribbensis	Aurantimonas sp. 22II-16-19i
Paenibacillus lactis	Aurantimonas sp. Leaf443
Paenibacillus odorifer	Auraticoccus monumenti
Paenibacillus phocaensis	Auraticoccus sp. F435
Paenibacillus polymyxa	Aureibacillus halotolerans
Paenibacillus rubinfantis	Aureimonas altamirensis
Paenibacillus senegalensis	Aureimonas flava
Paenibacillus senegalimassiliensis	Aureimonas frigidaquae
Paenibacillus thiaminolyticus	Aureimonas jatrophae
Paenibacillus tuaregi	Aureimonas phyllosphaerae
Paeniclostridium sordellii	Aureimonas pseudogalii
Pantoea agglomerans	Aureimonas sp. AU20
Pantoea ananatis	Aureimonas sp. AU22
Pantoea conspicua	Aureimonas sp. AU4
Pantoea septica	Aureimonas sp. AU40
Parabacteroides bouchesdurhonensis	Aureimonas sp. D3
Parabacteroides distasonis	Aureimonas sp. Leaf324
Parabacteroides faecis	Aureimonas sp. Leaf454
Parabacteroides goldsteinii	Aureimonas sp. YIM 132180
Parabacteroides gordonii	Aureimonas sp. YIM DR1026
Parabacteroides johnsonii	Aureimonas ureilytica
Parabacteroides merdae	Austwickia chelonae
Parabacteroides timonensis	Avibacterium avium
Paraclostridium bifermentans	Azospirillum lipoferum
Paraprevotella clara	Azospirillum melinis
Paraprevotella xylaniphila	Azospirillum palustre
Parascardovia denticolens	Azospirillum sp. B4
Parasutterella excrementihominis	Azospirillum sp. CFH 70021
Parvimonas micra	Azospirillum sp. K2W22B-5
Pediococcus acidilactici	Azospirillum sp. L-25-5w-1
Pediococcus pentosaceus	Azospirillum sp. TSA6c
Pelistega indica	Azospirillum sp. TSH100
Peptococcus niger	Azospirillum sp. TSH64
Peptoniphilus duerdenii	Azospirillum sp. TSO35-2
Peptoniphilus grossensis	Azotobacter beijerinckii
Peptoniphilus harei	Azotobacter vinelandii
Peptoniphilus lacrimalis	Bacillaceae bacterium ZC4
Peptoniphilus lacydonensis	Bacillus abyssalis
Peptoniphilus obesi	Bacillus aidingensis
Peptoniphilus phoceensis	Bacillus albus
Peptoniphilus senegalensis	Bacillus amyloliquefaciens
Peptoniphilus urinimassiliensis	Bacillus anthracis
Peptostreptococcus anaerobius	Bacillus aquimaris
Peptostreptococcus russellii	Bacillus aryabhattai
Peptostreptococcus stomatis	Bacillus atrophaeus
Phascolarctobacterium faecium	Bacillus australimaris
Phascolarctobacterium succinatutens	Bacillus bataviensis
Phocea massiliensis	Bacillus cabrialesii
Phoenicibacter massiliensis	Bacillus canaveralius
Planococcus massiliensis	Bacillus caseinilyticus
Plesiomonas shigelloides	Bacillus cereus
Pluralibacter gergoviae	Bacillus circulans
Porphyromonas asaccharolytica	Bacillus clausii
Porphyromonas bennonis	Bacillus coagulans
Porphyromonas endodontalis	Bacillus cytotoxicus
Porphyromonas gingivalis	Bacillus endophyticus
Porphyromonas uenonis	Bacillus endozanthoxylicus
Prevotella amnii	Bacillus filamentosus
Prevotella bergensis	Bacillus flexus
Prevotella bivia	Bacillus foraminis
Prevotella buccae	Bacillus gibsonii
Prevotella buccalis	Bacillus ginsengihumi
Prevotella colorans	Bacillus glycinifermentans
Prevotella copri	Bacillus gobiensis
Prevotella corporis	Bacillus halmapalus
Prevotella denticola	Bacillus halodurans
Prevotella disiens	Bacillus halosaccharovorans
Prevotella intermedia	Bacillus halotolerans
Prevotella jejuni	Bacillus haynesii
Prevotella melaninogenica	Bacillus hwajinpoensis
Prevotella multisaccharivorax	Bacillus idriensis
Prevotella nigrescens	Bacillus infantis
Prevotella oralis	Bacillus intestinalis
Prevotella oris	Bacillus korlensis
Prevotella salivae	Bacillus kribbensis
Prevotella stercorea	Bacillus lehensis
Prevotella timonensis	Bacillus licheniformis
Prevotella veroralis	Bacillus litoralis
Propionibacterium acnes	Bacillus loiseleuriae
Propionibacterium freudenreichii	Bacillus luti
Proteus mirabilis	Bacillus mannanilyticus
Proteus penneri	Bacillus marisflavi
Proteus vulgaris	Bacillus megaterium
Provencibacterium massiliense	Bacillus mojavensis
Providencia alcalifaciens	Bacillus muralis
Providencia rettgeri	Bacillus mycoides
Providencia rustigianii	Bacillus nakamurai
Providencia stuartii	Bacillus nealsonii
Pseudoflavonifractor capillosus	Bacillus niabensis
Pseudomonas aeruginosa	Bacillus niacini
Pseudomonas extremaustralis	Bacillus nitratireducens
Pseudomonas fragi	Bacillus oceanisediminis
Pseudomonas massiliensis	Bacillus okhensis
Pseudomonas putida	Bacillus okuhidensis
Pygmaiobacter massiliensis	Bacillus onubensis
Pyramidobacter piscolens	Bacillus oshimensis
Ralstonia pickettii	Bacillus pacificus
Raoultella ornithinolytica	Bacillus panaciterrae
Rikenella microfusus	Bacillus paralicheniformis
Risungbinella massiliensis	Bacillus paramycoides
Robinsoniella peoriensis	Bacillus paranthracis
Romboutsia timonensis	Bacillus plakortidis
Roseburia cecicola	Bacillus populi
Roseburia faecis	Bacillus psychrosaccharolyticus
Roseburia hominis	Bacillus pumilus
Roseburia intestinalis	Bacillus rhizosphaerae
Roseburia inulinivorans	Bacillus safensis
Rothia aeria	Bacillus shacheensis
Rothia dentocariosa	Bacillus shackletonii
Rothia mucilaginosa	Bacillus siamensis
Rubeoparvulum massiliense	Bacillus simplex
Ruminococcus albus	Bacillus smithii
Ruminococcus bromii	Bacillus sonorensis
Ruminococcus callidus	Bacillus sp. (in: Bacteria)
Ruminococcus champanellensis	Bacillus sp. 007/AIA-02/001
Ruminococcus faecis	Bacillus sp. 171095_106
Ruminococcus flavefaciens	Bacillus sp. 1s-1
Ruminococcus gauvreauii	Bacillus sp. 220_BSPC
Ruminococcus gnavus	Bacillus sp. 275
Ruminococcus lactaris	Bacillus sp. 278922_107
Ruminococcus torques	Bacillus sp. 2D02
Ruthenibacterium lactatiformans	Bacillus sp. 2SH
Salinicola tamaricis	Bacillus sp. 445_BSPC
Salmonella bongori	Bacillus sp. 5B6
Salmonella enterica	Bacillus sp. 7520-S
Sanguibacter keddieii	Bacillus sp. 7586-K
Sanguibacteroides justesenii	Bacillus sp. 7705b
Scardovia wiggsiae	Bacillus sp. 8A6
Selenomonas artemidis	Bacillus sp. 916
Selenomonas bovis	Bacillus sp. A053
Sellimonas intestinalis	Bacillus sp. ABP14
Senegalemassilia anaerobia	Bacillus sp. AFS006103
Senegalimassilia anaerobia	Bacillus sp. AFS037270
Serratia liquefaciens	Bacillus sp. AFS051223
Serratia marcescens	Bacillus sp. AFS059628
Shigella dysenteriae	Bacillus sp. AFS073361
Shigella flexneri	Bacillus sp. AFS075960
Shigella sonnei	Bacillus sp. AFS076308
Slackia piriformis	Bacillus sp. AFS094611
Sneathia amnii	Bacillus sp. AG236
Sneathia sanguinegens	Bacillus sp. AG442
Solobacterium moorei	Bacillus sp. AIIW2
Sporanaerobacter acetigenes	Bacillus sp. AK13
Staphylococcus argenteus	Bacillus sp. ALD
	Bacillus sp. ANT_WA51
Staphylococcus capitis	Bacillus sp. Aph1
Staphylococcus epidermidis	Bacillus sp. AR18-7
Staphylococcus haemolyticus	Bacillus sp. AR2-1
Staphylococcus hominis	Bacillus sp. AtDRG31
Staphylococcus lentus	Bacillus sp. AW
Staphylococcus nepalensis	Bacillus sp. AY1-10
Staphylococcus pasteuri	Bacillus sp. AY2-1
Staphylococcus schleiferi	Bacillus sp. B3-WWTP-C-10-D-3
Staphylococcus warneri	Bacillus sp. bc15
Staphylococcus xylosus	Bacillus sp. BD59S
Stenotrophomonas maltophilia	Bacillus sp. BH072
Stomatobaculum longum	Bacillus sp. BH2
Streptococcus agalactiae	Bacillus sp. BK006
Streptococcus anginosus	Bacillus sp. BK100
Streptococcus constellatus	Bacillus sp. BK450
Streptococcus equinus	Bacillus sp. BO
Streptococcus gallolyticus	Bacillus sp. BPN334
Streptococcus gordonii	Bacillus sp. BS98
Streptococcus infantarius	Bacillus sp. BT1B_CT2
Streptococcus infantis	Bacillus sp. C1-1
Streptococcus lutetiensis	Bacillus sp. CBA7126
Streptococcus mitis	Bacillus sp. CBEL-1
Streptococcus mutans	Bacillus sp. CH30_1T
Streptococcus oralis	Bacillus sp. CMAA 1185
Streptococcus parasanguinis	Bacillus sp. CMAA 1363
Streptococcus pasteurianus	Bacillus sp. CR71
Streptococcus peroris	Bacillus sp. CX-1
Streptococcus pleomorphus	Bacillus sp. DE0042
Streptococcus pseudopneumoniae	Bacillus sp. DE0587
Streptococcus rubneri	Bacillus sp. DM2
Streptococcus salivarius	Bacillus sp. dmp10
Streptococcus thermophilus	Bacillus sp. dmp5
Streptococcus timonensis	Bacillus sp. E25
Streptococcus vestibularis	Bacillus sp. EE-W1
Subdoligranulum variabile	Bacillus sp. EKM202B
Succinatimonas hippei	Bacillus sp. EKM203B
Sutterella parvirubra	Bacillus sp. EKM206B
Sutterella stercoricanis	Bacillus sp. EKM207B
Sutterella wadsworthensis	Bacillus sp. EKM208B
Terrisporobacter glycolicus	Bacillus sp. EKM213B
Tessaracoccus massiliensis	Bacillus sp. EKM417B
Treponema berlinense	Bacillus sp. EKM420B
Treponema succinifaciens	Bacillus sp. EKM501B
Turicibacter sanguinis	Bacillus sp. EKM601B
Turicimonas muris	Bacillus sp. F56
Ureaplasma parvum	Bacillus sp. FDAARGOS_235
Urmitella timonensis	Bacillus sp. FJAT-14266
Vagococcus martis	Bacillus sp. FJAT-14578
Vagococcus teuberi	Bacillus sp. FJAT-20673
Varibaculum cambriense	Bacillus sp. FJAT-21351
Varibaculum timonense	Bacillus sp. FJAT-21352
Veillonella atypica	Bacillus sp. FJAT-22058
Veillonella dispar	Bacillus sp. FJAT-26390
Veillonella infantium	Bacillus sp. FJAT-26652
Veillonella magna	Bacillus sp. FJAT-27245
Veillonella parvula	Bacillus sp. FJAT-27264
Veillonella rogosae	Bacillus sp. FJAT-27445
Veillonella seminalis	Bacillus sp. FJAT-28004
Veillonella tobetsuensis	Bacillus sp. FJAT-44876
Vibrio cholerae	Bacillus sp. FJAT-45086
Vibrio fluvialis	Bacillus sp. FJAT-45348
Vibrio furnissii	Bacillus sp. FJAT-45505
Vibrio metoecus	Bacillus sp. FJAT-46582
Vibrio parahaemolyticus	Bacillus sp. FMQ74
Vibrio vulnificus	Bacillus sp. GZB
Victivallis vadensis	Bacillus sp. H15-1
Virgibacillus massiliensis	Bacillus sp. H1m
Vitreoscilla massiliensis	Bacillus sp. H2N5002
Weissella cibaria	Bacillus sp. HMSC76G11
Weissella confusa	Bacillus sp. HUB-I-004
Weissella paramesenteroides	Bacillus sp. I-2
Weissella viridescens	Bacillus sp. IHB B 7164
Xanthomonas massiliensis	Bacillus sp. ISTL8
Yersinia aleksiciae	Bacillus sp. J13
Yersinia bercovieri	Bacillus sp. J37
Yersinia enterocolitica	Bacillus sp. JAS102
Yersinia frederiksenii	Bacillus sp. JCM 19041
Yersinia intermedia	Bacillus sp. JCM 19047
Yersinia kristensenii	Bacillus sp. JEM-1
Yersinia mollaretii	Bacillus sp. JFL15
Yersinia pestis	Bacillus sp. JH7
Yokenella regensburgei	Bacillus sp. JS
	Bacillus sp. K2I17
	Bacillus sp. KBS0812
	Bacillus sp. L27
	Bacillus sp. L75
	Bacillus sp. LB(2018)
	Bacillus sp. Leaf13
	Bacillus sp. Leaf406
	Bacillus sp. Leaf75
	Bacillus sp. LK2
	Bacillus sp. LK7
	Bacillus sp. LM 4-2
	Bacillus sp. LYLB4
	Bacillus sp. Lzh-5
	Bacillus sp. MB95
	Bacillus sp. MBGLi97
	Bacillus sp. MD-5
	Bacillus sp. MSP13
	Bacillus sp. MSP5.4
	Bacillus sp. MT
	Bacillus sp. N35-10-4
	Bacillus sp. NH11B
	Bacillus sp. NMCC46
	Bacillus sp. NSP2.1
	Bacillus sp. NSP9.1
	Bacillus sp. OE
	Bacillus sp. OK838
	Bacillus sp. OV166
	Bacillus sp. OV194
	Bacillus sp. Pc3
	Bacillus sp. PW192
	Bacillus sp. RC
	Bacillus sp. Rc4
	Bacillus sp. REN51N
	Bacillus sp. RIT694
	Bacillus sp. RM2(2019)
	Bacillus sp. Root147
	Bacillus sp. Root239
	Bacillus sp. Ru63
	Bacillus sp. S1-R1J2-FB
	Bacillus sp. S1-R2T1-FB
	Bacillus sp. S1-R4H1-FB
	Bacillus sp. S1-R5C1-FB
	Bacillus sp. S2-R3J1-FB-BA1
	Bacillus sp. S3
	Bacillus sp. SA1-12
	Bacillus sp. SB47
	Bacillus sp. SDLI1
	Bacillus sp. SGD-V-76
	Bacillus sp. SH5-2
	Bacillus sp. SJ-10
	Bacillus sp. SJZ110
	Bacillus sp. SN1
	Bacillus sp. SN32
	Bacillus sp. Soil531
	Bacillus sp. Soil745
	Bacillus sp. Soil768D1
	Bacillus sp. STP3
	Bacillus sp. SYJ
	Bacillus sp. TE8-1
	Bacillus sp. TH008
	Bacillus sp. TYF-B5-5
	Bacillus sp. TYF-LIM-B05
	Bacillus sp. UNC41MFS5
	Bacillus sp. UNC438CL73TsuS30
	Bacillus sp. UNC69MF
	Bacillus sp. V3-13
	Bacillus sp. V33-4
	Bacillus sp. VMFN-A1
	Bacillus sp. VT 712
	Bacillus sp. VT-16-64
	Bacillus sp. WP8
	Bacillus sp. WR11
	Bacillus sp. X1(2014)
	Bacillus sp. X2(2017)
	Bacillus sp. Y-01
	Bacillus sp. YP1
	Bacillus sp. YR288
	Bacillus sp. YR335
	Bacillus sp. ZY-1-1
	Bacillus stratosphericus
	Bacillus subtilis
	Bacillus swezeyi
	Bacillus taeanensis
	Bacillus taxi
	Bacillus thermocopriae
	Bacillus thuringiensis
	Bacillus toyonensis
	Bacillus tropicus
	Bacillus vallismortis
	Bacillus velezensis
	Bacillus vireti
	Bacillus wakoensis
	Bacillus wiedmannii
	bacterium 23-3-2
	bacterium RmlP001
	bacterium RmlP026
	Bacteroides xylanolyticus
	Balneatrix alpica
	Barrientosiimonas humi
	Beutenbergia cavernae
	Bibersteinia trehalosi
	Bifidobacterium asteroides
	Bifidobacterium callitrichos
	Bifidobacterium longum
	Bifidobacterium sp. A11
	Bifidobacterium sp. wkB338
	Biostraticola sp. BGMRC 2031
	Bisgaardia hudsonensis
	Blastococcus sp. DSM 44272
	Blautia coccoides
	Blautia hansenii
	Blautia hominis
	Blautia luti
	Blautia marasmi
	Blautia massiliensis
	Blautia obeum
	Blautia producta
	Blautia schinkii
	Blautia sp. aa_0143
	Blautia sp. AF13-16
	Blautia sp. An46
	Blautia sp. An81
	Blautia sp. OF01-4LB
	Blautia sp. SC05B48
	Blautia sp. YL58
	blood disease bacterium A2-HR MARDI
	Bogoriella caseilytica
	Bosea lathyri
	Bosea lupini
	Bosea robiniae
	Bosea sp. 1131
	Bosea sp. 124
	Bosea sp. AAP35
	Bosea sp. AK1
	Bosea sp. ANAM02
	Bosea sp. AS-1
	Bosea sp. BIWAKO-01
	Bosea sp. BK498
	Bosea sp. BK604
	Bosea sp. CF476
	Bosea sp. CS1GBMeth4
	Bosea sp. DSM 18164
	Bosea sp. EC-HK365B
	Bosea sp. F3-2
	Bosea sp. FBZP-16
	Bosea sp. LC85
	Bosea sp. OK403
	Bosea sp. PAMC 26642
	Bosea sp. RAC05
	Bosea sp. Root381
	Bosea sp. Root483D1
	Bosea sp. Root670
	Bosea sp. TND4EK4
	Bosea sp. Tri-39
	Bosea sp. Tri-44
	Bosea sp. Tri-49
	Bosea sp. Tri-54
	Bosea sp. UNC402CLCol
	Bosea sp. WAO
	Bosea thiooxidans
	Bosea vaviloviae
	Bosea vestrisii
	Boseongicola aestuarii
	Boseongicola sp. CCM32
	Brachybacterium alimentarium
	Brachybacterium endophyticum
	Brachybacterium ginsengisoli
	Brachybacterium massiliense
	Brachybacterium muris
	Brachybacterium paraconglomeratum
	Brachybacterium phenoliresistens
	Brachybacterium saurashtrense
	Brachybacterium sp. AG952
	Brachybacterium sp. CFH 10395
	Brachybacterium sp. EE-P12
	Brachybacterium sp. JB7
	Brachybacterium sp. P6-10-X1
	Brachybacterium sp. SGAir0954
	Brachybacterium sp. sponge
	Brachybacterium sp. VM2412
	Brachybacterium sp. YJGR34
	Brachybacterium squillarum
	Brachyspira aalborgi
	Brachyspira alvinipulli
	Bradyrhizobium sp. 23S2
	Bradyrhizobium sp. 5(2017)
	Bradyrhizobium sp. CCH1-B1
	Bradyrhizobium sp. CCH5-A9
	Bradyrhizobium sp. Ec3.3
	Bradyrhizobium sp. Gha
	Brenneria goodwinii
	Brenneria nigrifluens
	Brenneria roseae
	Brenneria salicis
	Brenneria sp. CFCC 11842
	Brenneria sp. EniD312
	Brenneria sp. L3-3HA
	Breoghania corrubedonensis
	Brevibacillus agri
	Brevibacillus centrosporus
	Brevibacillus sp. LEMMJ03
	Brevibacillus sp. MCWH
	Brevibacillus sp. SCSIO 07484
	Brevibacillus sp. WF146
	Brevibacillus thermoruber
	Brevibacterium casei
	Brevibacterium sediminis
	Brevibacterium sp. 2SA
	Brevibacterium sp. LS14
	Brevibacterium sp. MG-1
	Brevibacterium sp. S111
	Brevibacterium sp. S22
	Brevibacterium sp. XM4083
	Brevundimonas bullata
	Brevundimonas lenta
	Brevundimonas sp. Root1279
	Brochothrix campestris
	Brochothrix thermosphacta
	Brucella abortus
	Brucella canis
	Brucella ceti
	Brucella inopinata
	Brucella melitensis
	Brucella microti
	Brucella neotomae
	Brucella ovis
	Brucella pinnipedialis
	Brucella sp. 04-5288
	Brucella sp. 09RB8471
	Brucella sp. 09RB8910
	Brucella sp. 09RB8913
	Brucella sp. 09RB8918
	Brucella sp. 10RB9210
	Brucella sp. 10RB9212
	Brucella sp. 10RB9213
	Brucella sp. 10RB9214
	Brucella sp. 10RB9215
	Brucella sp. 2002734562
	Brucella sp. 2280
	Brucella sp. 56/94
	Brucella sp. 63/311
	Brucella sp. 83/13
	Brucella sp. B13-0095
	Brucella sp. BCCN 84-3
	Brucella sp. BO2
	Brucella sp. CMUL 003
	Brucella sp. CMUL 004
	Brucella sp. CMUL 010
	Brucella sp. CMUL 013
	Brucella sp. CMUL 014
	Brucella sp. CMUL 015
	Brucella sp. CMUL 018
	Brucella sp. CMUL 024
	Brucella sp. CMUL 025
	Brucella sp. CMUL 026
	Brucella sp. CMUL 027
	Brucella sp. CMUL 029
	Brucella sp. CMUL 030
	Brucella sp. CMUL 031
	Brucella sp. CMUL 034
	Brucella sp. CMUL 035
	Brucella sp. CMUL 036
	Brucella sp. CMUL 08
	Brucella sp. F23/97
	Brucella sp. F5/06
	Brucella sp. F5/99
	Brucella sp. F8/99
	Brucella sp. F96/2
	Brucella sp. NF 2653
	Brucella sp. NVSL 07-0026
	Brucella sp. UK1/97
	Brucella sp. UK38/05
	Brucella sp. UK40/99
	Brucella sp. UK5/01
	Brucella suis
	Brucellaceae bacterium VT-16-1752
	Bryocella elongata
	Burkholderia agricolaris
	Burkholderia alpina
	Burkholderia ambifaria
	Burkholderia anthina
	Burkholderia arboris
	Burkholderia catarinensis
	Burkholderia cenocepacia
	Burkholderia cepacia
	Burkholderia contaminans
	Burkholderia dabaoshanensis
	Burkholderia diffusa
	Burkholderia dolosa
	Burkholderia gladioli
	Burkholderia glumae
	Burkholderia humptydooensis
	Burkholderia insecticola
	Burkholderia lata
	Burkholderia latens
	Burkholderia mallei
	Burkholderia metallica
	Burkholderia multivorans
	Burkholderia novacaledonica
	Burkholderia oklahomensis
	Burkholderia paludis
	Burkholderia plantarii
	Burkholderia pseudomallei
	Burkholderia pseudomultivorans
	Burkholderia puraquae
	Burkholderia pyrrocinia
	Burkholderia reimsis
	Burkholderia seminalis
	Burkholderia singularis
	Burkholderia sp. 117
	Burkholderia sp. 129
	Burkholderia sp. 136(2017)
	Burkholderia sp. 137
	Burkholderia sp. 2002721687
	Burkholderia sp. 28_3
	Burkholderia sp. 4M9327F10
	Burkholderia sp. 4M9327G5
	Burkholderia sp. 4NA327B6
	Burkholderia sp. 4NA327C10
	Burkholderia sp. 4NA327C6
	Burkholderia sp. 604
	Burkholderia sp. 8Y
	Burkholderia sp. 9120
	Burkholderia sp. A1
	Burkholderia sp. A2
	Burkholderia sp. A27
	Burkholderia sp. ABCPW 11
	Burkholderia sp. ABCPW 111
	Burkholderia sp. ABCPW 14
	Burkholderia sp. AU12872
	Burkholderia sp. AU15512
	Burkholderia sp. AU16482
	Burkholderia sp. AU16741
	Burkholderia sp. AU17325
	Burkholderia sp. AU17457
	Burkholderia sp. AU18528
	Burkholderia sp. AU27893
	Burkholderia sp. AU28863
	Burkholderia sp. AU29985
	Burkholderia sp. AU31280
	Burkholderia sp. AU31652
	Burkholderia sp. AU33423
	Burkholderia sp. AU33647
	Burkholderia sp. AU33803
	Burkholderia sp. AU4i
	Burkholderia sp. AU6039
	Burkholderia sp. B10
	Burkholderia sp. BCC0397
	Burkholderia sp. BCC0419
	Burkholderia sp. BDU18
	Burkholderia sp. BDU19
	Burkholderia sp. BDU5
	Burkholderia sp. BDU6
	Burkholderia sp. BDU8
	Burkholderia sp. BE12
	Burkholderia sp. BE17
	Burkholderia sp. BE24
	Burkholderia sp. Bk
	Burkholderia sp. Bp5365
	Burkholderia sp. Bp7605
	Burkholderia sp. Bp8963
	Burkholderia sp. Bp8977
	Burkholderia sp. Bp8984
	Burkholderia sp. Bp8986
	Burkholderia sp. Bp8989
	Burkholderia sp. Bp8990
	Burkholderia sp. Bp8991
	Burkholderia sp. Bp8992
	Burkholderia sp. Bp8994
	Burkholderia sp. Bp8995
	Burkholderia sp. Bp8998
	Burkholderia sp. Bp9002
	Burkholderia sp. Bp9004
	Burkholderia sp. Bp9010
	Burkholderia sp. Bp9011
	Burkholderia sp. Bp9012
	Burkholderia sp. Bp9015
	Burkholderia sp. Bp9016
	Burkholderia sp. Bp9017
	Burkholderia sp. Bp9031
	Burkholderia sp. Bp9090
	Burkholderia sp. Bp9099
	Burkholderia sp. Bp9125
	Burkholderia sp. Bp9126
	Burkholderia sp. Bp9131
	Burkholderia sp. Bp9140
	Burkholderia sp. Bp9142
	Burkholderia sp. Bp9143
	Burkholderia sp. CCA53
	Burkholderia sp. CCGE1001
	Burkholderia sp. CCGE1003
	Burkholderia sp. CF099
	Burkholderia sp. Ch1-1
	Burkholderia sp. CQ001
	Burkholderia sp. D7
	Burkholderia sp. DHC34
	Burkholderia sp. DHOD12
	Burkholderia sp. E168m22
	Burkholderia sp. FL-7-2-10-S1-D7
	Burkholderia sp. GAS332
	Burkholderia sp. HAN2018
	Burkholderia sp. HI2500
	Burkholderia sp. HI2714
	Burkholderia sp. HI2761
	Burkholderia sp. HI4860
	Burkholderia sp. HMSC10F09
	Burkholderia sp. IDO3
	Burkholderia sp. JKS000303
	Burkholderia sp. JP2-270
	Burkholderia sp. KBS0801
	Burkholderia sp. KJ006
	Burkholderia sp. KK1
	Burkholderia sp. LA-2-3-30-S1-D2
	Burkholderia sp. Leaf177
	Burkholderia sp. LK4
	Burkholderia sp. LS-044
	Burkholderia sp. MSh2
	Burkholderia sp. MSHR3999
	Burkholderia sp. MSMB0265
	Burkholderia sp. MSMB0266
	Burkholderia sp. MSMB0852
	Burkholderia sp. MSMB0856
	Burkholderia sp. MSMB1072
	Burkholderia sp. MSMB1078WGS
	Burkholderia sp. MSMB1459WGS
	Burkholderia sp. MSMB1498
	Burkholderia sp. MSMB1552
	Burkholderia sp. MSMB1588
	Burkholderia sp. MSMB1589WGS
	Burkholderia sp. MSMB175
	Burkholderia sp. MSMB1826
	Burkholderia sp. MSMB1835
	Burkholderia sp. MSMB2040
	Burkholderia sp. MSMB2041
	Burkholderia sp. MSMB2042
	Burkholderia sp. MSMB2157WGS
	Burkholderia sp. MSMB617WGS
	Burkholderia sp. Nafp2/4-1b
	Burkholderia sp. NFACC33-1
	Burkholderia sp. NFPP32
	Burkholderia sp. NRF60-BP8
	Burkholderia sp. OK233
	Burkholderia sp. PAMC 26561
	Burkholderia sp. PAMC 28687
	Burkholderia sp. RF2-non_BP3
	Burkholderia sp. RF4-BP95
	Burkholderia sp. RF7-non_BP1
	Burkholderia sp. RF7-non_BP4
	Burkholderia sp. RPE67
	Burkholderia sp. S1
	Burkholderia sp. S171
	Burkholderia sp. SG-MS1
	Burkholderia sp. SJZ089
	Burkholderia sp. SJZ091
	Burkholderia sp. SJZ115
	Burkholderia sp. SRS-25
	Burkholderia sp. SRS-46
	Burkholderia sp. SRS-W-2-2016
	Burkholderia sp. ST111
	Burkholderia sp. THE68
	Burkholderia sp. TNe-862
	Burkholderia sp. TSV86
	Burkholderia sp. USM B20
	Burkholderia sp. UYPR1.413
	Burkholderia sp. WP42
	Burkholderia sp. WP9
	Burkholderia sp. WSM2230
	Burkholderia sp. WSM2232
	Burkholderia sp. YI23
	Burkholderia sp. YR290
	Burkholderia sp. yr520
	Burkholderia stabilis
	Burkholderia stagnalis
	Burkholderia territorii
	Burkholderia thailandensis
	Burkholderia ubonensis
	Burkholderia ultramafica
	Burkholderia vietnamiensis
	Buttiauxella ferragutiae
	Buttiauxella sp. 3AFRM03
	Buttiauxella sp. A111
	Buttiauxella sp. B2
	Buttiauxella sp. JUb87
	Buttiauxella warmboldiae
	Butyricicoccus porcorum
	Butyricicoccus pullicaecorum
	Butyricicoccus sp. AM18-35
	Butyricicoccus sp. AM32-19
	Butyricicoccus sp. OF10-2
	Butyrivibrio hungatei
	Butyrivibrio proteoclasticus
	Butyrivibrio sp. AE2015
	Butyrivibrio sp. INlla18
	Butyrivibrio sp. Su6
	Caballeronia arationis
	Caballeronia arvi
	Caballeronia catudaia
	Caballeronia choica
	Caballeronia concitans
	Caballeronia cordobensis
	Caballeronia fortuita
	Caballeronia glathei
	Caballeronia glebae
	Caballeronia grimmiae
	Caballeronia humi
	Caballeronia hypogeia
	Caballeronia pedi
	Caballeronia ptereochthonis
	Caballeronia sordidicola
	Caballeronia telluris
	Caballeronia temeraria
	Caballeronia terrestris
	Caballeronia udeis
	Caballeronia zhejiangensis
	Caldilinea aerophila
	Calidifontibacter indicus
	Calidifontibacter sp. DB0510
	Caloramator quimbayensis
	Caloramator sp. E03
	Candidatus Burkholderia verschuerenii
	Candidatus Eremiobacteraeota bacterium
	Candidatus Halocyntiibacter alkanivorans
	Candidatus Hydrogenedentes bacterium
	Candidatus Marinimicrobia bacterium
	Candidatus Nanopelagicus abundans
	Candidatus Paraburkholderia sp. 4M-K11
	Candidatus Planktophila dulcis
	Candidatus Planktophila sulfonica
	Candidatus Puniceispirillum marinum
	Candidatus Rhodobacter lobularis
	Candidatus Rhodoluna limnophila
	Candidatus Rhodoluna planktonica
	Candidatus Solibacter usitatus
	Candidatus Streptomyces philanthi
	Candidatus Sulfopaludibacter sp. SbA3
	Candidatus Sulfopaludibacter sp. SbA4
	Candidatus Sulfotelmatomonas gaucii
	Candidatus Thioglobus singularis
	Caproiciproducens galactitolivorans
	Carboxydocella thermautotrophica
	Carnimonas nigrificans
	Carnobacterium divergens
	Carnobacterium gallinarum
	Carnobacterium maltaromaticum
	Catenulispora acidiphila
	Catenuloplanes japonicus
	Caulobacter henricii
	Caulobacter rhizosphaerae
	Caulobacter sp. AP07
	Caulobacter sp. BK020
	Caulobacter sp. D4A
	Caulobacter sp. OV484
	Caulobacter sp. Root1455
	Caulobacter sp. Root1472
	Caulobacter sp. Root342
	Caulobacter sp. Root343
	Caulobacter sp. Root487D2Y
	Caulobacter sp. Root655
	Caulobacter sp. S45
	Caulobacter sp. UNC279MFTsu5.1
	Caulobacter sp. UNC358MFTsu5.1
	Caulobacter sp. URHA0033
	Caulobacter vibrioides
	Cedecea davisae
	Cedecea lapagei
	Cedecea neteri
	Cedecea sp. FDAARGOS_727
	Cedecea sp. NFIX57
	Celeribacter baekdonensis
	Celeribacter halophilus
	Celeribacter marinus
	Celerinatantimonas diazotrophica
	Cellulomonas cellasea
	Cellulomonas sp. HLT2-17
	Cellulomonas sp. SLBN-39
	Cereibacter changlensis
	Chania multitudinisentens
	Chelativorans sp. J32
	Chelativorans sp. lm92
	Chelativorans sp. lm93
	Chelatococcus asaccharovorans
	Chelatococcus caeni
	Chelatococcus composti
	Chelatococcus daeguensis
	Chelatococcus sambhunathii
	Chelatococcus sp. CO-6
	Chelatococcus sp. GW1
	Chelonobacter oris
	Chengkuizengella sediminis
	Chitinivorax sp. B
	Chitinophagaceae bacterium BR5-29
	Chloroflexi bacterium
	Chromobacterium haemolyticum
	Chromobacterium rhizoryzae
	Chromobacterium sp. LK1
	Chromobacterium sp. LK11
	Chromobacterium sp. Panama
	Chromohalobacter japonicus
	Chromohalobacter marismortui
	Chromohalobacter salexigens
	Chryseobacterium lactis
	Chryseobacterium nakagawai
	Chryseobacterium rhizosphaerae
	Chryseobacterium sp. 1_F178
	Chryseobacterium sp. ISE14
	Chryseobacterium sp. OV705
	Chryseobacterium sp. YR221
	Chthonobacter albigriseus
	Ciceribacter lividus
	Ciceribacter sp. F8825
	Ciceribacter thiooxidans
	Citrobacter braakii
	Citrobacter europaeus
	Citrobacter freundii
	Citrobacter freundii complex sp. CFNIH8
	Citrobacter gillenii
	Citrobacter koseri
	Citrobacter portucalensis
	Citrobacter sedlakii
	Citrobacter sp. 50677481
	Citrobacter sp. A1
	Citrobacter sp. A316
	Citrobacter sp. AATXQ
	Citrobacter sp. AATXR
	Citrobacter sp. ABFQG
	Citrobacter sp. BIDMC107
	Citrobacter sp. BIDMC108
	Citrobacter sp. CF971
	Citrobacter sp. CRE-46
	Citrobacter sp. H12-3-2
	Citrobacter sp. KTE30
	Citrobacter sp. L17
	Citrobacter sp. LY-1
	Citrobacter sp. MGH103
	Citrobacter sp. MGH104
	Citrobacter sp. MGH105
	Citrobacter sp. MGH109
	Citrobacter sp. MGH110
	Citrobacter sp. S40-1-2
	Citrobacter sp. SL156
	Citrobacter sp. SNU WT2
	Citrobacter sp. TBCP-5362
	Citrobacter sp. TBCS-14
	Citrobacter sp. wls613
	Citrobacter sp. wls711
	Citrobacter sp. wls712
	Citrobacter sp. wls718
	Citrobacter sp. wls757
	Citrobacter sp. wls830
	Citrobacter werkmanii
	Citrobacter youngae
	Clavibacter cf. michiganensis LMG 26808
	Clavibacter michiganensis
	Clavibacter sp. 199
	Clostridia bacterium
	Clostridiaceae bacterium
	Clostridiales bacterium Marseille-P5551
	Clostridiales bacterium VE202-29
	Clostridium algidicarnis
	Clostridium beijerinckii
	Clostridium botulinum
	Clostridium estertheticum
	Clostridium haemolyticum
	Clostridium homopropionicum
	Clostridium lundense
	Clostridium magnum
	Clostridium massiliodielmoense
	Clostridium minihomine
	Clostridium novyi
	Clostridium pasteurianum
	Clostridium peptidivorans
	Clostridium perfringens
	Clostridium saccharobutylicum
	Clostridium septicum
	Clostridium sp. 12(A)
	Clostridium sp. ASBs410
	Clostridium sp. ASF356
	Clostridium sp. BSD2780061688st1 E8
	Clostridium sp. BSD9I1
	Clostridium sp. DMHC 10
	Clostridium sp. E02
	Clostridium sp. HBUAS56010
	Clostridium sp. JN-1
	Clostridium sp. K25
	Clostridium sp. KNHs216
	Clostridium sp. Marseille-P2415
	Clostridium sp. Marseille-P4344
	Clostridium sp. PI-S10-A1B
	Clostridium sp. W14A
	Clostridium sp. WB02_MRS01
	Clostridium taeniosporum
	Clostridium tetani
	Clostridium tetanomorphum
	Clostridium tyrobutyricum
	Clostridium uliginosum
	Cobetia marina
	Cobetia sp. QF-1
	Cobetia sp. UCD-24C
	Cognatishimia maritima
	Cognatiyoonia koreensis
	Cognatiyoonia sediminum
	Cohaesibacter gelatinilyticus
	Cohaesibacter sp. CAU 1516
	Cohaesibacter sp. ES.047
	Cohaesibacter sp. H1304
	Cohaesibacter sp. YE-B6
	Cohnella abietis
	Cohnella laeviribosi
	Cohnella luojiensis
	Cohnella lupini
	Cohnella nanjingensis
	Cohnella panacarvi
	Cohnella phaseoli
	Cohnella sp. CAU 1483
	Cohnella sp. CC-MHH1044
	Cohnella sp. CIP 111063
	Cohnella sp. G13
	Cohnella sp. OV312
	Cohnella sp. OV330
	Cohnella sp. SGD-V74
	Cohnella thailandensis
	Cohnella thermotolerans
	Collimonas arenae
	Collimonas fungivorans
	Collimonas pratensis
	Collimonas sp. OK242
	Collimonas sp. OK307
	Collimonas sp. OK412
	Collimonas sp. OK607
	Collimonas sp. PA-H2
	Colwellia demingiae
	Commensalibacter sp. MX01
	Conexibacter arvalis
	Conexibacter woesei
	Confluentimicrobium lipolyticum
	Consotaella salsifontis
	Corynebacteriaceae bacterium 'ARUP UnID 227'
	Corynebacterium ammoniagenes
	Corynebacterium crenatum
	Corynebacterium crudilactis
	Corynebacterium deserti
	Corynebacterium glutamicum
	Corynebacterium sp. J010B-136
	Corynebacterium sp. Marseille-P2417
	Corynebacterium sp. N24
	Corynebacterium stationis
	Couchioplanes caeruleus
	Crassaminicella sp. SY095
	Cribrihabitans marinus
	Cricetibacter osteomyelitidis
	Cronobacter condimenti
	Cronobacter dublinensis
	Cronobacter malonaticus
	Cronobacter muytjensii
	Cronobacter sakazakii
	Cronobacter sp. EKM101R
	Cronobacter sp. EKM102R
	Cronobacter sp. JZ38
	Cronobacter turicensis
	Cronobacter universalis
	Crossiella cryophila
	Crossiella equi
	Cryobacterium aureum
	Cryobacterium flavum
	Cryobacterium roopkundense
	Cryobacterium sp. Hb1
	Cryobacterium sp. Hh14
	Cryobacterium sp. Hh39
	Cryobacterium sp. HLT2-23
	Cryobacterium sp. Hz16
	Cryobacterium sp. Hz9
	Cryobacterium sp. M15
	Cryobacterium sp. M91
	Cryobacterium sp. N19
	Cryobacterium sp. N21
	Cryobacterium sp. Sr36
	Cryobacterium sp. TMS1-13-1
	Cryobacterium sp. TMT1-1
	Cryobacterium sp. TMT1-2-2
	Cryobacterium sp. TMT1-66-1
	Cryobacterium sp. Y11
	Cryobacterium sp. Y29
	Cryobacterium sp. Y50
	Cryobacterium sp. Y57
	Cryobacterium sp. Y62
	Cryptosporangium arvum
	Cryptosporangium aurantiacum
	Cucumibacter marinus
	Curtobacterium albidum
	Curtobacterium ammoniigenes
	Curtobacterium citreum
	Curtobacterium flaccumfaciens
	Curtobacterium luteum
	Curtobacterium oceanosedimentum
	Curtobacterium pusillum
	Curtobacterium sp. 314Chir4.1
	Curtobacterium sp. 8I-2
	Curtobacterium sp. 9128
	Curtobacterium sp. AG1037
	Curtobacterium sp. B18
	Curtobacterium sp. B8
	Curtobacterium sp. BH-2-1-1
	Curtobacterium sp. Csp1
	Curtobacterium sp. Csp2
	Curtobacterium sp. csp3
	Curtobacterium sp. ER1/6
	Curtobacterium sp. 'Ferrero'
	Curtobacterium sp. HSID17257
	Curtobacterium sp. JUb34
	Curtobacterium sp. KBS0715
	Curtobacterium sp. Leaf154
	Curtobacterium sp. Leaf183
	Curtobacterium sp. Leaf261
	Curtobacterium sp. MCBA15_001
	Curtobacterium sp. MCBA15_003
	Curtobacterium sp. MCBA15_007
	Curtobacterium sp. MCBA15_008
	Curtobacterium sp. MCBA15_009
	Curtobacterium sp. MCBA15_013
	Curtobacterium sp. MCBA15_016
	Curtobacterium sp. MCBD17_026
	Curtobacterium sp. MCBD17_030
	Curtobacterium sp. MCJR17_020
	Curtobacterium sp. MCLR17_007
	Curtobacterium sp. MCLR17_031
	Curtobacterium sp. MCLR17_032
	Curtobacterium sp. MCLR17_034
	Curtobacterium sp. MCLR17_036
	Curtobacterium sp. MCLR17_039
	Curtobacterium sp. MCLR17_040
	Curtobacterium sp. MCLR17_042
	Curtobacterium sp. MCLR17_043
	Curtobacterium sp. MCLR17_044
	Curtobacterium sp. MCLR17_045
	Curtobacterium sp. MCLR17_051
	Curtobacterium sp. MCLR17_053
	Curtobacterium sp. MCLR17_054
	Curtobacterium sp. MCLR17_055
	Curtobacterium sp. MCLR17_057
	Curtobacterium sp. MCLR17_058
	Curtobacterium sp. MCLR17_059
	Curtobacterium sp. MCPF17_001
	Curtobacterium sp. MCPF17_002
	Curtobacterium sp. MCPF17_003
	Curtobacterium sp. MCPF17_011
	Curtobacterium sp. MCPF17_018
	Curtobacterium sp. MCPF17_021
	Curtobacterium sp. MCPF17_031
	Curtobacterium sp. MCPF17_047
	Curtobacterium sp. MCPF17_051
	Curtobacterium sp. MCPF17_052
	Curtobacterium sp. MCSS17_005
	Curtobacterium sp. MCSS17_006
	Curtobacterium sp. MCSS17_007
	Curtobacterium sp. MCSS17_011
	Curtobacterium sp. MCSS17_016
	Curtobacterium sp. MMLR14_002
	Curtobacterium sp. MMLR14_006
	Curtobacterium sp. MMLR14_010
	Curtobacterium sp. MMLR14_014
	Curtobacterium sp. MR_MD2014
	Curtobacterium sp. PhB115
	Curtobacterium sp. PhB128
	Curtobacterium sp. PhB130
	Curtobacterium sp. PhB131
	Curtobacterium sp. PhB134
	Curtobacterium sp. PhB136
	Curtobacterium sp. PhB137
	Curtobacterium sp. PhB138
	Curtobacterium sp. PhB141
	Curtobacterium sp. PhB142
	Curtobacterium sp. PhB146
	Curtobacterium sp. PhB170
	Curtobacterium sp. PhB171
	Curtobacterium sp. PhB172
	Curtobacterium sp. PhB190
	Curtobacterium sp. PhB191
	Curtobacterium sp. PhB25
	Curtobacterium sp. PhB42
	Curtobacterium sp. PhB78
	Curtobacterium sp. S6
	Curtobacterium sp. SGAir0471
	Curtobacterium sp. UNCCL17
	Curtobacterium sp. UNCCL20
	Curtobacterium sp. YR515
	Curtobacterium sp. ZW137
	Curvibacter sp. AEP1-3
	Cutibacterium acnes
	Cutibacterium avidum
	Cutibacterium sp. M12
	Cutibacterium sp. WCA-380-WT-3A
	Defluviimonas aquaemixtae
	Defluviimonas denitrificans
	Deinococcus aerius
	Deinococcus alpinitundrae
	Deinococcus cellulosilyticus
	Deinococcus metalli
	Deinococcus metallilatus
	Deinococcus peraridilitoris
	Deinococcus planocerae
	Deinococcus sp. H1
	Deinococcus sp. KSM4-11
	Deinococcus sp. S14-83
	Deinococcus sp. S9
	Demetria terragena
	Dendrosporobacter quercicolus
	Dermacoccaceae bacterium C5-26
	Desertimonas flava
	Desmospora activa
	Desulfosporosinus sp. I2
	Devosia chinhatensis
	Devosia crocina
	Devosia elaeis
	Devosia epidermidihirudinis
	Devosia geojensis
	Devosia ginsengisoli
	Devosia indica
	Devosia insulae
	Devosia limi
	Devosia lucknowensis
	Devosia psychrophila
	Devosia riboflavina
	Devosia soli
	Devosia sp. 1566
	Devosia sp. 17-2-E-8
	Devosia sp. A16
	Devosia sp. CM5-1
	Devosia sp. DBB001
	Devosia sp. FKR38
	Devosia sp. I507
	Devosia sp. LC5
	Devosia sp. Leaf420
	Devosia sp. Leaf64
	Devosia sp. M6-77
	Devosia sp. PTEAB7WZ
	Devosia sp. Root105
	Devosia sp. Root413D1
	Devosia sp. Root436
	Devosia sp. Root635
	Devosia sp. Root685
	Devosia sp. YR412
	Devosia subaequoris
	Devosia submarina
	Devriesea agamarum
	Diaminobutyricimonas aerilata
	Dickeya aquatica
	Dickeya chrysanthemi
	Dickeya dadantii
	Dickeya dianthicola
	Dickeya fangzhongdai
	Dickeya lacustris
	Dickeya solani
	Dickeya sp. 2B12
	Dickeya sp. CSL RW240
	Dickeya sp. DW 0440
	Dickeya sp. MK7
	Dickeya sp. NCPPB 3274
	Dickeya sp. Secpp 1600
	Dickeya sp. ws52
	Dickeya sp. ZYY5
	Dickeya zeae
	Dictyobacter aurantiacus
	Dictyobacter kobayashii
	Dinoroseobacter shibae
	Dolosicoccus paucivorans
	Domibacillus antri
	Domibacillus enclensis
	Domibacillus robiginosus
	Donghicola eburneus
	Donghicola sp. JL3646
	Dongia sp. URHE0060
	Dorea longicatena
	Dyadobacter alkalitolerans
	Dyadobacter arcticus
	Dyadobacter beijingensis
	Dyadobacter crusticola
	Dyadobacter fermentans
	Dyadobacter jejuensis
	Dyadobacter jiangsuensis
	Dyadobacter koreensis
	Dyadobacter luticola
	Dyadobacter psychrophilus
	Dyadobacter sediminis
	Dyadobacter soli
	Dyadobacter sp. 3J3
	Dyadobacter sp. AR-3-6
	Dyadobacter sp. AR-3-8
	Dyadobacter sp. Leaf189
	Dyadobacter sp. NS28
	Dyadobacter sp. QTA69
	Dyadobacter sp. RS19
	Dyadobacter sp. SG02
	Dyadobacter sp. UC 10
	Dyadobacter tibetensis
	Dyella sp. 333MFSha
	Edwardsiella anguillarum
	Edwardsiella hoshinae
	Edwardsiella ictaluri
	Edwardsiella piscicida
	Edwardsiella sp. LADL05-105
	Edwardsiella tarda
	Effusibacillus lacus
	Egibacter rhizosphaerae
	Eisenbergiella tayi
	Elstera cyanobacteriorum
	Elstera litoralis
	Emcibacter congregatus
	Emticicia sp. 17J42-9
	Emticicia sp. C21
	Emticicia sp. TH156
	Endobacter medicaginis
	Endozoicomonas atrinae
	Endozoicomonas elysicola
	Endozoicomonas sp. OPT23
	Ensifer adhaerens
	Ensifer alkalisoli
	Ensifer aridi
	Ensifer glycinis
	Ensifer mexicanus
	Ensifer psoraleae
	Ensifer sesbaniae
	Ensifer sojae
	Ensifer sp. 1H6
	Ensifer sp. AP48
	Ensifer sp. BR816
	Ensifer sp. LC11
	Ensifer sp. LC13
	Ensifer sp. LC14
	Ensifer sp. LC163
	Ensifer sp. LC384
	Ensifer sp. LC499
	Ensifer sp. LC54
	Ensifer sp. LCM 4579
	Ensifer sp. M14
	Ensifer sp. MPMI2T
	Ensifer sp. NM-2
	Ensifer sp. OV372
	Ensifer sp. Root1252
	Ensifer sp. Root127
	Ensifer sp. Root1298
	Ensifer sp. Root1312
	Ensifer sp. Root142
	Ensifer sp. Root231
	Ensifer sp. Root258
	Ensifer sp. Root278
	Ensifer sp. Root31
	Ensifer sp. Root423
	Ensifer sp. Root558
	Ensifer sp. Root74
	Ensifer sp. Root954
	Ensifer sp. WSM1721
	Ensifer sp. YR511
	Ensifer sp. ZNC0028
	Enterobacter asburiae
	Enterobacter bugandensis
	Enterobacter cancerogenus
	Enterobacter chengduensis
	Enterobacter chuandaensis
	Enterobacter cloacae
	Enterobacter cloacae complex sp.
	Enterobacter cloacae complex sp. ECNIH10
	Enterobacter cloacae complex sp. ECNIH11
	Enterobacter cloacae complex sp. ECNIH14
	Enterobacter cloacae complex sp. ECNIH16
	Enterobacter cloacae complex sp. ECNIH6
	Enterobacter cloacae complex sp. ECNIH7
	Enterobacter cloacae complex sp. ECNIH9
	Enterobacter cloacae complex sp. FDA-CDC-AR_0132
	Enterobacter cloacae complex sp. FDA-CDC-AR_0164
	Enterobacter genomosp. O
	Enterobacter hormaechei
	Enterobacter kobei
	Enterobacter ludwigii
	Enterobacter mori
	Enterobacter roggenkampii
	Enterobacter sichuanensis
	Enterobacter soli
	Enterobacter sp. 10-1
	Enterobacter sp. 18A13
	Enterobacter sp. 198
	Enterobacter sp. 50588862
	Enterobacter sp. 50793107
	Enterobacter sp. 9-2
	Enterobacter sp. 940_PEND
	Enterobacter sp. A11
	Enterobacter sp. A8
	Enterobacter sp. ABFQC
	Enterobacter sp. AD2-3
	Enterobacter sp. Ag1
	Enterobacter sp. AG326
	Enterobacter sp. AM17-18
	Enterobacter sp. BIDMC 26
	Enterobacter sp. BIDMC 29
	Enterobacter sp. BIDMC 30
	Enterobacter sp. BIDMC92
	Enterobacter sp. CGMCC 5087
	Enterobacter sp. Crenshaw
	Enterobacter sp. DC1
	Enterobacter sp. DC3
	Enterobacter sp. DC4
	Enterobacter sp. E20
	Enterobacter sp. EGD-HP1
	Enterobacter sp. GER_MD16_1505_Eko_090
	Enterobacter sp. HK169
	Enterobacter sp. HMSC16D10
	Enterobacter sp. HN503E2II
	Enterobacter sp. HPCN14
	Enterobacter sp. IF2SW-B1
	Enterobacter sp. IF2SW-P2
	Enterobacter sp. J49
	Enterobacter sp. JMULE2
	Enterobacter sp. K66-74
	Enterobacter sp. ku-bf2
	Enterobacter sp. MGH 22
	Enterobacter sp. MGH 23
	Enterobacter sp. MGH 24
	Enterobacter sp. MGH 25
	Enterobacter sp. MGH 33
	Enterobacter sp. MGH 37
	Enterobacter sp. N18-03635
	Enterobacter sp. NFIX58
	Enterobacter sp. NFIX59
	Enterobacter sp. ODB01
	Enterobacter sp. OLF
	Enterobacter sp. PN108E5IIB
	Enterobacter sp. RJAL6
	Enterobacter sp. SM1
	Enterobacter sp. SM3
	Enterobacter sp. Sphag1F
	Enterobacter sp. Sphag71
	Enterobacter sp. T1-1
	Enterobacter sp. UCD-UG_FMILLET
	Enterobacter sp. WCHEn045836
	Enterobacter sp. WCHEn090032
	Enterobacter sp. WCHEn090040
	Enterobacter sp. WP_7_1
	Enterobacter sp. WP_7_2
	Enterobacter sp. Z1
	Enterobacter sp. ZOR0014
	Enterobacterales bacterium
	Enterobacterales bacterium 8AC
	Enterobacterales bacterium CwR94
	Enterobacteriaceae bacterium
	Enterobacteriaceae bacterium EKM102V
	Enterobacteriaceae bacterium JKS000233
	Enterobacteriaceae bacterium JKS000234
	Enterobacteriaceae bacterium NFIX31
	Enterobacteriaceae bacterium RIT692
	Enterobacteriaceae bacterium RIT693
	Enterobacteriaceae bacterium RIT697
	Enterobacteriaceae bacterium RIT702
	Enterobacteriaceae bacterium S05
	Enterococcaceae bacterium
	Enterococcus avium
	Enterococcus canintestini
	Enterococcus crotali
	Enterococcus faecalis
	Enterococcus faecium
	Enterococcus moraviensis
	Enterococcus phoeniculicola
	Enterococcus plantarum
	Enterococcus quebecensis
	Enterococcus raffinosus
	Enterococcus rivorum
	Enterococcus silesiacus
	Enterococcus sp. 190-7
	Enterococcus sp. 255_ESPC
	Enterococcus sp. 3H8_DIV0648
	Enterococcus sp. 4G2_DIV0659
	Enterococcus sp. 7F3_DIV0205
	Enterococcus sp. HMSC066C04
	Enterococcus sp. HMSC073E09
	Enterococcus sp. HMSC078F03
	Enterococcus sp. HMSC14A10
	Enterococcus sp. HMSC29A04
	Enterococcus sp. N041.A-2
	Enterococcus termitis
	Enterococcus ureilyticus
	Enterovibrio calviensis
	Enterovibrio coralii
	Enterovibrio nigricans
	Enterovibrio norvegicus
	Enterovibrio pacificus
	Enterovibrio sp. A649
	Enterovibrio sp. CAIM 600
	Epibacterium mobile
	Epibacterium multivorans
	Epibacterium scottomollicae
	Epibacterium sp. SM1969
	Epibacterium ulvae
[truncated: 5,606 more rows]

## Sheet: pig
pig gut commensals	all IolCatGC positive species	IolCatGC positives of pig gut commensals
Absicoccus porci	[Erwinia] mediterraneensis	Actinomyces denticolens		entries overlapping in both lists
Absiella innocuum	[Ochrobactrum] quorumnocens	Agathobaculum butyriciproducens
Acetivibrio ethanolgignens	[Ochrobactrum] soli	Bacillus cereus
Acidaminococcus fermentans	[Ochrobactrum] teleogrylli	Bacillus paralicheniformis
Acinetobacter albensis	Acetatifactor muris	Bacillus simplex
Acinetobacter baumannii	Acetonema longum	Bacillus sonorensis
Acinetobacter lwoffii	Achromobacter spanius	Bacillus thuringiensis
Acinetobacter sp.	Acidiphilium cryptum	Bacillus toyonensis
Acinetobacter towneri	Acidiphilium multivorum	Bacillus wiedmannii
Actinomyces denticolens	Acidiphilium sp. C61	Bifidobacterium longum
Aeriscardovia aeriphila	Acidiphilium sp. JA12-A1	Blautia luti
Aerococcus suis	Acidiphilium sp. PM	Blautia massiliensis
Aerococcus urinaeequi	Acidipropionibacterium jensenii	Brachybacterium massiliense
Aeromonas schubertii	Acidisoma sp. L85	Brachybacterium muris
Agathobaculum butyriciproducens	Acidisoma sp. S159	Butyricicoccus porcorum
Akkermansia muciniphila	Acidothermus cellulolyticus	Campylobacter coli
Aliarcobacter cryaerophilus	Acrocarpospora corrugata	Clostridium beijerinckii
Alistipes dispar	Acrocarpospora macrocephala	Clostridium clostridioforme
Alistipes finegoldii	Acrocarpospora pleiomorpha	Clostridium perfringens
Alistipes onderdonkii	Actibacterium atlanticum	Corynebacterium ammoniagenes
Alistipes putredinis	Actibacterium lipolyticum	Corynebacterium glutamicum
Alistipes shahii	Actibacterium mucosum	Corynebacterium stationis
Alistipes sp.	Actibacterium pelagium	Cutibacterium porci
Alloprevotella sp.	Actinoallomurus bryophytorum	Dorea longicatena
Anaerobutyricum soehngenii	Actinobacillus porcinus	Edwardsiella tarda
Anaerococcus porci	Actinocatenispora sera	Enterobacter asburiae
Anaerosalibacter bizertensis	Actinocrispum wychmicini	Enterococcus faecalis
Anaerostipes sp. 992a	Actinomadura bangladeshensis	Enterococcus faecium
Anaerotignum lactatifermentans	Actinomadura catellatispora	Escherichia coli
Anaerotruncus colihominis	Actinomadura chibensis	Fibrobacter intestinalis
Anaerovibrio slackiae	Actinomadura citrea	Klebsiella pneumoniae
Aneurinibacillus aneurinilyticus	Actinomadura coerulea	Kocuria palustris
Angelakisella sp.	Actinomadura darangshiensis	Ligilactobacillus salivarius
Arcobacter trophiarum	Actinomadura decatromicini	Lacrimispora celerecrescens
Arthrobacter sp.	Actinomadura fibrosa	Microbacterium testaceum
Bacillus altitudinis	Actinomadura formosensis	Mitsuokella jalaludinii
Bacillus andreraoultii	Actinomadura hallensis	Mitsuokella multacida
Bacillus cereus	Actinomadura harenae	Paenibacillus macerans
Bacillus oryzicola	Actinomadura hibisca	Parageobacillus thermoglucosidasius
Bacillus paralicheniformis	Actinomadura kijaniata	Plesiomonas shigelloides
Bacillus pseudomycoides	Actinomadura lepetitiana	Pseudomonas fluorescens
Bacillus simplex	Actinomadura litoris	Pseudomonas fragi
Bacillus sonorensis	Actinomadura luteofluorescens	Pseudomonas lundensis
Bacillus sp.	Actinomadura macra	Pseudomonas versuta
Bacillus thuringiensis	Actinomadura macrotermitis	Rhodococcus rhodochrous
Bacillus toyonensis	Actinomadura madurae	Schaalia hyovaginalis
Bacillus wiedmannii	Actinomadura mexicana	Selenomonas montiformis
Bacteroidales bacterium	Actinomadura montaniterrae	Staphylococcus equorum
Bacteroides caccae	Actinomadura namibiensis
Bacteroides caecimuris	Actinomadura oligospora
Bacteroides clarus	Actinomadura parvosata
Bacteroides coprophilus	Actinomadura pelletieri
Bacteroides coprosuis	Actinomadura physcomitrii
Bacteroides dorei	Actinomadura roseirufa
Bacteroides eggerthii	Actinomadura rubrisoli
Bacteroides fluxus	Actinomadura rubrobrunea
Bacteroides fragilis	Actinomadura rudentiformis
Bacteroides graminisolvens	Actinomadura soli
Bacteroides heparinolyticus	Actinomadura sp. 6K520
Bacteroides nordii	Actinomadura sp. 7K507
Bacteroides oleiciplenus	Actinomadura sp. 7K534
Bacteroides ovatus	Actinomadura sp. CNU-125
Bacteroides plebeius	Actinomadura sp. GC306
Bacteroides pyogenes	Actinomadura sp. K4S16
Bacteroides sp.	Actinomadura sp. KC06
Bacteroides stercoris	Actinomadura sp. KC216
Bacteroides thetaiotaomicron	Actinomadura sp. KC345
Bacteroides togonis	Actinomadura sp. LHW52907
Bacteroides uniformis	Actinomadura sp. WMMA1423
Bacteroides vulgatus	Actinomadura syzygii
Bacteroides xylanisolvens	Actinomadura verrucosospora
Baileyella intestinalis	Actinomadura viridilutea
Barnesiella intestinihominis	Actinomyces bovis
Berryella intestinalis	Actinomyces bowdenii
Bifidobacterium apri	Actinomyces denticolens
Bifidobacterium bifidum	Actinomyces gaoshouyii
Bifidobacterium boum	Actinomyces gerencseriae
Bifidobacterium choerinum	Actinomyces graevenitzii
Bifidobacterium longum	Actinomyces israelii
Bifidobacterium porcinum	Actinomyces johnsonii
Bifidobacterium pseudolongum	Actinomyces lilanjuaniae
Bifidobacterium psychraerophilum	Actinomyces naeslundii
Bifidobacterium sp.	Actinomyces oricola
Bifidobacterium thermacidophilum	Actinomyces oris
Bifidobacterium thermophilum	Actinomyces polynesiensis
Bifidobacterium tsurumiense	Actinomyces procaprae
Bilifractor porci	Actinomyces qiguomingii
Bilophila sp.	Actinomyces ruminicola
Bilophila wadsworthia	Actinomyces slackii
Blastocystis hominis	Actinomyces sp. 2119
Blautia luti	Actinomyces sp. Chiba101
Blautia massiliensis	Actinomyces sp. CtC 72
Blautia sp.	Actinomyces sp. HMSC035G02
Blautia wexlerae	Actinomyces sp. HMSC065F11
Brachybacterium massiliense	Actinomyces sp. HMSC065F12
Brachybacterium muris	Actinomyces sp. HMSC075C01
Brevibacterium aurantiacum	Actinomyces sp. HMSC08A01
Brevibacterium epidermidis	Actinomyces sp. HMSC08A09
Brevibacterium linens	Actinomyces sp. ICM54
Brevibacterium yomogidense	Actinomyces sp. ICM58
Bullifex porci	Actinomyces sp. Marseille-P3109
Butyricicoccus porcorum	Actinomyces sp. oral taxon 169
Butyricicoccus sp.	Actinomyces sp. oral taxon 170
Butyricimonas virosa	Actinomyces sp. oral taxon 171
Butyrivibrio sp.	Actinomyces sp. oral taxon 175
Campylobacter coli	Actinomyces sp. oral taxon 448
Campylobacter coli	Actinomyces sp. oral taxon 849
Campylobacter concisus	Actinomyces sp. S4-C9
Campylobacter hominis	Actinomyces sp. UMB0138
Campylobacter hyointestinalis	Actinomyces sp. UMB0918
Campylobacter jejuni	Actinomyces sp. zg296
Campylobacter lanienae	Actinomyces sp. zg328
Campylobacter showae	Actinomyces timonensis
Campylobacter sp. Helicobacter sp.	Actinomyces urogenitalis
Campylobacter upsaliensis	Actinomyces viscosus
Carnobacterium inhibens	Actinomyces vulturis
Carnobacterium mobile	Actinomyces wuliandei
Carnobacterium sp.	Actinomycetospora chiangmaiensis
Catenibacterium mitsuokai	Actinophytocola xinjiangensis
Cellulosimicrobium sp.	Actinoplanes abujensis
Chlamydia suis	Actinoplanes atraurantiacus
Chlamydia trachomatis	Actinoplanes awajinensis
Chryseobacterium taklimakanense	Actinoplanes brasiliensis
Citrobacter sp.	Actinoplanes derwentensis
Cloacibacillus porcorum	Actinoplanes digitatis
Clostridiaceae bacterium	Actinoplanes friuliensis
Clostridium baratii	Actinoplanes globisporus
Clostridium beijerinckii	Actinoplanes italicus
Clostridium butyricum	Actinoplanes missouriensis
Clostridium cadaveris	Actinoplanes octamycinicus
Clostridium chauvoei	Actinoplanes philippinensis
Clostridium clostridioforme	Actinoplanes rectilineatus
Clostridium cochlearium	Actinoplanes regularis
Clostridium disporicum	Actinoplanes sp. LAM7112
Clostridium herbivorans	Actinoplanes sp. N902-109
Clostridium innocuum	Actinoplanes sp. OR16
Clostridium leptum	Actinoplanes sp. SE50
Clostridium paraperfringens	Actinoplanes sp. SE50/110
Clostridium perfringens	Actinoplanes subtropicus
Clostridium porci	Actinoplanes utahensis
Clostridium sartagoforme	Actinoplanes xinjiangensis
Clostridium saudiense	Actinopolymorpha alba
Clostridium scindens	Actinopolymorpha cephalotaxi
Clostridium sordellii	Actinopolymorpha rutila
Clostridium sp.	Actinopolymorpha singaporensis
Clostridium sporogenes	Actinorugispora endophytica
Clostridium symbiosum	Actinospica acidiphila
Clostridium tertium	Actinosynnema mirum
Clostridium ventriculi	Actinosynnema pretiosum
Collinsella aerofaciens	Actinosynnema sp. ALI-1.44
Collinsella provencensis	Actinotalea caeni
Collinsella sp.	Actinotalea sp. HO-Ch2
Comamonas kerstersii	Aeribacillus composti
Coprococcus catus	Aeribacillus pallidus
Coprococcus comes	Aerococcus viridans
Corynebacterium ammoniagenes	Aeromicrobium camelliae
Corynebacterium casei	Aeromicrobium chenweiae
Corynebacterium coyleae	Aeromicrobium endophyticum
Corynebacterium glutamicum	Aeromicrobium erythreum
Corynebacterium phoceense	Aeromicrobium fastidiosum
Corynebacterium pollutisoli	Aeromicrobium ginsengisoli
Corynebacterium stationis	Aeromicrobium phragmitis
Corynebacterium xerosis	Aeromicrobium sp. 9AM
Curvibacter delicatus	Aeromicrobium sp. A1-2
Cutibacterium porci	Aeromicrobium sp. Leaf245
Desemzia incerta	Aeromicrobium sp. Leaf272
Desulfovibrio piger	Aeromicrobium sp. Leaf289
Desulfovibrio porci	Aeromicrobium sp. Leaf291
Desulfovibrio sp.	Aeromicrobium sp. Root236
Dialister hominis	Aeromicrobium sp. Root344
Dorea formicigenerans	Aeromicrobium sp. Root472D3
Dorea longicatena	Aeromicrobium sp. Root495
Dorea scindens	Aeromicrobium sp. S22
Edwardsiella tarda	Aeromicrobium yanjiei
Eisenbergiella massiliensis	Aeromonas allosaccharophila
Eisenbergiella porci	Aeromonas enteropelogenes
Enterobacter asburiae	Aeromonas finlandensis
Enterobacter sp.	Aeromonas hydrophila
Enterocloster aldensis	Aeromonas jandaei
Enterocloster bolteae	Aeromonas media
Enterococcus cecorum	Aeromonas rivipollensis
Enterococcus durans	Affinibrenneria salicis
Enterococcus faecalis	Agaribacter marinus
Enterococcus faecium	Agathobaculum butyriciproducens
Enterococcus gallinarum	Agathobaculum desmolans
Enterococcus hirae	Aggregatibacter actinomycetemcomitans
Erysipelatoclostridium ramosum	Aggregatibacter aphrophilus
Erysipelotrichaceae bacterium	Aggregatibacter kilianii
Escherichia albertii	Agriterribacter humi
Escherichia coli	Agrobacterium albertimagni
Escherichia fergusonii	Agrobacterium bohemicum
Escherichia flexneri	Agrobacterium cavarae
Escherichia sp.	Agrobacterium deltaense
Eubacterium callanderi	Agrobacterium fabacearum
Eubacterium coprostanoligenes	Agrobacterium fabrum
Eubacterium eligens	Agrobacterium genomosp. 13
Eubacterium hallii	Agrobacterium genomosp. 2
Eubacterium ramulus	Agrobacterium genomosp. 5
Eubacterium rectale	Agrobacterium larrymoorei
Eubacterium ruminantium	Agrobacterium rhizogenes
Eubacterium sp.	Agrobacterium rosae
Facklamia sp.	Agrobacterium rubi
Faecalibacterium sp.	Agrobacterium salinitolerans
Faecalicatena faecis	Agrobacterium sp. 10MFCol1.1
Faecalicatena gnavus	Agrobacterium sp. 13-2099-1-2
Faecalicatena torques	Agrobacterium sp. 224MFTsu3.1
Faecalicoccus pleomorphus	Agrobacterium sp. 719_389
Fibrobacter intestinalis	Agrobacterium sp. a22-2
Fibrobacter intestinalis	Agrobacterium sp. ATCC 31749
Fibrobacter sp.	Agrobacterium sp. B1(2019)
Firmicutes bacterium	Agrobacterium sp. C13
Flavonifractor plautii	Agrobacterium sp. CGMCC 11546
Floccifex porci	Agrobacterium sp. D14
Fournierella sp	Agrobacterium sp. DE0009
Fusicatenibacter saccharivorans	Agrobacterium sp. DSM 25558
Fusobacterium mortiferum	Agrobacterium sp. FDAARGOS_525
Fusobacterium necrophorum	Agrobacterium sp. JL28
Fusobacterium perfoetens	Agrobacterium sp. LAD9
Fusobacterium varium	Agrobacterium sp. LY4
Gastranaerophilus phascolarctosicola	Agrobacterium sp. MA01
Gemmiger formicilis	Agrobacterium sp. NCPPB 925
Glutamicibacter arilaitensis	Agrobacterium sp. RAC06
Hallerella porci	Agrobacterium sp. RC10-4-1
Hallerella succinigenes	Agrobacterium sp. RS6
Helicobacter pylori	Agrobacterium sp. TS43
Helicobacter rappini	Agrobacterium sp. TS45
Helicobacter sp. 10-6591	Agrobacterium sp. UNC420CL41Cvi
Helicobacter trogontum	Agrobacterium sp. YIC 4121
Holdemanella biformis	Agrobacterium tumefaciens
Holdemanella porci	Agrobacterium vitis
Holdemanella sp.	Agromyces agglutinans
Hornefia butyriciproducens	Agromyces albus
Hornefia porci	Agromyces bracchium
Hungatella hathewayi	Agromyces cerinus
Inconstantimicrobium porci	Agromyces hippuratus
Intestinimonas butyriciproducens	Agromyces laixinhei
Intestinimonas massiliensis	Agromyces lapidis
Jeotgalicoccus halophilus	Agromyces sp. Soil535
Kandleria sp.	Agromyces subbeticus
Kandleria vitulina	Ahrensia kielensis
Klebsiella pneumoniae	Ahrensia sp. 13_GOM-1096m
Kocuria palustris	Ahrensia sp. R2A130
Lachnospiraceae bacterium	Aidingimonas halophila
Lacrimispora celerecrescens	Albidovulum inexpectatum
Lactobacillus acidipiscis	Albitalea terrae
Lactobacillus acidophilus	Aldersonia kunmingensis
Lactobacillus agilis	Alicyclobacillus acidocaldarius
Lactobacillus amylovorus	Alicyclobacillus acidoterrestris
Lactobacillus animalis	Alicyclobacillus macrosporangiidus
Lactobacillus coryniformis	Alicyclobacillus mali
Lactobacillus crispatus	Alicyclobacillus shizuokensis
Lactobacillus curvatus	Alicyclobacillus vulcanalis
Lactobacillus delbrueckii	Aliiglaciecola lipolytica
Lactobacillus dextrinicus	Aliihoeflea sp. 2WW
Lactobacillus diolivorans	Aliiroseovarius halocynthiae
Lactobacillus equicursoris	Aliiroseovarius pelagivivens
Lactobacillus equigenerosi	Aliiroseovarius sediminilitoris
Lactobacillus gasseri	Aliiruegeria lutimaris
Lactobacillus helveticus	Aliiruegeria sabulilitoris
Lactobacillus johnsonii	Alkalihalobacillus clausii
Lactobacillus mucosae	Alkalihalobacillus gibsonii
Lactobacillus paragasseri	Alkalihalobacillus halodurans
Lactobacillus plantarum	Alkalihalobacillus hwajinpoensis
Lactobacillus pontis	Alkalihalobacillus lehensis
Lactobacillus porci	Alkalihalobacillus miscanthi
Lactobacillus reuteri	Alkalihalobacillus okhensis
Lactobacillus ruminis	Alkalihalobacillus oshimensis
Lactobacillus sp.	Alkalihalobacillus plakortidis
Lactobacillus timonensis	Alkalihalobacillus rhizosphaerae
Lactobacillus vaccinostercus	Alkalihalobacillus shacheensis
Lactobacillus vaginalis	Alkalihalobacillus wakoensis
Lactococcus garvieae	Alkalispirochaeta alkalica
Lactococcus lactis	Alkalispirochaeta americana
Lawsonia intracellularis	Alkalispirochaeta sphaeroplastigenens
Lawsonibacter sp.	Allokutzneria albata
Leuconostoc mesenteroides	Allokutzneria sp. NRRL B-24872
Ligilactobacillus agilis	Allorhizobium terrae
Ligilactobacillus ruminis	Allosalinactinospora lopnorensis
Ligilactobacillus saerimneri	Allosediminivita pacifica
Ligilactobacillus salivarius	Alpinimonas psychrophila
Limosilactobacillus mucosae	Alsobacter soli
Limosilactobacillus reuteri	Alteribacillus bidgolensis
Lysinibacillus sphaericus	Alteribacillus persepolensis
Megasphaera elsdenii	Alteribacillus sp. YIM 98480
Megasphaera hexanoica	Alteribacter populi
Megasphaera sp.	Alteromonas australica
Mesorhizobium sp.	Alteromonas confluentis
Mesosutterella multiformis	Alteromonas gracilis
Methanobrevibacter boviskoreani	Alteromonas macleodii
Methanobrevibacter smithii	Alteromonas sp. KUL106
Methanobrevibacter sp.	Alteromonas sp. KUL154
Methanobrevibacter woesei	Alteromonas sp. KUL156
Methanomethylophilus alvus	Alteromonas sp. TK-46(2)
Microbacterium testaceum	Ameyamaea chiangmaiensis
Micrococcus luteus	Aminobacter aganoensis
Micrococcus terreus	Aminobacter aminovorans
Mitsuokella jalaludinii	Aminobacter ciceronei
Mitsuokella multacida	Aminobacter niigataensis
Mobiluncus porci	Aminobacter sp. AP02
''Mogibacterium kristiansenii''	Aminobacter sp. J15
Mogibacterium sp.	Aminobacter sp. J41
Morganella morganii	Aminobacter sp. J44
Mucispirillum schaedleri	Aminobacter sp. MDW-2
Mycoplasma arginini	Aminobacter sp. MSH1
Negativibacillus massiliensis	Amycolatopsis acidicola
Odoribacter massiliensis	Amycolatopsis acidiphila
Oliverpabstia intestinalis	Amycolatopsis alba
Olsenella porci	Amycolatopsis albispora
Olsenella scatoligenes	Amycolatopsis anabasis
Olsenella sp.	Amycolatopsis antarctica
Olsenella umbonata	Amycolatopsis arida
Oribacterium sp.	Amycolatopsis australiensis
Oscillibacter sp.	Amycolatopsis azurea
Paenibacillus macerans	Amycolatopsis balhimycina
Paenibacillus macquariensis	Amycolatopsis bartoniae
Paenibacillus sp.	Amycolatopsis benzoatilytica
Paeniclostridium sp.	Amycolatopsis cihanbeyliensis
Paenisporosarcina psychrotolerans	Amycolatopsis circi
Parabacteroides distasonis	Amycolatopsis coloradensis
Parabacteroides goldsteinii	Amycolatopsis decaplanina
Parabacteroides johnsonii	Amycolatopsis eburnea
Parabacteroides merdae	Amycolatopsis echigonensis
Parabacteroides sp.	Amycolatopsis japonica
Paraclostridium sp.	Amycolatopsis jiangsuensis
Parageobacillus thermoglucosidasius	Amycolatopsis kentuckyensis
Parasutterella sp.	Amycolatopsis keratiniphila
Pediococcus pentosaceus	Amycolatopsis lexingtonensis
Peptoniphilus grossensis	Amycolatopsis lurida
Peptoniphilus porci	Amycolatopsis marina
Peptostreptococcaceae bacterium	Amycolatopsis mediterranei
Peptostreptococcus porci	Amycolatopsis nigrescens
Peptostreptococcus russellii	Amycolatopsis niigatensis
Phascolarctobacterium faceum	Amycolatopsis nivea
Phascolarctobacterium faecium	Amycolatopsis orientalis
Phascolarctobacterium succinatutens	Amycolatopsis palatopharyngis
Phocaeicola vulgatus	Amycolatopsis panacis
Plesiomonas shigelloides	Amycolatopsis pretoriensis
Porcincola intestinalis	Amycolatopsis regifaucium
Porphyromonas somerae	Amycolatopsis rhizosphaerae
Prevotella bivia	Amycolatopsis rifamycinica
Prevotella bryantii	Amycolatopsis ruanii
Prevotella buccae	Amycolatopsis rubida
Prevotella copri	Amycolatopsis saalfeldensis
Prevotella corporis	Amycolatopsis sacchari
Prevotella disiens	Amycolatopsis sp. A23
Prevotella intermedia	Amycolatopsis sp. AA4
Prevotella multisaccharivorax	Amycolatopsis sp. BJA-103
Prevotella nigrescens	Amycolatopsis sp. CA-126428
Prevotella pectinovora	Amycolatopsis sp. CA-128772
Prevotella shahii	Amycolatopsis sp. CB00013
Prevotella sp.	Amycolatopsis sp. CFH S0078
Prevotella stercorea	Amycolatopsis sp. CFH S0740
Prevotella timonensis	Amycolatopsis sp. KNN50.9b
Prevotella veroralis	Amycolatopsis sp. M39
Prevotellaceae bacterium	Amycolatopsis sp. MJM2582
Pseudomonas fluorescens	Amycolatopsis sp. WAC 01375
Pseudomonas fragi	Amycolatopsis sp. WAC 01376
Pseudomonas helleri	Amycolatopsis sp. WAC 01416
Pseudomonas lundensis	Amycolatopsis sp. WAC 04169
Pseudomonas sp.	Amycolatopsis sp. WAC 04182
Pseudomonas versuta	Amycolatopsis sp. WAC 04197
Pseudoramibacter porci	Amycolatopsis sp. YIM 10
Pseudoscardovia radai	Amycolatopsis suaedae
Pseudoscardovia suis	Amycolatopsis sulphurea
Psychrobacillus insolitus	Amycolatopsis taiwanensis
Psychrobacillus sp.	Amycolatopsis thailandensis
Psychrobacter pasteurii	Amycolatopsis thermalba
Psychrobacter sp.	Amycolatopsis tolypomycina
Pyramidobacter porci	Amycolatopsis umgeniensis
Rhodococcus coprophilus	Amycolatopsis vancoresmycina
Rhodococcus rhodochrous	Amycolatopsis vastitatis
Rhodococcus sp.	Amycolatopsis xylanica
Rhodopseudomonas palustris	Amylibacter kogurei
Rhodothermus marinus	Anaerococcus tetradius
Romboutsia timonensis	Anaerocolumna aminovalerica
Roseburia inulinivorans	Anaeromicrobium sediminis
Roseburia porci	Anaerosalibacter massiliensis
Ruminiclostridium sp.	Anaerospora hongkongensis
Ruminococcaceae bacterium	Anaerostipes hadrus
Ruminococcus bromii	Anaerostipes rhamnosivorans
Ruminococcus flavefaciens	Ancrocorticia populi
Ruminococcus gnavus	Aneurinibacillus migulanus
Ruminococcus sp	Aneurinibacillus sp. XH2
Ruminococcus sp.	Aneurinibacillus terranovensis
Ruminococcus torques	Angustibacter sp. Root456
Rummeliibacillus stabekisii	Anoxybacillus flavithermus
Ruthenibacterium lactatiformans	Anoxybacillus rupiensis
Schaalia hyovaginalis	Anoxybacillus sp. B2M1
Scrofimicrobium canadense	Anoxybacillus sp. B7M1
Selenomonas bovis	Anoxybacillus sp. PDR2
Selenomonas montiformis	Anoxybacillus sp. UARK-01
Sharpea porci	Anoxybacillus tepidamans
Sharpea sp.	Anoxybacillus vitaminiphilus
Shigella dysenteriae	Antarctobacter heliothermus
Shigella sonnei	Aquamicrobium defluvii
Shigella sp.	Aquamicrobium lusatiense
Sodaliphilus pleomorphus	Aquamicrobium sp. LC103
Solobacterium sp.	Aquibacillus sediminis
Solobacterium timonensis	Aquicella siphonis
Sphaerochaeta sp.	Aquiluna borgnonia
Spirochaetes bacterium	Aquitalea aquatilis
	Aquitalea denitrificans
Staphylococcus cohnii	Aquitalea magnusonii
Staphylococcus epidermidis	Aquitalea pelogenes
Staphylococcus equorum	Aquitalea sp. FJL05
Staphylococcus hominis	Aquitalea sp. MWU14-2217
Staphylococcus nepalensis	Aquitalea sp. USM4
Staphylococcus pasteuri	Arachnia propionica
Stecheria intestinalis	Arcanobacterium haemolyticum
Stenotrophomonas maltophilia	Arcanobacterium ihumii
Streptococcus acidominimus	Arcanobacterium phocae
Streptococcus agalactiae	Arcanobacterium sp. S3PF19
Streptococcus alactolyticus	Arenibacter algicola
Streptococcus dysgalactiae	Arenibacter aquaticus
Streptococcus equinus	Arenibacter catalasegens
Streptococcus gallolyticus	Arenibacter certesii
Streptococcus hyointestinalis	Arenibacter echinorum
Streptococcus infantarius	Arenibacter hampyeongensis
Streptococcus lutetiensis	Arenibacter palladensis
Streptococcus macedonicus	Arenibacter sp. ARW7G5Y1
Streptococcus pasteurianus	Arenibacter sp. P308M17
Streptococcus pneumoniae	Arenibacter troitsensis
Streptococcus ratti	Arenimonas composti
Streptococcus salivarius	Arenimonas daejeonensis
Streptococcus sp.	Arsenicicoccus bolidensis
Streptococcus suis	Arsenicicoccus sp. MKL-02
Streptococcus thermophilus	Arsenicicoccus sp. oral taxon 190
Streptococcus thoraltensis	Arsenicitalea aurantiaca
Streptococcus vestibularis	Arthrobacter alpinus
Succiniclasticum ruminis	Arthrobacter castelli
Succinivibrio dextrinosolvens	Arthrobacter celericrescens
Succinivibrio sp.	Arthrobacter citreus
Suipraeoptans intestinalis	Arthrobacter crystallopoietes
Sutterella sp.	Arthrobacter gandavensis
Sutterella wadsworthensis	Arthrobacter globiformis
Synergistes jonesii	Arthrobacter livingstonensis
Tannerella forsythia	Arthrobacter nitrophenolicus
Terrisporobacter glycolicus	Arthrobacter oryzae
Tetragenococcus halophilus	Arthrobacter silvisoli
Thermoanaerobacterium thermosaccharolyticum	Arthrobacter sp. 08Y14
Thermoclostridium stercorarium	Arthrobacter sp. 131MFCol6.1
Tissierella pigra	Arthrobacter sp. 135MFCol5.1
Treponema berlinense	Arthrobacter sp. 161MFSha2.1
Treponema porcinum	Arthrobacter sp. 162MFSha1.1
Treponema succinifaciens	Arthrobacter sp. 1704
Turicibacter sp	Arthrobacter sp. 24S4-2
Tyzzerella sp.	Arthrobacter sp. 31Cvi3.1E
uncultured bacterium	Arthrobacter sp. 32-OD9
uncultured Flavonifractor sp.	Arthrobacter sp. 35W
uncultured Lachnospira sp.	Arthrobacter sp. 4R501
Veillonella atypica	Arthrobacter sp. 8AJ
Veillonella caviae	Arthrobacter sp. 9AX
Veillonella creceti	Arthrobacter sp. 9E06
Veillonella magna	Arthrobacter sp. 9E14
Veillonella sp.	Arthrobacter sp. 9E16
Velocimicrobium porci	Arthrobacter sp. 9E18
Verrucomicrobia bacterium	Arthrobacter sp. 9MFCol3.1
Victivallis lenta	Arthrobacter sp. 9V
Victivallis sp.	Arthrobacter sp. AAC22
Victivallis vadensis	Arthrobacter sp. AFG20
Waltera intestinalis	Arthrobacter sp. AFG7.2
Weissella hellenica	Arthrobacter sp. AG1021
Weissella jogaejeotgali	Arthrobacter sp. AG258
Weissella paramesenteroides	Arthrobacter sp. AG367
Xanthomonas sacchari	Arthrobacter sp. AQ5-06
Yaniella halotolerans	Arthrobacter sp. B0490
	Arthrobacter sp. B3
	Arthrobacter sp. B6
	Arthrobacter sp. BA34(2011)
	Arthrobacter sp. BB-1
	Arthrobacter sp. BL-252-APC-1A
	Arthrobacter sp. Br18
	Arthrobacter sp. cf158
	Arthrobacter sp. D2
	Arthrobacter sp. D4
	Arthrobacter sp. EpRS71
	Arthrobacter sp. EPSL27
	Arthrobacter sp. FB24
	Arthrobacter sp. GZK-1
	Arthrobacter sp. H5
	Arthrobacter sp. Hiyo4
	Arthrobacter sp. I3
	Arthrobacter sp. IMM11
	Arthrobacter sp. JUb115
	Arthrobacter sp. KBS0703
	Arthrobacter sp. Leaf137
	Arthrobacter sp. Leaf141
	Arthrobacter sp. Leaf145
	Arthrobacter sp. Leaf337
	Arthrobacter sp. Leaf69
	Arthrobacter sp. M2012083
	Arthrobacter sp. M29
	Arthrobacter sp. M5
	Arthrobacter sp. M6
	Arthrobacter sp. MA-N2
	Arthrobacter sp. MWB30
	Arthrobacter sp. MYb211
	Arthrobacter sp. MYb214
	Arthrobacter sp. MYb216
	Arthrobacter sp. MYb221
	Arthrobacter sp. MYb222
	Arthrobacter sp. MYb224
	Arthrobacter sp. MYb229
	Arthrobacter sp. MYb23
	Arthrobacter sp. MYb51
	Arthrobacter sp. NEB 688
	Arthrobacter sp. NIO-1057
	Arthrobacter sp. ok362
	Arthrobacter sp. ok909
	Arthrobacter sp. ov118
	Arthrobacter sp. ov407
	Arthrobacter sp. OV608
	Arthrobacter sp. OY3WO11
	Arthrobacter sp. P2b
	Arthrobacter sp. PAMC25564
	Arthrobacter sp. PGP41
	Arthrobacter sp. PM3
	Arthrobacter sp. QXT-31
	Arthrobacter sp. RC1.1 241
	Arthrobacter sp. RT-1
	Arthrobacter sp. Rue61a
	Arthrobacter sp. S39
	Arthrobacter sp. S41
	Arthrobacter sp. Soil736
	Arthrobacter sp. Soil761
	Arthrobacter sp. Soil762
	Arthrobacter sp. Soil764
	Arthrobacter sp. SPG23
	Arthrobacter sp. SRS-W-1-2016
	Arthrobacter sp. TB 26
	Arthrobacter sp. THG-LS114
	Arthrobacter sp. TS-15
	Arthrobacter sp. U41
	Arthrobacter sp. UNC362MFTsu5.1
	Arthrobacter sp. UNCCL28
	Arthrobacter sp. Y81
	Arthrobacter sp. YN
	Arthrobacter sp. yr096
	Arthrobacter sp. ZBG10
	Arthrobacter sp. ZGTC131
	Arthrobacter sp. ZGTC212
	Arthrobacter sp. ZGTC412
	Arthrobacter sp. ZXY-2
	Arthrobacter subterraneus
	Arthrobacter terricola
	Asaia astilbis
	Asaia bogorensis
	Asaia platycodi
	Asaia prunellae
	Asaia sp. SF2.1
	Asaia sp. W19
	Asanoa ferruginea
	Asanoa hainanensis
	Asanoa ishikariensis
	Asticcacaulis benevestitus
	Asticcacaulis biprosthecium
	Asticcacaulis excentricus
	Asticcacaulis sp. AC460
	Aurantimicrobium sp. MWH-Uga1
	Aurantimonas aggregata
	Aurantimonas coralicida
	Aurantimonas endophytica
	Aurantimonas manganoxydans
	Aurantimonas sp. 22II-16-19i
	Aurantimonas sp. Leaf443
	Auraticoccus cholistanensis
	Auraticoccus monumenti
	Aureibacillus halotolerans
	Aureimonas altamirensis
	Aureimonas flava
	Aureimonas frigidaquae
	Aureimonas jatrophae
	Aureimonas leprariae
	Aureimonas phyllosphaerae
	Aureimonas psammosilenae
	Aureimonas pseudogalii
	Aureimonas sp. AU20
	Aureimonas sp. AU22
	Aureimonas sp. AU4
	Aureimonas sp. AU40
	Aureimonas sp. D3
	Aureimonas sp. Leaf324
	Aureimonas sp. Leaf454
	Aureimonas ureilytica
	Austwickia chelonae
	Avibacterium avium
	Azospirillum cavernae
	Azospirillum griseum
	Azospirillum lipoferum
	Azospirillum melinis
	Azospirillum palustre
	Azospirillum sp. B4
	Azospirillum sp. TSA6c
	Azospirillum sp. TSH100
	Azospirillum sp. TSH64
	Azospirillum sp. TSO35-2
	Azospirillum thermophilum
	Azotobacter beijerinckii
	Azotobacter vinelandii
	Bacillus albus
	Bacillus amyloliquefaciens
	Bacillus anthracis
	Bacillus atrophaeus
	Bacillus australimaris
	Bacillus cabrialesii
	Bacillus canaveralius
	Bacillus cereus
	Bacillus cytotoxicus
	Bacillus glycinifermentans
	Bacillus gobiensis
	Bacillus halotolerans
	Bacillus haynesii
	Bacillus infantis
	Bacillus intestinalis
	Bacillus licheniformis
	Bacillus luti
	Bacillus mojavensis
	Bacillus mycoides
	Bacillus nakamurai
	Bacillus nitratireducens
	Bacillus pacificus
	Bacillus paralicheniformis
	Bacillus paramycoides
	Bacillus paranthracis
	Bacillus pumilus
	Bacillus safensis
	Bacillus siamensis
	Bacillus smithii
	Bacillus solitudinis
	Bacillus sonorensis
	Bacillus sp. (in: Bacteria)
	Bacillus sp. 007/AIA-02/001
	Bacillus sp. 171095_106
	Bacillus sp. 1s-1
	Bacillus sp. 220_BSPC
	Bacillus sp. 275
	Bacillus sp. 278922_107
	Bacillus sp. 2D02
	Bacillus sp. 2SH
	Bacillus sp. 445_BSPC
	Bacillus sp. 5B6
	Bacillus sp. 7520-S
	Bacillus sp. 7586-K
	Bacillus sp. 7705b
	Bacillus sp. 8A6
	Bacillus sp. 916
	Bacillus sp. A053
	Bacillus sp. ABP14
	Bacillus sp. AFS006103
	Bacillus sp. AFS037270
	Bacillus sp. AFS051223
	Bacillus sp. AFS059628
	Bacillus sp. AFS073361
	Bacillus sp. AFS075960
	Bacillus sp. AFS076308
	Bacillus sp. AFS094611
	Bacillus sp. AG236
	Bacillus sp. AG442
	Bacillus sp. AIIW2
	Bacillus sp. ALD
	Bacillus sp. ANT_WA51
	Bacillus sp. Aph1
	Bacillus sp. AR18-7
	Bacillus sp. AR2-1
	Bacillus sp. AtDRG31
	Bacillus sp. AW
	Bacillus sp. AY1-10
	Bacillus sp. AY2-1
	Bacillus sp. B3-WWTP-C-10-D-3
	Bacillus sp. bc15
	Bacillus sp. BD59S
	Bacillus sp. BH072
	Bacillus sp. BH2
	Bacillus sp. BK006
	Bacillus sp. BK100
	Bacillus sp. BK450
	Bacillus sp. BO
	Bacillus sp. BPN334
	Bacillus sp. BS98
	Bacillus sp. BT1B_CT2
	Bacillus sp. C1-1
	Bacillus sp. CBA7126
	Bacillus sp. CBEL-1
	Bacillus sp. CH30_1T
	Bacillus sp. CMAA 1185
	Bacillus sp. CMAA 1363
	Bacillus sp. CR71
	Bacillus sp. CX-1
	Bacillus sp. DE0042
	Bacillus sp. DE0587
	Bacillus sp. DM2
	Bacillus sp. dmp10
	Bacillus sp. dmp5
	Bacillus sp. E25
	Bacillus sp. EE-W1
	Bacillus sp. EKM202B
	Bacillus sp. EKM203B
	Bacillus sp. EKM206B
	Bacillus sp. EKM207B
	Bacillus sp. EKM208B
	Bacillus sp. EKM213B
	Bacillus sp. EKM417B
	Bacillus sp. EKM420B
	Bacillus sp. EKM501B
	Bacillus sp. EKM601B
	Bacillus sp. F56
	Bacillus sp. FDAARGOS_235
	Bacillus sp. FJAT-14266
	Bacillus sp. FJAT-14578
	Bacillus sp. FJAT-20673
	Bacillus sp. FJAT-21351
	Bacillus sp. FJAT-21352
	Bacillus sp. FJAT-22058
	Bacillus sp. FJAT-26390
	Bacillus sp. FJAT-26652
	Bacillus sp. FJAT-27245
	Bacillus sp. FJAT-27264
	Bacillus sp. FJAT-27445
	Bacillus sp. FJAT-28004
	Bacillus sp. FJAT-44876
	Bacillus sp. FJAT-45348
	Bacillus sp. FJAT-45505
	Bacillus sp. FMQ74
	Bacillus sp. GZB
	Bacillus sp. H15-1
	Bacillus sp. H1m
	Bacillus sp. H2N5002
	Bacillus sp. HMSC76G11
	Bacillus sp. HUB-I-004
	Bacillus sp. I-2
	Bacillus sp. IHB B 7164
	Bacillus sp. ISTL8
	Bacillus sp. J13
	Bacillus sp. J37
	Bacillus sp. JAS102
	Bacillus sp. JCM 19041
	Bacillus sp. JCM 19047
	Bacillus sp. JEM-1
	Bacillus sp. JFL15
	Bacillus sp. JH7
	Bacillus sp. JS
	Bacillus sp. K2I17
	Bacillus sp. KBS0812
	Bacillus sp. L27
	Bacillus sp. L75
	Bacillus sp. LB(2018)
	Bacillus sp. Leaf13
	Bacillus sp. Leaf406
	Bacillus sp. Leaf75
	Bacillus sp. LK2
	Bacillus sp. LK7
	Bacillus sp. LM 4-2
	Bacillus sp. LYLB4
	Bacillus sp. Lzh-5
	Bacillus sp. MB95
	Bacillus sp. MBGLi97
	Bacillus sp. MD-5
	Bacillus sp. MSP13
	Bacillus sp. MSP5.4
	Bacillus sp. MT
	Bacillus sp. N35-10-4
	Bacillus sp. NH11B
	Bacillus sp. NMCC46
	Bacillus sp. NSP2.1
	Bacillus sp. NSP9.1
	Bacillus sp. OE
	Bacillus sp. OK838
	Bacillus sp. OV166
	Bacillus sp. OV194
	Bacillus sp. Pc3
	Bacillus sp. PW192
	Bacillus sp. RC
	Bacillus sp. Rc4
	Bacillus sp. REN51N
	Bacillus sp. RIT694
	Bacillus sp. RM2(2019)
	Bacillus sp. Root147
	Bacillus sp. Root239
	Bacillus sp. Ru63
	Bacillus sp. S1-R1J2-FB
	Bacillus sp. S1-R2T1-FB
	Bacillus sp. S1-R4H1-FB
	Bacillus sp. S1-R5C1-FB
	Bacillus sp. S2-R3J1-FB-BA1
	Bacillus sp. S3
	Bacillus sp. SA1-12
	Bacillus sp. SB47
	Bacillus sp. SDLI1
	Bacillus sp. SH5-2
	Bacillus sp. SJ-10
	Bacillus sp. SJZ110
	Bacillus sp. SN1
	Bacillus sp. SN32
	Bacillus sp. Soil531
	Bacillus sp. Soil745
	Bacillus sp. Soil768D1
	Bacillus sp. STP3
	Bacillus sp. SYJ
	Bacillus sp. TE8-1
	Bacillus sp. TH008
	Bacillus sp. TYF-B5-5
	Bacillus sp. TYF-LIM-B05
	Bacillus sp. UNC41MFS5
	Bacillus sp. UNC438CL73TsuS30
	Bacillus sp. UNC69MF
	Bacillus sp. V3-13
	Bacillus sp. V33-4
	Bacillus sp. VMFN-A1
	Bacillus sp. VT 712
	Bacillus sp. VT-16-64
	Bacillus sp. WP8
	Bacillus sp. WR11
	Bacillus sp. X1(2014)
	Bacillus sp. X2(2017)
	Bacillus sp. Y-01
	Bacillus sp. YP1
	Bacillus sp. YR288
	Bacillus sp. YR335
	Bacillus sp. ZY-1-1
	Bacillus stratosphericus
	Bacillus subtilis
	Bacillus swezeyi
	Bacillus taeanensis
	Bacillus thuringiensis
	Bacillus toyonensis
	Bacillus tropicus
	Bacillus vallismortis
	Bacillus velezensis
	Bacillus wiedmannii
	Bacillus xiapuensis
	Balneatrix alpica
	Barrientosiimonas humi
	Beutenbergia cavernae
	Bibersteinia trehalosi
	Bifidobacterium asteroides
	Bifidobacterium callitrichos
	Bifidobacterium longum
	Bifidobacterium sp. A11
	Bifidobacterium sp. wkB338
	Bisgaardia hudsonensis
	Blastococcus sp. DSM 44272
	Blautia coccoides
	Blautia hansenii
	Blautia hominis
	Blautia luti
	Blautia marasmi
	Blautia massiliensis
	Blautia obeum
	Blautia producta
	Blautia pseudococcoides
	Blautia schinkii
	Blautia sp. aa_0143
	Blautia sp. AF13-16
	Blautia sp. An46
	Blautia sp. An81
	Blautia sp. OF01-4LB
	Blautia sp. SC05B48
	blood disease bacterium A2-HR MARDI
	Bogoriella caseilytica
	Bombilactobacillus bombi
	Bombilactobacillus mellifer
	Bombilactobacillus mellis
	Bosea lathyri
	Bosea lupini
	Bosea psychrotolerans
	Bosea robiniae
	Bosea sp. 124
	Bosea sp. AAP35
	Bosea sp. AK1
	Bosea sp. ANAM02
	Bosea sp. AS-1
	Bosea sp. BIWAKO-01
	Bosea sp. BK498
	Bosea sp. BK604
	Bosea sp. CF476
	Bosea sp. CS1GBMeth4
	Bosea sp. EC-HK365B
	Bosea sp. F3-2
	Bosea sp. FBZP-16
	Bosea sp. LC85
	Bosea sp. OK403
	Bosea sp. PAMC 26642
	Bosea sp. RAC05
	Bosea sp. Root381
	Bosea sp. Root483D1
	Bosea sp. Root670
	Bosea sp. TND4EK4
	Bosea sp. Tri-39
	Bosea sp. Tri-44
	Bosea sp. Tri-49
	Bosea sp. Tri-54
	Bosea sp. UNC402CLCol
	Bosea sp. WAO
	Bosea thiooxidans
	Bosea vaviloviae
	Bosea vestrisii
	Boseongicola aestuarii
	Boseongicola sp. CCM32
	Bowdeniella nasicola
	Brachybacterium alimentarium
	Brachybacterium endophyticum
	Brachybacterium ginsengisoli
	Brachybacterium massiliense
	Brachybacterium muris
	Brachybacterium paraconglomeratum
	Brachybacterium phenoliresistens
	Brachybacterium saurashtrense
	Brachybacterium sp. AG952
	Brachybacterium sp. EE-P12
	Brachybacterium sp. JB7
	Brachybacterium sp. P6-10-X1
	Brachybacterium sp. SGAir0954
	Brachybacterium sp. sponge
	Brachybacterium sp. YJGR34
	Brachybacterium squillarum
	Brachybacterium subflavum
	Brachybacterium vulturis
	Brachyspira aalborgi
	Brachyspira alvinipulli
	Bradyrhizobium sp. 323S2
	Bradyrhizobium sp. 41S5
	Bradyrhizobium sp. CCH1-B1
	Bradyrhizobium sp. CCH5-A9
	Bradyrhizobium sp. Ec3.3
	Bradyrhizobium sp. Gha
	Brenneria goodwinii
	Brenneria nigrifluens
	Brenneria roseae
	Brenneria salicis
	Brenneria sp. CFCC 11842
	Brenneria sp. EniD312
	Breoghania corrubedonensis
	Brevibacillus agri
	Brevibacillus centrosporus
	Brevibacillus marinus
	Brevibacillus sp. LEMMJ03
	Brevibacillus sp. MCWH
	Brevibacillus sp. WF146
	Brevibacillus thermoruber
	Brevibacterium casei
	Brevibacterium sediminis
	Brevibacterium sp. 2SA
	Brevibacterium sp. LS14
	Brevibacterium sp. MG-1
	Brevibacterium sp. S111
	Brevibacterium sp. S22
	Brevibacterium sp. XM4083
	Brevundimonas bullata
	Brevundimonas lenta
	Brevundimonas sp. Root1279
	Brochothrix campestris
	Brochothrix thermosphacta
	Brucella abortus
	Brucella anthropi
	Brucella canis
	Brucella ceti
	Brucella ciceri
	Brucella cytisi
	Brucella daejeonensis
	Brucella gallinifaecis
	Brucella grignonensis
	Brucella haematophila
	Brucella inopinata
	Brucella intermedia
	Brucella lupini
	Brucella melitensis
	Brucella microti
	Brucella neotomae
	Brucella oryzae
	Brucella ovis
	Brucella pecoris
	Brucella pinnipedialis
	Brucella pituitosa
	Brucella pseudintermedia
	Brucella pseudogrignonensis
	Brucella rhizosphaerae
	Brucella sp. 04-5288
	Brucella sp. 09RB8471
	Brucella sp. 09RB8910
	Brucella sp. 09RB8913
	Brucella sp. 09RB8918
	Brucella sp. 10RB9210
	Brucella sp. 10RB9212
	Brucella sp. 10RB9213
	Brucella sp. 10RB9214
	Brucella sp. 10RB9215
	Brucella sp. 2002734562
	Brucella sp. 2280
	Brucella sp. 56/94
	Brucella sp. 63/311
	Brucella sp. 83/13
	Brucella sp. B13-0095
	Brucella sp. BCCN 84-3
	Brucella sp. BO2
	Brucella sp. CMUL 003
	Brucella sp. CMUL 004
	Brucella sp. CMUL 010
	Brucella sp. CMUL 013
	Brucella sp. CMUL 014
	Brucella sp. CMUL 015
	Brucella sp. CMUL 018
	Brucella sp. CMUL 024
	Brucella sp. CMUL 025
	Brucella sp. CMUL 026
	Brucella sp. CMUL 027
	Brucella sp. CMUL 029
	Brucella sp. CMUL 030
	Brucella sp. CMUL 031
	Brucella sp. CMUL 034
	Brucella sp. CMUL 035
	Brucella sp. CMUL 036
	Brucella sp. CMUL 08
	Brucella sp. F23/97
	Brucella sp. F5/06
	Brucella sp. F5/99
	Brucella sp. F8/99
	Brucella sp. F96/2
	Brucella sp. NF 2653
	Brucella sp. NVSL 07-0026
	Brucella sp. UK1/97
	Brucella sp. UK38/05
	Brucella sp. UK40/99
	Brucella sp. UK5/01
	Brucella suis
	Brucella thiophenivorans
	Brucella tritici
	Bruguierivorax albus
	Bryocella elongata
	Burkholderia aenigmatica
	Burkholderia ambifaria
	Burkholderia anthina
	Burkholderia arboris
	Burkholderia catarinensis
	Burkholderia cenocepacia
	Burkholderia cepacia
	Burkholderia contaminans
	Burkholderia diffusa
	Burkholderia dolosa
	Burkholderia gladioli
	Burkholderia glumae
	Burkholderia humptydooensis
	Burkholderia lata
	Burkholderia latens
	Burkholderia mallei
	Burkholderia mayonis
	Burkholderia metallica
	Burkholderia multivorans
	Burkholderia oklahomensis
	Burkholderia paludis
	Burkholderia plantarii
	Burkholderia pseudomallei
	Burkholderia pseudomultivorans
	Burkholderia puraquae
	Burkholderia pyrrocinia
	Burkholderia reimsis
	Burkholderia savannae
	Burkholderia seminalis
	Burkholderia singularis
	Burkholderia sp. 117
	Burkholderia sp. 129
	Burkholderia sp. 136(2017)
	Burkholderia sp. 137
	Burkholderia sp. 2002721687
	Burkholderia sp. 28_3
	Burkholderia sp. 4M9327F10
	Burkholderia sp. 4M9327G5
	Burkholderia sp. 4NA327B6
	Burkholderia sp. 4NA327C10
	Burkholderia sp. 4NA327C6
	Burkholderia sp. 604
	Burkholderia sp. 8Y
	Burkholderia sp. 9120
	Burkholderia sp. A1
	Burkholderia sp. A2
	Burkholderia sp. A27
	Burkholderia sp. ABCPW 11
	Burkholderia sp. ABCPW 111
	Burkholderia sp. ABCPW 14
	Burkholderia sp. AU12872
	Burkholderia sp. AU15512
	Burkholderia sp. AU16482
	Burkholderia sp. AU16741
	Burkholderia sp. AU17457
	Burkholderia sp. AU18528
	Burkholderia sp. AU27893
	Burkholderia sp. AU28863
	Burkholderia sp. AU29985
	Burkholderia sp. AU31280
	Burkholderia sp. AU31652
	Burkholderia sp. AU33423
	Burkholderia sp. AU33647
	Burkholderia sp. AU33803
	Burkholderia sp. AU4i
	Burkholderia sp. AU6039
	Burkholderia sp. B10
	Burkholderia sp. BCC0397
	Burkholderia sp. BCC0419
	Burkholderia sp. BDU5
	Burkholderia sp. BE12
	Burkholderia sp. BE17
	Burkholderia sp. BE24
	Burkholderia sp. Bk
	Burkholderia sp. Bp5365
	Burkholderia sp. Bp7605
	Burkholderia sp. Bp8963
	Burkholderia sp. Bp8977
	Burkholderia sp. Bp8984
	Burkholderia sp. Bp8986
	Burkholderia sp. Bp8989
	Burkholderia sp. Bp8990
	Burkholderia sp. Bp8991
	Burkholderia sp. Bp8992
	Burkholderia sp. Bp8994
	Burkholderia sp. Bp8995
	Burkholderia sp. Bp8998
	Burkholderia sp. Bp9002
	Burkholderia sp. Bp9004
	Burkholderia sp. Bp9010
	Burkholderia sp. Bp9011
	Burkholderia sp. Bp9012
	Burkholderia sp. Bp9015
	Burkholderia sp. Bp9016
	Burkholderia sp. Bp9017
	Burkholderia sp. Bp9031
	Burkholderia sp. Bp9090
	Burkholderia sp. Bp9099
	Burkholderia sp. Bp9125
	Burkholderia sp. Bp9126
	Burkholderia sp. Bp9131
	Burkholderia sp. Bp9140
	Burkholderia sp. Bp9142
	Burkholderia sp. Bp9143
	Burkholderia sp. CCA53
	Burkholderia sp. CCGE1001
	Burkholderia sp. CCGE1003
	Burkholderia sp. CF099
	Burkholderia sp. Ch1-1
	Burkholderia sp. CQ001
	Burkholderia sp. D7
	Burkholderia sp. DHOD12
	Burkholderia sp. E168m22
	Burkholderia sp. FL-7-2-10-S1-D7
	Burkholderia sp. GAS332
	Burkholderia sp. HAN2018
	Burkholderia sp. HI2500
	Burkholderia sp. HI2714
	Burkholderia sp. HI2761
	Burkholderia sp. HI4860
	Burkholderia sp. HMSC10F09
	Burkholderia sp. IDO3
	Burkholderia sp. JKS000303
	Burkholderia sp. JP2-270
	Burkholderia sp. KBS0801
	Burkholderia sp. KJ006
	Burkholderia sp. KK1
	Burkholderia sp. LA-2-3-30-S1-D2
	Burkholderia sp. Leaf177
	Burkholderia sp. LK4
	Burkholderia sp. LS-044
	Burkholderia sp. MSh2
	Burkholderia sp. MSHR3999
	Burkholderia sp. MSMB0265
	Burkholderia sp. MSMB0856
	Burkholderia sp. MSMB1072
	Burkholderia sp. MSMB1078WGS
	Burkholderia sp. MSMB1459WGS
	Burkholderia sp. MSMB1498
	Burkholderia sp. MSMB1552
	Burkholderia sp. MSMB1588
	Burkholderia sp. MSMB1589WGS
	Burkholderia sp. MSMB175
	Burkholderia sp. MSMB1826
	Burkholderia sp. MSMB1835
	Burkholderia sp. MSMB2040
	Burkholderia sp. MSMB2041
	Burkholderia sp. MSMB2042
	Burkholderia sp. MSMB2157WGS
	Burkholderia sp. MSMB617WGS
	Burkholderia sp. Nafp2/4-1b
	Burkholderia sp. NFACC33-1
	Burkholderia sp. NFPP32
	Burkholderia sp. NRF60-BP8
	Burkholderia sp. OK233
	Burkholderia sp. PAMC 26561
	Burkholderia sp. PAMC 28687
	Burkholderia sp. RF2-non_BP3
	Burkholderia sp. RF4-BP95
	Burkholderia sp. RF7-non_BP1
	Burkholderia sp. RF7-non_BP4
	Burkholderia sp. RPE67
	Burkholderia sp. S1
	Burkholderia sp. S171
	Burkholderia sp. SG-MS1
	Burkholderia sp. SJZ089
	Burkholderia sp. SJZ091
	Burkholderia sp. SJZ115
	Burkholderia sp. SRS-25
	Burkholderia sp. SRS-46
	Burkholderia sp. SRS-W-2-2016
	Burkholderia sp. ST111
	Burkholderia sp. THE68
	Burkholderia sp. TSV86
	Burkholderia sp. USMB20
	Burkholderia sp. UYPR1.413
	Burkholderia sp. WP42
	Burkholderia sp. WP9
	Burkholderia sp. WSM2230
	Burkholderia sp. WSM2232
	Burkholderia sp. YI23
	Burkholderia sp. YR290
	Burkholderia sp. yr520
	Burkholderia stabilis
	Burkholderia stagnalis
	Burkholderia territorii
	Burkholderia thailandensis
	Burkholderia ubonensis
	Burkholderia vietnamiensis
	Buttiauxella ferragutiae
	Buttiauxella sp. 3AFRM03
	Buttiauxella sp. A111
	Buttiauxella sp. B2
	Buttiauxella sp. JUb87
	Buttiauxella warmboldiae
	Butyricicoccus porcorum
	Butyricicoccus pullicaecorum
	Butyricicoccus sp. AM18-35
	Butyricicoccus sp. AM32-19
	Butyricicoccus sp. OF10-2
	Butyrivibrio hungatei
	Butyrivibrio proteoclasticus
	Butyrivibrio sp. AE2015
	Butyrivibrio sp. INlla18
	Butyrivibrio sp. Su6
	Caballeronia arationis
	Caballeronia arvi
	Caballeronia catudaia
	Caballeronia choica
	Caballeronia concitans
	Caballeronia cordobensis
	Caballeronia fortuita
	Caballeronia glathei
	Caballeronia glebae
	Caballeronia grimmiae
	Caballeronia humi
	Caballeronia hypogeia
	Caballeronia insecticola
	Caballeronia novacaledonica
	Caballeronia pedi
	Caballeronia ptereochthonis
	Caballeronia sordidicola
	Caballeronia telluris
	Caballeronia temeraria
	Caballeronia terrestris
	Caballeronia udeis
	Caballeronia zhejiangensis
	Caldalkalibacillus mannanilyticus
	Caldilinea aerophila
	Calidifontibacter indicus
	Calidithermus chliarophilus
	Calidithermus roseus
	Calidithermus terrae
	Calidithermus timidus
	Caloramator quimbayensis
	Caloramator sp. E03
	Canicola haemoglobinophilus
	Caproiciproducens galactitolivorans
	Carbonactinospora thermoautotrophica
	Carboxydocella thermautotrophica
	Carnimonas nigrificans
	Carnobacterium divergens
	Carnobacterium gallinarum
	Carnobacterium maltaromaticum
	Catenulispora acidiphila
	Catenuloplanes japonicus
	Caulobacter henricii
	Caulobacter rhizosphaerae
	Caulobacter sp. AP07
	Caulobacter sp. BK020
	Caulobacter sp. D4A
	Caulobacter sp. OV484
	Caulobacter sp. Root1455
	Caulobacter sp. Root1472
	Caulobacter sp. Root342
	Caulobacter sp. Root343
	Caulobacter sp. Root487D2Y
	Caulobacter sp. Root655
	Caulobacter sp. S45
	Caulobacter sp. UNC279MFTsu5.1
	Caulobacter sp. UNC358MFTsu5.1
	Caulobacter sp. URHA0033
	Caulobacter vibrioides
	Cedecea davisae
	Cedecea lapagei
	Cedecea neteri
	Cedecea sp. FDAARGOS_727
	Cedecea sp. NFIX57
	Celeribacter baekdonensis
	Celeribacter halophilus
	Celeribacter marinus
	Cellulomonas cellasea
	Cellulomonas sp. HLT2-17
	Cereibacter changlensis
	Cereibacter sphaeroides
	Cereibacter sphaeroides
	Chania multitudinisentens
	Chelativorans alearense
	Chelativorans sp. J32
	Chelativorans xinjiangense
	Chelatococcus asaccharovorans
	Chelatococcus caeni
	Chelatococcus composti
	Chelatococcus daeguensis
	Chelatococcus sambhunathii
	Chelatococcus sp. CO-6
	Chelatococcus sp. GW1
	Chelonobacter oris
	Chengkuizengella sediminis
	Chimaeribacter arupi
	Chimaeribacter californicus
	Chimaeribacter coloradensis
	Chromobacterium haemolyticum
	Chromobacterium rhizoryzae
	Chromobacterium sp. LK1
	Chromobacterium sp. LK11
	Chromobacterium sp. Panama
	Chromohalobacter japonicus
	Chromohalobacter marismortui
	Chromohalobacter salexigens
	Chryseobacterium lactis
	Chryseobacterium nakagawai
	Chryseobacterium pennae
	Chryseobacterium phosphatilyticum
	Chryseobacterium rhizosphaerae
	Chryseobacterium sp. OV705
	Chryseobacterium sp. YR221
	Chthonobacter albigriseus
	Ciceribacter lividus
	Ciceribacter naphthalenivorans
	Ciceribacter selenitireducens
	Ciceribacter sp. F8825
	Ciceribacter thiooxidans
	Citrobacter arsenatis
	Citrobacter braakii
	Citrobacter europaeus
	Citrobacter freundii
	Citrobacter freundii complex sp. CFNIH8
	Citrobacter gillenii
	Citrobacter koseri
	Citrobacter portucalensis
	Citrobacter sedlakii
	Citrobacter sp. 50677481
	Citrobacter sp. A1
	Citrobacter sp. A316
	Citrobacter sp. AATXQ
	Citrobacter sp. AATXR
	Citrobacter sp. ABFQG
	Citrobacter sp. BIDMC107
	Citrobacter sp. BIDMC108
	Citrobacter sp. CF971
	Citrobacter sp. CRE-46
	Citrobacter sp. H12-3-2
	Citrobacter sp. KTE30
	Citrobacter sp. L17
	Citrobacter sp. MGH103
	Citrobacter sp. MGH104
	Citrobacter sp. MGH105
	Citrobacter sp. MGH109
	Citrobacter sp. MGH110
	Citrobacter sp. S40-1-2
	Citrobacter sp. SL156
	Citrobacter sp. TBCP-5362
	Citrobacter sp. TBCS-14
	Citrobacter sp. wls613
	Citrobacter sp. wls711
	Citrobacter sp. wls712
	Citrobacter sp. wls718
	Citrobacter sp. wls757
	Citrobacter sp. wls830
	Citrobacter tructae
	Citrobacter werkmanii
	Citrobacter youngae
	Clavibacter michiganensis
	Clavibacter michiganensis
	Clavibacter sp. 199
	Clostridium algidicarnis
	Clostridium beijerinckii
	Clostridium botulinum
	Clostridium cagae
	Clostridium estertheticum
	Clostridium haemolyticum
	Clostridium homopropionicum
	Clostridium indicum
	Clostridium lundense
	Clostridium magnum
	Clostridium massiliodielmoense
	Clostridium minihomine
	Clostridium novyi
	Clostridium pasteurianum
	Clostridium peptidivorans
	Clostridium perfringens
	Clostridium saccharobutylicum
	Clostridium septicum
	Clostridium sp. 12(A)
	Clostridium sp. ASBs410
	Clostridium sp. BSD2780061688st1 E8
	Clostridium sp. BSD9I1
	Clostridium sp. DMHC 10
	Clostridium sp. E02
	Clostridium sp. HBUAS56010
	Clostridium sp. JN-1
	Clostridium sp. K25
	Clostridium sp. KNHs216
	Clostridium sp. Marseille-P2415
	Clostridium sp. MD294
	Clostridium sp. W14A
	Clostridium sp. WB02_MRS01
	Clostridium taeniosporum
	Clostridium tetani
	Clostridium tetanomorphum
	Clostridium tyrobutyricum
	Clostridium uliginosum
	Cobetia marina
	Cobetia sp. QF-1
	Cobetia sp. UCD-24C
	Cognatishimia activa
	Cognatishimia maritima
	Cognatiyoonia koreensis
	Cognatiyoonia sediminum
	Cohaesibacter celericrescens
	Cohaesibacter gelatinilyticus
	Cohaesibacter intestini
	Cohaesibacter sp. CAU 1516
	Cohaesibacter sp. ES.047
	Cohnella abietis
	Cohnella fermenti
	Cohnella laeviribosi
	Cohnella luojiensis
	Cohnella lupini
	Cohnella nanjingensis
	Cohnella panacarvi
	Cohnella phaseoli
	Cohnella pontilimi
	Cohnella sp. CIP 111063
	Cohnella sp. OV312
	Cohnella sp. OV330
	Cohnella sp. SGD-V74
	Cohnella terricola
	Cohnella thailandensis
	Cohnella thermotolerans
	Collimonas arenae
	Collimonas fungivorans
	Collimonas pratensis
	Collimonas sp. OK242
	Collimonas sp. OK307
	Collimonas sp. OK412
	Collimonas sp. OK607
	Collimonas sp. PA-H2
	Colwellia demingiae
	Commensalibacter sp. MX01
	Companilactobacillus jidongensis
	Companilactobacillus nodensis
	Conexibacter arvalis
	Conexibacter woesei
	Consotaella salsifontis
	Corynebacterium ammoniagenes
	Corynebacterium crenatum
	Corynebacterium crudilactis
	Corynebacterium deserti
	Corynebacterium glutamicum
	Corynebacterium pacaense
	Corynebacterium sp. J010B-136
	Corynebacterium stationis
	Corynebacterium suranareeae
	Couchioplanes caeruleus
	Crassaminicella thermophila
	Cribrihabitans marinus
	Cricetibacter osteomyelitidis
	Cronobacter condimenti
	Cronobacter dublinensis
	Cronobacter malonaticus
	Cronobacter muytjensii
	Cronobacter sakazakii
	Cronobacter sp. EKM101R
	Cronobacter sp. EKM102R
	Cronobacter sp. JZ38
	Cronobacter turicensis
	Cronobacter universalis
	Crossiella cryophila
	Crossiella equi
	Cryobacterium aureum
	Cryobacterium flavum
	Cryobacterium melibiosiphilum
	Cryobacterium roopkundense
	Cryobacterium ruanii
	Cryobacterium sp. Hb1
	Cryobacterium sp. Hh14
	Cryobacterium sp. HLT2-23
	Cryobacterium sp. Hz16
	Cryobacterium sp. Hz9
	Cryobacterium sp. M15
	Cryobacterium sp. M91
	Cryobacterium sp. N19
	Cryobacterium sp. N21
	Cryobacterium sp. TMS1-13-1
	Cryobacterium sp. TMT1-1
	Cryobacterium sp. TMT1-2-2
	Cryobacterium sp. TMT1-66-1
	Cryobacterium sp. Y11
	Cryobacterium sp. Y29
	Cryobacterium sp. Y50
	Cryobacterium sp. Y57
	Cryobacterium sp. Y62
	Cryptosporangium arvum
	Cryptosporangium aurantiacum
	Cucumibacter marinus
	Curtobacterium albidum
	Curtobacterium ammoniigenes
	Curtobacterium citreum
	Curtobacterium flaccumfaciens
	Curtobacterium luteum
	Curtobacterium oceanosedimentum
	Curtobacterium pusillum
	Curtobacterium sp. 314Chir4.1
	Curtobacterium sp. 8I-2
	Curtobacterium sp. 9128
	Curtobacterium sp. AG1037
	Curtobacterium sp. B18
	Curtobacterium sp. B8
	Curtobacterium sp. BH-2-1-1
	Curtobacterium sp. Csp1
	Curtobacterium sp. Csp2
	Curtobacterium sp. csp3
	Curtobacterium sp. ER1/6
	Curtobacterium sp. 'Ferrero'
	Curtobacterium sp. HSID17257
	Curtobacterium sp. JUb34
	Curtobacterium sp. KBS0715
	Curtobacterium sp. Leaf154
	Curtobacterium sp. Leaf183
	Curtobacterium sp. Leaf261
	Curtobacterium sp. MCBA15_001
	Curtobacterium sp. MCBA15_003
	Curtobacterium sp. MCBA15_007
	Curtobacterium sp. MCBA15_008
	Curtobacterium sp. MCBA15_009
	Curtobacterium sp. MCBA15_013
	Curtobacterium sp. MCBA15_016
	Curtobacterium sp. MCBD17_026
	Curtobacterium sp. MCBD17_030
	Curtobacterium sp. MCJR17_020
	Curtobacterium sp. MCLR17_007
	Curtobacterium sp. MCLR17_031
	Curtobacterium sp. MCLR17_032
	Curtobacterium sp. MCLR17_034
	Curtobacterium sp. MCLR17_036
	Curtobacterium sp. MCLR17_039
	Curtobacterium sp. MCLR17_040
	Curtobacterium sp. MCLR17_042
	Curtobacterium sp. MCLR17_043
	Curtobacterium sp. MCLR17_044
	Curtobacterium sp. MCLR17_045
	Curtobacterium sp. MCLR17_051
	Curtobacterium sp. MCLR17_053
	Curtobacterium sp. MCLR17_054
	Curtobacterium sp. MCLR17_055
	Curtobacterium sp. MCLR17_057
	Curtobacterium sp. MCLR17_058
	Curtobacterium sp. MCLR17_059
	Curtobacterium sp. MCPF17_001
	Curtobacterium sp. MCPF17_002
	Curtobacterium sp. MCPF17_003
	Curtobacterium sp. MCPF17_011
	Curtobacterium sp. MCPF17_018
	Curtobacterium sp. MCPF17_021
	Curtobacterium sp. MCPF17_031
	Curtobacterium sp. MCPF17_047
	Curtobacterium sp. MCPF17_051
	Curtobacterium sp. MCPF17_052
	Curtobacterium sp. MCSS17_005
	Curtobacterium sp. MCSS17_006
	Curtobacterium sp. MCSS17_007
	Curtobacterium sp. MCSS17_011
	Curtobacterium sp. MCSS17_016
	Curtobacterium sp. MMLR14_002
	Curtobacterium sp. MMLR14_006
	Curtobacterium sp. MMLR14_010
	Curtobacterium sp. MMLR14_014
	Curtobacterium sp. MR_MD2014
	Curtobacterium sp. PhB115
	Curtobacterium sp. PhB128
	Curtobacterium sp. PhB130
	Curtobacterium sp. PhB131
	Curtobacterium sp. PhB134
	Curtobacterium sp. PhB136
	Curtobacterium sp. PhB137
	Curtobacterium sp. PhB138
	Curtobacterium sp. PhB141
	Curtobacterium sp. PhB142
	Curtobacterium sp. PhB146
	Curtobacterium sp. PhB170
	Curtobacterium sp. PhB171
	Curtobacterium sp. PhB172
	Curtobacterium sp. PhB190
	Curtobacterium sp. PhB191
	Curtobacterium sp. PhB25
	Curtobacterium sp. PhB42
	Curtobacterium sp. PhB78
	Curtobacterium sp. S6
	Curtobacterium sp. SGAir0471
	Curtobacterium sp. UNCCL17
	Curtobacterium sp. UNCCL20
	Curtobacterium sp. YR515
	Curtobacterium sp. ZW137
	Curvibacter sp. AEP1-3
	Cutibacterium acnes
	Cutibacterium avidum
	Cutibacterium modestum
	Cutibacterium porci
	Cypionkella psychrotolerans
	Cytobacillus oceanisediminis
	Defluviimonas aquaemixtae
	Defluviimonas denitrificans
	Deinococcus aerius
	Deinococcus alpinitundrae
	Deinococcus cellulosilyticus
	Deinococcus detaillensis
	Deinococcus metalli
	Deinococcus metallilatus
	Deinococcus peraridilitoris
	Deinococcus planocerae
	Deinococcus psychrotolerans
	Deinococcus sp. KSM4-11
	Deinococcus sp. S9
	Demetria terragena
	Dendrosporobacter quercicolus
	Denitrobaculum tricleocarpae
	Desertimonas flava
	Desmospora activa
	Desulfosporosinus sp. I2
	Devosia chinhatensis
	Devosia crocina
	Devosia elaeis
	Devosia epidermidihirudinis
	Devosia equisanguinis
	Devosia geojensis
	Devosia ginsengisoli
	Devosia indica
	Devosia insulae
	Devosia limi
	Devosia lucknowensis
	Devosia naphthalenivorans
	Devosia psychrophila
	Devosia riboflavina
	Devosia soli
	Devosia sp. 1566
	Devosia sp. 17-2-E-8
	Devosia sp. A16
	Devosia sp. DBB001
	Devosia sp. FKR38
	Devosia sp. I507
	Devosia sp. LC5
	Devosia sp. Leaf420
	Devosia sp. Leaf64
	Devosia sp. PTEAB7WZ
	Devosia sp. Root105
	Devosia sp. Root413D1
	Devosia sp. Root436
	Devosia sp. Root635
	Devosia sp. Root685
	Devosia sp. YR412
	Devosia subaequoris
	Devosia submarina
	Devriesea agamarum
	Diaminobutyricimonas aerilata
	Dickeya aquatica
	Dickeya chrysanthemi
	Dickeya dadantii
	Dickeya dianthicola
	Dickeya fangzhongdai
	Dickeya lacustris
	Dickeya oryzae
	Dickeya solani
	Dickeya sp. CSL RW240
	Dickeya sp. DW 0440
	Dickeya sp. MK7
	Dickeya sp. NCPPB 3274
	Dickeya sp. Secpp 1600
	Dickeya sp. ws52
	Dickeya undicola
	Dickeya zeae
	Dictyobacter aurantiacus
	Dictyobacter kobayashii
	Dinoroseobacter shibae
	Dolosicoccus paucivorans
	Domibacillus antri
	Domibacillus enclensis
	Domibacillus robiginosus
	Donghicola eburneus
	Donghicola sp. JL3646
	Dongia sp. URHE0060
	Dorea longicatena
	Dyadobacter alkalitolerans
	Dyadobacter arcticus
	Dyadobacter beijingensis
	Dyadobacter bucti
	Dyadobacter crusticola
	Dyadobacter fermentans
	Dyadobacter flavalbus
	Dyadobacter frigoris
	Dyadobacter jejuensis
	Dyadobacter jiangsuensis
	Dyadobacter koreensis
	Dyadobacter luteus
	Dyadobacter luticola
	Dyadobacter psychrophilus
	Dyadobacter psychrotolerans
	Dyadobacter sediminis
	Dyadobacter soli
	Dyadobacter sp. 3J3
	Dyadobacter sp. Leaf189
	Dyadobacter sp. SG02
	Dyadobacter sp. UC 10
	Dyadobacter tibetensis
	Dyella sp. 333MFSha
	Ectobacillus panaciterrae
	Edwardsiella anguillarum
	Edwardsiella hoshinae
	Edwardsiella ictaluri
	Edwardsiella piscicida
	Edwardsiella sp. LADL05-105
	Edwardsiella tarda
	Effusibacillus lacus
	Egibacter rhizosphaerae
	Eisenbergiella tayi
	Elstera cyanobacteriorum
	Elstera litoralis
	Embleya hyalina
	Embleya scabrispora
	Emticicia agri
	Emticicia sp. C21
	Emticicia sp. TH156
	Endobacter medicaginis
	Endobacterium cereale
	Endozoicomonas atrinae
	Endozoicomonas elysicola
	Endozoicomonas sp. OPT23
	Ensifer adhaerens
	Ensifer alkalisoli
	Ensifer aridi
	Ensifer glycinis
	Ensifer mexicanus
	Ensifer psoraleae
	Ensifer sesbaniae
	Ensifer sojae
	Ensifer sp. 1H6
	Ensifer sp. AP48
	Ensifer sp. BR816
	Ensifer sp. LC11
	Ensifer sp. LC13
	Ensifer sp. LC14
	Ensifer sp. LC163
	Ensifer sp. LC384
	Ensifer sp. LC499
	Ensifer sp. LC54
	Ensifer sp. LCM 4579
	Ensifer sp. M14
	Ensifer sp. MPMI2T
	Ensifer sp. NM-2
	Ensifer sp. OV372
	Ensifer sp. Root1252
	Ensifer sp. Root127
	Ensifer sp. Root1298
	Ensifer sp. Root1312
	Ensifer sp. Root142
	Ensifer sp. Root231
	Ensifer sp. Root258
	Ensifer sp. Root278
	Ensifer sp. Root31
	Ensifer sp. Root423
	Ensifer sp. Root558
	Ensifer sp. Root74
	Ensifer sp. Root954
	Ensifer sp. WSM1721
	Ensifer sp. YR511
	Ensifer sp. ZNC0028
	Enterobacter asburiae
	Enterobacter bugandensis
	Enterobacter cancerogenus
	Enterobacter chengduensis
	Enterobacter chuandaensis
	Enterobacter cloacae
	Enterobacter cloacae complex sp.
	Enterobacter cloacae complex sp. ECNIH10
	Enterobacter cloacae complex sp. ECNIH11
	Enterobacter cloacae complex sp. ECNIH14
	Enterobacter cloacae complex sp. ECNIH16
	Enterobacter cloacae complex sp. ECNIH6
	Enterobacter cloacae complex sp. ECNIH7
	Enterobacter cloacae complex sp. ECNIH9
	Enterobacter cloacae complex sp. FDA-CDC-AR_0132
	Enterobacter cloacae complex sp. FDA-CDC-AR_0164
	Enterobacter genomosp. O
	Enterobacter hormaechei
	Enterobacter kobei
	Enterobacter ludwigii
	Enterobacter mori
	Enterobacter quasiroggenkampii
	Enterobacter roggenkampii
	Enterobacter sichuanensis
	Enterobacter soli
	Enterobacter sp. 10-1
	Enterobacter sp. 18A13
	Enterobacter sp. 198
	Enterobacter sp. 50588862
	Enterobacter sp. 50793107
	Enterobacter sp. 9-2
	Enterobacter sp. 940_PEND
	Enterobacter sp. A11
	Enterobacter sp. A8
	Enterobacter sp. ABFQC
	Enterobacter sp. AD2-3
	Enterobacter sp. Ag1
	Enterobacter sp. AG326
	Enterobacter sp. AM17-18
	Enterobacter sp. BIDMC 26
	Enterobacter sp. BIDMC 29
	Enterobacter sp. BIDMC 30
	Enterobacter sp. BIDMC92
	Enterobacter sp. CGMCC 5087
	Enterobacter sp. Crenshaw
	Enterobacter sp. DC1
	Enterobacter sp. DC3
	Enterobacter sp. DC4
	Enterobacter sp. E20
	Enterobacter sp. EGD-HP1
	Enterobacter sp. GER_MD16_1505_Eko_090
	Enterobacter sp. HK169
	Enterobacter sp. HMSC16D10
	Enterobacter sp. HN503E2II
	Enterobacter sp. HPCN14
	Enterobacter sp. IF2SW-B1
	Enterobacter sp. IF2SW-P2
	Enterobacter sp. J49
	Enterobacter sp. JMULE2
	Enterobacter sp. K66-74
	Enterobacter sp. ku-bf2
	Enterobacter sp. MGH 22
	Enterobacter sp. MGH 23
	Enterobacter sp. MGH 24
	Enterobacter sp. MGH 25
	Enterobacter sp. MGH 33
	Enterobacter sp. MGH 37
	Enterobacter sp. N18-03635
	Enterobacter sp. NFIX58
	Enterobacter sp. NFIX59
	Enterobacter sp. ODB01
	Enterobacter sp. OLF
	Enterobacter sp. PN108E5IIB
	Enterobacter sp. RJAL6
	Enterobacter sp. SM1
	Enterobacter sp. SM3
	Enterobacter sp. Sphag1F
	Enterobacter sp. Sphag71
	Enterobacter sp. T1-1
	Enterobacter sp. UCD-UG_FMILLET
	Enterobacter sp. WCHEn045836
	Enterobacter sp. WCHEn090032
	Enterobacter sp. WP_7_1
	Enterobacter sp. WP_7_2
	Enterobacter sp. Z1
	Enterobacter sp. ZOR0014
	Enterocloster clostridioformis
	Enterococcus avium
	Enterococcus canintestini
	Enterococcus crotali
	Enterococcus faecalis
	Enterococcus faecium
	Enterococcus hulanensis
	Enterococcus moraviensis
	Enterococcus phoeniculicola
	Enterococcus plantarum
	Enterococcus quebecensis
	Enterococcus raffinosus
	Enterococcus rivorum
	Enterococcus silesiacus
	Enterococcus sp. 255_ESPC
	Enterococcus sp. 3H8_DIV0648
	Enterococcus sp. 4G2_DIV0659
	Enterococcus sp. 7F3_DIV0205
	Enterococcus sp. HMSC066C04
	Enterococcus sp. HMSC073E09
	Enterococcus sp. HMSC078F03
	Enterococcus sp. HMSC14A10
	Enterococcus sp. HMSC29A04
	Enterococcus sp. N041.A-2
	Enterococcus termitis
	Enterococcus ureilyticus
	Enterovibrio baiacu
	Enterovibrio calviensis
	Enterovibrio coralii
	Enterovibrio nigricans
	Enterovibrio norvegicus
	Enterovibrio pacificus
	Epibacterium ulvae
	Epulopiscium sp. 'N.t. morphotype B'
	Erwinia amylovora
	Erwinia aphidicola
	Erwinia billingiae
	Erwinia endophytica
	Erwinia gerundensis
	Erwinia iniecta
	Erwinia mallotivora
	Erwinia persicina
	Erwinia piriflorinigrans
	Erwinia psidii
	Erwinia pyrifoliae
	Erwinia rhapontici
	Erwinia sp. 198
	Erwinia sp. B116
	Erwinia sp. Ejp617
	Erwinia sp. ErVv1
	Erwinia sp. J316
	Erwinia sp. JUb26
	Erwinia sp. Leaf53
	Erwinia sp. OAMSP11
	Erwinia sp. OLCASP19
	Erwinia sp. OLFS4
	Erwinia sp. OLMDSP33
	Erwinia sp. OLMTSP26
	Erwinia sp. OLSSP12
	Erwinia sp. OLTSP20
	Erwinia sp. QL-Z3
	Erwinia tasmaniensis
	Erwinia toletana
	Erwinia tracheiphila
	Erwinia typographi
	Escherichia alba
	Escherichia coli
	Euzebya tangerina
	Evansella caseinilytica
	Facilibium subflavum
	Faecalicatena contorta
	Fertoeibacter niger
	Fictibacillus enclensis
	Fictibacillus solisalsi
	Fictibacillus sp. FJAT-27399
	Fictibacillus sp. S7
	Flaviflexus ciconiae
	Flaviflexus huanghaiensis
	Flaviflexus massiliensis
	Flaviflexus salsibiostraticola
	Flavimaricola marinus
	Flexilinea flocculi
	Flexivirga aerilata
	Flexivirga oryzae
	Fluoribacter dumoffii
	Fluoribacter gormanii
	Fluviibacterium aquatile
	Fonticella tunisiensis
	Fredinandcohnia onubensis
	Friedmanniella luteola
	Frigoribacterium sp. 9N
	Frigoribacterium sp. Leaf164
	Frigoribacterium sp. Leaf186
	Frigoribacterium sp. Leaf254
	Frigoribacterium sp. Leaf415
	Frigoribacterium sp. Leaf44
	Frigoribacterium sp. Leaf8
	Frigoribacterium sp. MCBA15_019
	Frigoribacterium sp. MEB024
	Frigoribacterium sp. PhB107
	Frigoribacterium sp. PhB116
	Frigoribacterium sp. PhB118
	Frigoribacterium sp. PhB160
	Frigoribacterium sp. PhB24
	Frondihabitans australicus
	Frondihabitans sp. 762G35
	Frondihabitans sp. Leaf304
	Frondihabitans sp. PAMC 28766
	Frondihabitans sp. PhB153
	Frondihabitans sp. PhB161
	Frondihabitans sp. PhB188
	Fulvimarina endophytica
	Fulvimarina manganoxydans
	Fuscovulum blasticum
	Fusobacterium sp. IOR10
	Gaiella occulta
	Gallibacterium anatis
	Gallibacterium genomosp. 2
	Gallibacterium genomosp. 3
	Gallibacterium salpingitidis
	Gandjariella thermophila
	Garciella nitratireducens
	Gellertiella hungarica
	Geminicoccus roseus
	Gemmobacter aestuarii
	Gemmobacter aquarius
	Gemmobacter aquaticus
	Gemmobacter caeni
[truncated: 5,385 more rows]

## Sheet: cattle rumen
cattle rumen species	all IolCatGC positive species	IolCatGC positives of cattle gut commensals		entries overlapping in both lists
Acetitomaculum ruminis	Clostridium algidixylanolyticum
Acidaminococcus fermentans	Clostridium amygdalinum	Actinomyces denticolens
Acidaminococcus sp.	Clostridium celerecrescens	Actinomyces nasicola
Acinetobacter johnsonii	Clostridium clostridioforme	Actinomyces ruminicola
Acinetobacter sp	Clostridium sphenoides	Aeromonas hydrophila
Actinobacillus succinogenes	Acetatifactor muris	Anaerostipes hadrus
	Acetobacteraceae bacterium	Bacillus cereus
Actinomyces denticolens	Acetobacteraceae bacterium KEBCLARHB70R	Bacillus coagulans
Actinomyces glycerinitolerans	Acetonema longum	Bacillus licheniformis
Actinomyces nasicola	Achromobacter sp. ATCC35328	Bacillus nealsonii
Actinomyces ruminicola	Achromobacter sp. SLBN-14	Bacillus smithii
Actinomyces sp.	Achromobacter spanius	Bifidobacterium longum
Actinomyces succiniciruminis	Acidiphilium cryptum	Blautia hansenii
Adlercreutzia equolifaciens	Acidiphilium multivorum	Blautia producta
Aeromicrobium massiliense	Acidiphilium sp. C61	Blautia schinkii
Aeromonadales bacterium	Acidiphilium sp. JA12-A1	Butyricicoccus pullicaecorum
Aeromonas hydrophila	Acidiphilium sp. PM	Butyrivibrio hungatei
Aeromonas veronii	Acidipropionibacterium jensenii	Butyrivibrio proteoclasticus
Agathobacter rectalis	Acidisoma sp. L85	Cedecea davisae
Akkermansia muciniphila	Acidisoma sp. S159	Citrobacter sedlakii
Alistipes finegoldii	Acidobacteria bacterium	Citrobacter youngae
Alistipes indistinctus	Acidothermus cellulolyticus	Clostridium algidicarnis
Alistipes obesi	Acrocarpospora corrugata	Clostridium beijerinckii
Alistipes putredinis	Acrocarpospora macrocephala	Clostridium celerecrescens
Alistipes senegalensis	Acrocarpospora pleiomorpha	Clostridium clostridioforme
Alistipes shahii	Actibacterium atlanticum	Clostridium lundense
Alistipes timonensis	Actibacterium mucosum	Clostridium perfringens
Allisonella histaminiformans	Actibacterium pelagium	Corynebacterium ammoniagenes
Alysiella crassa	Actinoallomurus bryophytorum	Dorea longicatena
Alysiella filiformis	Actinobacillus porcinus	Edwardsiella tarda
Anaerococcus hydrogenalis	Actinobacteria bacterium	Enterobacter cancerogenus
Anaerococcus senegalensis	Actinobacteria bacterium IMCC25003	Enterobacter cloacae
Anaerococcus vaginalis	Actinobacteria bacterium OK006	Enterococcus faecalis
Anaerofustis stercorihominis	Actinobacteria bacterium OK074	Enterococcus faecium
Anaerostipes caccae	Actinobacteria bacterium OV450	Enterococcus raffinosus
Anaerostipes hadrus	Actinobacteria bacterium YIM 96077	Escherichia coli
Anaerostipes sp.	Actinocatenispora sera	Klebsiella oxytoca
Anaerotruncus colihominis	Actinocrispum wychmicini
Anaerovibrio lipolyticus	Actinomadura bangladeshensis	Lactobacillus paracasei
Anaerovibrio sp.	Actinomadura catellatispora	Lactobacillus rhamnosus
Aneurinibacillus aneurinilyticus	Actinomadura chibensis	Lactobacillus salivarius
Arcobacter butzleri	Actinomadura citrea	Listeria innocua
Bacillus alcalophilus	Actinomadura coerulea	Listeria monocytogenes
Bacillus cereus	Actinomadura darangshiensis	Megamonas funiformis
Bacillus coagulans	Actinomadura echinospora	Mitsuokella jalaludinii
Bacillus jeddahensis	Actinomadura fibrosa	Mitsuokella multacida
Bacillus licheniformis	Actinomadura formosensis	Mycoplasma hyorhinis
Bacillus massilioanorexius	Actinomadura hallensis	Ochrobactrum intermedium
Bacillus massiliosenegalensis	Actinomadura hibisca	Providencia alcalifaciens
Bacillus nealsonii	Actinomadura kijaniata	Providencia rettgeri
Bacillus smithii	Actinomadura luteofluorescens	Providencia stuartii
Bacillus sp.	Actinomadura macra	Saccharopolyspora rectivirgula
Bacillus thermoamylovorans	Actinomadura madurae	Selenomonas ruminantium
Bacillus timonensis	Actinomadura mexicana	Serratia marcescens
Bacteroidales bacterium	Actinomadura montaniterrae	Yokenella regensburgei
Bacteroides caccae	Actinomadura namibiensis
Bacteroides cellulosilyticus	Actinomadura oligospora
Bacteroides clarus	Actinomadura parvosata
Bacteroides coprocola	Actinomadura pelletieri
Bacteroides coprophilus	Actinomadura roseirufa
Bacteroides dorei	Actinomadura rubrobrunea
Bacteroides eggerthii	Actinomadura rudentiformis
Bacteroides faecis	Actinomadura sp. 14C53
Bacteroides finegoldii	Actinomadura sp. 6K520
Bacteroides fluxus	Actinomadura sp. 7K507
Bacteroides fragilis	Actinomadura sp. 7K534
Bacteroides intestinalis	Actinomadura sp. CNU-125
Bacteroides oleiciplenus	Actinomadura sp. CYP1-5
Bacteroides ovatus	Actinomadura sp. DSM 109109
Bacteroides pectinophilus	Actinomadura sp. GC306
Bacteroides plebeius	Actinomadura sp. H3C3
Bacteroides salyersiae	Actinomadura sp. K4S16
Bacteroides sp.	Actinomadura sp. KC06
Bacteroides stercoris	Actinomadura sp. KC216
Bacteroides thetaiotaomicron	Actinomadura sp. KC345
Bacteroides timonensis	Actinomadura sp. LD22
Bacteroides uniformis	Actinomadura sp. LHW52907
Bacteroides vulgatus	Actinomadura sp. NEAU-AAG5
Bacteroides xylanisolvens	Actinomadura sp. NEAU-Ht49
Barnesiella intestinihominis	Actinomadura sp. RB68
Basfia succiniciproducens	Actinomadura sp. WMMA1423
Bifidobacterium adolescentis	Actinomadura syzygii
Bifidobacterium angulatum	Actinomadura umbrina
Bifidobacterium animalis	Actinomadura verrucosospora
Bifidobacterium bifidum	Actinomadura viridilutea
Bifidobacterium boum	Actinomyces bovis
Bifidobacterium breve	Actinomyces bowdenii
Bifidobacterium catenulatum	Actinomyces denticolens
Bifidobacterium choerinum	Actinomyces europaeus
Bifidobacterium dentium	Actinomyces gaoshouyii
Bifidobacterium longum	Actinomyces gerencseriae
Bifidobacterium merycicum	Actinomyces graevenitzii
Bifidobacterium pseudocatenulatum	Actinomyces hominis
Bifidobacterium pseudolongum	Actinomyces israelii
Bifidobacterium pseudolongum subsp. globosum	Actinomyces johnsonii
Bifidobacterium ruminantium	Actinomyces naeslundii
Bifidobacterium sp.	Actinomyces nasicola
Bifidobacterium thermophilum	Actinomyces neuii
Bilophila sp.	Actinomyces oricola
Bilophila wadsworthia	Actinomyces oris
Blautia hansenii	Actinomyces polynesiensis
Blautia hydrogenotrophica	Actinomyces qiguomingii
Blautia producta	Actinomyces ruminicola
Blautia schinkii	Actinomyces slackii
Blautia sp.	Actinomyces sp. 2119
Blautia wexlerae	Actinomyces sp. 2129
Bordetella trematum	Actinomyces sp. 299
Brevibacillus massiliensis	Actinomyces sp. 340
Brevibacterium senegalense	Actinomyces sp. Chiba101
Burkholderiales bacterium	Actinomyces sp. CtC 72
Butyricicoccus pullicaecorum	Actinomyces sp. dk561
Butyrivibrio crossotus	Actinomyces sp. dk752
Butyrivibrio fibrisolvens	Actinomyces sp. HMSC035G02
Butyrivibrio hungatei	Actinomyces sp. HMSC065F11
Butyrivibrio proteoclasticus	Actinomyces sp. HMSC065F12
Butyrivibrio sp.	Actinomyces sp. HMSC075C01
Campylobacter coli	Actinomyces sp. HMSC08A01
Campylobacter concisus	Actinomyces sp. HMSC08A09
Campylobacter curvus	Actinomyces sp. ICM54
Campylobacter fetus	Actinomyces sp. ICM58
Campylobacter hominis	Actinomyces sp. Marseille-P3109
Campylobacter hyointestinalis	Actinomyces sp. oral taxon 169
Campylobacter jejuni	Actinomyces sp. oral taxon 170
Campylobacter showae	Actinomyces sp. oral taxon 171
Campylobacter sp.	Actinomyces sp. oral taxon 175
Campylobacter upsaliensis	Actinomyces sp. oral taxon 448
Catenibacterium mitsuokai	Actinomyces sp. oral taxon 849
Cedecea davisae	Actinomyces sp. S4-C9
Cellulomonas massiliensis	Actinomyces sp. UMB0138
Cellulomonas sp.	Actinomyces sp. UMB0918
Cellulosilyticum ruminicola	Actinomyces sp. zg296
Cellvibrio sp.	Actinomyces sp. zg325
Cetobacterium somerae	Actinomyces sp. zg328
Chlamydia trachomatis	Actinomyces sp. zg329
Citrobacter sedlakii	Actinomyces timonensis
Citrobacter sp.	Actinomyces urogenitalis
Citrobacter youngae	Actinomyces viscosus
Clostridiales bacterium	Actinomyces vulturis
Clostridiales sp.	Actinomycetaceae bacterium
Clostridium aerotolerans	Actinomycetaceae bacterium WB03_NA08
Clostridium algidicarnis	Actinomycetospora chiangmaiensis
Clostridium aminophilum	Actinophytocola xinjiangensis
Clostridium asparagiforme	Actinoplanes abujensis
Clostridium bartlettii	Actinoplanes atraurantiacus
Clostridium beijerinckii	Actinoplanes awajinensis
Clostridium bolteae	Actinoplanes brasiliensis
Clostridium butyricum	Actinoplanes derwentensis
Clostridium cadaveris	Actinoplanes digitatis
Clostridium celatum	Actinoplanes friuliensis
Clostridium celerecrescens	Actinoplanes globisporus
Clostridium cellobioparum	Actinoplanes italicus
Clostridium citroniae	Actinoplanes missouriensis
Clostridium clostidiforme	Actinoplanes octamycinicus
Clostridium clostridioforme	Actinoplanes philippinensis
Clostridium cochlearium	Actinoplanes rectilineatus
Clostridium difficile	Actinoplanes regularis
Clostridium glycolicum	Actinoplanes sp. LAM7112
Clostridium hathewayi	Actinoplanes sp. N902-109
Clostridium hiranonis	Actinoplanes sp. OR16
Clostridium hylemonae	Actinoplanes sp. SE50
Clostridium ihumii	Actinoplanes sp. SE50/110
Clostridium innocuum	Actinoplanes subtropicus
Clostridium intestinale	Actinoplanes utahensis
Clostridium jeddahense	Actinoplanes xinjiangensis
Clostridium leptum	Actinopolymorpha alba
Clostridium lundense	Actinopolymorpha cephalotaxi
Clostridium mangenotii	Actinopolymorpha rutila
Clostridium methylpentosum	Actinopolymorpha singaporensis
Clostridium nexile	Actinorugispora endophytica
Clostridium orbiscindens	Actinospica acidiphila
Clostridium paraputrificum	Actinosynnema mirum
Clostridium perfringens	Actinosynnema pretiosum
Clostridium polysaccharolyticum	Actinosynnema sp. ALI-1.44
Clostridium saccharogumia	Actinotalea caeni
Clostridium sartagoforme	Actinotalea sp. HO-Ch2
Clostridium saudii	Aeribacillus composti
Clostridium scindens	Aeribacillus pallidus
Clostridium senegalense	Aerococcaceae bacterium ZY16052
Clostridium sp	Aerococcus viridans
Clostridium sp.	Aeromicrobium camelliae
Clostridium spiroforme	Aeromicrobium endophyticum
Clostridium sporogenes	Aeromicrobium erythreum
Clostridium symbiosum	Aeromicrobium fastidiosum
Collinsella aerofaciens	Aeromicrobium ginsengisoli
Collinsella intestinalis	Aeromicrobium sp. 592
Collinsella sp.	Aeromicrobium sp. 9AM
Collinsella stercoris	Aeromicrobium sp. A1-2
Collinsella tanakaei	Aeromicrobium sp. Leaf245
Coprobacillus sp.	Aeromicrobium sp. Leaf272
Coprococcus catus	Aeromicrobium sp. Leaf289
Coprococcus comes	Aeromicrobium sp. Leaf291
Coprococcus eutactus	Aeromicrobium sp. M2KJ-4
Coprococcus sp.	Aeromicrobium sp. MF47
Coriobacteriaceae bacterium	Aeromicrobium sp. Root236
Corynebacterium ammoniagenes	Aeromicrobium sp. Root344
Corynebacterium ihumii	Aeromicrobium sp. Root472D3
Corynebacterium sp.	Aeromicrobium sp. Root495
Corynebacterium vitaeruminis	Aeromicrobium sp. S22
Denitrobacterium detoxificans	Aeromicrobium sp. S592
Dermabacter sp.	Aeromicrobium sp. SMF47
Desulfitobacterium hafniense	Aeromonas allosaccharophila
Desulfotomaculum ruminis	Aeromonas enteropelogenes
Desulfovibrio desulfuricans	Aeromonas finlandiensis
Desulfovibrio legallii	Aeromonas hydrophila
Desulfovibrio piger	Aeromonas jandaei
Desulfovibrio sp.	Aeromonas media
Dialister succinatiphilus	Aeromonas rivipollensis
Dielma fastidiosa	Agaribacter marinus
Dietzia cinnamea	Agathobaculum butyriciproducens
Dorea formicigenerans	Agathobaculum desmolans
Dorea longicatena	Aggregatibacter actinomycetemcomitans
Dorea sp.	Aggregatibacter aphrophilus
Edwardsiella tarda	Aggregatibacter kilianii
Eggerthella lenta	Agrobacterium albertimagni
Eggerthella sp.	Agrobacterium bohemicum
Elusimicrobium sp.	Agrobacterium deltaense
Enorma massiliensis	Agrobacterium fabrum
Enorma timonensis	Agrobacterium genomosp. 1
Enterobacter cancerogenus	Agrobacterium genomosp. 13
Enterobacter cloacae	Agrobacterium genomosp. 2
Enterobacter massiliensis	Agrobacterium genomosp. 5
Enterobacter sp.	Agrobacterium larrymoorei
Enterococcus caccae	Agrobacterium rhizogenes
Enterococcus casseliflavus	Agrobacterium rosae
Enterococcus durans	Agrobacterium rubi
Enterococcus faecalis	Agrobacterium salinitolerans
Enterococcus faecium	Agrobacterium sp. 10MFCol1.1
Enterococcus gallinarum	Agrobacterium sp. 13-2099-1-2
Enterococcus mundtii	Agrobacterium sp. 224MFTsu3.1
Enterococcus raffinosus	Agrobacterium sp. 719_389
Enterococcus sp.	Agrobacterium sp. a22-2
Erysipelatoclostridium innocuum	Agrobacterium sp. ATCC 31749
Erysipelothrix rhusiopathiae	Agrobacterium sp. B1(2019)
Erysipelotrichaceae bacterium	Agrobacterium sp. C13
Escherichia albertii	Agrobacterium sp. CGMCC 11546
Escherichia coli	Agrobacterium sp. CNPSo 675
Escherichia fergusonii	Agrobacterium sp. D14
Eubacterium biforme	Agrobacterium sp. DE0009
Eubacterium callanderi	Agrobacterium sp. DSM 25558
Eubacterium cellulosolvens	Agrobacterium sp. FDAARGOS_525
Eubacterium cylindroides	Agrobacterium sp. H13-3
Eubacterium dolichum	Agrobacterium sp. JL28
Eubacterium eligens	Agrobacterium sp. LAD9
Eubacterium hallii	Agrobacterium sp. LY4
Eubacterium limosum	Agrobacterium sp. MA01
Eubacterium oxidoreducens	Agrobacterium sp. NCPPB 925
Eubacterium pyruvativorans	Agrobacterium sp. RAC06
Eubacterium ramulus	Agrobacterium sp. RC10-4-1
Eubacterium rectale	Agrobacterium sp. RS6
Eubacterium ruminantium	Agrobacterium sp. RZME10
Eubacterium siraeum	Agrobacterium sp. TS43
Eubacterium sp.	Agrobacterium sp. TS45
Eubacterium uniforme	Agrobacterium sp. UNC420CL41Cvi
Eubacterium ventriosum	Agrobacterium sp. YIC 4121
Eubacterium xylanophilum	Agrobacterium tumefaciens
Faecalibacterium prausnitzii	Agrobacterium vitis
Fibrobacter succinogenes	Agromyces albus
Flavonifractor plautii	Agromyces bracchium
Fusobacterium necrophorum	Agromyces cerinus
Fusobacterium sp.	Agromyces hippuratus
Grimontia hollisae	Agromyces lapidis
Hafnia alvei	Agromyces sp. CFH 90414
Halorubrum lipolyticum	Agromyces sp. HY045
Helicobacter bilis	Agromyces sp. HY050
Helicobacter bizzozeronii	Agromyces sp. HY052
Helicobacter pylori	Agromyces sp. Soil535
Helicobacter winghamensis	Agromyces subbeticus
Herbaspirillum massiliense	Ahrensia kielensis
Holdemania filiformis	Ahrensia sp. 13_GOM-1096m
Holdemania massiliensis	Ahrensia sp. R2A130
Hugonella massiliensis	Aidingimonas halophila
Kallipyga massiliensis	Albidiferax sp. OV413
Kandleria vitulina	Albidovulum inexpectatum
Klebsiella oxytoca	Alicyclobacillus acidocaldarius
Klebsiella sp.	Alicyclobacillus acidoterrestris
Kurthia massiliensis	Alicyclobacillus macrosporangiidus
Lachnobacterium bovis	Alicyclobacillus mali
Lachnoclostridium aerotolerans	Alicyclobacillus shizuokensis
Lachnoclostridium aminophilum	Alicyclobacillus vulcanalis
Lachnoclostridium celerecrescens	Aliiglaciecola lipolytica
Lachnoclostridium citroniae	Aliihoeflea sp. 2WW
Lachnoclostridium clostridioforme	Aliiroseovarius halocynthiae
Lachnoclostridium contortum	Aliiroseovarius pelagivivens
Lachnoclostridium lavalense	Aliiroseovarius sediminilitoris
Lachnoclostridium oroticum	Alkalispirochaeta alkalica
Lachnoclostridium polysaccharolyticum	Alkalispirochaeta americana
Lachnoclostridium sp.	Alkalispirochaeta sphaeroplastigenens
Lachnospira multipara	Allokutzneria albata
Lachnospira pectinoschiza	Allokutzneria sp. NRRL B-24872
	Allonocardiopsis opalescens
Lactobacillus antri	Allosalinactinospora lopnorensis
Lactobacillus brevis	alpha proteobacterium AAP38
Lactobacillus buchneri	Alphaproteobacteria bacterium SYSU XM001
Lactobacillus fermentum	Alpinimonas psychrophila
Lactobacillus gasseri	Alsobacter sp. SH9
Lactobacillus kalixensis	Alteribacillus bidgolensis
Lactobacillus mucosae	Alteribacillus persepolensis
Lactobacillus paracasei	Alteribacillus sp. YIM 98480
Lactobacillus plantarum	Alteromonas australica
Lactobacillus reuteri	Alteromonas confluentis
Lactobacillus rhamnosus	Alteromonas gracilis
Lactobacillus ruminis	Alteromonas macleodii
Lactobacillus salivarius	Alteromonas sp. KUL106
Lactobacillus saniviri	Alteromonas sp. KUL154
Lactobacillus senioris	Alteromonas sp. KUL156
Lactobacillus sp.	Alteromonas sp. TK-46(2)
Lactobacillus ultunensis	Ameyamaea chiangmaiensis
Lactococcus garvieae	Aminobacter aganoensis
Lactococcus lactis	Aminobacter aminovorans
Lactococcus lactis subsp. cremoris	Aminobacter ciceronei
Lactococcus lactis subsp. lactis	Aminobacter niigataensis
Lactonifactor longoviformis	Aminobacter sp. AP02
Lampropedia hyalina	Aminobacter sp. J15
Leminorella grimontii	Aminobacter sp. J41
Listeria innocua	Aminobacter sp. J44
Listeria monocytogenes	Aminobacter sp. MDW-2
Marvinbryantia formatexigens	Aminobacter sp. MSH1
Megamonas funiformis	Amycolatopsis acidiphila
Megamonas sp.	Amycolatopsis alba
Megasphaera elsdenii	Amycolatopsis albispora
Megasphaera massiliensis	Amycolatopsis antarctica
Megasphaera sp.	Amycolatopsis australiensis
Methanobacterium formicicum	Amycolatopsis azurea
Methanobrevibacter boviskoreani	Amycolatopsis balhimycina
Methanobrevibacter gottschalkii	Amycolatopsis bartoniae
Methanobrevibacter millerae	Amycolatopsis benzoatilytica
Methanobrevibacter olleyae	Amycolatopsis cihanbeyliensis
Methanobrevibacter ruminantium	Amycolatopsis circi
Methanobrevibacter smithii	Amycolatopsis coloradensis
Methanobrevibacter sp.	Amycolatopsis decaplanina
Methanobrevibacter thaueri	Amycolatopsis echigonensis
Methanobrevibacter woesei	Amycolatopsis eurytherma
Methanobrevibacter wolinii	Amycolatopsis japonica
Methanogenic archaeon	Amycolatopsis jiangsuensis
Methanomassiliicoccus luminyensis	Amycolatopsis kentuckyensis
Methanomicrobium mobile	Amycolatopsis keratiniphila
Methanosarcina barkeri	Amycolatopsis lexingtonensis
Methanosarcina sp.	Amycolatopsis lurida
Methanosphaera stadtmanae	Amycolatopsis marina
Micrococcineae bacterium	Amycolatopsis mediterranei
Micrococcus luteus	Amycolatopsis nigrescens
Mitsuokella jalaludinii	Amycolatopsis niigatensis
Mitsuokella multacida	Amycolatopsis orientalis
Mitsuokella sp.	Amycolatopsis palatopharyngis
Morganella morganii	Amycolatopsis panacis
Mycoplasma hominis	Amycolatopsis pretoriensis
Mycoplasma hyorhinis	Amycolatopsis regifaucium
Nesterenkonia massiliensis	Amycolatopsis rhizosphaerae
Nosocomiicoccus massiliensis	Amycolatopsis rifamycinica
Oceanobacillus picturae	Amycolatopsis ruanii
Ochrobactrum intermedium	Amycolatopsis rubida
Odoribacter laneus	Amycolatopsis saalfeldensis
Olsenella sp.	Amycolatopsis sacchari
Olsenella umbonata	Amycolatopsis sp. 8-3EHSu
Oribacterium sp.	Amycolatopsis sp. A23
Oscillibacter ruminantium	Amycolatopsis sp. AA4
Oscillibacter sp.	Amycolatopsis sp. BJA-103
Oxobacter pfennigii	Amycolatopsis sp. CA-126428
Paenibacillus senegalensis	Amycolatopsis sp. CA-128772
Parabacteroides johnsonii	Amycolatopsis sp. CB00013
Parabacteroides merdae	Amycolatopsis sp. CFH S0078
Parabacteroides sp.	Amycolatopsis sp. CFH S0261
Paraprevotella clara	Amycolatopsis sp. CFH S0740
Paraprevotella xylaniphila	Amycolatopsis sp. EGI 650086
Parasutterella excrementihominis	Amycolatopsis sp. GLM-1
Pediococcus acidilactici	Amycolatopsis sp. K81G1
Peptoclostridium mangenotii	Amycolatopsis sp. KNN50.9b
Peptoclostridium sp.	Amycolatopsis sp. M39
Peptoniphilus grossensis	Amycolatopsis sp. MJM2582
Peptoniphilus obesi	Amycolatopsis sp. WAC 01375
Peptoniphilus senegalensis	Amycolatopsis sp. WAC 01376
Peptostreptococcaceae bacterium	Amycolatopsis sp. WAC 01416
Peptostreptococcus anaerobius	Amycolatopsis sp. WAC 04169
Peptostreptococcus russellii	Amycolatopsis sp. WAC 04182
Peptostreptococcus sp.	Amycolatopsis sp. WAC 04197
Phascolarctobacterium sp.	Amycolatopsis sp. YIM 10
Porphyromonadaceae bacterium	Amycolatopsis sulphurea
Porphyromonas levii	Amycolatopsis taiwanensis
Porphyromonas sp.	Amycolatopsis thailandensis
Prauserella rugosa	Amycolatopsis thermalba
Prevotella albensis	Amycolatopsis tolypomycina
Prevotella brevis	Amycolatopsis umgeniensis
Prevotella bryantii	Amycolatopsis vancoresmycina
Prevotella copri	Amycolatopsis vastitatis
Prevotella oralis	Amycolatopsis xylanica
Prevotella ruminicola	Amylibacter kogurei
Prevotella sp.	Anaerococcus sp. WCA-380-WT-2B
Prevotella stercorea	Anaerococcus tetradius
Prevotellaceae bacterium	Anaerocolumna aminovalerica
Propionibacteriaceae bacterium	Anaeromicrobium sediminis
Propionibacterium acnes	Anaerosalibacter massiliensis
Propionibacterium granulosum	Anaerospora hongkongensis
Propionibacterium sp.	Anaerostipes hadrus
Proteiniclasticum ruminis	Anaerostipes rhamnosivorans
Proteus mirabilis	Anaerovirgula multivorans
Proteus penneri	Ancrocorticia populi
Providencia alcalifaciens	Aneurinibacillus migulanus
Providencia rettgeri	Aneurinibacillus sp. XH2
Providencia rustigianii	Aneurinibacillus terranovensis
Providencia stuartii	Angustibacter sp. Root456
Pseudobutyrivibrio ruminis	Anoxybacillus flavithermus
Pseudobutyrivibrio sp	Anoxybacillus rupiensis
Pseudobutyrivibrio sp.	Anoxybacillus sp. B2M1
Pseudobutyrivibrio xylanivorans	Anoxybacillus sp. B7M1
Pseudobutyrivibrio xylanivorans	Anoxybacillus sp. PDR2
Pseudochrobactrum sp.	Anoxybacillus sp. UARK-01
Pseudoflavonifractor capillosus	Anoxybacillus tepidamans
Pseudomonas sp.	Anoxybacillus vitaminiphilus
Ralstonia sp.	Antarctobacter heliothermus
Roseburia faecis	Aquamicrobium defluvii
Roseburia hominis	Aquamicrobium lusatiense
Roseburia intestinalis	Aquamicrobium sp. LC103
Roseburia inulinivorans	Aquibacillus sp. BH258
Roseburia sp.	Aquicella siphonis
Rothia dentocariosa	Aquiluna sp. 15G-AUS-rot
Ruaniaceae bacterium	Aquitalea denitrificans
Ruminiclostridium cellobioparum	Aquitalea magnusonii
Ruminobacter amylophilus	Aquitalea pelogenes
Ruminobacter sp.	Aquitalea sp. FJL05
Ruminococcaceae bacterium	Aquitalea sp. MWU14-2217
Ruminococcus albus	Aquitalea sp. THG-DN7.12
Ruminococcus bromii	Aquitalea sp. USM4
Ruminococcus callidus	Arcanobacterium haemolyticum
Ruminococcus flavefaciens	Arcanobacterium ihumii
Ruminococcus gauvreauii	Arcanobacterium phocae
Ruminococcus gnavus	Arcanobacterium sp. S3PF19
Ruminococcus lactaris	Arenibacter algicola
Ruminococcus obeum	Arenibacter catalasegens
Ruminococcus sp.	Arenibacter certesii
Ruminococcus torques	Arenibacter echinorum
Saccharopolyspora rectivirgula	Arenibacter hampyeongensis
Saccharopolyspora sp.	Arenibacter palladensis
Sarcina sp.	Arenibacter sp. ARW7G5Y1
Schwartzia succinivorans	Arenibacter sp. C-21
Selenomonas bovis	Arenibacter sp. GUO666
Selenomonas ruminantium	Arenibacter sp. P308M17
Selenomonas sp.	Arenibacter troitsensis
Senegalemassilia anaerobia	Arenimonas composti
Serratia marcescens	Arenimonas daejeonensis
Sharpea azabuensis	Arsenicicoccus bolidensis
Shigella sonnei	Arsenicicoccus sp. MKL-02
Slackia heliotrinireducens	Arsenicicoccus sp. oral taxon 190
Slackia piriformis	Arsenicitalea aurantiaca
Solobacterium moorei	arsenite-oxidising bacterium NT-25
Staphylococcus epidermidis	Arthrobacter alpinus
Streptococcus agalactiae	Arthrobacter castelli
Streptococcus anginosus	Arthrobacter citreus
Streptococcus bovis	Arthrobacter crystallopoietes
Streptococcus equinus	Arthrobacter enclensis
Streptococcus gallolyticus	Arthrobacter gandavensis
Streptococcus henryi	Arthrobacter globiformis
Streptococcus infantarius	Arthrobacter livingstonensis
Streptococcus sp.	Arthrobacter nitrophenolicus
Subdoligranulum sp.	Arthrobacter oryzae
Subdoligranulum variabile	Arthrobacter silvisoli
Succinatimonas hippei	Arthrobacter sp. 08Y14
Succinatimonas sp.	Arthrobacter sp. 131MFCol6.1
Succiniclasticum ruminis	Arthrobacter sp. 135MFCol5.1
Succinimonas amylolytica	Arthrobacter sp. 161MFSha2.1
Succinivibrio dextrinosolvens	Arthrobacter sp. 162MFSha1.1
Succinivibrio sp.	Arthrobacter sp. 1704
Sutterella parvirubra	Arthrobacter sp. 24S4-2
Sutterella wadsworthensis	Arthrobacter sp. 31Cvi3.1E
Synergistes jonesii	Arthrobacter sp. 35W
Synergistes sp.	Arthrobacter sp. 4R501
Synergistetes sp.	Arthrobacter sp. 8AJ
Tannerella sp.	Arthrobacter sp. 9AX
Terrisporobacter glycolicus	Arthrobacter sp. 9E06
Thermoactinomyces sp.	Arthrobacter sp. 9E14
Thermobifida fusca	Arthrobacter sp. 9E16
Thermoplasmatales archaeon	Arthrobacter sp. 9E18
Timonella senegalensis	Arthrobacter sp. 9MFCol3.1
Treponema berlinense	Arthrobacter sp. 9V
Treponema bryantii	Arthrobacter sp. AAC22
Treponema saccharophilum	Arthrobacter sp. AFG20
Treponema sp.	Arthrobacter sp. AFG7.2
Turicibacter sanguinis	Arthrobacter sp. AG1021
Unclassified archaeon	Arthrobacter sp. AG258
Ureaplasma sp.	Arthrobacter sp. AG367
Veillonella sp.	Arthrobacter sp. AQ5-06
Veillonellaceae bacterium	Arthrobacter sp. B0490
Vibrio fluvialis	Arthrobacter sp. B3
Vibrio furnissii	Arthrobacter sp. B6
Victivallis vadensis	Arthrobacter sp. BB-1
Wolinella succinogenes	Arthrobacter sp. BL-252-APC-1A
Yersinia bercovieri	Arthrobacter sp. Br18
Yokenella regensburgei	Arthrobacter sp. cf158
	Arthrobacter sp. D2
	Arthrobacter sp. D4
	Arthrobacter sp. EpRS71
	Arthrobacter sp. EPSL27
	Arthrobacter sp. FB24
	Arthrobacter sp. H5
	Arthrobacter sp. Hiyo4
	Arthrobacter sp. I3
	Arthrobacter sp. JH1-1
	Arthrobacter sp. JUb115
	Arthrobacter sp. KBS0703
	Arthrobacter sp. Leaf137
	Arthrobacter sp. Leaf141
	Arthrobacter sp. Leaf145
	Arthrobacter sp. Leaf337
	Arthrobacter sp. Leaf69
	Arthrobacter sp. M2012083
	Arthrobacter sp. M5
	Arthrobacter sp. M6
	Arthrobacter sp. MA-N2
	Arthrobacter sp. MWB30
	Arthrobacter sp. MYb211
	Arthrobacter sp. MYb214
	Arthrobacter sp. MYb216
	Arthrobacter sp. MYb221
	Arthrobacter sp. MYb222
	Arthrobacter sp. MYb224
	Arthrobacter sp. MYb229
	Arthrobacter sp. MYb23
	Arthrobacter sp. MYb51
	Arthrobacter sp. NEAU-SA2
	Arthrobacter sp. NEB 688
	Arthrobacter sp. NIO-1057
	Arthrobacter sp. ok362
	Arthrobacter sp. ok909
	Arthrobacter sp. ov118
	Arthrobacter sp. ov407
	Arthrobacter sp. OV608
	Arthrobacter sp. OY3WO11
	Arthrobacter sp. P2b
	Arthrobacter sp. PAMC25564
	Arthrobacter sp. PGP41
	Arthrobacter sp. PM3
	Arthrobacter sp. QXT-31
	Arthrobacter sp. RC1.1 241
	Arthrobacter sp. RT-1
	Arthrobacter sp. Rue61a
	Arthrobacter sp. S39
	Arthrobacter sp. S41
	Arthrobacter sp. S5-52
	Arthrobacter sp. SLBN-100
	Arthrobacter sp. SLBN-112
	Arthrobacter sp. SLBN-122
	Arthrobacter sp. SLBN-179
	Arthrobacter sp. SLBN-53
	Arthrobacter sp. SLBN-83
	Arthrobacter sp. Soil736
	Arthrobacter sp. Soil761
	Arthrobacter sp. Soil762
	Arthrobacter sp. Soil764
	Arthrobacter sp. SPG23
	Arthrobacter sp. SRS-W-1-2016
	Arthrobacter sp. TB 26
	Arthrobacter sp. TS-15
	Arthrobacter sp. U41
	Arthrobacter sp. UNC362MFTsu5.1
	Arthrobacter sp. UNCCL28
	Arthrobacter sp. Y81
	Arthrobacter sp. YN
	Arthrobacter sp. yr096
	Arthrobacter sp. ZBG10
	Arthrobacter sp. ZGTC131
	Arthrobacter sp. ZGTC212
	Arthrobacter sp. ZGTC412
	Arthrobacter sp. ZXY-2
	Arthrobacter subterraneus
	Asaia astilbis
	Asaia bogorensis
	Asaia platycodi
	Asaia prunellae
	Asaia sp. SF2.1
	Asaia sp. W19
	Asanoa ferruginea
	Asanoa hainanensis
	Asanoa ishikariensis
	Asticcacaulis benevestitus
	Asticcacaulis biprosthecium
	Asticcacaulis excentricus
	Asticcacaulis sp. AC460
	Aurantimicrobium sp. MWH-Uga1
	Aurantimonas aggregata
	Aurantimonas coralicida
	Aurantimonas endophytica
	Aurantimonas manganoxydans
	Aurantimonas sp. 22II-16-19i
	Aurantimonas sp. Leaf443
	Auraticoccus monumenti
	Auraticoccus sp. F435
	Aureibacillus halotolerans
	Aureimonas altamirensis
	Aureimonas flava
	Aureimonas frigidaquae
	Aureimonas jatrophae
	Aureimonas phyllosphaerae
	Aureimonas pseudogalii
	Aureimonas sp. AU20
	Aureimonas sp. AU22
	Aureimonas sp. AU4
	Aureimonas sp. AU40
	Aureimonas sp. D3
	Aureimonas sp. Leaf324
	Aureimonas sp. Leaf454
	Aureimonas sp. YIM 132180
	Aureimonas sp. YIM DR1026
	Aureimonas ureilytica
	Austwickia chelonae
	Avibacterium avium
	Azospirillum lipoferum
	Azospirillum melinis
	Azospirillum palustre
	Azospirillum sp. B4
	Azospirillum sp. CFH 70021
	Azospirillum sp. K2W22B-5
	Azospirillum sp. L-25-5w-1
	Azospirillum sp. TSA6c
	Azospirillum sp. TSH100
	Azospirillum sp. TSH64
	Azospirillum sp. TSO35-2
	Azotobacter beijerinckii
	Azotobacter vinelandii
	Bacillaceae bacterium ZC4
	Bacillus abyssalis
	Bacillus aidingensis
	Bacillus albus
	Bacillus amyloliquefaciens
	Bacillus anthracis
	Bacillus aquimaris
	Bacillus aryabhattai
	Bacillus atrophaeus
	Bacillus australimaris
	Bacillus bataviensis
	Bacillus cabrialesii
	Bacillus canaveralius
	Bacillus caseinilyticus
	Bacillus cereus
	Bacillus circulans
	Bacillus clausii
	Bacillus coagulans
	Bacillus cytotoxicus
	Bacillus endophyticus
	Bacillus endozanthoxylicus
	Bacillus filamentosus
	Bacillus flexus
	Bacillus foraminis
	Bacillus gibsonii
	Bacillus ginsengihumi
	Bacillus glycinifermentans
	Bacillus gobiensis
	Bacillus halmapalus
	Bacillus halodurans
	Bacillus halosaccharovorans
	Bacillus halotolerans
	Bacillus haynesii
	Bacillus hwajinpoensis
	Bacillus idriensis
	Bacillus infantis
	Bacillus intestinalis
	Bacillus korlensis
	Bacillus kribbensis
	Bacillus lehensis
	Bacillus licheniformis
	Bacillus litoralis
	Bacillus loiseleuriae
	Bacillus luti
	Bacillus mannanilyticus
	Bacillus marisflavi
	Bacillus megaterium
	Bacillus mojavensis
	Bacillus muralis
	Bacillus mycoides
	Bacillus nakamurai
	Bacillus nealsonii
	Bacillus niabensis
	Bacillus niacini
	Bacillus nitratireducens
	Bacillus oceanisediminis
	Bacillus okhensis
	Bacillus okuhidensis
	Bacillus onubensis
	Bacillus oshimensis
	Bacillus pacificus
	Bacillus panaciterrae
	Bacillus paralicheniformis
	Bacillus paramycoides
	Bacillus paranthracis
	Bacillus plakortidis
	Bacillus populi
	Bacillus psychrosaccharolyticus
	Bacillus pumilus
	Bacillus rhizosphaerae
	Bacillus safensis
	Bacillus shacheensis
	Bacillus shackletonii
	Bacillus siamensis
	Bacillus simplex
	Bacillus smithii
	Bacillus sonorensis
	Bacillus sp. (in: Bacteria)
	Bacillus sp. 007/AIA-02/001
	Bacillus sp. 171095_106
	Bacillus sp. 1s-1
	Bacillus sp. 220_BSPC
	Bacillus sp. 275
	Bacillus sp. 278922_107
	Bacillus sp. 2D02
	Bacillus sp. 2SH
	Bacillus sp. 445_BSPC
	Bacillus sp. 5B6
	Bacillus sp. 7520-S
	Bacillus sp. 7586-K
	Bacillus sp. 7705b
	Bacillus sp. 8A6
	Bacillus sp. 916
	Bacillus sp. A053
	Bacillus sp. ABP14
	Bacillus sp. AFS006103
	Bacillus sp. AFS037270
	Bacillus sp. AFS051223
	Bacillus sp. AFS059628
	Bacillus sp. AFS073361
	Bacillus sp. AFS075960
	Bacillus sp. AFS076308
	Bacillus sp. AFS094611
	Bacillus sp. AG236
	Bacillus sp. AG442
	Bacillus sp. AIIW2
	Bacillus sp. AK13
	Bacillus sp. ALD
	Bacillus sp. ANT_WA51
	Bacillus sp. Aph1
	Bacillus sp. AR18-7
	Bacillus sp. AR2-1
	Bacillus sp. AtDRG31
	Bacillus sp. AW
	Bacillus sp. AY1-10
	Bacillus sp. AY2-1
	Bacillus sp. B3-WWTP-C-10-D-3
	Bacillus sp. bc15
	Bacillus sp. BD59S
	Bacillus sp. BH072
	Bacillus sp. BH2
	Bacillus sp. BK006
	Bacillus sp. BK100
	Bacillus sp. BK450
	Bacillus sp. BO
	Bacillus sp. BPN334
	Bacillus sp. BS98
	Bacillus sp. BT1B_CT2
	Bacillus sp. C1-1
	Bacillus sp. CBA7126
	Bacillus sp. CBEL-1
	Bacillus sp. CH30_1T
	Bacillus sp. CMAA 1185
	Bacillus sp. CMAA 1363
	Bacillus sp. CR71
	Bacillus sp. CX-1
	Bacillus sp. DE0042
	Bacillus sp. DE0587
	Bacillus sp. DM2
	Bacillus sp. dmp10
	Bacillus sp. dmp5
	Bacillus sp. E25
	Bacillus sp. EE-W1
	Bacillus sp. EKM202B
	Bacillus sp. EKM203B
	Bacillus sp. EKM206B
	Bacillus sp. EKM207B
	Bacillus sp. EKM208B
	Bacillus sp. EKM213B
	Bacillus sp. EKM417B
	Bacillus sp. EKM420B
	Bacillus sp. EKM501B
	Bacillus sp. EKM601B
	Bacillus sp. F56
	Bacillus sp. FDAARGOS_235
	Bacillus sp. FJAT-14266
	Bacillus sp. FJAT-14578
	Bacillus sp. FJAT-20673
	Bacillus sp. FJAT-21351
	Bacillus sp. FJAT-21352
	Bacillus sp. FJAT-22058
	Bacillus sp. FJAT-26390
	Bacillus sp. FJAT-26652
	Bacillus sp. FJAT-27245
	Bacillus sp. FJAT-27264
	Bacillus sp. FJAT-27445
	Bacillus sp. FJAT-28004
	Bacillus sp. FJAT-44876
	Bacillus sp. FJAT-45086
	Bacillus sp. FJAT-45348
	Bacillus sp. FJAT-45505
	Bacillus sp. FJAT-46582
	Bacillus sp. FMQ74
	Bacillus sp. GZB
	Bacillus sp. H15-1
	Bacillus sp. H1m
	Bacillus sp. H2N5002
	Bacillus sp. HMSC76G11
	Bacillus sp. HUB-I-004
	Bacillus sp. I-2
	Bacillus sp. IHB B 7164
	Bacillus sp. ISTL8
	Bacillus sp. J13
	Bacillus sp. J37
	Bacillus sp. JAS102
	Bacillus sp. JCM 19041
	Bacillus sp. JCM 19047
	Bacillus sp. JEM-1
	Bacillus sp. JFL15
	Bacillus sp. JH7
	Bacillus sp. JS
	Bacillus sp. K2I17
	Bacillus sp. KBS0812
	Bacillus sp. L27
	Bacillus sp. L75
	Bacillus sp. LB(2018)
	Bacillus sp. Leaf13
	Bacillus sp. Leaf406
	Bacillus sp. Leaf75
	Bacillus sp. LK2
	Bacillus sp. LK7
	Bacillus sp. LM 4-2
	Bacillus sp. LYLB4
	Bacillus sp. Lzh-5
	Bacillus sp. MB95
	Bacillus sp. MBGLi97
	Bacillus sp. MD-5
	Bacillus sp. MSP13
	Bacillus sp. MSP5.4
	Bacillus sp. MT
	Bacillus sp. N35-10-4
	Bacillus sp. NH11B
	Bacillus sp. NMCC46
	Bacillus sp. NSP2.1
	Bacillus sp. NSP9.1
	Bacillus sp. OE
	Bacillus sp. OK838
	Bacillus sp. OV166
	Bacillus sp. OV194
	Bacillus sp. Pc3
	Bacillus sp. PW192
	Bacillus sp. RC
	Bacillus sp. Rc4
	Bacillus sp. REN51N
	Bacillus sp. RIT694
	Bacillus sp. RM2(2019)
	Bacillus sp. Root147
	Bacillus sp. Root239
	Bacillus sp. Ru63
	Bacillus sp. S1-R1J2-FB
	Bacillus sp. S1-R2T1-FB
	Bacillus sp. S1-R4H1-FB
	Bacillus sp. S1-R5C1-FB
	Bacillus sp. S2-R3J1-FB-BA1
	Bacillus sp. S3
	Bacillus sp. SA1-12
	Bacillus sp. SB47
	Bacillus sp. SDLI1
	Bacillus sp. SGD-V-76
	Bacillus sp. SH5-2
	Bacillus sp. SJ-10
	Bacillus sp. SJZ110
	Bacillus sp. SN1
	Bacillus sp. SN32
	Bacillus sp. Soil531
	Bacillus sp. Soil745
	Bacillus sp. Soil768D1
	Bacillus sp. STP3
	Bacillus sp. SYJ
	Bacillus sp. TE8-1
	Bacillus sp. TH008
	Bacillus sp. TYF-B5-5
	Bacillus sp. TYF-LIM-B05
	Bacillus sp. UNC41MFS5
	Bacillus sp. UNC438CL73TsuS30
	Bacillus sp. UNC69MF
	Bacillus sp. V3-13
	Bacillus sp. V33-4
	Bacillus sp. VMFN-A1
	Bacillus sp. VT 712
	Bacillus sp. VT-16-64
	Bacillus sp. WP8
	Bacillus sp. WR11
	Bacillus sp. X1(2014)
	Bacillus sp. X2(2017)
	Bacillus sp. Y-01
	Bacillus sp. YP1
	Bacillus sp. YR288
	Bacillus sp. YR335
	Bacillus sp. ZY-1-1
	Bacillus stratosphericus
	Bacillus subtilis
	Bacillus swezeyi
	Bacillus taeanensis
	Bacillus taxi
	Bacillus thermocopriae
	Bacillus thuringiensis
	Bacillus toyonensis
	Bacillus tropicus
	Bacillus vallismortis
	Bacillus velezensis
	Bacillus vireti
	Bacillus wakoensis
	Bacillus wiedmannii
	bacterium 23-3-2
	bacterium RmlP001
	bacterium RmlP026
	Bacteroides xylanolyticus
	Balneatrix alpica
	Barrientosiimonas humi
	Beutenbergia cavernae
	Bibersteinia trehalosi
	Bifidobacterium asteroides
	Bifidobacterium callitrichos
	Bifidobacterium longum
	Bifidobacterium sp. A11
	Bifidobacterium sp. wkB338
	Biostraticola sp. BGMRC 2031
	Bisgaardia hudsonensis
	Blastococcus sp. DSM 44272
	Blautia coccoides
	Blautia hansenii
	Blautia hominis
	Blautia luti
	Blautia marasmi
	Blautia massiliensis
	Blautia obeum
	Blautia producta
	Blautia schinkii
	Blautia sp. aa_0143
	Blautia sp. AF13-16
	Blautia sp. An46
	Blautia sp. An81
	Blautia sp. OF01-4LB
	Blautia sp. SC05B48
	Blautia sp. YL58
	blood disease bacterium A2-HR MARDI
	Bogoriella caseilytica
	Bosea lathyri
	Bosea lupini
	Bosea robiniae
	Bosea sp. 1131
	Bosea sp. 124
	Bosea sp. AAP35
	Bosea sp. AK1
	Bosea sp. ANAM02
	Bosea sp. AS-1
	Bosea sp. BIWAKO-01
	Bosea sp. BK498
	Bosea sp. BK604
	Bosea sp. CF476
	Bosea sp. CS1GBMeth4
	Bosea sp. DSM 18164
	Bosea sp. EC-HK365B
	Bosea sp. F3-2
	Bosea sp. FBZP-16
	Bosea sp. LC85
	Bosea sp. OK403
	Bosea sp. PAMC 26642
	Bosea sp. RAC05
	Bosea sp. Root381
	Bosea sp. Root483D1
	Bosea sp. Root670
	Bosea sp. TND4EK4
	Bosea sp. Tri-39
	Bosea sp. Tri-44
	Bosea sp. Tri-49
	Bosea sp. Tri-54
	Bosea sp. UNC402CLCol
	Bosea sp. WAO
	Bosea thiooxidans
	Bosea vaviloviae
	Bosea vestrisii
	Boseongicola aestuarii
	Boseongicola sp. CCM32
	Brachybacterium alimentarium
	Brachybacterium endophyticum
	Brachybacterium ginsengisoli
	Brachybacterium massiliense
	Brachybacterium muris
	Brachybacterium paraconglomeratum
	Brachybacterium phenoliresistens
	Brachybacterium saurashtrense
	Brachybacterium sp. AG952
	Brachybacterium sp. CFH 10395
	Brachybacterium sp. EE-P12
	Brachybacterium sp. JB7
	Brachybacterium sp. P6-10-X1
	Brachybacterium sp. SGAir0954
	Brachybacterium sp. sponge
	Brachybacterium sp. VM2412
	Brachybacterium sp. YJGR34
	Brachybacterium squillarum
	Brachyspira aalborgi
	Brachyspira alvinipulli
	Bradyrhizobium sp. 23S2
	Bradyrhizobium sp. 5(2017)
	Bradyrhizobium sp. CCH1-B1
	Bradyrhizobium sp. CCH5-A9
	Bradyrhizobium sp. Ec3.3
	Bradyrhizobium sp. Gha
	Brenneria goodwinii
	Brenneria nigrifluens
	Brenneria roseae
	Brenneria salicis
	Brenneria sp. CFCC 11842
	Brenneria sp. EniD312
	Brenneria sp. L3-3HA
	Breoghania corrubedonensis
	Brevibacillus agri
	Brevibacillus centrosporus
	Brevibacillus sp. LEMMJ03
	Brevibacillus sp. MCWH
	Brevibacillus sp. SCSIO 07484
	Brevibacillus sp. WF146
	Brevibacillus thermoruber
	Brevibacterium casei
	Brevibacterium sediminis
	Brevibacterium sp. 2SA
	Brevibacterium sp. LS14
	Brevibacterium sp. MG-1
	Brevibacterium sp. S111
	Brevibacterium sp. S22
	Brevibacterium sp. XM4083
	Brevundimonas bullata
	Brevundimonas lenta
	Brevundimonas sp. Root1279
	Brochothrix campestris
	Brochothrix thermosphacta
	Brucella abortus
	Brucella canis
	Brucella ceti
	Brucella inopinata
	Brucella melitensis
	Brucella microti
	Brucella neotomae
	Brucella ovis
	Brucella pinnipedialis
	Brucella sp. 04-5288
	Brucella sp. 09RB8471
	Brucella sp. 09RB8910
	Brucella sp. 09RB8913
	Brucella sp. 09RB8918
	Brucella sp. 10RB9210
	Brucella sp. 10RB9212
	Brucella sp. 10RB9213
	Brucella sp. 10RB9214
	Brucella sp. 10RB9215
	Brucella sp. 2002734562
	Brucella sp. 2280
	Brucella sp. 56/94
	Brucella sp. 63/311
	Brucella sp. 83/13
	Brucella sp. B13-0095
	Brucella sp. BCCN 84-3
	Brucella sp. BO2
	Brucella sp. CMUL 003
	Brucella sp. CMUL 004
	Brucella sp. CMUL 010
	Brucella sp. CMUL 013
	Brucella sp. CMUL 014
	Brucella sp. CMUL 015
	Brucella sp. CMUL 018
	Brucella sp. CMUL 024
	Brucella sp. CMUL 025
	Brucella sp. CMUL 026
	Brucella sp. CMUL 027
	Brucella sp. CMUL 029
	Brucella sp. CMUL 030
	Brucella sp. CMUL 031
	Brucella sp. CMUL 034
	Brucella sp. CMUL 035
	Brucella sp. CMUL 036
	Brucella sp. CMUL 08
	Brucella sp. F23/97
	Brucella sp. F5/06
	Brucella sp. F5/99
	Brucella sp. F8/99
	Brucella sp. F96/2
	Brucella sp. NF 2653
	Brucella sp. NVSL 07-0026
	Brucella sp. UK1/97
	Brucella sp. UK38/05
	Brucella sp. UK40/99
	Brucella sp. UK5/01
	Brucella suis
	Brucellaceae bacterium VT-16-1752
	Bryocella elongata
	Burkholderia agricolaris
	Burkholderia alpina
	Burkholderia ambifaria
	Burkholderia anthina
	Burkholderia arboris
	Burkholderia catarinensis
	Burkholderia cenocepacia
	Burkholderia cepacia
	Burkholderia contaminans
	Burkholderia dabaoshanensis
	Burkholderia diffusa
	Burkholderia dolosa
	Burkholderia gladioli
	Burkholderia glumae
	Burkholderia humptydooensis
	Burkholderia insecticola
	Burkholderia lata
	Burkholderia latens
	Burkholderia mallei
	Burkholderia metallica
	Burkholderia multivorans
	Burkholderia novacaledonica
	Burkholderia oklahomensis
	Burkholderia paludis
	Burkholderia plantarii
	Burkholderia pseudomallei
	Burkholderia pseudomultivorans
	Burkholderia puraquae
	Burkholderia pyrrocinia
	Burkholderia reimsis
	Burkholderia seminalis
	Burkholderia singularis
	Burkholderia sp. 117
	Burkholderia sp. 129
	Burkholderia sp. 136(2017)
	Burkholderia sp. 137
	Burkholderia sp. 2002721687
	Burkholderia sp. 28_3
	Burkholderia sp. 4M9327F10
	Burkholderia sp. 4M9327G5
	Burkholderia sp. 4NA327B6
	Burkholderia sp. 4NA327C10
	Burkholderia sp. 4NA327C6
	Burkholderia sp. 604
	Burkholderia sp. 8Y
	Burkholderia sp. 9120
	Burkholderia sp. A1
	Burkholderia sp. A2
	Burkholderia sp. A27
	Burkholderia sp. ABCPW 11
	Burkholderia sp. ABCPW 111
	Burkholderia sp. ABCPW 14
	Burkholderia sp. AU12872
	Burkholderia sp. AU15512
	Burkholderia sp. AU16482
	Burkholderia sp. AU16741
	Burkholderia sp. AU17325
	Burkholderia sp. AU17457
	Burkholderia sp. AU18528
	Burkholderia sp. AU27893
	Burkholderia sp. AU28863
	Burkholderia sp. AU29985
	Burkholderia sp. AU31280
	Burkholderia sp. AU31652
	Burkholderia sp. AU33423
	Burkholderia sp. AU33647
	Burkholderia sp. AU33803
	Burkholderia sp. AU4i
	Burkholderia sp. AU6039
	Burkholderia sp. B10
	Burkholderia sp. BCC0397
	Burkholderia sp. BCC0419
	Burkholderia sp. BDU18
	Burkholderia sp. BDU19
	Burkholderia sp. BDU5
	Burkholderia sp. BDU6
	Burkholderia sp. BDU8
	Burkholderia sp. BE12
	Burkholderia sp. BE17
	Burkholderia sp. BE24
	Burkholderia sp. Bk
	Burkholderia sp. Bp5365
	Burkholderia sp. Bp7605
	Burkholderia sp. Bp8963
	Burkholderia sp. Bp8977
	Burkholderia sp. Bp8984
	Burkholderia sp. Bp8986
	Burkholderia sp. Bp8989
	Burkholderia sp. Bp8990
	Burkholderia sp. Bp8991
	Burkholderia sp. Bp8992
	Burkholderia sp. Bp8994
	Burkholderia sp. Bp8995
	Burkholderia sp. Bp8998
	Burkholderia sp. Bp9002
	Burkholderia sp. Bp9004
	Burkholderia sp. Bp9010
	Burkholderia sp. Bp9011
	Burkholderia sp. Bp9012
	Burkholderia sp. Bp9015
	Burkholderia sp. Bp9016
	Burkholderia sp. Bp9017
	Burkholderia sp. Bp9031
	Burkholderia sp. Bp9090
	Burkholderia sp. Bp9099
	Burkholderia sp. Bp9125
	Burkholderia sp. Bp9126
	Burkholderia sp. Bp9131
	Burkholderia sp. Bp9140
	Burkholderia sp. Bp9142
	Burkholderia sp. Bp9143
	Burkholderia sp. CCA53
	Burkholderia sp. CCGE1001
	Burkholderia sp. CCGE1003
	Burkholderia sp. CF099
	Burkholderia sp. Ch1-1
	Burkholderia sp. CQ001
	Burkholderia sp. D7
	Burkholderia sp. DHC34
	Burkholderia sp. DHOD12
	Burkholderia sp. E168m22
	Burkholderia sp. FL-7-2-10-S1-D7
	Burkholderia sp. GAS332
	Burkholderia sp. HAN2018
	Burkholderia sp. HI2500
	Burkholderia sp. HI2714
	Burkholderia sp. HI2761
	Burkholderia sp. HI4860
	Burkholderia sp. HMSC10F09
	Burkholderia sp. IDO3
	Burkholderia sp. JKS000303
	Burkholderia sp. JP2-270
	Burkholderia sp. KBS0801
	Burkholderia sp. KJ006
	Burkholderia sp. KK1
	Burkholderia sp. LA-2-3-30-S1-D2
	Burkholderia sp. Leaf177
	Burkholderia sp. LK4
	Burkholderia sp. LS-044
	Burkholderia sp. MSh2
	Burkholderia sp. MSHR3999
	Burkholderia sp. MSMB0265
	Burkholderia sp. MSMB0266
	Burkholderia sp. MSMB0852
	Burkholderia sp. MSMB0856
	Burkholderia sp. MSMB1072
	Burkholderia sp. MSMB1078WGS
	Burkholderia sp. MSMB1459WGS
	Burkholderia sp. MSMB1498
	Burkholderia sp. MSMB1552
	Burkholderia sp. MSMB1588
	Burkholderia sp. MSMB1589WGS
	Burkholderia sp. MSMB175
	Burkholderia sp. MSMB1826
	Burkholderia sp. MSMB1835
	Burkholderia sp. MSMB2040
	Burkholderia sp. MSMB2041
	Burkholderia sp. MSMB2042
	Burkholderia sp. MSMB2157WGS
	Burkholderia sp. MSMB617WGS
	Burkholderia sp. Nafp2/4-1b
	Burkholderia sp. NFACC33-1
	Burkholderia sp. NFPP32
	Burkholderia sp. NRF60-BP8
	Burkholderia sp. OK233
	Burkholderia sp. PAMC 26561
	Burkholderia sp. PAMC 28687
	Burkholderia sp. RF2-non_BP3
	Burkholderia sp. RF4-BP95
	Burkholderia sp. RF7-non_BP1
	Burkholderia sp. RF7-non_BP4
	Burkholderia sp. RPE67
	Burkholderia sp. S1
	Burkholderia sp. S171
	Burkholderia sp. SG-MS1
	Burkholderia sp. SJZ089
	Burkholderia sp. SJZ091
	Burkholderia sp. SJZ115
	Burkholderia sp. SRS-25
	Burkholderia sp. SRS-46
	Burkholderia sp. SRS-W-2-2016
	Burkholderia sp. ST111
	Burkholderia sp. THE68
	Burkholderia sp. TNe-862
	Burkholderia sp. TSV86
	Burkholderia sp. USM B20
	Burkholderia sp. UYPR1.413
	Burkholderia sp. WP42
	Burkholderia sp. WP9
	Burkholderia sp. WSM2230
	Burkholderia sp. WSM2232
	Burkholderia sp. YI23
	Burkholderia sp. YR290
	Burkholderia sp. yr520
	Burkholderia stabilis
	Burkholderia stagnalis
	Burkholderia territorii
	Burkholderia thailandensis
	Burkholderia ubonensis
	Burkholderia ultramafica
	Burkholderia vietnamiensis
	Buttiauxella ferragutiae
	Buttiauxella sp. 3AFRM03
	Buttiauxella sp. A111
	Buttiauxella sp. B2
	Buttiauxella sp. JUb87
	Buttiauxella warmboldiae
	Butyricicoccus porcorum
	Butyricicoccus pullicaecorum
	Butyricicoccus sp. AM18-35
	Butyricicoccus sp. AM32-19
	Butyricicoccus sp. OF10-2
	Butyrivibrio hungatei
	Butyrivibrio proteoclasticus
	Butyrivibrio sp. AE2015
	Butyrivibrio sp. INlla18
	Butyrivibrio sp. Su6
	Caballeronia arationis
	Caballeronia arvi
	Caballeronia catudaia
	Caballeronia choica
	Caballeronia concitans
	Caballeronia cordobensis
	Caballeronia fortuita
	Caballeronia glathei
	Caballeronia glebae
	Caballeronia grimmiae
	Caballeronia humi
	Caballeronia hypogeia
	Caballeronia pedi
	Caballeronia ptereochthonis
	Caballeronia sordidicola
	Caballeronia telluris
	Caballeronia temeraria
	Caballeronia terrestris
	Caballeronia udeis
	Caballeronia zhejiangensis
	Caldilinea aerophila
	Calidifontibacter indicus
	Calidifontibacter sp. DB0510
	Caloramator quimbayensis
	Caloramator sp. E03
	Candidatus Burkholderia verschuerenii
	Candidatus Eremiobacteraeota bacterium
	Candidatus Halocyntiibacter alkanivorans
	Candidatus Hydrogenedentes bacterium
	Candidatus Marinimicrobia bacterium
	Candidatus Nanopelagicus abundans
	Candidatus Paraburkholderia sp. 4M-K11
	Candidatus Planktophila dulcis
	Candidatus Planktophila sulfonica
	Candidatus Puniceispirillum marinum
	Candidatus Rhodobacter lobularis
	Candidatus Rhodoluna limnophila
	Candidatus Rhodoluna planktonica
	Candidatus Solibacter usitatus
	Candidatus Streptomyces philanthi
	Candidatus Sulfopaludibacter sp. SbA3
	Candidatus Sulfopaludibacter sp. SbA4
	Candidatus Sulfotelmatomonas gaucii
	Candidatus Thioglobus singularis
	Caproiciproducens galactitolivorans
	Carboxydocella thermautotrophica
	Carnimonas nigrificans
	Carnobacterium divergens
	Carnobacterium gallinarum
	Carnobacterium maltaromaticum
	Catenulispora acidiphila
	Catenuloplanes japonicus
	Caulobacter henricii
	Caulobacter rhizosphaerae
	Caulobacter sp. AP07
	Caulobacter sp. BK020
	Caulobacter sp. D4A
	Caulobacter sp. OV484
	Caulobacter sp. Root1455
	Caulobacter sp. Root1472
	Caulobacter sp. Root342
	Caulobacter sp. Root343
	Caulobacter sp. Root487D2Y
	Caulobacter sp. Root655
	Caulobacter sp. S45
	Caulobacter sp. UNC279MFTsu5.1
	Caulobacter sp. UNC358MFTsu5.1
	Caulobacter sp. URHA0033
	Caulobacter vibrioides
	Cedecea davisae
	Cedecea lapagei
	Cedecea neteri
	Cedecea sp. FDAARGOS_727
	Cedecea sp. NFIX57
	Celeribacter baekdonensis
	Celeribacter halophilus
	Celeribacter marinus
	Celerinatantimonas diazotrophica
	Cellulomonas cellasea
	Cellulomonas sp. HLT2-17
	Cellulomonas sp. SLBN-39
	Cereibacter changlensis
	Chania multitudinisentens
	Chelativorans sp. J32
	Chelativorans sp. lm92
	Chelativorans sp. lm93
	Chelatococcus asaccharovorans
	Chelatococcus caeni
	Chelatococcus composti
	Chelatococcus daeguensis
	Chelatococcus sambhunathii
	Chelatococcus sp. CO-6
	Chelatococcus sp. GW1
	Chelonobacter oris
	Chengkuizengella sediminis
	Chitinivorax sp. B
	Chitinophagaceae bacterium BR5-29
	Chloroflexi bacterium
	Chromobacterium haemolyticum
	Chromobacterium rhizoryzae
	Chromobacterium sp. LK1
	Chromobacterium sp. LK11
	Chromobacterium sp. Panama
	Chromohalobacter japonicus
	Chromohalobacter marismortui
	Chromohalobacter salexigens
	Chryseobacterium lactis
	Chryseobacterium nakagawai
	Chryseobacterium rhizosphaerae
	Chryseobacterium sp. 1_F178
	Chryseobacterium sp. ISE14
	Chryseobacterium sp. OV705
	Chryseobacterium sp. YR221
	Chthonobacter albigriseus
	Ciceribacter lividus
	Ciceribacter sp. F8825
	Ciceribacter thiooxidans
	Citrobacter braakii
	Citrobacter europaeus
	Citrobacter freundii
	Citrobacter freundii complex sp. CFNIH8
	Citrobacter gillenii
	Citrobacter koseri
	Citrobacter portucalensis
	Citrobacter sedlakii
	Citrobacter sp. 50677481
	Citrobacter sp. A1
	Citrobacter sp. A316
	Citrobacter sp. AATXQ
	Citrobacter sp. AATXR
	Citrobacter sp. ABFQG
	Citrobacter sp. BIDMC107
	Citrobacter sp. BIDMC108
	Citrobacter sp. CF971
	Citrobacter sp. CRE-46
	Citrobacter sp. H12-3-2
	Citrobacter sp. KTE30
	Citrobacter sp. L17
	Citrobacter sp. LY-1
	Citrobacter sp. MGH103
	Citrobacter sp. MGH104
	Citrobacter sp. MGH105
	Citrobacter sp. MGH109
	Citrobacter sp. MGH110
	Citrobacter sp. S40-1-2
	Citrobacter sp. SL156
	Citrobacter sp. SNU WT2
	Citrobacter sp. TBCP-5362
	Citrobacter sp. TBCS-14
	Citrobacter sp. wls613
	Citrobacter sp. wls711
	Citrobacter sp. wls712
	Citrobacter sp. wls718
	Citrobacter sp. wls757
	Citrobacter sp. wls830
	Citrobacter werkmanii
	Citrobacter youngae
	Clavibacter cf. michiganensis LMG 26808
	Clavibacter michiganensis
	Clavibacter sp. 199
	Clostridia bacterium
	Clostridiaceae bacterium
	Clostridiales bacterium Marseille-P5551
	Clostridiales bacterium VE202-29
	Clostridium algidicarnis
	Clostridium beijerinckii
	Clostridium botulinum
	Clostridium estertheticum
	Clostridium haemolyticum
	Clostridium homopropionicum
	Clostridium lundense
	Clostridium magnum
	Clostridium massiliodielmoense
	Clostridium minihomine
	Clostridium novyi
	Clostridium pasteurianum
	Clostridium peptidivorans
	Clostridium perfringens
	Clostridium saccharobutylicum
	Clostridium septicum
	Clostridium sp. 12(A)
	Clostridium sp. ASBs410
	Clostridium sp. ASF356
	Clostridium sp. BSD2780061688st1 E8
	Clostridium sp. BSD9I1
	Clostridium sp. DMHC 10
	Clostridium sp. E02
	Clostridium sp. HBUAS56010
	Clostridium sp. JN-1
	Clostridium sp. K25
	Clostridium sp. KNHs216
	Clostridium sp. Marseille-P2415
	Clostridium sp. Marseille-P4344
	Clostridium sp. PI-S10-A1B
	Clostridium sp. W14A
	Clostridium sp. WB02_MRS01
	Clostridium taeniosporum
	Clostridium tetani
	Clostridium tetanomorphum
	Clostridium tyrobutyricum
	Clostridium uliginosum
	Cobetia marina
	Cobetia sp. QF-1
	Cobetia sp. UCD-24C
	Cognatishimia maritima
	Cognatiyoonia koreensis
	Cognatiyoonia sediminum
	Cohaesibacter gelatinilyticus
	Cohaesibacter sp. CAU 1516
	Cohaesibacter sp. ES.047
	Cohaesibacter sp. H1304
	Cohaesibacter sp. YE-B6
	Cohnella abietis
	Cohnella laeviribosi
	Cohnella luojiensis
	Cohnella lupini
	Cohnella nanjingensis
	Cohnella panacarvi
	Cohnella phaseoli
	Cohnella sp. CAU 1483
	Cohnella sp. CC-MHH1044
	Cohnella sp. CIP 111063
	Cohnella sp. G13
	Cohnella sp. OV312
	Cohnella sp. OV330
	Cohnella sp. SGD-V74
	Cohnella thailandensis
	Cohnella thermotolerans
	Collimonas arenae
	Collimonas fungivorans
	Collimonas pratensis
	Collimonas sp. OK242
	Collimonas sp. OK307
	Collimonas sp. OK412
	Collimonas sp. OK607
	Collimonas sp. PA-H2
	Colwellia demingiae
	Commensalibacter sp. MX01
	Conexibacter arvalis
	Conexibacter woesei
	Confluentimicrobium lipolyticum
	Consotaella salsifontis
	Corynebacteriaceae bacterium 'ARUP UnID 227'
	Corynebacterium ammoniagenes
	Corynebacterium crenatum
	Corynebacterium crudilactis
	Corynebacterium deserti
	Corynebacterium glutamicum
	Corynebacterium sp. J010B-136
	Corynebacterium sp. Marseille-P2417
	Corynebacterium sp. N24
	Corynebacterium stationis
	Couchioplanes caeruleus
	Crassaminicella sp. SY095
	Cribrihabitans marinus
	Cricetibacter osteomyelitidis
	Cronobacter condimenti
	Cronobacter dublinensis
	Cronobacter malonaticus
	Cronobacter muytjensii
	Cronobacter sakazakii
	Cronobacter sp. EKM101R
	Cronobacter sp. EKM102R
	Cronobacter sp. JZ38
	Cronobacter turicensis
	Cronobacter universalis
	Crossiella cryophila
	Crossiella equi
	Cryobacterium aureum
	Cryobacterium flavum
	Cryobacterium roopkundense
	Cryobacterium sp. Hb1
	Cryobacterium sp. Hh14
	Cryobacterium sp. Hh39
	Cryobacterium sp. HLT2-23
	Cryobacterium sp. Hz16
	Cryobacterium sp. Hz9
	Cryobacterium sp. M15
	Cryobacterium sp. M91
	Cryobacterium sp. N19
	Cryobacterium sp. N21
	Cryobacterium sp. Sr36
	Cryobacterium sp. TMS1-13-1
	Cryobacterium sp. TMT1-1
	Cryobacterium sp. TMT1-2-2
	Cryobacterium sp. TMT1-66-1
	Cryobacterium sp. Y11
	Cryobacterium sp. Y29
	Cryobacterium sp. Y50
	Cryobacterium sp. Y57
	Cryobacterium sp. Y62
	Cryptosporangium arvum
	Cryptosporangium aurantiacum
	Cucumibacter marinus
	Curtobacterium albidum
	Curtobacterium ammoniigenes
	Curtobacterium citreum
	Curtobacterium flaccumfaciens
	Curtobacterium luteum
	Curtobacterium oceanosedimentum
	Curtobacterium pusillum
	Curtobacterium sp. 314Chir4.1
	Curtobacterium sp. 8I-2
	Curtobacterium sp. 9128
	Curtobacterium sp. AG1037
	Curtobacterium sp. B18
	Curtobacterium sp. B8
	Curtobacterium sp. BH-2-1-1
	Curtobacterium sp. Csp1
	Curtobacterium sp. Csp2
	Curtobacterium sp. csp3
	Curtobacterium sp. ER1/6
	Curtobacterium sp. 'Ferrero'
	Curtobacterium sp. HSID17257
	Curtobacterium sp. JUb34
	Curtobacterium sp. KBS0715
	Curtobacterium sp. Leaf154
	Curtobacterium sp. Leaf183
	Curtobacterium sp. Leaf261
	Curtobacterium sp. MCBA15_001
	Curtobacterium sp. MCBA15_003
	Curtobacterium sp. MCBA15_007
	Curtobacterium sp. MCBA15_008
	Curtobacterium sp. MCBA15_009
	Curtobacterium sp. MCBA15_013
	Curtobacterium sp. MCBA15_016
	Curtobacterium sp. MCBD17_026
	Curtobacterium sp. MCBD17_030
	Curtobacterium sp. MCJR17_020
	Curtobacterium sp. MCLR17_007
	Curtobacterium sp. MCLR17_031
	Curtobacterium sp. MCLR17_032
	Curtobacterium sp. MCLR17_034
	Curtobacterium sp. MCLR17_036
	Curtobacterium sp. MCLR17_039
	Curtobacterium sp. MCLR17_040
	Curtobacterium sp. MCLR17_042
	Curtobacterium sp. MCLR17_043
	Curtobacterium sp. MCLR17_044
	Curtobacterium sp. MCLR17_045
	Curtobacterium sp. MCLR17_051
	Curtobacterium sp. MCLR17_053
	Curtobacterium sp. MCLR17_054
	Curtobacterium sp. MCLR17_055
	Curtobacterium sp. MCLR17_057
	Curtobacterium sp. MCLR17_058
	Curtobacterium sp. MCLR17_059
	Curtobacterium sp. MCPF17_001
	Curtobacterium sp. MCPF17_002
	Curtobacterium sp. MCPF17_003
	Curtobacterium sp. MCPF17_011
	Curtobacterium sp. MCPF17_018
	Curtobacterium sp. MCPF17_021
	Curtobacterium sp. MCPF17_031
	Curtobacterium sp. MCPF17_047
	Curtobacterium sp. MCPF17_051
	Curtobacterium sp. MCPF17_052
	Curtobacterium sp. MCSS17_005
	Curtobacterium sp. MCSS17_006
	Curtobacterium sp. MCSS17_007
	Curtobacterium sp. MCSS17_011
	Curtobacterium sp. MCSS17_016
	Curtobacterium sp. MMLR14_002
	Curtobacterium sp. MMLR14_006
	Curtobacterium sp. MMLR14_010
	Curtobacterium sp. MMLR14_014
	Curtobacterium sp. MR_MD2014
	Curtobacterium sp. PhB115
	Curtobacterium sp. PhB128
	Curtobacterium sp. PhB130
	Curtobacterium sp. PhB131
	Curtobacterium sp. PhB134
	Curtobacterium sp. PhB136
	Curtobacterium sp. PhB137
	Curtobacterium sp. PhB138
	Curtobacterium sp. PhB141
	Curtobacterium sp. PhB142
	Curtobacterium sp. PhB146
	Curtobacterium sp. PhB170
	Curtobacterium sp. PhB171
	Curtobacterium sp. PhB172
	Curtobacterium sp. PhB190
	Curtobacterium sp. PhB191
	Curtobacterium sp. PhB25
	Curtobacterium sp. PhB42
	Curtobacterium sp. PhB78
	Curtobacterium sp. S6
	Curtobacterium sp. SGAir0471
	Curtobacterium sp. UNCCL17
	Curtobacterium sp. UNCCL20
	Curtobacterium sp. YR515
	Curtobacterium sp. ZW137
	Curvibacter sp. AEP1-3
	Cutibacterium acnes
	Cutibacterium avidum
	Cutibacterium sp. M12
	Cutibacterium sp. WCA-380-WT-3A
	Defluviimonas aquaemixtae
	Defluviimonas denitrificans
	Deinococcus aerius
	Deinococcus alpinitundrae
	Deinococcus cellulosilyticus
	Deinococcus metalli
	Deinococcus metallilatus
	Deinococcus peraridilitoris
	Deinococcus planocerae
	Deinococcus sp. H1
	Deinococcus sp. KSM4-11
	Deinococcus sp. S14-83
	Deinococcus sp. S9
	Demetria terragena
	Dendrosporobacter quercicolus
	Dermacoccaceae bacterium C5-26
	Desertimonas flava
	Desmospora activa
	Desulfosporosinus sp. I2
	Devosia chinhatensis
	Devosia crocina
	Devosia elaeis
	Devosia epidermidihirudinis
	Devosia geojensis
	Devosia ginsengisoli
	Devosia indica
	Devosia insulae
	Devosia limi
	Devosia lucknowensis
	Devosia psychrophila
	Devosia riboflavina
	Devosia soli
	Devosia sp. 1566
	Devosia sp. 17-2-E-8
	Devosia sp. A16
	Devosia sp. CM5-1
	Devosia sp. DBB001
	Devosia sp. FKR38
	Devosia sp. I507
	Devosia sp. LC5
	Devosia sp. Leaf420
	Devosia sp. Leaf64
	Devosia sp. M6-77
	Devosia sp. PTEAB7WZ
	Devosia sp. Root105
	Devosia sp. Root413D1
	Devosia sp. Root436
	Devosia sp. Root635
	Devosia sp. Root685
	Devosia sp. YR412
	Devosia subaequoris
	Devosia submarina
	Devriesea agamarum
	Diaminobutyricimonas aerilata
	Dickeya aquatica
	Dickeya chrysanthemi
	Dickeya dadantii
	Dickeya dianthicola
	Dickeya fangzhongdai
	Dickeya lacustris
	Dickeya solani
	Dickeya sp. 2B12
	Dickeya sp. CSL RW240
	Dickeya sp. DW 0440
	Dickeya sp. MK7
	Dickeya sp. NCPPB 3274
	Dickeya sp. Secpp 1600
	Dickeya sp. ws52
	Dickeya sp. ZYY5
	Dickeya zeae
	Dictyobacter aurantiacus
	Dictyobacter kobayashii
	Dinoroseobacter shibae
	Dolosicoccus paucivorans
	Domibacillus antri
	Domibacillus enclensis
	Domibacillus robiginosus
	Donghicola eburneus
	Donghicola sp. JL3646
	Dongia sp. URHE0060
	Dorea longicatena
	Dyadobacter alkalitolerans
	Dyadobacter arcticus
	Dyadobacter beijingensis
	Dyadobacter crusticola
	Dyadobacter fermentans
	Dyadobacter jejuensis
	Dyadobacter jiangsuensis
	Dyadobacter koreensis
	Dyadobacter luticola
	Dyadobacter psychrophilus
	Dyadobacter sediminis
	Dyadobacter soli
	Dyadobacter sp. 3J3
	Dyadobacter sp. AR-3-6
	Dyadobacter sp. AR-3-8
	Dyadobacter sp. Leaf189
	Dyadobacter sp. NS28
	Dyadobacter sp. QTA69
	Dyadobacter sp. RS19
	Dyadobacter sp. SG02
	Dyadobacter sp. UC 10
	Dyadobacter tibetensis
	Dyella sp. 333MFSha
	Edwardsiella anguillarum
	Edwardsiella hoshinae
	Edwardsiella ictaluri
	Edwardsiella piscicida
	Edwardsiella sp. LADL05-105
	Edwardsiella tarda
	Effusibacillus lacus
	Egibacter rhizosphaerae
	Eisenbergiella tayi
	Elstera cyanobacteriorum
	Elstera litoralis
	Emcibacter congregatus
	Emticicia sp. 17J42-9
	Emticicia sp. C21
	Emticicia sp. TH156
	Endobacter medicaginis
	Endozoicomonas atrinae
	Endozoicomonas elysicola
	Endozoicomonas sp. OPT23
	Ensifer adhaerens
	Ensifer alkalisoli
	Ensifer aridi
	Ensifer glycinis
	Ensifer mexicanus
	Ensifer psoraleae
	Ensifer sesbaniae
	Ensifer sojae
	Ensifer sp. 1H6
	Ensifer sp. AP48
	Ensifer sp. BR816
	Ensifer sp. LC11
	Ensifer sp. LC13
	Ensifer sp. LC14
	Ensifer sp. LC163
	Ensifer sp. LC384
	Ensifer sp. LC499
	Ensifer sp. LC54
	Ensifer sp. LCM 4579
	Ensifer sp. M14
	Ensifer sp. MPMI2T
	Ensifer sp. NM-2
	Ensifer sp. OV372
	Ensifer sp. Root1252
	Ensifer sp. Root127
	Ensifer sp. Root1298
	Ensifer sp. Root1312
	Ensifer sp. Root142
	Ensifer sp. Root231
	Ensifer sp. Root258
	Ensifer sp. Root278
	Ensifer sp. Root31
	Ensifer sp. Root423
	Ensifer sp. Root558
	Ensifer sp. Root74
	Ensifer sp. Root954
	Ensifer sp. WSM1721
	Ensifer sp. YR511
	Ensifer sp. ZNC0028
	Enterobacter asburiae
	Enterobacter bugandensis
	Enterobacter cancerogenus
	Enterobacter chengduensis
	Enterobacter chuandaensis
	Enterobacter cloacae
	Enterobacter cloacae complex sp.
	Enterobacter cloacae complex sp. ECNIH10
	Enterobacter cloacae complex sp. ECNIH11
	Enterobacter cloacae complex sp. ECNIH14
	Enterobacter cloacae complex sp. ECNIH16
	Enterobacter cloacae complex sp. ECNIH6
	Enterobacter cloacae complex sp. ECNIH7
	Enterobacter cloacae complex sp. ECNIH9
	Enterobacter cloacae complex sp. FDA-CDC-AR_0132
	Enterobacter cloacae complex sp. FDA-CDC-AR_0164
	Enterobacter genomosp. O
	Enterobacter hormaechei
	Enterobacter kobei
	Enterobacter ludwigii
	Enterobacter mori
	Enterobacter roggenkampii
	Enterobacter sichuanensis
	Enterobacter soli
	Enterobacter sp. 10-1
	Enterobacter sp. 18A13
	Enterobacter sp. 198
	Enterobacter sp. 50588862
	Enterobacter sp. 50793107
	Enterobacter sp. 9-2
	Enterobacter sp. 940_PEND
	Enterobacter sp. A11
	Enterobacter sp. A8
	Enterobacter sp. ABFQC
	Enterobacter sp. AD2-3
	Enterobacter sp. Ag1
	Enterobacter sp. AG326
	Enterobacter sp. AM17-18
	Enterobacter sp. BIDMC 26
	Enterobacter sp. BIDMC 29
	Enterobacter sp. BIDMC 30
	Enterobacter sp. BIDMC92
	Enterobacter sp. CGMCC 5087
	Enterobacter sp. Crenshaw
	Enterobacter sp. DC1
	Enterobacter sp. DC3
	Enterobacter sp. DC4
	Enterobacter sp. E20
	Enterobacter sp. EGD-HP1
	Enterobacter sp. GER_MD16_1505_Eko_090
	Enterobacter sp. HK169
	Enterobacter sp. HMSC16D10
	Enterobacter sp. HN503E2II
	Enterobacter sp. HPCN14
	Enterobacter sp. IF2SW-B1
	Enterobacter sp. IF2SW-P2
	Enterobacter sp. J49
	Enterobacter sp. JMULE2
	Enterobacter sp. K66-74
	Enterobacter sp. ku-bf2
	Enterobacter sp. MGH 22
	Enterobacter sp. MGH 23
	Enterobacter sp. MGH 24
	Enterobacter sp. MGH 25
	Enterobacter sp. MGH 33
	Enterobacter sp. MGH 37
	Enterobacter sp. N18-03635
	Enterobacter sp. NFIX58
	Enterobacter sp. NFIX59
	Enterobacter sp. ODB01
	Enterobacter sp. OLF
	Enterobacter sp. PN108E5IIB
	Enterobacter sp. RJAL6
	Enterobacter sp. SM1
	Enterobacter sp. SM3
	Enterobacter sp. Sphag1F
	Enterobacter sp. Sphag71
	Enterobacter sp. T1-1
	Enterobacter sp. UCD-UG_FMILLET
	Enterobacter sp. WCHEn045836
	Enterobacter sp. WCHEn090032
	Enterobacter sp. WCHEn090040
	Enterobacter sp. WP_7_1
	Enterobacter sp. WP_7_2
	Enterobacter sp. Z1
	Enterobacter sp. ZOR0014
	Enterobacterales bacterium
	Enterobacterales bacterium 8AC
	Enterobacterales bacterium CwR94
	Enterobacteriaceae bacterium
	Enterobacteriaceae bacterium EKM102V
	Enterobacteriaceae bacterium JKS000233
	Enterobacteriaceae bacterium JKS000234
	Enterobacteriaceae bacterium NFIX31
	Enterobacteriaceae bacterium RIT692
	Enterobacteriaceae bacterium RIT693
	Enterobacteriaceae bacterium RIT697
	Enterobacteriaceae bacterium RIT702
	Enterobacteriaceae bacterium S05
	Enterococcaceae bacterium
	Enterococcus avium
	Enterococcus canintestini
	Enterococcus crotali
	Enterococcus faecalis
	Enterococcus faecium
	Enterococcus moraviensis
	Enterococcus phoeniculicola
	Enterococcus plantarum
	Enterococcus quebecensis
	Enterococcus raffinosus
	Enterococcus rivorum
	Enterococcus silesiacus
	Enterococcus sp. 190-7
	Enterococcus sp. 255_ESPC
	Enterococcus sp. 3H8_DIV0648
	Enterococcus sp. 4G2_DIV0659
	Enterococcus sp. 7F3_DIV0205
	Enterococcus sp. HMSC066C04
	Enterococcus sp. HMSC073E09
	Enterococcus sp. HMSC078F03
	Enterococcus sp. HMSC14A10
	Enterococcus sp. HMSC29A04
	Enterococcus sp. N041.A-2
	Enterococcus termitis
	Enterococcus ureilyticus
	Enterovibrio calviensis
	Enterovibrio coralii
	Enterovibrio nigricans
	Enterovibrio norvegicus
	Enterovibrio pacificus
	Enterovibrio sp. A649
	Enterovibrio sp. CAIM 600
	Epibacterium mobile
	Epibacterium multivorans
	Epibacterium scottomollicae
	Epibacterium sp. SM1969
	Epibacterium ulvae
	Epulopiscium sp. 'N.t. morphotype B'
[truncated: 5,607 more rows]

## Sheet: archaea with iol homologs
unid	accession	species	species taxid	length	iol_uni	ncore	pattern	sequrl	mean_eval	mean_score	prime	second	third
138	GCA_002714545.1	Euryarchaeota archaeon	2026739	9	0	4	hyp_IolX_phy_IolB_IolX_IolE_IolX_IolD_IolC_IolB_IolJ_R	https://www.ncbi.nlm.nih.gov/nuccore/PAXR01000001.1	1.78e-14	185.41	1	0	0
141	GCA_003021015.1	Halobacteriales archaeon	1919174	5	0	3	ald_IolX_eno_hyp_T_hyp_uni_IolE_LLM_IolA_IolD_Zn-_acy_for_ATPase_hyp_IolC_hyp	https://www.ncbi.nlm.nih.gov/nuccore/PXRK01000057.1	8e-14	170.98	1	0	0
150	GCA_003023415.1	Halobacteriales archaeon	1919207	5	0	3	ald_IolX_eno_hyp_T_hyp_uni_IolE_LLM_IolA_IolD_Zn-_acy_for_ATPase_hyp_IolC_hyp	https://www.ncbi.nlm.nih.gov/nuccore/PXSS01000064.1	2.4e-15	170.66	1	0	0
154	GCA_003116855.1	Desulfurococcaceae archaeon	2027460	5	0	4	ace_IolC_IolD_IolB_IolE_IolX_rho	https://www.ncbi.nlm.nih.gov/nuccore/BEWT01000015.1	1.09e-11	131.7	1	0	0
155	GCA_003177295.1	Desulfurococcaceae archaeon	2184738	5	0	4	ace_IolC_IolD_IolB_IolE_IolX_T	https://www.ncbi.nlm.nih.gov/nuccore/QFWU01000002.1	1.96e-11	134.02	1	0	0
242	GCA_014646535.1	Thermocladium modestius	62609	8	0	3	hyp_IolT1_hyp_T_T_IolD_IolA_IolX_hyp_IolT1_pho_IolE_IolX_hyp_IolC_hyp	https://www.ncbi.nlm.nih.gov/nuccore/BMNL01000002.1	1.63e-12	163.06	1	0	0
	JKO01000514	Candidatus Lokiarchaeota archaeon
	SHML01000151	Thaumarchaeota archaeon isolate
