# Supplementary material for: Metabolism in the Niche: a Large-Scale Genome-Based Survey Reveals Inositol Utilization To Be Widespread among Soil, Commensal, and Pathogenic Bacteria
Source: Microbiol Spectr. 2022 Aug 4;10(4):e02013-22. doi: 10.1128/spectrum.02013-22 (PMC9430895; doi:10.1128/spectrum.02013-22)
Supplement: Supplemental file 9 — Table S9. Download spectrum.02013-22-s0009.xlsx, XLSX file, 0.8 MB [file spectrum.02013-22-s0009.xlsx]

## Sheet: iolA
HMMER3/f [3.2.1 | June 2018]
NAME muscle
LENG 501
ALPH amino
RF no
MM no
CONS yes
CS no
MAP yes
DATE Thu Jan 7 15:54:05 2021
NSEQ 643
EFFN 0.475853
CKSUM 96552311
STATS LOCAL MSV -12.0810 0.69804
STATS LOCAL VITERBI -12.8429 0.69804
STATS LOCAL FORWARD -6.0388 0.69804
HMM A C D E F G H I K L M N P Q R S T V W Y
m->m m->i m->d i->m i->i d->m d->d
COMPO 2.41549 4.28500 3.02695 2.77824 3.23156 2.59711 3.73959 2.78668 2.84000 2.48404 3.58566 3.14899 3.23377 3.25670 3.03224 2.66314 2.85913 2.47417 4.67806 3.58403
2.68620 4.42219 2.77520 2.73131 3.46328 2.40521 3.72498 3.29332 2.67750 2.69351 4.24675 2.90353 2.73739 3.18145 2.89785 2.37884 2.77522 2.98531 4.58482 3.61496
0.07100 2.93702 4.16617 2.13781 0.12546 0.00000 *
1 2.87221 4.42006 3.97209 3.53387 3.18723 3.77207 4.24489 2.38357 3.29247 1.82506 1.53417 3.81290 4.23123 3.68223 3.51205 3.20219 3.16560 2.36928 5.00032 3.74025 48 m - - -
2.68618 4.42225 2.77519 2.73123 3.46354 2.40513 3.72494 3.29354 2.67741 2.69355 4.24690 2.90347 2.73739 3.18146 2.89801 2.37887 2.77519 2.98518 4.58477 3.61503
0.03218 3.84832 4.57067 0.61958 0.77255 0.49043 0.94769
2 2.63860 4.85277 2.77763 2.17661 4.13822 3.34976 3.59497 3.49695 2.14442 3.13189 3.95762 2.65487 3.78909 2.72289 2.69629 2.65315 2.33151 3.21664 5.34644 4.02029 49 k - - -
2.68618 4.42225 2.77519 2.73123 3.46354 2.40513 3.72494 3.29354 2.67741 2.69355 4.24690 2.90347 2.73739 3.18146 2.89801 2.37887 2.77519 2.98518 4.58477 3.61503
0.03218 3.84832 4.57067 0.61958 0.77255 0.49043 0.94769
3 2.69111 4.27563 3.91087 3.44949 3.49345 3.68935 4.29865 1.54268 3.31483 2.22045 3.39518 3.72740 4.17297 3.66643 3.57993 3.05469 2.33231 1.94090 5.19270 3.96094 50 i - - -
2.68618 4.42225 2.77519 2.73123 3.46354 2.40513 3.72494 3.29354 2.67741 2.69355 4.24690 2.90347 2.73739 3.18146 2.89801 2.37887 2.77519 2.98518 4.58477 3.61503
0.03218 3.84832 4.57067 0.61958 0.77255 0.49043 0.94769
4 2.60175 4.24220 3.85357 3.36458 3.56138 3.57978 4.24290 2.09667 3.25318 2.32861 3.45393 3.64024 4.09043 3.58857 3.54123 2.94541 2.17178 1.58827 5.21132 3.98449 51 v - - -
2.68618 4.42225 2.77519 2.73123 3.46354 2.40513 3.72494 3.29354 2.67741 2.69355 4.24690 2.90347 2.73739 3.18146 2.89801 2.37887 2.77519 2.98518 4.58477 3.61503
0.03218 3.84832 4.57067 0.61958 0.77255 0.49043 0.94769
5 2.20330 4.19114 3.04691 2.89776 4.24395 1.36385 4.10537 3.69549 3.07870 3.40582 4.26885 3.14381 3.64256 3.38420 3.39199 2.24875 2.72360 3.16525 5.58108 4.32391 52 g - - -
2.68618 4.42225 2.77519 2.73123 3.46354 2.40513 3.72494 3.29354 2.67741 2.69355 4.24690 2.90347 2.73739 3.18146 2.89801 2.37887 2.77519 2.98518 4.58477 3.61503
0.03218 3.84832 4.57067 0.61958 0.77255 0.49043 0.94769
6 2.70391 4.69919 2.69585 2.57904 4.05897 3.16816 3.90234 3.76444 2.80417 3.41414 4.36976 1.20153 3.81898 3.17530 3.15780 2.77218 3.08513 3.38909 5.36770 4.00924 53 n - - -
2.68618 4.42225 2.77519 2.73123 3.46354 2.40513 3.72494 3.29354 2.67741 2.69355 4.24690 2.90347 2.73739 3.18146 2.89801 2.37887 2.77519 2.98518 4.58477 3.61503
0.03218 3.84832 4.57067 0.61958 0.77255 0.49043 0.94769
7 3.21492 4.63465 4.20131 3.88556 1.13158 3.98456 3.79171 2.72716 3.77973 2.09559 3.44648 3.95411 4.41126 3.94774 3.91678 3.47750 3.50217 2.71766 4.04209 2.37810 54 f - - -
2.68618 4.42225 2.77519 2.73123 3.46354 2.40513 3.72494 3.29354 2.67741 2.69355 4.24690 2.90347 2.73739 3.18146 2.89801 2.37887 2.77519 2.98518 4.58477 3.61503
0.03218 3.84832 4.57067 0.61958 0.77255 0.48896 0.95001
8 3.00219 4.43079 4.32310 3.91874 3.33813 4.07411 4.64824 1.14300 3.73626 1.91939 3.25561 4.16707 4.49216 4.08597 3.94003 3.53017 3.29802 1.82073 5.24378 3.97117 55 i - - -
2.68618 4.42225 2.77519 2.73123 3.46354 2.40513 3.72494 3.29354 2.67741 2.69355 4.24690 2.90347 2.73739 3.18146 2.89801 2.37887 2.77519 2.98518 4.58477 3.61503
0.03215 3.84933 4.57168 0.61958 0.77255 0.48953 0.94911
9 2.59034 4.79426 2.45342 2.31781 4.14226 2.00584 3.09828 3.63797 2.56693 3.23627 4.08056 2.74804 3.76655 2.87035 3.01588 2.64425 2.91733 3.27804 5.42745 4.05733 56 g - - -
2.68618 4.42225 2.77519 2.73123 3.46354 2.40513 3.72494 3.29354 2.67741 2.69355 4.24690 2.90347 2.73739 3.18146 2.89801 2.37887 2.77519 2.98518 4.58477 3.61503
0.03215 3.84933 4.57168 0.61958 0.77255 0.48953 0.94911
10 2.61550 4.41006 3.26245 3.13826 4.33333 0.80142 4.29540 3.91094 3.33726 3.57440 4.54264 3.43328 3.79697 3.66495 3.58624 2.78308 3.09191 3.44581 5.45220 4.42920 57 g - - -
2.68618 4.42225 2.77519 2.73123 3.46354 2.40513 3.72494 3.29354 2.67741 2.69355 4.24690 2.90347 2.73739 3.18146 2.89801 2.37887 2.77519 2.98518 4.58477 3.61503
0.03215 3.84933 4.57168 0.61958 0.77255 0.48953 0.94911
11 2.87922 5.03828 2.97195 2.53856 4.39652 3.46904 3.58940 3.79867 1.40347 3.29966 4.17314 3.00701 3.90625 2.42476 2.26547 2.86097 3.08863 3.47692 5.40727 4.15867 58 k - - -
2.68618 4.42225 2.77519 2.73123 3.46354 2.40513 3.72494 3.29354 2.67741 2.69355 4.24690 2.90347 2.73739 3.18146 2.89801 2.37887 2.77519 2.98518 4.58477 3.61503
0.03215 3.84933 4.57168 0.61958 0.77255 0.48953 0.94911
12 2.46838 4.28637 3.35736 2.84378 3.60844 3.35238 3.83413 2.58926 2.75908 2.62599 3.55170 3.03071 3.84417 3.11764 3.07674 2.64241 2.02814 2.36920 5.04464 3.79507 59 t - - -
2.68618 4.42225 2.77519 2.73123 3.46354 2.40513 3.72494 3.29354 2.67741 2.69355 4.24690 2.90347 2.73739 3.18146 2.89801 2.37887 2.77519 2.98518 4.58477 3.61503
0.03215 3.84933 4.57168 0.61958 0.77255 0.48953 0.94911
13 2.38731 3.07610 3.62120 3.09110 3.43646 3.29398 3.78241 2.70749 2.99987 2.50812 3.41750 3.35899 3.82987 3.29908 3.27863 2.48742 2.29792 2.11994 4.90759 3.69227 60 v - - -
2.68618 4.42225 2.77519 2.73123 3.46354 2.40513 3.72494 3.29354 2.67741 2.69355 4.24690 2.90347 2.73739 3.18146 2.89801 2.37887 2.77519 2.98518 4.58477 3.61503
0.03215 3.84933 4.57168 0.61958 0.77255 0.48835 0.95098
14 2.54461 4.19329 3.53487 2.97099 3.09205 3.54764 3.64897 2.37177 2.88583 2.03208 3.27597 3.12237 3.90175 3.18226 3.19844 2.80973 2.64278 2.40906 4.74862 3.46495 61 l - - -
2.68618 4.42225 2.77519 2.73123 3.46354 2.40513 3.72494 3.29354 2.67741 2.69355 4.24690 2.90347 2.73739 3.18146 2.89801 2.37887 2.77519 2.98518 4.58477 3.61503
0.03212 3.85014 4.57249 0.61958 0.77255 0.48881 0.95026
15 2.29756 4.22036 3.18121 2.99570 4.06852 2.93772 4.11047 3.58470 3.07069 3.30802 4.22728 3.22429 3.68713 3.42025 3.35889 1.13156 2.77637 3.11783 5.43809 4.15022 62 s - - -
2.68618 4.42225 2.77519 2.73123 3.46354 2.40513 3.72494 3.29354 2.67741 2.69355 4.24690 2.90347 2.73739 3.18146 2.89801 2.37887 2.77519 2.98518 4.58477 3.61503
0.03243 3.85014 4.54395 0.61958 0.77255 0.48881 0.95026
16 1.93178 4.14567 3.18137 2.92430 4.18109 2.76622 4.05528 3.55826 3.00540 3.27476 4.11196 3.13333 3.62822 3.31338 3.33085 1.44310 2.61601 3.05787 5.52199 4.28589 63 s - - -
2.68618 4.42225 2.77519 2.73123 3.46354 2.40513 3.72494 3.29354 2.67741 2.69355 4.24690 2.90347 2.73739 3.18146 2.89801 2.37887 2.77519 2.98518 4.58477 3.61503
0.03213 3.84984 4.57219 0.61958 0.77255 0.48864 0.95052
17 2.24928 4.16697 3.19541 2.98618 4.06502 2.92934 4.09099 3.53348 3.03395 3.27124 4.17727 3.19027 3.66767 3.38750 3.32610 1.20657 2.69722 3.06542 5.45401 4.15401 64 s - - -
2.68618 4.42225 2.77519 2.73123 3.46354 2.40513 3.72494 3.29354 2.67741 2.69355 4.24690 2.90347 2.73739 3.18146 2.89801 2.37887 2.77519 2.98518 4.58477 3.61503
0.03212 3.85014 4.57249 0.61958 0.77255 0.48828 0.95109
18 2.62603 4.82154 2.57763 2.32949 4.23541 2.58750 3.57461 3.69670 2.44849 3.27722 4.11321 1.98005 3.76846 2.83908 2.84528 2.58933 2.91986 3.32416 5.46975 4.11761 65 n - - -
2.68618 4.42225 2.77519 2.73123 3.46354 2.40513 3.72494 3.29354 2.67741 2.69355 4.24690 2.90347 2.73739 3.18146 2.89801 2.37887 2.77519 2.98518 4.58477 3.61503
0.03211 3.85051 4.57285 0.61958 0.77255 0.48848 0.95077
19 2.78422 5.13842 2.43848 1.67151 4.43362 3.28478 3.62681 3.88585 2.33973 3.39948 4.25401 2.72359 3.80424 2.24979 2.78026 2.73611 3.03317 3.52086 5.57637 4.20023 66 e - - -
2.68618 4.42225 2.77519 2.73123 3.46354 2.40513 3.72494 3.29354 2.67741 2.69355 4.24690 2.90347 2.73739 3.18146 2.89801 2.37887 2.77519 2.98518 4.58477 3.61503
0.03211 3.85051 4.57285 0.61958 0.77255 0.48848 0.95077
20 2.33795 4.21952 3.33695 3.06744 3.93261 3.06451 4.10649 3.04479 2.98614 2.93245 3.94513 3.29561 3.76083 3.40313 3.27727 2.52330 1.36142 2.73711 5.38970 4.12743 67 t - - -
2.68618 4.42225 2.77519 2.73123 3.46354 2.40513 3.72494 3.29354 2.67741 2.69355 4.24690 2.90347 2.73739 3.18146 2.89801 2.37887 2.77519 2.98518 4.58477 3.61503
0.03211 3.85051 4.57285 0.61958 0.77255 0.48848 0.95077
21 2.62305 4.25317 4.03012 3.46144 3.21727 3.87684 4.19008 1.99794 3.33600 1.76682 2.55245 3.77048 4.21256 3.53091 3.60450 3.16819 2.99446 1.89010 4.92932 3.75511 68 l - - -
2.68618 4.42225 2.77519 2.73123 3.46354 2.40513 3.72494 3.29354 2.67741 2.69355 4.24690 2.90347 2.73739 3.18146 2.89801 2.37887 2.77519 2.98518 4.58477 3.61503
0.03211 3.85051 4.57285 0.61958 0.77255 0.48848 0.95077
22 2.62171 4.78307 2.15683 2.32277 4.26324 3.15860 3.76504 3.71827 2.69276 3.34536 4.21037 2.83728 1.88451 2.95952 3.16071 2.63464 2.95450 3.33595 5.53672 4.17501 69 p - - -
2.68618 4.42225 2.77519 2.73123 3.46354 2.40513 3.72494 3.29354 2.67741 2.69355 4.24690 2.90347 2.73739 3.18146 2.89801 2.37887 2.77519 2.98518 4.58477 3.61503
0.03211 3.85051 4.57285 0.61958 0.77255 0.48772 0.95199
23 2.86026 4.32660 4.29694 3.82508 3.47506 3.95302 4.60777 1.74996 3.68125 2.09003 3.34887 4.06921 4.42261 4.01001 3.92045 3.38041 3.16416 1.16825 5.32193 4.07114 70 v - - -
2.68618 4.42225 2.77519 2.73123 3.46354 2.40513 3.72494 3.29354 2.67741 2.69355 4.24690 2.90347 2.73739 3.18146 2.89801 2.37887 2.77519 2.98518 4.58477 3.61503
0.03209 3.85103 4.57338 0.61958 0.77255 0.48801 0.95152
24 2.67075 4.36500 3.49131 2.96977 2.48625 3.60671 3.04828 2.87531 2.89633 2.52591 3.47576 3.31683 3.98762 3.19802 3.22128 2.87414 2.57493 2.66346 4.35412 2.25175 71 y - - -
2.68618 4.42225 2.77519 2.73123 3.46354 2.40513 3.72494 3.29354 2.67741 2.69355 4.24690 2.90347 2.73739 3.18146 2.89801 2.37887 2.77519 2.98518 4.58477 3.61503
0.03209 3.85103 4.57338 0.61958 0.77255 0.48801 0.95152
25 2.80869 5.23422 1.57998 2.10030 4.54548 3.15727 3.70148 4.09743 2.70644 3.63927 4.49561 1.97246 3.77411 2.88883 3.26316 2.73366 3.11112 3.68443 5.77244 4.29868 72 d - - -
2.68618 4.42225 2.77519 2.73123 3.46354 2.40513 3.72494 3.29354 2.67741 2.69355 4.24690 2.90347 2.73739 3.18146 2.89801 2.37887 2.77519 2.98518 4.58477 3.61503
0.03209 3.85103 4.57338 0.61958 0.77255 0.48801 0.95152
26 2.72380 4.48445 3.32871 3.16484 4.16143 3.17319 4.24387 3.70155 3.22035 3.33064 4.37973 3.47358 0.86846 3.60979 3.46811 2.89068 3.16374 3.34935 5.35365 4.28188 73 p - - -
2.68618 4.42225 2.77519 2.73123 3.46354 2.40513 3.72494 3.29354 2.67741 2.69355 4.24690 2.90347 2.73739 3.18146 2.89801 2.37887 2.77519 2.98518 4.58477 3.61503
0.03209 3.85103 4.57338 0.61958 0.77255 0.48667 0.95365
27 1.11193 4.14879 3.40059 3.18505 4.02843 2.97355 4.22147 3.15967 3.20201 3.05317 4.05705 3.33702 3.71583 3.54323 3.46306 2.45205 2.75482 2.79930 5.47421 4.23931 74 a - - -
2.68618 4.42225 2.77519 2.73123 3.46354 2.40513 3.72494 3.29354 2.67741 2.69355 4.24690 2.90347 2.73739 3.18146 2.89801 2.37887 2.77519 2.98518 4.58477 3.61503
0.03206 3.85196 4.57430 0.61958 0.77255 0.48719 0.95283
28 2.25368 4.14821 3.28565 3.00731 4.01812 2.98277 4.06376 3.26844 2.98175 3.09216 3.99881 3.22103 3.68101 3.34634 3.27757 2.24833 1.45287 2.87317 5.41459 4.16488 75 t - - -
2.68618 4.42225 2.77519 2.73123 3.46354 2.40513 3.72494 3.29354 2.67741 2.69355 4.24690 2.90347 2.73739 3.18146 2.89801 2.37887 2.77519 2.98518 4.58477 3.61503
0.03206 3.85196 4.57430 0.61958 0.77255 0.48719 0.95283
29 2.59911 4.39802 3.27975 3.16886 4.31098 0.81069 4.29661 3.88845 3.33839 3.52140 4.52671 3.43622 3.79507 3.66769 3.58561 2.76883 3.07749 3.42528 5.44876 4.40924 76 g - - -
2.68618 4.42225 2.77519 2.73123 3.46354 2.40513 3.72494 3.29354 2.67741 2.69355 4.24690 2.90347 2.73739 3.18146 2.89801 2.37887 2.77519 2.98518 4.58477 3.61503
0.03206 3.85196 4.57430 0.61958 0.77255 0.48719 0.95283
30 2.81882 5.05794 2.74822 2.37598 4.40091 3.41123 3.58728 3.80577 1.51098 3.31052 4.16532 2.90269 3.86090 2.47733 2.41595 2.80011 3.03661 3.46586 5.44875 4.16175 77 k - - -
2.68618 4.42225 2.77519 2.73123 3.46354 2.40513 3.72494 3.29354 2.67741 2.69355 4.24690 2.90347 2.73739 3.18146 2.89801 2.37887 2.77519 2.98518 4.58477 3.61503
0.03206 3.85196 4.57430 0.61958 0.77255 0.48719 0.95283
31 2.15284 4.18858 3.62723 3.15631 3.60648 3.35374 4.07046 2.44091 3.07902 2.51258 3.52996 3.43291 3.34058 3.40390 3.38344 2.72225 2.78572 1.66701 5.13995 3.91591 78 v - - -
2.68618 4.42225 2.77519 2.73123 3.46354 2.40513 3.72494 3.29354 2.67741 2.69355 4.24690 2.90347 2.73739 3.18146 2.89801 2.37887 2.77519 2.98518 4.58477 3.61503
0.03206 3.85196 4.57430 0.61958 0.77255 0.48719 0.95283
32 2.63749 4.32564 3.46407 2.60531 3.51407 3.62550 3.96081 2.08255 2.92507 2.40542 3.43060 3.39599 4.03372 3.27001 3.26533 2.92545 2.89922 1.77750 5.05357 3.80919 79 v - - -
2.68618 4.42225 2.77519 2.73123 3.46354 2.40513 3.72494 3.29354 2.67741 2.69355 4.24690 2.90347 2.73739 3.18146 2.89801 2.37887 2.77519 2.98518 4.58477 3.61503
0.03206 3.85196 4.57430 0.61958 0.77255 0.48719 0.95283
33 2.62738 4.49417 3.26070 2.73757 4.12449 3.18411 3.68184 3.54283 2.19497 3.14324 4.01470 3.12145 3.84146 2.87268 1.53254 2.60208 2.92263 3.19979 5.29668 4.04882 80 r - - -
2.68618 4.42225 2.77519 2.73123 3.46354 2.40513 3.72494 3.29354 2.67741 2.69355 4.24690 2.90347 2.73739 3.18146 2.89801 2.37887 2.77519 2.98518 4.58477 3.61503
0.03206 3.85196 4.57430 0.61958 0.77255 0.48719 0.95283
34 2.70935 4.97523 2.73675 1.84466 4.27926 3.36607 3.56654 3.71509 2.23173 3.21872 4.07580 2.86120 3.80768 2.35950 2.44700 2.69545 2.93686 3.36799 5.41751 3.99099 81 e - - -
2.68618 4.42225 2.77519 2.73123 3.46354 2.40513 3.72494 3.29354 2.67741 2.69355 4.24690 2.90347 2.73739 3.18146 2.89801 2.37887 2.77519 2.98518 4.58477 3.61503
0.03206 3.85196 4.57430 0.61958 0.77255 0.48719 0.95283
35 2.89054 4.36214 4.24315 3.76643 3.36375 3.95883 4.52143 1.93463 3.60040 1.75762 3.27572 4.02810 4.40281 3.93409 3.83409 3.37502 3.17964 1.28778 5.21086 3.95213 82 v - - -
2.68618 4.42225 2.77519 2.73123 3.46354 2.40513 3.72494 3.29354 2.67741 2.69355 4.24690 2.90347 2.73739 3.18146 2.89801 2.37887 2.77519 2.98518 4.58477 3.61503
0.03206 3.85196 4.57430 0.61958 0.77255 0.48719 0.95283
36 2.40209 4.24704 3.41029 3.16161 3.95115 3.08693 4.18045 3.07580 3.10418 2.94001 3.99204 3.37412 3.78915 3.50009 3.36372 2.60315 1.20716 2.77297 5.39077 4.16785 83 t - - -
2.68618 4.42225 2.77519 2.73123 3.46354 2.40513 3.72494 3.29354 2.67741 2.69355 4.24690 2.90347 2.73739 3.18146 2.89801 2.37887 2.77519 2.98518 4.58477 3.61503
0.03206 3.85196 4.57430 0.61958 0.77255 0.48719 0.95283
37 2.65492 4.59171 3.16801 2.68349 3.68920 3.44627 3.73669 2.98966 2.47562 2.49761 3.65632 3.13316 3.89857 2.02180 2.80747 2.77365 2.91084 2.47129 5.12388 3.81588 84 q - - -
2.68618 4.42225 2.77519 2.73123 3.46354 2.40513 3.72494 3.29354 2.67741 2.69355 4.24690 2.90347 2.73739 3.18146 2.89801 2.37887 2.77519 2.98518 4.58477 3.61503
0.03206 3.85196 4.57430 0.61958 0.77255 0.48719 0.95283
38 2.18280 3.80969 3.48351 3.17118 4.01845 2.90907 4.14325 3.41615 3.10705 3.18466 4.08388 3.29177 3.64981 3.45403 3.38012 1.21192 2.66134 2.95889 5.42026 4.15702 85 s - - -
2.68618 4.42225 2.77519 2.73123 3.46354 2.40513 3.72494 3.29354 2.67741 2.69355 4.24690 2.90347 2.73739 3.18146 2.89801 2.37887 2.77519 2.98518 4.58477 3.61503
0.03206 3.85196 4.57430 0.61958 0.77255 0.48719 0.95283
39 2.26194 4.16938 3.29670 3.02479 4.01428 2.98685 4.08161 3.24034 2.99601 3.08332 4.00981 3.22914 3.69858 3.36941 3.28346 2.30388 1.41556 2.85556 5.42242 4.16713 86 t - - -
2.68618 4.42225 2.77519 2.73123 3.46354 2.40513 3.72494 3.29354 2.67741 2.69355 4.24690 2.90347 2.73739 3.18146 2.89801 2.37887 2.77519 2.98518 4.58477 3.61503
0.03206 3.85196 4.57430 0.61958 0.77255 0.48719 0.95283
40 1.76641 4.48892 3.01344 2.58192 3.95770 3.19116 3.73439 3.32670 2.49238 2.98954 3.84649 3.03726 3.77322 2.91075 2.54719 2.55043 2.76789 2.98742 5.25893 3.98878 87 a - - -
2.68618 4.42225 2.77519 2.73123 3.46354 2.40513 3.72494 3.29354 2.67741 2.69355 4.24690 2.90347 2.73739 3.18146 2.89801 2.37887 2.77519 2.98518 4.58477 3.61503
0.03206 3.85196 4.57430 0.61958 0.77255 0.48719 0.95283
41 2.43529 5.05761 2.34948 1.95253 4.34824 3.26835 3.61419 3.79417 2.43185 3.34419 4.16050 2.76010 3.76336 2.18033 2.90768 2.65785 2.93987 3.42450 5.53735 4.13760 88 e - - -
2.68618 4.42225 2.77519 2.73123 3.46354 2.40513 3.72494 3.29354 2.67741 2.69355 4.24690 2.90347 2.73739 3.18146 2.89801 2.37887 2.77519 2.98518 4.58477 3.61503
0.03206 3.85196 4.57430 0.61958 0.77255 0.48719 0.95283
42 2.90454 5.06687 2.40436 1.11167 4.40525 3.24510 3.81178 3.85192 2.69710 3.47706 4.42543 2.86965 3.84821 3.01853 3.12165 2.87885 3.20580 3.52435 5.59062 4.27770 89 e - - -
2.68618 4.42225 2.77519 2.73123 3.46354 2.40513 3.72494 3.29354 2.67741 2.69355 4.24690 2.90347 2.73739 3.18146 2.89801 2.37887 2.77519 2.98518 4.58477 3.61503
0.03206 3.85196 4.57430 0.61958 0.77255 0.48661 0.95375
43 2.92717 4.35882 4.33970 3.80862 3.33187 4.10492 4.55438 1.86470 3.67062 1.87911 2.69797 4.08974 4.45043 3.95605 3.90508 3.45071 3.18921 1.30527 5.20824 4.01552 90 v - - -
2.68618 4.42225 2.77519 2.73123 3.46354 2.40513 3.72494 3.29354 2.67741 2.69355 4.24690 2.90347 2.73739 3.18146 2.89801 2.37887 2.77519 2.98518 4.58477 3.61503
0.03205 3.85236 4.57470 0.61958 0.77255 0.48683 0.95339
44 2.45011 4.59905 2.99982 2.48378 3.82851 3.38989 3.44129 3.22206 2.30584 2.58220 3.72047 2.97629 3.80889 2.81387 2.80563 2.21167 2.81076 2.93545 5.14324 3.84635 91 s - - -
2.68618 4.42225 2.77519 2.73123 3.46354 2.40513 3.72494 3.29354 2.67741 2.69355 4.24690 2.90347 2.73739 3.18146 2.89801 2.37887 2.77519 2.98518 4.58477 3.61503
0.03205 3.85236 4.57470 0.61958 0.77255 0.48683 0.95339
45 2.33858 5.01389 2.41951 2.02951 4.29340 3.24066 3.46362 3.74053 2.37502 3.29073 4.09813 2.76565 3.76233 2.32786 2.88152 2.63284 2.89893 3.36758 5.48579 4.10226 92 e - - -
2.68618 4.42225 2.77519 2.73123 3.46354 2.40513 3.72494 3.29354 2.67741 2.69355 4.24690 2.90347 2.73739 3.18146 2.89801 2.37887 2.77519 2.98518 4.58477 3.61503
0.03205 3.85236 4.57470 0.61958 0.77255 0.48683 0.95339
46 1.11078 4.15399 3.41976 3.20089 4.02524 2.98594 4.23396 3.11969 3.21220 3.01479 4.03718 3.35191 3.72608 3.55466 3.47170 2.48721 2.73547 2.77353 5.47998 4.25534 93 a - - -
2.68618 4.42225 2.77519 2.73123 3.46354 2.40513 3.72494 3.29354 2.67741 2.69355 4.24690 2.90347 2.73739 3.18146 2.89801 2.37887 2.77519 2.98518 4.58477 3.61503
0.03205 3.85236 4.57470 0.61958 0.77255 0.48683 0.95339
47 3.01547 4.44008 4.30668 3.92189 3.36087 4.04447 4.65390 1.10317 3.74963 1.95127 3.29961 4.17007 4.47781 4.10012 3.94851 3.53801 3.31508 1.84595 5.24739 3.98380 94 i - - -
2.68618 4.42225 2.77519 2.73123 3.46354 2.40513 3.72494 3.29354 2.67741 2.69355 4.24690 2.90347 2.73739 3.18146 2.89801 2.37887 2.77519 2.98518 4.58477 3.61503
0.03205 3.85236 4.57470 0.61958 0.77255 0.48683 0.95339
48 2.64738 5.09169 2.25387 2.09220 4.38354 2.95429 3.60850 3.84050 2.37302 3.37277 4.18547 2.74520 3.76441 2.10176 2.91994 2.64133 2.94141 3.46076 5.56020 4.14635 95 e - - -
2.68618 4.42225 2.77519 2.73123 3.46354 2.40513 3.72494 3.29354 2.67741 2.69355 4.24690 2.90347 2.73739 3.18146 2.89801 2.37887 2.77519 2.98518 4.58477 3.61503
0.03205 3.85236 4.57470 0.61958 0.77255 0.48683 0.95339
49 2.41875 4.12166 3.55115 3.06975 3.51298 3.31989 3.85110 2.62792 2.96175 2.55053 3.50508 3.36108 3.86910 3.30585 3.25836 2.39814 2.74479 1.69483 5.00152 3.72296 96 v - - -
2.68618 4.42225 2.77519 2.73123 3.46354 2.40513 3.72494 3.29354 2.67741 2.69355 4.24690 2.90347 2.73739 3.18146 2.89801 2.37887 2.77519 2.98518 4.58477 3.61503
0.03205 3.85236 4.57470 0.61958 0.77255 0.48683 0.95339
50 1.04314 4.18240 3.44250 3.23312 4.03266 3.00743 4.25750 3.15518 3.24887 3.03769 4.07192 3.38772 3.74477 3.59193 3.50064 2.53296 2.80894 2.81307 5.46183 4.25989 97 a - - -
2.68618 4.42225 2.77519 2.73123 3.46354 2.40513 3.72494 3.29354 2.67741 2.69355 4.24690 2.90347 2.73739 3.18146 2.89801 2.37887 2.77519 2.98518 4.58477 3.61503
0.03205 3.85236 4.57470 0.61958 0.77255 0.48683 0.95339
51 2.75823 4.78159 3.06762 2.58860 3.88255 3.46039 2.16274 3.54852 2.15899 3.10236 3.97694 3.04191 3.88320 2.77756 2.10745 2.79118 2.98368 3.24642 5.13852 3.77945 98 r - - -
2.68618 4.42225 2.77519 2.73123 3.46354 2.40513 3.72494 3.29354 2.67741 2.69355 4.24690 2.90347 2.73739 3.18146 2.89801 2.37887 2.77519 2.98518 4.58477 3.61503
0.03205 3.85236 4.57470 0.61958 0.77255 0.48683 0.95339
52 2.57751 5.13685 2.09892 1.91010 4.43010 3.24842 3.57943 3.89877 2.40268 3.41747 4.21563 2.67278 3.75684 2.48298 2.79707 2.64037 2.93508 3.50413 5.58852 4.17391 99 e - - -
2.68618 4.42225 2.77519 2.73123 3.46354 2.40513 3.72494 3.29354 2.67741 2.69355 4.24690 2.90347 2.73739 3.18146 2.89801 2.37887 2.77519 2.98518 4.58477 3.61503
0.03205 3.85236 4.57470 0.61958 0.77255 0.48683 0.95339
53 1.07242 4.17103 3.43876 3.22372 4.01734 3.00155 4.24772 3.12981 3.23465 3.01685 4.05040 3.37581 3.73941 3.57799 3.48921 2.51606 2.79143 2.78202 5.46273 4.24667 100 a - - -
2.68618 4.42225 2.77519 2.73123 3.46354 2.40513 3.72494 3.29354 2.67741 2.69355 4.24690 2.90347 2.73739 3.18146 2.89801 2.37887 2.77519 2.98518 4.58477 3.61503
0.03205 3.85236 4.57470 0.61958 0.77255 0.48683 0.95339
54 3.21613 4.63631 4.20962 3.89093 1.13557 3.99459 3.79145 2.72163 3.78252 2.08654 3.44097 3.95728 4.41805 3.94937 3.91964 3.47970 3.50252 2.71325 4.04058 2.37640 101 f - - -
2.68618 4.42225 2.77519 2.73123 3.46354 2.40513 3.72494 3.29354 2.67741 2.69355 4.24690 2.90347 2.73739 3.18146 2.89801 2.37887 2.77519 2.98518 4.58477 3.61503
0.03205 3.85236 4.57470 0.61958 0.77255 0.48683 0.95339
55 2.38224 4.88440 2.33925 2.21330 4.17231 3.28580 3.47750 3.60697 2.42599 3.18567 3.99676 2.78872 2.93851 2.75029 2.91484 2.59013 2.71690 3.24743 5.40564 3.99701 102 e - - -
2.68618 4.42225 2.77519 2.73123 3.46354 2.40513 3.72494 3.29354 2.67741 2.69355 4.24690 2.90347 2.73739 3.18146 2.89801 2.37887 2.77519 2.98518 4.58477 3.61503
0.03205 3.85236 4.57470 0.61958 0.77255 0.48683 0.95339
56 2.15805 4.73098 2.34081 2.27683 4.18800 2.89749 3.66473 3.61802 2.55146 3.21778 4.03996 2.83244 3.71994 2.84621 3.02967 2.19992 2.84620 3.24238 5.44934 4.09638 103 a - - -
2.68618 4.42225 2.77519 2.73123 3.46354 2.40513 3.72494 3.29354 2.67741 2.69355 4.24690 2.90347 2.73739 3.18146 2.89801 2.37887 2.77519 2.98518 4.58477 3.61503
0.03205 3.85236 4.57470 0.61958 0.77255 0.48683 0.95339
57 3.30282 4.68455 4.06082 3.76209 2.64659 3.70795 3.87582 3.32576 3.48482 2.72403 3.96047 3.91526 4.22406 3.87350 3.61664 3.50670 3.60225 3.21554 0.92685 2.64978 104 w - - -
2.68618 4.42225 2.77519 2.73123 3.46354 2.40513 3.72494 3.29354 2.67741 2.69355 4.24690 2.90347 2.73739 3.18146 2.89801 2.37887 2.77519 2.98518 4.58477 3.61503
0.03205 3.85236 4.57470 0.61958 0.77255 0.48683 0.95339
58 2.01049 4.15112 3.19307 2.97309 4.15411 2.90561 4.09757 3.51808 3.04964 3.27184 4.14913 3.18606 3.64487 3.37349 3.35801 1.31040 2.68615 3.03745 5.52380 4.26661 105 s - - -
2.68618 4.42225 2.77519 2.73123 3.46354 2.40513 3.72494 3.29354 2.67741 2.69355 4.24690 2.90347 2.73739 3.18146 2.89801 2.37887 2.77519 2.98518 4.58477 3.61503
0.03205 3.85236 4.57470 0.61958 0.77255 0.48568 0.95523
59 2.77039 4.95811 3.13579 2.57024 4.36889 3.50203 3.54218 3.74940 1.74271 3.25248 4.09457 2.78833 3.89242 2.64460 1.77022 2.82703 3.02021 3.42089 5.36607 4.12893 106 k - - -
2.68618 4.42225 2.77519 2.73123 3.46354 2.40513 3.72494 3.29354 2.67741 2.69355 4.24690 2.90347 2.73739 3.18146 2.89801 2.37887 2.77519 2.98518 4.58477 3.61503
0.03202 3.85315 4.57549 0.61958 0.77255 0.48613 0.95452
60 2.52818 4.29349 3.54828 3.07505 3.55962 3.39980 4.01324 2.58949 2.93200 2.39996 2.87923 3.39504 3.93150 3.31666 3.23552 2.75930 1.78522 2.40794 5.12596 3.88152 107 t - - -
2.68618 4.42225 2.77519 2.73123 3.46354 2.40513 3.72494 3.29354 2.67741 2.69355 4.24690 2.90347 2.73739 3.18146 2.89801 2.37887 2.77519 2.98518 4.58477 3.61503
0.03202 3.85315 4.57549 0.61958 0.77255 0.48613 0.95452
61 2.13447 4.14559 3.29907 2.98621 4.05537 2.96295 4.05104 3.32989 2.98099 3.11198 3.98931 3.20834 3.50357 3.32301 3.29090 2.22256 1.52964 2.91049 5.43103 4.20322 108 t - - -
2.68618 4.42225 2.77519 2.73123 3.46354 2.40513 3.72494 3.29354 2.67741 2.69355 4.24690 2.90347 2.73739 3.18146 2.89801 2.37887 2.77519 2.98518 4.58477 3.61503
0.03202 3.85315 4.57549 0.61958 0.77255 0.48613 0.95452
62 2.55318 4.42556 3.18160 3.02146 4.10761 3.12172 4.14748 3.58603 3.08751 3.25264 4.26639 3.33601 1.06691 3.47160 3.36562 2.74211 3.02307 3.22209 5.38063 4.21507 109 p - - -
2.68618 4.42225 2.77519 2.73123 3.46354 2.40513 3.72494 3.29354 2.67741 2.69355 4.24690 2.90347 2.73739 3.18146 2.89801 2.37887 2.77519 2.98518 4.58477 3.61503
0.03202 3.85315 4.57549 0.61958 0.77255 0.48613 0.95452
63 3.13380 4.60192 4.15838 3.79836 3.12871 3.95743 4.46017 2.33195 3.56629 0.89936 3.15808 4.07568 4.39626 3.93925 3.74543 3.52635 3.42901 2.36423 5.00077 3.71955 110 l - - -
2.68618 4.42225 2.77519 2.73123 3.46354 2.40513 3.72494 3.29354 2.67741 2.69355 4.24690 2.90347 2.73739 3.18146 2.89801 2.37887 2.77519 2.98518 4.58477 3.61503
0.03202 3.85315 4.57549 0.61958 0.77255 0.48613 0.95452
64 2.98404 4.82412 3.47276 2.98813 4.17382 3.47548 3.81090 3.71436 2.23049 3.23382 4.23470 3.34924 3.97918 3.03236 1.00832 3.06926 3.25143 3.43919 5.26481 4.10557 111 r - - -
2.68618 4.42225 2.77519 2.73123 3.46354 2.40513 3.72494 3.29354 2.67741 2.69355 4.24690 2.90347 2.73739 3.18146 2.89801 2.37887 2.77519 2.98518 4.58477 3.61503
0.03284 3.85315 4.50159 0.61958 0.77255 0.48613 0.95452
65 2.98317 4.82328 3.47182 2.98737 4.17278 3.47474 3.81037 3.71328 2.23024 3.23289 4.23380 3.34854 3.97849 3.03188 1.00957 3.06844 3.25063 3.43815 5.26410 4.10472 112 r - - -
2.68618 4.42225 2.77519 2.73123 3.46354 2.40513 3.72494 3.29354 2.67741 2.69355 4.24690 2.90347 2.73739 3.18146 2.89801 2.37887 2.77519 2.98518 4.58477 3.61503
0.03205 3.85236 4.57470 0.61958 0.77255 0.48683 0.95339
66 1.06453 4.17087 3.42877 3.21694 4.03676 2.98826 4.24621 3.15774 3.23319 3.04584 4.06845 3.37070 3.73471 3.57551 3.48822 2.51273 2.78484 2.80889 5.46901 4.25932 113 a - - -
2.68618 4.42225 2.77519 2.73123 3.46354 2.40513 3.72494 3.29354 2.67741 2.69355 4.24690 2.90347 2.73739 3.18146 2.89801 2.37887 2.77519 2.98518 4.58477 3.61503
0.03205 3.85236 4.57470 0.61958 0.77255 0.48683 0.95339
67 2.92980 4.81209 3.42756 2.93578 4.15678 3.46555 3.77027 3.67843 2.18186 3.20859 4.19418 3.29865 3.94419 2.98173 1.09033 2.99966 3.19763 3.39675 5.26745 4.07775 114 r - - -
2.68618 4.42225 2.77519 2.73123 3.46354 2.40513 3.72494 3.29354 2.67741 2.69355 4.24690 2.90347 2.73739 3.18146 2.89801 2.37887 2.77519 2.98518 4.58477 3.61503
0.03205 3.85236 4.57470 0.61958 0.77255 0.48568 0.95523
68 2.98266 4.35798 4.52863 4.03400 3.44841 4.23045 4.78321 1.42429 3.90943 1.97467 3.27981 4.28218 4.58050 4.19615 4.13132 3.61073 3.25616 1.29005 5.37874 4.16438 115 v - - -
2.68618 4.42225 2.77519 2.73123 3.46354 2.40513 3.72494 3.29354 2.67741 2.69355 4.24690 2.90347 2.73739 3.18146 2.89801 2.37887 2.77519 2.98518 4.58477 3.61503
0.03202 3.85315 4.57549 0.61958 0.77255 0.48613 0.95452
69 3.12436 4.55483 4.41171 3.87456 3.03840 4.24741 4.54024 2.16103 3.67147 1.10871 2.23671 4.18255 4.51496 3.93379 3.86668 3.59679 3.36126 2.24085 5.03965 3.88002 116 l - - -
2.68618 4.42225 2.77519 2.73123 3.46354 2.40513 3.72494 3.29354 2.67741 2.69355 4.24690 2.90347 2.73739 3.18146 2.89801 2.37887 2.77519 2.98518 4.58477 3.61503
0.03202 3.85315 4.57549 0.61958 0.77255 0.48613 0.95452
70 3.22584 4.63813 4.21477 3.91912 1.06605 3.93991 3.86092 2.74256 3.82238 2.11334 3.47608 3.99205 4.39328 3.99520 3.94961 3.49757 3.52533 2.73303 4.11574 2.48263 117 f - - -
2.68618 4.42225 2.77519 2.73123 3.46354 2.40513 3.72494 3.29354 2.67741 2.69355 4.24690 2.90347 2.73739 3.18146 2.89801 2.37887 2.77519 2.98518 4.58477 3.61503
0.03202 3.85315 4.57549 0.61958 0.77255 0.48613 0.95452
71 2.76122 5.09661 2.44089 2.02808 4.35387 3.28022 3.22914 3.83553 2.37030 3.37604 4.21146 1.91040 3.79775 2.76123 2.83776 2.72057 3.01193 3.47542 5.53692 4.15131 118 n - - -
2.68618 4.42225 2.77519 2.73123 3.46354 2.40513 3.72494 3.29354 2.67741 2.69355 4.24690 2.90347 2.73739 3.18146 2.89801 2.37887 2.77519 2.98518 4.58477 3.61503
0.03202 3.85315 4.57549 0.61958 0.77255 0.48613 0.95452
72 3.23407 4.64159 4.21217 3.92317 1.04388 3.92802 3.86918 2.76033 3.83073 2.13494 3.49348 3.99753 4.38718 4.00408 3.95522 3.50488 3.53527 2.74958 4.12430 2.49386 119 f - - -
2.68618 4.42225 2.77519 2.73123 3.46354 2.40513 3.72494 3.29354 2.67741 2.69355 4.24690 2.90347 2.73739 3.18146 2.89801 2.37887 2.77519 2.98518 4.58477 3.61503
0.03202 3.85315 4.57549 0.61958 0.77255 0.48613 0.95452
73 2.91238 4.92017 3.07874 2.70187 4.29466 3.43665 3.70898 3.72259 1.13971 3.29801 4.23704 3.10388 3.93334 2.89344 2.38766 2.94941 3.16559 3.41999 5.36822 4.14558 120 k - - -
2.68618 4.42225 2.77519 2.73123 3.46354 2.40513 3.72494 3.29354 2.67741 2.69355 4.24690 2.90347 2.73739 3.18146 2.89801 2.37887 2.77519 2.98518 4.58477 3.61503
0.03202 3.85315 4.57549 0.61958 0.77255 0.48613 0.95452
74 2.12392 4.21593 3.68447 3.15292 3.44316 3.51889 4.02374 2.40168 3.05980 2.31216 2.49530 3.46617 3.98561 3.37866 3.36158 2.82526 2.76361 2.04641 5.00698 3.79243 121 v - - -
2.68618 4.42225 2.77519 2.73123 3.46354 2.40513 3.72494 3.29354 2.67741 2.69355 4.24690 2.90347 2.73739 3.18146 2.89801 2.37887 2.77519 2.98518 4.58477 3.61503
0.03202 3.85315 4.57549 0.61958 0.77255 0.48613 0.95452
75 3.11689 4.59495 4.13679 3.77168 3.12674 3.94790 4.43928 2.33626 3.53360 0.91499 3.15807 4.05090 4.38635 3.91319 3.70081 3.50278 3.41149 2.36626 4.99466 3.70928 122 l - - -
2.68618 4.42225 2.77519 2.73123 3.46354 2.40513 3.72494 3.29354 2.67741 2.69355 4.24690 2.90347 2.73739 3.18146 2.89801 2.37887 2.77519 2.98518 4.58477 3.61503
0.03202 3.85315 4.57549 0.61958 0.77255 0.48613 0.95452
76 3.14936 4.54426 4.51465 3.95866 3.05930 4.33731 4.62401 1.97224 3.78863 1.06821 2.55322 4.26837 4.57015 4.01102 3.98055 3.67290 3.37862 2.14129 5.08776 3.95796 123 l - - -
2.68618 4.42225 2.77519 2.73123 3.46354 2.40513 3.72494 3.29354 2.67741 2.69355 4.24690 2.90347 2.73739 3.18146 2.89801 2.37887 2.77519 2.98518 4.58477 3.61503
0.03202 3.85315 4.57549 0.61958 0.77255 0.48613 0.95452
77 2.90787 5.03849 2.46267 1.10017 4.36513 3.25680 3.82614 3.80142 2.69723 3.42863 4.40010 2.90053 3.85830 3.03734 3.10670 2.89229 3.21139 3.47531 5.56452 4.26127 124 e - - -
2.68618 4.42225 2.77519 2.73123 3.46354 2.40513 3.72494 3.29354 2.67741 2.69355 4.24690 2.90347 2.73739 3.18146 2.89801 2.37887 2.77519 2.98518 4.58477 3.61503
0.03202 3.85315 4.57549 0.61958 0.77255 0.48613 0.95452
78 2.81875 5.04195 2.84442 2.42663 4.38335 3.42713 3.59112 3.78720 1.79791 3.30092 4.15777 2.94343 3.87378 1.90139 2.38063 2.81941 3.04836 3.45572 5.43128 4.15458 125 k - - -
2.68618 4.42225 2.77519 2.73123 3.46354 2.40513 3.72494 3.29354 2.67741 2.69355 4.24690 2.90347 2.73739 3.18146 2.89801 2.37887 2.77519 2.98518 4.58477 3.61503
0.03202 3.85315 4.57549 0.61958 0.77255 0.48613 0.95452
79 2.83938 4.78779 2.94826 2.68383 3.24207 3.40808 1.55302 3.58978 2.53281 3.12551 4.10371 3.03943 3.93758 3.05474 2.81954 2.89247 3.12825 3.30370 4.73306 3.16275 126 h - - -
2.68618 4.42225 2.77519 2.73123 3.46354 2.40513 3.72494 3.29354 2.67741 2.69355 4.24690 2.90347 2.73739 3.18146 2.89801 2.37887 2.77519 2.98518 4.58477 3.61503
0.03202 3.85315 4.57549 0.61958 0.77255 0.48613 0.95452
80 2.32026 4.47608 3.28795 2.75370 3.83581 3.36630 3.74865 3.06344 2.43702 2.80909 3.72921 3.15405 3.84614 2.96446 2.00078 2.68136 2.84272 2.42671 5.17970 3.92558 127 r - - -
2.68618 4.42225 2.77519 2.73123 3.46354 2.40513 3.72494 3.29354 2.67741 2.69355 4.24690 2.90347 2.73739 3.18146 2.89801 2.37887 2.77519 2.98518 4.58477 3.61503
0.03202 3.85315 4.57549 0.61958 0.77255 0.48613 0.95452
81 2.86865 5.39892 1.49843 1.68178 4.68005 3.16158 3.70004 4.18619 2.70808 3.70867 4.56440 2.58860 3.78003 2.86919 3.29006 2.76141 3.15727 3.77339 5.87263 4.37828 128 d - - -
2.68618 4.42225 2.77519 2.73123 3.46354 2.40513 3.72494 3.29354 2.67741 2.69355 4.24690 2.90347 2.73739 3.18146 2.89801 2.37887 2.77519 2.98518 4.58477 3.61503
0.03202 3.85315 4.57549 0.61958 0.77255 0.48613 0.95452
82 2.86514 5.04010 2.44091 1.13332 4.37130 3.24900 3.81234 3.79168 2.68182 3.42382 4.38886 2.88010 3.85106 3.01903 3.09583 2.87140 3.19268 3.47576 5.57965 4.26160 129 e - - -
2.68618 4.42225 2.77519 2.73123 3.46354 2.40513 3.72494 3.29354 2.67741 2.69355 4.24690 2.90347 2.73739 3.18146 2.89801 2.37887 2.77519 2.98518 4.58477 3.61503
0.03202 3.85315 4.57549 0.61958 0.77255 0.48554 0.95546
83 3.09827 4.58328 4.21206 3.79752 3.06546 4.04907 4.45183 2.23944 3.53714 0.97603 3.03004 4.07465 4.44212 3.90455 3.72760 3.50655 3.38185 2.27905 4.99263 3.69586 130 l - - -
2.68618 4.42225 2.77519 2.73123 3.46354 2.40513 3.72494 3.29354 2.67741 2.69355 4.24690 2.90347 2.73739 3.18146 2.89801 2.37887 2.77519 2.98518 4.58477 3.61503
0.03201 3.85355 4.57590 0.61958 0.77255 0.48576 0.95510
84 1.04138 4.18296 3.44368 3.23433 4.03382 3.00796 4.25857 3.15652 3.25011 3.03898 4.07306 3.38864 3.74541 3.59306 3.50182 2.53350 2.80956 2.81420 5.46287 4.26106 131 a - - -
2.68618 4.42225 2.77519 2.73123 3.46354 2.40513 3.72494 3.29354 2.67741 2.69355 4.24690 2.90347 2.73739 3.18146 2.89801 2.37887 2.77519 2.98518 4.58477 3.61503
0.03201 3.85355 4.57590 0.61958 0.77255 0.48576 0.95510
85 2.06434 4.72717 2.63636 2.07949 4.14706 2.57711 3.68778 3.55494 2.53895 3.17421 4.01513 2.86807 3.76148 2.80150 2.97026 2.62064 2.87131 3.20186 5.41796 4.08463 132 a - - -
2.68618 4.42225 2.77519 2.73123 3.46354 2.40513 3.72494 3.29354 2.67741 2.69355 4.24690 2.90347 2.73739 3.18146 2.89801 2.37887 2.77519 2.98518 4.58477 3.61503
0.03201 3.85355 4.57590 0.61958 0.77255 0.48576 0.95510
86 3.11356 4.49545 4.51623 3.99609 3.14113 4.31163 4.65524 1.61269 3.81538 1.23185 2.99886 4.28056 4.58405 4.06133 4.00752 3.67410 3.35819 1.95823 5.13637 3.94564 133 l - - -
2.68618 4.42225 2.77519 2.73123 3.46354 2.40513 3.72494 3.29354 2.67741 2.69355 4.24690 2.90347 2.73739 3.18146 2.89801 2.37887 2.77519 2.98518 4.58477 3.61503
0.03201 3.85355 4.57590 0.61958 0.77255 0.48576 0.95510
87 3.01640 4.44065 4.30842 3.92366 3.36165 4.04580 4.65543 1.10165 3.75142 1.95178 3.30018 4.17167 4.47900 4.10178 3.95017 3.53943 3.31598 1.84593 5.24843 3.98496 134 i - - -
2.68618 4.42225 2.77519 2.73123 3.46354 2.40513 3.72494 3.29354 2.67741 2.69355 4.24690 2.90347 2.73739 3.18146 2.89801 2.37887 2.77519 2.98518 4.58477 3.61503
0.03201 3.85355 4.57590 0.61958 0.77255 0.48576 0.95510
88 2.76877 4.32728 4.08675 3.74248 3.53658 3.69863 4.55728 2.03561 3.60815 2.22014 3.49242 3.93442 4.26048 3.97001 3.82772 3.17982 3.11328 1.07909 5.32764 4.05302 135 v - - -
2.68618 4.42225 2.77519 2.73123 3.46354 2.40513 3.72494 3.29354 2.67741 2.69355 4.24690 2.90347 2.73739 3.18146 2.89801 2.37887 2.77519 2.98518 4.58477 3.61503
0.03201 3.85355 4.57590 0.61958 0.77255 0.48576 0.95510
89 2.42870 4.42228 3.01445 2.69029 4.05647 3.12380 3.82777 3.49545 2.56121 3.15631 4.02222 3.05347 3.74046 3.04988 2.70469 1.51927 2.79135 3.10968 5.36094 4.06909 136 s - - -
2.68618 4.42225 2.77519 2.73123 3.46354 2.40513 3.72494 3.29354 2.67741 2.69355 4.24690 2.90347 2.73739 3.18146 2.89801 2.37887 2.77519 2.98518 4.58477 3.61503
0.03201 3.85355 4.57590 0.61958 0.77255 0.48576 0.95510
90 2.91111 5.04271 2.46495 1.08156 4.38058 3.25735 3.83428 3.82035 2.70915 3.44482 4.41640 2.90650 3.86055 3.04691 3.11861 2.90248 3.22294 3.50566 5.56857 4.27538 137 e - - -
2.68618 4.42225 2.77519 2.73123 3.46354 2.40513 3.72494 3.29354 2.67741 2.69355 4.24690 2.90347 2.73739 3.18146 2.89801 2.37887 2.77519 2.98518 4.58477 3.61503
0.03201 3.85355 4.57590 0.61958 0.77255 0.48576 0.95510
91 2.97475 4.79522 3.10781 2.86603 3.27192 3.43190 1.18304 3.67473 2.70962 3.17099 4.21262 3.27605 3.98348 3.23208 2.97637 3.04566 3.27755 3.41023 4.73719 3.22335 138 h - - -
2.68618 4.42225 2.77519 2.73123 3.46354 2.40513 3.72494 3.29354 2.67741 2.69355 4.24690 2.90347 2.73739 3.18146 2.89801 2.37887 2.77519 2.98518 4.58477 3.61503
0.03201 3.85355 4.57590 0.61958 0.77255 0.48576 0.95510
92 2.57814 4.38776 3.26279 3.15549 4.31812 0.82304 4.29270 3.89468 3.33427 3.56439 4.52737 3.42050 3.78733 3.65946 3.58455 2.73674 3.05932 3.42168 5.46220 4.41394 139 g - - -
2.68618 4.42225 2.77519 2.73123 3.46354 2.40513 3.72494 3.29354 2.67741 2.69355 4.24690 2.90347 2.73739 3.18146 2.89801 2.37887 2.77519 2.98518 4.58477 3.61503
0.03201 3.85355 4.57590 0.61958 0.77255 0.48576 0.95510
93 2.95513 4.91776 3.12984 2.75510 4.29986 3.44642 3.74924 3.72799 1.06446 3.29731 4.25996 3.18034 3.94825 2.94192 2.42876 2.99847 3.20990 3.43692 5.36244 4.17256 140 k - - -
2.68618 4.42225 2.77519 2.73123 3.46354 2.40513 3.72494 3.29354 2.67741 2.69355 4.24690 2.90347 2.73739 3.18146 2.89801 2.37887 2.77519 2.98518 4.58477 3.61503
0.03201 3.85355 4.57590 0.61958 0.77255 0.48576 0.95510
94 2.79321 4.34126 4.09897 3.76171 3.53648 3.70411 4.56677 2.05189 3.62920 2.22693 3.50469 3.95452 4.26582 3.99045 3.84349 3.20661 3.15531 1.04911 5.31766 4.04801 141 v - - -
2.68618 4.42225 2.77519 2.73123 3.46354 2.40513 3.72494 3.29354 2.67741 2.69355 4.24690 2.90347 2.73739 3.18146 2.89801 2.37887 2.77519 2.98518 4.58477 3.61503
0.03201 3.85355 4.57590 0.61958 0.77255 0.48576 0.95510
95 3.28807 4.64169 4.30306 3.88405 1.85397 4.12231 3.41229 3.13112 3.72078 2.54829 3.72153 3.82984 4.44617 3.82206 3.83333 3.45347 3.51012 3.01129 1.82225 1.64258 142 y - - -
2.68618 4.42225 2.77519 2.73123 3.46354 2.40513 3.72494 3.29354 2.67741 2.69355 4.24690 2.90347 2.73739 3.18146 2.89801 2.37887 2.77519 2.98518 4.58477 3.61503
0.03201 3.85355 4.57590 0.61958 0.77255 0.48576 0.95510
96 2.27891 4.20893 3.17707 2.98660 4.06330 2.94300 4.10291 3.55407 3.05595 3.28301 4.20380 3.21250 3.68173 3.40661 3.34663 1.16449 2.73910 3.09132 5.44892 4.14983 143 s - - -
2.68618 4.42225 2.77519 2.73123 3.46354 2.40513 3.72494 3.29354 2.67741 2.69355 4.24690 2.90347 2.73739 3.18146 2.89801 2.37887 2.77519 2.98518 4.58477 3.61503
0.03201 3.85355 4.57590 0.61958 0.77255 0.48576 0.95510
97 2.96961 5.09444 0.94557 2.32378 4.46900 3.19663 3.91489 4.05293 2.99551 3.66472 4.64261 2.87912 3.84811 3.15414 3.50900 2.93424 3.30785 3.69420 5.64126 4.34527 144 d - - -
2.68618 4.42225 2.77519 2.73123 3.46354 2.40513 3.72494 3.29354 2.67741 2.69355 4.24690 2.90347 2.73739 3.18146 2.89801 2.37887 2.77519 2.98518 4.58477 3.61503
0.03201 3.85355 4.57590 0.61958 0.77255 0.48576 0.95510
98 1.04488 4.17861 3.43624 3.22654 4.04283 2.99273 4.25348 3.17121 3.24400 3.05658 4.08050 3.38093 3.73971 3.58621 3.49699 2.52498 2.80256 2.82222 5.46624 4.26426 145 a - - -
2.68618 4.42225 2.77519 2.73123 3.46354 2.40513 3.72494 3.29354 2.67741 2.69355 4.24690 2.90347 2.73739 3.18146 2.89801 2.37887 2.77519 2.98518 4.58477 3.61503
0.03201 3.85355 4.57590 0.61958 0.77255 0.48576 0.95510
99 2.93015 4.47548 3.99967 3.45700 3.10674 3.96324 4.21438 2.33795 3.22704 1.22399 2.66174 3.80269 4.28739 3.32937 3.46997 3.27988 3.16496 2.37333 4.94733 3.74375 146 l - - -
2.68618 4.42225 2.77519 2.73123 3.46354 2.40513 3.72494 3.29354 2.67741 2.69355 4.24690 2.90347 2.73739 3.18146 2.89801 2.37887 2.77519 2.98518 4.58477 3.61503
0.03201 3.85355 4.57590 0.61958 0.77255 0.48576 0.95510
100 2.64191 4.41899 3.31179 3.20891 4.35112 0.75891 4.33015 3.94632 3.38759 3.60278 4.57853 3.47614 3.80951 3.71328 3.62552 2.81332 3.12168 3.47830 5.45108 4.45245 147 g - - -
2.68618 4.42225 2.77519 2.73123 3.46354 2.40513 3.72494 3.29354 2.67741 2.69355 4.24690 2.90347 2.73739 3.18146 2.89801 2.37887 2.77519 2.98518 4.58477 3.61503
0.03201 3.85355 4.57590 0.61958 0.77255 0.48576 0.95510
101 2.93642 5.04304 2.48025 1.05258 4.38695 3.26215 3.84758 3.83711 2.72576 3.45736 4.43245 2.92278 3.86590 3.06378 3.13247 2.92088 3.24058 3.52298 5.56210 4.28458 148 e - - -
2.68618 4.42225 2.77519 2.73123 3.46354 2.40513 3.72494 3.29354 2.67741 2.69355 4.24690 2.90347 2.73739 3.18146 2.89801 2.37887 2.77519 2.98518 4.58477 3.61503
0.03201 3.85355 4.57590 0.61958 0.77255 0.48576 0.95510
102 3.12978 4.55842 4.40185 3.91077 3.07158 4.23039 4.56335 1.98079 3.68554 1.03519 2.98034 4.20038 4.53817 3.98739 3.88001 3.61687 3.38536 2.12578 5.05861 3.82093 149 l - - -
2.68618 4.42225 2.77519 2.73123 3.46354 2.40513 3.72494 3.29354 2.67741 2.69355 4.24690 2.90347 2.73739 3.18146 2.89801 2.37887 2.77519 2.98518 4.58477 3.61503
0.03201 3.85355 4.57590 0.61958 0.77255 0.48576 0.95510
103 2.38287 4.23548 3.40724 3.14438 3.91698 3.08896 4.16034 3.01175 3.07526 2.89585 3.94906 3.35774 3.78755 3.47358 3.33960 2.58479 1.27002 2.72818 5.38288 4.13755 150 t - - -
2.68618 4.42225 2.77519 2.73123 3.46354 2.40513 3.72494 3.29354 2.67741 2.69355 4.24690 2.90347 2.73739 3.18146 2.89801 2.37887 2.77519 2.98518 4.58477 3.61503
0.03201 3.85355 4.57590 0.61958 0.77255 0.48576 0.95510
104 2.96375 4.82950 3.44603 2.95412 4.15619 3.47791 3.75945 3.71027 2.19242 3.22440 4.21403 3.31810 3.97421 2.99614 1.05269 3.04352 3.22654 3.43141 5.25845 4.07625 151 r - - -
2.68618 4.42225 2.77519 2.73123 3.46354 2.40513 3.72494 3.29354 2.67741 2.69355 4.24690 2.90347 2.73739 3.18146 2.89801 2.37887 2.77519 2.98518 4.58477 3.61503
0.03201 3.85355 4.57590 0.61958 0.77255 0.48576 0.95510
105 2.64191 4.41899 3.31179 3.20891 4.35112 0.75891 4.33015 3.94632 3.38759 3.60278 4.57853 3.47614 3.80951 3.71328 3.62552 2.81332 3.12168 3.47830 5.45108 4.45245 152 g - - -
2.68618 4.42225 2.77519 2.73123 3.46354 2.40513 3.72494 3.29354 2.67741 2.69355 4.24690 2.90347 2.73739 3.18146 2.89801 2.37887 2.77519 2.98518 4.58477 3.61503
0.03201 3.85355 4.57590 0.61958 0.77255 0.48576 0.95510
106 3.07640 4.46610 4.49533 3.93501 3.10345 4.28208 4.59264 1.74587 3.79041 1.41659 2.08819 4.22826 4.53034 4.00147 3.98170 3.61011 3.30660 2.05510 5.08477 3.96037 153 l - - -
2.68618 4.42225 2.77519 2.73123 3.46354 2.40513 3.72494 3.29354 2.67741 2.69355 4.24690 2.90347 2.73739 3.18146 2.89801 2.37887 2.77519 2.98518 4.58477 3.61503
0.03201 3.85355 4.57590 0.61958 0.77255 0.48576 0.95510
107 2.93642 5.04304 2.48025 1.05258 4.38695 3.26215 3.84758 3.83711 2.72576 3.45736 4.43245 2.92278 3.86590 3.06378 3.13247 2.92088 3.24058 3.52298 5.56210 4.28458 154 e - - -
2.68618 4.42225 2.77519 2.73123 3.46354 2.40513 3.72494 3.29354 2.67741 2.69355 4.24690 2.90347 2.73739 3.18146 2.89801 2.37887 2.77519 2.98518 4.58477 3.61503
0.03201 3.85355 4.57590 0.61958 0.77255 0.48576 0.95510
108 2.79321 4.34126 4.09897 3.76171 3.53648 3.70411 4.56677 2.05189 3.62920 2.22693 3.50469 3.95452 4.26582 3.99045 3.84349 3.20661 3.15531 1.04911 5.31766 4.04801 155 v - - -
2.68618 4.42225 2.77519 2.73123 3.46354 2.40513 3.72494 3.29354 2.67741 2.69355 4.24690 2.90347 2.73739 3.18146 2.89801 2.37887 2.77519 2.98518 4.58477 3.61503
0.03201 3.85355 4.57590 0.61958 0.77255 0.48576 0.95510
109 2.90141 4.35003 4.35131 3.88942 3.46151 4.03530 4.66593 1.74643 3.74297 2.04604 3.33828 4.12788 4.46276 4.06939 3.97567 3.43486 3.20238 1.14061 5.34450 4.09182 156 v - - -
2.68618 4.42225 2.77519 2.73123 3.46354 2.40513 3.72494 3.29354 2.67741 2.69355 4.24690 2.90347 2.73739 3.18146 2.89801 2.37887 2.77519 2.98518 4.58477 3.61503
0.03201 3.85355 4.57590 0.61958 0.77255 0.48576 0.95510
110 2.93642 5.04304 2.48025 1.05258 4.38695 3.26215 3.84758 3.83711 2.72576 3.45736 4.43245 2.92278 3.86590 3.06378 3.13247 2.92088 3.24058 3.52298 5.56210 4.28458 157 e - - -
2.68618 4.42225 2.77519 2.73123 3.46354 2.40513 3.72494 3.29354 2.67741 2.69355 4.24690 2.90347 2.73739 3.18146 2.89801 2.37887 2.77519 2.98518 4.58477 3.61503
0.03201 3.85355 4.57590 0.61958 0.77255 0.48576 0.95510
111 3.22088 4.63890 4.20814 3.89617 1.11566 3.98289 3.80189 2.73311 3.79159 2.10132 3.45377 3.96318 4.41321 3.95892 3.92640 3.48436 3.50993 2.72399 4.05142 2.39075 158 f - - -
2.68618 4.42225 2.77519 2.73123 3.46354 2.40513 3.72494 3.29354 2.67741 2.69355 4.24690 2.90347 2.73739 3.18146 2.89801 2.37887 2.77519 2.98518 4.58477 3.61503
0.03201 3.85355 4.57590 0.61958 0.77255 0.48576 0.95510
112 1.06980 4.16960 3.42724 3.21552 4.02850 2.99540 4.24445 3.15172 3.23129 3.03918 4.06372 3.36864 3.73480 3.57381 3.48671 2.50367 2.78785 2.80399 5.46738 4.25059 159 a - - -
2.68618 4.42225 2.77519 2.73123 3.46354 2.40513 3.72494 3.29354 2.67741 2.69355 4.24690 2.90347 2.73739 3.18146 2.89801 2.37887 2.77519 2.98518 4.58477 3.61503
0.03201 3.85355 4.57590 0.61958 0.77255 0.48576 0.95510
113 2.56538 0.97964 4.07965 3.81513 3.81103 3.19216 4.46640 2.95198 3.64203 2.86822 3.98897 3.80718 3.89762 3.98892 3.76969 2.83696 3.03059 2.69779 5.23092 4.09879 160 c - - -
2.68618 4.42225 2.77519 2.73123 3.46354 2.40513 3.72494 3.29354 2.67741 2.69355 4.24690 2.90347 2.73739 3.18146 2.89801 2.37887 2.77519 2.98518 4.58477 3.61503
0.03201 3.85355 4.57590 0.61958 0.77255 0.48576 0.95510
114 2.64191 4.41899 3.31179 3.20891 4.35112 0.75891 4.33015 3.94632 3.38759 3.60278 4.57853 3.47614 3.80951 3.71328 3.62552 2.81332 3.12168 3.47830 5.45108 4.45245 161 g - - -
2.68618 4.42225 2.77519 2.73123 3.46354 2.40513 3.72494 3.29354 2.67741 2.69355 4.24690 2.90347 2.73739 3.18146 2.89801 2.37887 2.77519 2.98518 4.58477 3.61503
0.03201 3.85355 4.57590 0.61958 0.77255 0.48576 0.95510
115 3.01477 4.43913 4.31427 3.92442 3.35497 4.05633 4.65483 1.11157 3.74955 1.94065 3.29182 4.17276 4.48470 4.09957 3.94950 3.54023 3.31296 1.83875 5.24714 3.98058 162 i - - -
2.68618 4.42217 2.77521 2.73121 3.46352 2.40512 3.72496 3.29349 2.67742 2.69356 4.24691 2.90348 2.73737 3.18148 2.89802 2.37888 2.77521 2.98515 4.58478 3.61504
0.04072 3.51990 4.57590 0.95423 0.48631 0.48576 0.95510
116 2.72699 4.48727 3.33216 3.16861 4.16508 3.17586 4.24748 3.70580 3.22433 3.33463 4.38380 3.47713 0.86356 3.61369 3.47185 2.89393 3.16711 3.35331 5.35664 4.28555 176 p - - -
2.68618 4.42225 2.77519 2.73123 3.46354 2.40513 3.72494 3.29354 2.67741 2.69355 4.24690 2.90347 2.73739 3.18146 2.89801 2.37887 2.77519 2.98518 4.58477 3.61503
0.03201 3.85355 4.57590 0.61958 0.77255 0.48576 0.95510
117 2.94060 4.79804 3.05085 2.78964 3.31462 3.42193 1.25906 3.65055 2.65299 3.16123 4.18508 3.22639 3.96834 3.17835 2.92710 3.00602 3.23818 3.38132 4.77465 3.26365 177 h - - -
2.68618 4.42225 2.77519 2.73123 3.46354 2.40513 3.72494 3.29354 2.67741 2.69355 4.24690 2.90347 2.73739 3.18146 2.89801 2.37887 2.77519 2.98518 4.58477 3.61503
0.03201 3.85355 4.57590 0.61958 0.77255 0.48576 0.95510
118 3.02920 4.54803 4.09169 3.70603 3.13620 3.93830 4.41893 2.27162 3.46897 1.00827 3.12575 3.98616 4.37290 3.85163 3.66839 3.41087 3.24991 2.28422 5.02926 3.74597 178 l - - -
2.68618 4.42225 2.77519 2.73123 3.46354 2.40513 3.72494 3.29354 2.67741 2.69355 4.24690 2.90347 2.73739 3.18146 2.89801 2.37887 2.77519 2.98518 4.58477 3.61503
0.03201 3.85355 4.57590 0.61958 0.77255 0.48576 0.95510
119 2.66575 4.23732 3.82079 3.27890 3.31768 3.69069 4.06622 1.74536 3.13957 2.01925 3.22951 3.59881 4.10319 3.43704 3.41269 2.68347 2.92224 2.08224 4.93060 3.69379 179 i - - -
2.68618 4.42225 2.77519 2.73123 3.46354 2.40513 3.72494 3.29354 2.67741 2.69355 4.24690 2.90347 2.73739 3.18146 2.89801 2.37887 2.77519 2.98518 4.58477 3.61503
0.03201 3.85355 4.57590 0.61958 0.77255 0.48576 0.95510
120 2.95513 4.91776 3.12984 2.75510 4.29986 3.44642 3.74924 3.72799 1.06446 3.29731 4.25996 3.18034 3.94825 2.94192 2.42876 2.99847 3.20990 3.43692 5.36244 4.17256 180 k - - -
2.68618 4.42225 2.77519 2.73123 3.46354 2.40513 3.72494 3.29354 2.67741 2.69355 4.24690 2.90347 2.73739 3.18146 2.89801 2.37887 2.77519 2.98518 4.58477 3.61503
0.03201 3.85355 4.57590 0.61958 0.77255 0.48576 0.95510
121 2.64191 4.41899 3.31179 3.20891 4.35112 0.75891 4.33015 3.94632 3.38759 3.60278 4.57853 3.47614 3.80951 3.71328 3.62552 2.81332 3.12168 3.47830 5.45108 4.45245 181 g - - -
2.68618 4.42225 2.77519 2.73123 3.46354 2.40513 3.72494 3.29354 2.67741 2.69355 4.24690 2.90347 2.73739 3.18146 2.89801 2.37887 2.77519 2.98518 4.58477 3.61503
0.03201 3.85355 4.57590 0.61958 0.77255 0.48576 0.95510
122 2.93642 5.04304 2.48025 1.05258 4.38695 3.26215 3.84758 3.83711 2.72576 3.45736 4.43245 2.92278 3.86590 3.06378 3.13247 2.92088 3.24058 3.52298 5.56210 4.28458 182 e - - -
2.68618 4.42225 2.77519 2.73123 3.46354 2.40513 3.72494 3.29354 2.67741 2.69355 4.24690 2.90347 2.73739 3.18146 2.89801 2.37887 2.77519 2.98518 4.58477 3.61503
0.03201 3.85355 4.57590 0.61958 0.77255 0.48576 0.95510
123 3.00395 4.58316 3.73418 3.30191 2.09217 3.83106 3.39866 3.13102 3.20934 2.65872 3.72486 3.14516 4.21263 3.46403 3.46949 3.14906 3.24198 2.94738 3.86233 1.39850 183 y - - -
2.68618 4.42225 2.77519 2.73123 3.46354 2.40513 3.72494 3.29354 2.67741 2.69355 4.24690 2.90347 2.73739 3.18146 2.89801 2.37887 2.77519 2.98518 4.58477 3.61503
0.03201 3.85355 4.57590 0.61958 0.77255 0.48576 0.95510
124 2.30114 4.22331 3.19221 2.99807 4.00713 2.95940 4.10289 3.54940 3.06439 3.27352 4.20259 3.22748 3.69347 3.41519 3.35399 1.14312 2.77699 3.09643 5.41549 4.11271 184 s - - -
2.68618 4.42225 2.77519 2.73123 3.46354 2.40513 3.72494 3.29354 2.67741 2.69355 4.24690 2.90347 2.73739 3.18146 2.89801 2.37887 2.77519 2.98518 4.58477 3.61503
0.03201 3.85355 4.57590 0.61958 0.77255 0.48576 0.95510
125 2.21914 4.32073 3.20432 2.72010 3.12161 3.26446 3.77415 3.06342 2.71146 2.76042 3.63376 3.07993 3.09345 3.03573 3.09593 2.10719 2.73426 2.76958 5.06745 3.75695 185 s - - -
2.68618 4.42225 2.77519 2.73123 3.46354 2.40513 3.72494 3.29354 2.67741 2.69355 4.24690 2.90347 2.73739 3.18146 2.89801 2.37887 2.77519 2.98518 4.58477 3.61503
0.03201 3.85355 4.57590 0.61958 0.77255 0.48576 0.95510
126 2.77694 5.20802 1.55214 2.09463 4.56468 3.14221 3.70145 4.06950 2.68272 3.61349 4.45770 2.16384 3.76667 2.87144 3.23871 2.64985 3.03126 3.65431 5.78217 4.31476 186 d - - -
2.68618 4.42225 2.77519 2.73123 3.46354 2.40513 3.72494 3.29354 2.67741 2.69355 4.24690 2.90347 2.73739 3.18146 2.89801 2.37887 2.77519 2.98518 4.58477 3.61503
0.03201 3.85355 4.57590 0.61958 0.77255 0.48576 0.95510
127 2.79321 4.34126 4.09897 3.76171 3.53648 3.70411 4.56677 2.05189 3.62920 2.22693 3.50469 3.95452 4.26582 3.99045 3.84349 3.20661 3.15531 1.04911 5.31766 4.04801 187 v - - -
2.68618 4.42225 2.77519 2.73123 3.46354 2.40513 3.72494 3.29354 2.67741 2.69355 4.24690 2.90347 2.73739 3.18146 2.89801 2.37887 2.77519 2.98518 4.58477 3.61503
0.03201 3.85355 4.57590 0.61958 0.77255 0.48576 0.95510
128 2.43169 4.33135 3.19531 3.07840 4.28288 0.94672 4.23905 3.79800 3.25543 3.49274 4.43804 3.33693 3.74940 3.57813 3.52408 2.64061 2.95734 3.32087 5.49369 4.37947 188 g - - -
2.68618 4.42225 2.77519 2.73123 3.46354 2.40513 3.72494 3.29354 2.67741 2.69355 4.24690 2.90347 2.73739 3.18146 2.89801 2.37887 2.77519 2.98518 4.58477 3.61503
0.03201 3.85355 4.57590 0.61958 0.77255 0.48576 0.95510
129 2.25917 4.21185 3.17029 2.84623 4.07331 2.76789 3.96504 3.44734 2.83047 3.14890 3.99544 3.13003 3.66794 3.21319 3.21745 1.96725 1.76477 3.00939 5.41567 4.17165 189 t - - -
2.68618 4.42225 2.77519 2.73123 3.46354 2.40513 3.72494 3.29354 2.67741 2.69355 4.24690 2.90347 2.73739 3.18146 2.89801 2.37887 2.77519 2.98518 4.58477 3.61503
0.03201 3.85355 4.57590 0.61958 0.77255 0.48576 0.95510
130 2.49112 4.45150 2.97165 2.74340 4.16648 1.41916 3.92183 3.65125 2.72750 3.29122 4.17336 3.11653 3.75613 3.16404 2.65172 2.60859 2.89040 3.23455 5.41856 4.17985 190 g - - -
2.68618 4.42225 2.77519 2.73123 3.46354 2.40513 3.72494 3.29354 2.67741 2.69355 4.24690 2.90347 2.73739 3.18146 2.89801 2.37887 2.77519 2.98518 4.58477 3.61503
0.03201 3.85355 4.57590 0.61958 0.77255 0.48576 0.95510
131 2.78655 4.33246 4.12577 3.76510 3.50691 3.74424 4.56613 1.99620 3.62110 2.18312 3.46260 3.96015 4.29037 3.98158 3.84191 3.21148 3.14157 1.09005 5.31694 4.03163 191 v - - -
2.68618 4.42225 2.77519 2.73123 3.46354 2.40513 3.72494 3.29354 2.67741 2.69355 4.24690 2.90347 2.73739 3.18146 2.89801 2.37887 2.77519 2.98518 4.58477 3.61503
0.03201 3.85355 4.57590 0.61958 0.77255 0.48576 0.95510
132 2.94566 5.10155 0.98115 2.29523 4.46313 3.18746 3.89314 4.04381 2.96891 3.65988 4.62759 2.84345 3.83930 3.12683 3.48897 2.90713 3.28340 3.68039 5.65445 4.32985 192 d - - -
2.68618 4.42225 2.77519 2.73123 3.46354 2.40513 3.72494 3.29354 2.67741 2.69355 4.24690 2.90347 2.73739 3.18146 2.89801 2.37887 2.77519 2.98518 4.58477 3.61503
0.03201 3.85355 4.57590 0.61958 0.77255 0.48576 0.95510
133 2.21342 3.95450 3.41315 3.13531 4.02602 2.92103 4.13761 3.46359 3.09523 3.21847 4.12656 3.28116 3.66167 3.44960 3.36931 1.17781 2.69688 3.00343 5.42160 4.14712 193 s - - -
2.68618 4.42225 2.77519 2.73123 3.46354 2.40513 3.72494 3.29354 2.67741 2.69355 4.24690 2.90347 2.73739 3.18146 2.89801 2.37887 2.77519 2.98518 4.58477 3.61503
0.03201 3.85355 4.57590 0.61958 0.77255 0.48576 0.95510
134 3.33187 4.64760 4.31338 3.93008 1.48094 4.14813 3.44525 3.06769 3.79574 2.45889 3.69153 3.86935 4.47940 3.87469 3.91400 3.49979 3.56210 2.98152 3.63864 1.35261 194 y - - -
2.68618 4.42225 2.77519 2.73123 3.46354 2.40513 3.72494 3.29354 2.67741 2.69355 4.24690 2.90347 2.73739 3.18146 2.89801 2.37887 2.77519 2.98518 4.58477 3.61503
0.03201 3.85355 4.57590 0.61958 0.77255 0.48576 0.95510
135 2.30603 4.22607 3.19031 3.00540 4.05755 2.95631 4.11568 3.57770 3.07789 3.29947 4.22727 3.23308 3.69360 3.42873 3.36437 1.11994 2.78478 3.11695 5.43160 4.14103 195 s - - -
2.68618 4.42225 2.77519 2.73123 3.46354 2.40513 3.72494 3.29354 2.67741 2.69355 4.24690 2.90347 2.73739 3.18146 2.89801 2.37887 2.77519 2.98518 4.58477 3.61503
0.03201 3.85355 4.57590 0.61958 0.77255 0.48576 0.95510
136 3.12266 4.55439 4.42484 3.88844 3.06454 4.25509 4.56499 2.10839 3.67859 1.03633 2.69273 4.19469 4.53044 3.95306 3.87942 3.60536 3.36568 2.13221 5.07194 3.89736 196 l - - -
2.68618 4.42225 2.77519 2.73123 3.46354 2.40513 3.72494 3.29354 2.67741 2.69355 4.24690 2.90347 2.73739 3.18146 2.89801 2.37887 2.77519 2.98518 4.58477 3.61503
0.03201 3.85355 4.57590 0.61958 0.77255 0.48576 0.95510
137 2.89351 4.48388 3.91580 3.48856 3.18132 3.79138 4.25664 2.40534 3.24649 1.80425 1.54830 3.78826 4.23840 3.57685 3.47043 3.21509 3.18840 2.40477 5.00058 3.74229 197 m - - -
2.68618 4.42225 2.77519 2.73123 3.46354 2.40513 3.72494 3.29354 2.67741 2.69355 4.24690 2.90347 2.73739 3.18146 2.89801 2.37887 2.77519 2.98518 4.58477 3.61503
0.03201 3.85355 4.57590 0.61958 0.77255 0.48576 0.95510
138 2.86617 4.85093 2.89087 2.64555 4.01692 3.35377 3.80361 3.64499 2.46770 3.14920 4.17782 3.10503 3.90711 1.26807 2.75215 2.91483 3.16326 3.37591 5.29240 3.98497 198 q - - -
2.68618 4.42225 2.77519 2.73123 3.46354 2.40513 3.72494 3.29354 2.67741 2.69355 4.24690 2.90347 2.73739 3.18146 2.89801 2.37887 2.77519 2.98518 4.58477 3.61503
0.03201 3.85355 4.57590 0.61958 0.77255 0.48576 0.95510
139 2.72699 4.48727 3.33216 3.16861 4.16508 3.17586 4.24748 3.70580 3.22433 3.33463 4.38380 3.47713 0.86356 3.61369 3.47185 2.89393 3.16711 3.35331 5.35664 4.28555 199 p - - -
2.68618 4.42225 2.77519 2.73123 3.46354 2.40513 3.72494 3.29354 2.67741 2.69355 4.24690 2.90347 2.73739 3.18146 2.89801 2.37887 2.77519 2.98518 4.58477 3.61503
0.03201 3.85355 4.57590 0.61958 0.77255 0.48576 0.95510
140 3.03661 4.50952 4.30414 3.83367 3.13007 4.09134 4.52628 2.11196 3.62479 1.09300 3.04071 4.10884 4.46013 3.93974 3.82964 3.48788 3.31478 1.96367 5.08548 3.84703 200 l - - -
2.68618 4.42225 2.77519 2.73123 3.46354 2.40513 3.72494 3.29354 2.67741 2.69355 4.24690 2.90347 2.73739 3.18146 2.89801 2.37887 2.77519 2.98518 4.58477 3.61503
0.03201 3.85355 4.57590 0.61958 0.77255 0.48576 0.95510
141 2.64191 4.41899 3.31179 3.20891 4.35112 0.75891 4.33015 3.94632 3.38759 3.60278 4.57853 3.47614 3.80951 3.71328 3.62552 2.81332 3.12168 3.47830 5.45108 4.45245 201 g - - -
2.68618 4.42225 2.77519 2.73123 3.46354 2.40513 3.72494 3.29354 2.67741 2.69355 4.24690 2.90347 2.73739 3.18146 2.89801 2.37887 2.77519 2.98518 4.58477 3.61503
0.03201 3.85355 4.57590 0.61958 0.77255 0.48576 0.95510
142 2.75779 4.32296 4.07985 3.72988 3.53108 3.68126 4.54094 2.03838 3.59174 2.22828 3.48571 3.92312 4.25483 3.95523 3.81289 3.17047 3.12331 1.08671 5.31525 4.03482 202 v - - -
2.68618 4.42225 2.77519 2.73123 3.46354 2.40513 3.72494 3.29354 2.67741 2.69355 4.24690 2.90347 2.73739 3.18146 2.89801 2.37887 2.77519 2.98518 4.58477 3.61503
0.03201 3.85355 4.57590 0.61958 0.77255 0.48576 0.95510
143 2.77619 4.33513 4.09347 3.75362 3.53673 3.70138 4.56313 2.04484 3.62109 2.22428 3.49972 3.94589 4.26340 3.98220 3.83769 3.19479 3.14493 1.06178 5.32222 4.05036 203 v - - -
2.68618 4.42225 2.77519 2.73123 3.46354 2.40513 3.72494 3.29354 2.67741 2.69355 4.24690 2.90347 2.73739 3.18146 2.89801 2.37887 2.77519 2.98518 4.58477 3.61503
0.03201 3.85355 4.57590 0.61958 0.77255 0.48576 0.95510
144 1.09825 4.16130 3.44091 3.21897 4.00372 2.99807 4.24064 3.10495 3.22390 2.99693 4.03012 3.36802 3.73599 3.56741 3.48074 2.50266 2.77685 2.74992 5.46345 4.23607 204 a - - -
2.68618 4.42225 2.77519 2.73123 3.46354 2.40513 3.72494 3.29354 2.67741 2.69355 4.24690 2.90347 2.73739 3.18146 2.89801 2.37887 2.77519 2.98518 4.58477 3.61503
0.03201 3.85355 4.57590 0.61958 0.77255 0.48576 0.95510
145 2.64191 4.41899 3.31179 3.20891 4.35112 0.75891 4.33015 3.94632 3.38759 3.60278 4.57853 3.47614 3.80951 3.71328 3.62552 2.81332 3.12168 3.47830 5.45108 4.45245 205 g - - -
2.68618 4.42225 2.77519 2.73123 3.46354 2.40513 3.72494 3.29354 2.67741 2.69355 4.24690 2.90347 2.73739 3.18146 2.89801 2.37887 2.77519 2.98518 4.58477 3.61503
0.03201 3.85355 4.57590 0.61958 0.77255 0.48576 0.95510
146 3.01487 4.43924 4.31377 3.92433 3.35549 4.05547 4.65486 1.11081 3.74968 1.94154 3.29247 4.17265 4.48424 4.09972 3.94954 3.54012 3.31317 1.83930 5.24725 3.98091 206 i - - -
2.68618 4.42225 2.77519 2.73123 3.46354 2.40513 3.72494 3.29354 2.67741 2.69355 4.24690 2.90347 2.73739 3.18146 2.89801 2.37887 2.77519 2.98518 4.58477 3.61503
0.03201 3.85355 4.57590 0.61958 0.77255 0.48576 0.95510
147 2.40289 4.24786 3.41165 3.16301 3.95251 3.08771 4.18173 3.07735 3.10561 2.94151 3.99341 3.37529 3.79004 3.50143 3.36509 2.60397 1.20439 2.77435 5.39199 4.16920 207 t - - -
2.68618 4.42225 2.77519 2.73123 3.46354 2.40513 3.72494 3.29354 2.67741 2.69355 4.24690 2.90347 2.73739 3.18146 2.89801 2.37887 2.77519 2.98518 4.58477 3.61503
0.03201 3.85355 4.57590 0.61958 0.77255 0.48576 0.95510
148 2.72699 4.48727 3.33216 3.16861 4.16508 3.17586 4.24748 3.70580 3.22433 3.33463 4.38380 3.47713 0.86356 3.61369 3.47185 2.89393 3.16711 3.35331 5.35664 4.28555 208 p - - -
2.68618 4.42225 2.77519 2.73123 3.46354 2.40513 3.72494 3.29354 2.67741 2.69355 4.24690 2.90347 2.73739 3.18146 2.89801 2.37887 2.77519 2.98518 4.58477 3.61503
0.03201 3.85355 4.57590 0.61958 0.77255 0.48576 0.95510
149 3.23458 4.64197 4.21273 3.92379 1.04320 3.92844 3.86934 2.76078 3.83134 2.13529 3.49386 3.99798 4.38759 4.00458 3.95573 3.50537 3.53577 2.75006 4.12433 2.49384 209 f - - -
2.68618 4.42225 2.77519 2.73123 3.46354 2.40513 3.72494 3.29354 2.67741 2.69355 4.24690 2.90347 2.73739 3.18146 2.89801 2.37887 2.77519 2.98518 4.58477 3.61503
0.03201 3.85355 4.57590 0.61958 0.77255 0.48576 0.95510
150 2.70808 4.70370 2.69844 2.58210 4.06428 3.17154 3.90628 3.77078 2.80850 3.41985 4.37537 1.19199 3.82257 3.17916 3.16237 2.77610 3.08942 3.39490 5.37240 4.01410 210 n - - -
2.68618 4.42225 2.77519 2.73123 3.46354 2.40513 3.72494 3.29354 2.67741 2.69355 4.24690 2.90347 2.73739 3.18146 2.89801 2.37887 2.77519 2.98518 4.58477 3.61503
0.03201 3.85355 4.57590 0.61958 0.77255 0.48576 0.95510
151 3.23458 4.64197 4.21273 3.92379 1.04320 3.92844 3.86934 2.76078 3.83134 2.13529 3.49386 3.99798 4.38759 4.00458 3.95573 3.50537 3.53577 2.75006 4.12433 2.49384 211 f - - -
2.68618 4.42225 2.77519 2.73123 3.46354 2.40513 3.72494 3.29354 2.67741 2.69355 4.24690 2.90347 2.73739 3.18146 2.89801 2.37887 2.77519 2.98518 4.58477 3.61503
0.03201 3.85355 4.57590 0.61958 0.77255 0.48576 0.95510
152 2.72699 4.48727 3.33216 3.16861 4.16508 3.17586 4.24748 3.70580 3.22433 3.33463 4.38380 3.47713 0.86356 3.61369 3.47185 2.89393 3.16711 3.35331 5.35664 4.28555 212 p - - -
2.68618 4.42225 2.77519 2.73123 3.46354 2.40513 3.72494 3.29354 2.67741 2.69355 4.24690 2.90347 2.73739 3.18146 2.89801 2.37887 2.77519 2.98518 4.58477 3.61503
0.03201 3.85355 4.57590 0.61958 0.77255 0.48576 0.95510
153 1.07468 4.17858 3.41530 3.19332 4.02900 3.00428 4.23760 3.14307 3.21872 3.03042 4.05684 3.36535 3.73990 3.56368 3.47690 2.51919 2.78901 2.80014 5.46607 4.25256 213 a - - -
2.68618 4.42225 2.77519 2.73123 3.46354 2.40513 3.72494 3.29354 2.67741 2.69355 4.24690 2.90347 2.73739 3.18146 2.89801 2.37887 2.77519 2.98518 4.58477 3.61503
0.03201 3.85355 4.57590 0.61958 0.77255 0.48576 0.95510
154 2.94058 4.49980 4.00935 3.59741 3.20068 3.80984 4.34116 2.38075 3.36218 1.80580 1.43343 3.87942 4.27007 3.75048 3.56062 3.28253 3.24462 2.38156 5.03223 3.78924 214 m - - -
2.68618 4.42225 2.77519 2.73123 3.46354 2.40513 3.72494 3.29354 2.67741 2.69355 4.24690 2.90347 2.73739 3.18146 2.89801 2.37887 2.77519 2.98518 4.58477 3.61503
0.03201 3.85355 4.57590 0.61958 0.77255 0.48576 0.95510
155 2.79321 4.34126 4.09897 3.76171 3.53648 3.70411 4.56677 2.05189 3.62920 2.22693 3.50469 3.95452 4.26582 3.99045 3.84349 3.20661 3.15531 1.04911 5.31766 4.04801 215 v - - -
2.68618 4.42225 2.77519 2.73123 3.46354 2.40513 3.72494 3.29354 2.67741 2.69355 4.24690 2.90347 2.73739 3.18146 2.89801 2.37887 2.77519 2.98518 4.58477 3.61503
0.03201 3.85355 4.57590 0.61958 0.77255 0.48576 0.95510
156 2.72699 4.48727 3.33216 3.16861 4.16508 3.17586 4.24748 3.70580 3.22433 3.33463 4.38380 3.47713 0.86356 3.61369 3.47185 2.89393 3.16711 3.35331 5.35664 4.28555 216 p - - -
2.68618 4.42225 2.77519 2.73123 3.46354 2.40513 3.72494 3.29354 2.67741 2.69355 4.24690 2.90347 2.73739 3.18146 2.89801 2.37887 2.77519 2.98518 4.58477 3.61503
0.03201 3.85355 4.57590 0.61958 0.77255 0.48576 0.95510
157 3.02580 4.51913 4.21677 3.70796 3.08663 4.06833 4.40770 2.22005 3.47418 1.50727 1.69128 4.01288 4.40763 3.80603 3.68804 3.43562 3.28267 2.25807 5.01205 3.79374 217 l - - -
2.68618 4.42225 2.77519 2.73123 3.46354 2.40513 3.72494 3.29354 2.67741 2.69355 4.24690 2.90347 2.73739 3.18146 2.89801 2.37887 2.77519 2.98518 4.58477 3.61503
0.03201 3.85355 4.57590 0.61958 0.77255 0.48576 0.95510
158 3.25311 4.66295 4.02648 3.71617 2.64187 3.66165 3.85613 3.30531 3.43602 2.72657 3.94358 3.87524 4.21127 3.83036 3.57743 3.45505 3.55306 3.18300 0.96777 2.64321 218 w - - -
2.68618 4.42225 2.77519 2.73123 3.46354 2.40513 3.72494 3.29354 2.67741 2.69355 4.24690 2.90347 2.73739 3.18146 2.89801 2.37887 2.77519 2.98518 4.58477 3.61503
0.03201 3.85355 4.57590 0.61958 0.77255 0.48576 0.95510
159 2.95459 4.50641 4.02922 3.62141 3.19985 3.81998 4.36094 2.37358 3.39046 1.79753 1.41467 3.90119 4.28062 3.77367 3.59797 3.30164 3.25959 2.37746 5.03805 3.79807 219 m - - -
2.68618 4.42225 2.77519 2.73123 3.46354 2.40513 3.72494 3.29354 2.67741 2.69355 4.24690 2.90347 2.73739 3.18146 2.89801 2.37887 2.77519 2.98518 4.58477 3.61503
0.03201 3.85355 4.57590 0.61958 0.77255 0.48576 0.95510
160 3.22107 4.63616 4.21787 3.91730 1.08123 3.94924 3.85576 2.73027 3.81733 2.09787 3.46396 3.98920 4.39819 3.98970 3.94631 3.49365 3.51916 2.72172 4.11024 2.47541 220 f - - -
2.68618 4.42225 2.77519 2.73123 3.46354 2.40513 3.72494 3.29354 2.67741 2.69355 4.24690 2.90347 2.73739 3.18146 2.89801 2.37887 2.77519 2.98518 4.58477 3.61503
0.03201 3.85355 4.57590 0.61958 0.77255 0.48576 0.95510
161 2.72699 4.48727 3.33216 3.16861 4.16508 3.17586 4.24748 3.70580 3.22433 3.33463 4.38380 3.47713 0.86356 3.61369 3.47185 2.89393 3.16711 3.35331 5.35664 4.28555 221 p - - -
2.68618 4.42225 2.77519 2.73123 3.46354 2.40513 3.72494 3.29354 2.67741 2.69355 4.24690 2.90347 2.73739 3.18146 2.89801 2.37887 2.77519 2.98518 4.58477 3.61503
0.03201 3.85355 4.57590 0.61958 0.77255 0.48576 0.95510
162 3.04918 4.40160 4.58255 4.04811 3.30613 4.33161 4.75002 1.47110 3.92339 1.56955 3.12441 4.32031 4.60880 4.16553 4.13041 3.68294 3.29672 1.54188 5.27321 4.10216 222 i - - -
2.68618 4.42225 2.77519 2.73123 3.46354 2.40513 3.72494 3.29354 2.67741 2.69355 4.24690 2.90347 2.73739 3.18146 2.89801 2.37887 2.77519 2.98518 4.58477 3.61503
0.03201 3.85355 4.57590 0.61958 0.77255 0.48576 0.95510
163 1.04138 4.18296 3.44368 3.23433 4.03382 3.00796 4.25857 3.15652 3.25011 3.03898 4.07306 3.38864 3.74541 3.59306 3.50182 2.53350 2.80956 2.81420 5.46287 4.26106 223 a - - -
2.68618 4.42225 2.77519 2.73123 3.46354 2.40513 3.72494 3.29354 2.67741 2.69355 4.24690 2.90347 2.73739 3.18146 2.89801 2.37887 2.77519 2.98518 4.58477 3.61503
0.03201 3.85355 4.57590 0.61958 0.77255 0.48576 0.95510
164 3.10434 4.58721 4.18073 3.79268 3.08536 4.00903 4.45091 2.26017 3.54753 0.95377 3.09954 4.06819 4.42335 3.91638 3.73466 3.50531 3.39439 2.30314 4.99213 3.69319 224 l - - -
2.68618 4.42225 2.77519 2.73123 3.46354 2.40513 3.72494 3.29354 2.67741 2.69355 4.24690 2.90347 2.73739 3.18146 2.89801 2.37887 2.77519 2.98518 4.58477 3.61503
0.03201 3.85355 4.57590 0.61958 0.77255 0.48576 0.95510
165 1.24974 4.10772 3.45448 3.17625 4.03498 2.96543 4.19435 3.07518 3.15797 3.00205 3.97690 3.31949 3.69849 3.49333 3.43290 2.42891 2.46799 2.69440 5.49006 4.27008 225 a - - -
2.68618 4.42225 2.77519 2.73123 3.46354 2.40513 3.72494 3.29354 2.67741 2.69355 4.24690 2.90347 2.73739 3.18146 2.89801 2.37887 2.77519 2.98518 4.58477 3.61503
0.03201 3.85355 4.57590 0.61958 0.77255 0.48576 0.95510
166 2.50996 1.05379 4.05645 3.77982 3.77772 3.16994 4.43735 2.91161 3.59934 2.83796 3.94846 3.76295 3.87968 3.94655 3.73681 2.76916 2.97653 2.65330 5.22681 4.06196 226 c - - -
2.68618 4.42225 2.77519 2.73123 3.46354 2.40513 3.72494 3.29354 2.67741 2.69355 4.24690 2.90347 2.73739 3.18146 2.89801 2.37887 2.77519 2.98518 4.58477 3.61503
0.03201 3.85355 4.57590 0.61958 0.77255 0.48576 0.95510
167 2.64191 4.41899 3.31179 3.20891 4.35112 0.75891 4.33015 3.94632 3.38759 3.60278 4.57853 3.47614 3.80951 3.71328 3.62552 2.81332 3.12168 3.47830 5.45108 4.45245 227 g - - -
2.68618 4.42225 2.77519 2.73123 3.46354 2.40513 3.72494 3.29354 2.67741 2.69355 4.24690 2.90347 2.73739 3.18146 2.89801 2.37887 2.77519 2.98518 4.58477 3.61503
0.03201 3.85355 4.57590 0.61958 0.77255 0.48576 0.95510
168 2.70808 4.70370 2.69844 2.58210 4.06428 3.17154 3.90628 3.77078 2.80850 3.41985 4.37537 1.19199 3.82257 3.17916 3.16237 2.77610 3.08942 3.39490 5.37240 4.01410 228 n - - -
2.68618 4.42225 2.77519 2.73123 3.46354 2.40513 3.72494 3.29354 2.67741 2.69355 4.24690 2.90347 2.73739 3.18146 2.89801 2.37887 2.77519 2.98518 4.58477 3.61503
0.03201 3.85355 4.57590 0.61958 0.77255 0.48576 0.95510
169 2.22296 4.15383 3.27951 2.97507 4.07397 2.95156 4.05073 3.39423 2.97910 3.15484 4.02964 3.19911 3.64939 3.32038 3.29211 1.80250 1.71715 2.95709 5.44528 4.20376 229 t - - -
2.68618 4.42225 2.77519 2.73123 3.46354 2.40513 3.72494 3.29354 2.67741 2.69355 4.24690 2.90347 2.73739 3.18146 2.89801 2.37887 2.77519 2.98518 4.58477 3.61503
0.03201 3.85355 4.57590 0.61958 0.77255 0.48576 0.95510
170 3.23458 4.64197 4.21273 3.92379 1.04320 3.92844 3.86934 2.76078 3.83134 2.13529 3.49386 3.99798 4.38759 4.00458 3.95573 3.50537 3.53577 2.75006 4.12433 2.49384 230 f - - -
2.68618 4.42225 2.77519 2.73123 3.46354 2.40513 3.72494 3.29354 2.67741 2.69355 4.24690 2.90347 2.73739 3.18146 2.89801 2.37887 2.77519 2.98518 4.58477 3.61503
0.03201 3.85355 4.57590 0.61958 0.77255 0.48576 0.95510
171 2.94825 4.35377 4.44793 3.96325 3.45783 4.15002 4.72862 1.61148 3.83106 2.00937 3.30626 4.21159 4.53091 4.13528 4.06105 3.53542 3.23158 1.17844 5.36556 4.13499 231 v - - -
2.68618 4.42225 2.77519 2.73123 3.46354 2.40513 3.72494 3.29354 2.67741 2.69355 4.24690 2.90347 2.73739 3.18146 2.89801 2.37887 2.77519 2.98518 4.58477 3.61503
0.03201 3.85355 4.57590 0.61958 0.77255 0.48576 0.95510
172 3.13424 4.60224 4.15903 3.79900 3.12885 3.95795 4.46068 2.33210 3.56693 0.89885 3.15808 4.07629 4.39670 3.93979 3.74601 3.52691 3.42944 2.36449 5.00106 3.71994 232 l - - -
2.68618 4.42225 2.77519 2.73123 3.46354 2.40513 3.72494 3.29354 2.67741 2.69355 4.24690 2.90347 2.73739 3.18146 2.89801 2.37887 2.77519 2.98518 4.58477 3.61503
0.03201 3.85355 4.57590 0.61958 0.77255 0.48576 0.95510
173 2.95513 4.91776 3.12984 2.75510 4.29986 3.44642 3.74924 3.72799 1.06446 3.29731 4.25996 3.18034 3.94825 2.94192 2.42876 2.99847 3.20990 3.43692 5.36244 4.17256 233 k - - -
2.68618 4.42225 2.77519 2.73123 3.46354 2.40513 3.72494 3.29354 2.67741 2.69355 4.24690 2.90347 2.73739 3.18146 2.89801 2.37887 2.77519 2.98518 4.58477 3.61503
0.03201 3.85355 4.57590 0.61958 0.77255 0.48576 0.95510
174 2.72699 4.48727 3.33216 3.16861 4.16508 3.17586 4.24748 3.70580 3.22433 3.33463 4.38380 3.47713 0.86356 3.61369 3.47185 2.89393 3.16711 3.35331 5.35664 4.28555 234 p - - -
2.68618 4.42225 2.77519 2.73123 3.46354 2.40513 3.72494 3.29354 2.67741 2.69355 4.24690 2.90347 2.73739 3.18146 2.89801 2.37887 2.77519 2.98518 4.58477 3.61503
0.03201 3.85355 4.57590 0.61958 0.77255 0.48576 0.95510
175 2.66176 4.45792 3.28125 3.11198 4.12889 3.15147 4.20574 3.65413 3.16630 3.29659 4.33286 3.41916 0.94230 3.55607 3.42499 2.81431 3.10310 3.29628 5.36103 4.24277 235 p - - -
2.68618 4.42225 2.77519 2.73123 3.46354 2.40513 3.72494 3.29354 2.67741 2.69355 4.24690 2.90347 2.73739 3.18146 2.89801 2.37887 2.77519 2.98518 4.58477 3.61503
0.03201 3.85355 4.57590 0.61958 0.77255 0.48576 0.95510
176 1.09188 4.16361 3.44019 3.22002 4.00716 2.99880 4.24240 3.11126 3.22650 3.00200 4.03519 3.36975 3.73680 3.56995 3.48283 2.50565 2.78020 2.75804 5.46364 4.23870 236 a - - -
2.68618 4.42225 2.77519 2.73123 3.46354 2.40513 3.72494 3.29354 2.67741 2.69355 4.24690 2.90347 2.73739 3.18146 2.89801 2.37887 2.77519 2.98518 4.58477 3.61503
0.03201 3.85355 4.57590 0.61958 0.77255 0.48576 0.95510
177 2.79377 4.43411 3.87674 3.44723 3.17966 3.76371 4.23448 2.34845 3.25306 1.19971 3.18226 3.74670 3.90134 3.62959 3.49185 3.15877 3.13103 2.29928 5.00057 3.72294 237 l - - -
2.68618 4.42225 2.77519 2.73123 3.46354 2.40513 3.72494 3.29354 2.67741 2.69355 4.24690 2.90347 2.73739 3.18146 2.89801 2.37887 2.77519 2.98518 4.58477 3.61503
0.03201 3.85355 4.57590 0.61958 0.77255 0.48576 0.95510
178 2.00307 4.45831 2.51029 2.60978 3.87840 3.26805 3.80719 2.99668 2.71557 2.87180 3.78394 3.05593 3.79952 3.02652 3.13510 2.62005 2.80982 2.26357 5.27319 3.97835 238 a - - -
2.68618 4.42225 2.77519 2.73123 3.46354 2.40513 3.72494 3.29354 2.67741 2.69355 4.24690 2.90347 2.73739 3.18146 2.89801 2.37887 2.77519 2.98518 4.58477 3.61503
0.03201 3.85355 4.57590 0.61958 0.77255 0.48576 0.95510
179 2.72699 4.48727 3.33216 3.16861 4.16508 3.17586 4.24748 3.70580 3.22433 3.33463 4.38380 3.47713 0.86356 3.61369 3.47185 2.89393 3.16711 3.35331 5.35664 4.28555 239 p - - -
2.68618 4.42225 2.77519 2.73123 3.46354 2.40513 3.72494 3.29354 2.67741 2.69355 4.24690 2.90347 2.73739 3.18146 2.89801 2.37887 2.77519 2.98518 4.58477 3.61503
0.03201 3.85355 4.57590 0.61958 0.77255 0.48576 0.95510
180 2.21053 4.15104 3.26039 2.96119 4.11207 2.89944 4.05036 3.45940 2.98073 3.20105 4.06033 3.18589 3.64936 3.31491 3.29887 1.58890 1.95139 2.99830 5.47006 4.23032 240 s - - -
2.68618 4.42225 2.77519 2.73123 3.46354 2.40513 3.72494 3.29354 2.67741 2.69355 4.24690 2.90347 2.73739 3.18146 2.89801 2.37887 2.77519 2.98518 4.58477 3.61503
0.03201 3.85355 4.57590 0.61958 0.77255 0.48576 0.95510
181 1.17352 4.13915 3.47956 3.22443 3.95858 3.00378 4.22663 3.00934 3.20279 2.92313 3.95970 3.36527 3.73593 3.54633 3.46490 2.48393 2.74785 2.61808 5.45194 4.20843 241 a - - -
2.68618 4.42225 2.77519 2.73123 3.46354 2.40513 3.72494 3.29354 2.67741 2.69355 4.24690 2.90347 2.73739 3.18146 2.89801 2.37887 2.77519 2.98518 4.58477 3.61503
0.03201 3.85355 4.57590 0.61958 0.77255 0.48576 0.95510
182 1.55240 4.10441 3.30923 3.03981 4.14408 2.89170 4.11867 3.47201 3.08891 3.23597 4.10108 3.21641 3.63177 3.39776 3.39453 1.63536 2.64770 2.99153 5.51534 4.28451 242 a - - -
2.68618 4.42225 2.77519 2.73123 3.46354 2.40513 3.72494 3.29354 2.67741 2.69355 4.24690 2.90347 2.73739 3.18146 2.89801 2.37887 2.77519 2.98518 4.58477 3.61503
0.03201 3.85355 4.57590 0.61958 0.77255 0.48576 0.95510
183 2.95496 4.38195 4.37184 3.86856 3.35725 4.12735 4.61470 1.83813 3.70936 1.74423 3.23397 4.13850 4.49217 4.02226 3.94135 3.49625 3.22897 1.25318 5.25448 4.01483 243 v - - -
2.68618 4.42225 2.77519 2.73123 3.46354 2.40513 3.72494 3.29354 2.67741 2.69355 4.24690 2.90347 2.73739 3.18146 2.89801 2.37887 2.77519 2.98518 4.58477 3.61503
0.03201 3.85355 4.57590 0.61958 0.77255 0.48576 0.95510
184 2.94515 4.83557 3.42295 2.92204 4.18241 3.48136 3.75414 3.68872 2.13859 3.21645 4.19507 3.28905 3.96979 2.95940 1.09902 3.02067 3.20289 3.40789 5.27530 4.09052 244 r - - -
2.68618 4.42225 2.77519 2.73123 3.46354 2.40513 3.72494 3.29354 2.67741 2.69355 4.24690 2.90347 2.73739 3.18146 2.89801 2.37887 2.77519 2.98518 4.58477 3.61503
0.03201 3.85355 4.57590 0.61958 0.77255 0.48576 0.95510
185 3.11959 4.54129 4.43623 3.88484 3.04184 4.26757 4.55089 2.11649 3.69815 1.15987 2.13533 4.19452 4.52110 3.94225 3.89424 3.60354 3.35171 2.21753 5.04562 3.90147 245 l - - -
2.68618 4.42225 2.77519 2.73123 3.46354 2.40513 3.72494 3.29354 2.67741 2.69355 4.24690 2.90347 2.73739 3.18146 2.89801 2.37887 2.77519 2.98518 4.58477 3.61503
0.03201 3.85355 4.57590 0.61958 0.77255 0.48576 0.95510
186 1.04532 4.17809 3.43535 3.22560 4.04390 2.99087 4.25287 3.17298 3.24328 3.05863 4.08135 3.38000 3.73903 3.58539 3.49643 2.52396 2.80172 2.82320 5.46665 4.26465 246 a - - -
2.68618 4.42225 2.77519 2.73123 3.46354 2.40513 3.72494 3.29354 2.67741 2.69355 4.24690 2.90347 2.73739 3.18146 2.89801 2.37887 2.77519 2.98518 4.58477 3.61503
0.03201 3.85355 4.57590 0.61958 0.77255 0.48576 0.95510
187 2.82094 5.15260 2.37456 1.46772 4.42801 3.26220 3.66740 3.89480 2.45490 3.43334 4.30714 2.76953 3.81445 2.44861 2.87329 2.77029 3.08453 3.54149 5.60602 4.22016 247 e - - -
2.68618 4.42225 2.77519 2.73123 3.46354 2.40513 3.72494 3.29354 2.67741 2.69355 4.24690 2.90347 2.73739 3.18146 2.89801 2.37887 2.77519 2.98518 4.58477 3.61503
0.03201 3.85355 4.57590 0.61958 0.77255 0.48576 0.95510
188 3.13424 4.60224 4.15903 3.79900 3.12885 3.95795 4.46068 2.33210 3.56693 0.89885 3.15808 4.07629 4.39670 3.93979 3.74601 3.52691 3.42944 2.36449 5.00106 3.71994 248 l - - -
2.68618 4.42225 2.77519 2.73123 3.46354 2.40513 3.72494 3.29354 2.67741 2.69355 4.24690 2.90347 2.73739 3.18146 2.89801 2.37887 2.77519 2.98518 4.58477 3.61503
0.03201 3.85355 4.57590 0.61958 0.77255 0.48576 0.95510
189 3.13424 4.60224 4.15903 3.79900 3.12885 3.95795 4.46068 2.33210 3.56693 0.89885 3.15808 4.07629 4.39670 3.93979 3.74601 3.52691 3.42944 2.36449 5.00106 3.71994 249 l - - -
2.68618 4.42225 2.77519 2.73123 3.46354 2.40513 3.72494 3.29354 2.67741 2.69355 4.24690 2.90347 2.73739 3.18146 2.89801 2.37887 2.77519 2.98518 4.58477 3.61503
0.03201 3.85355 4.57590 0.61958 0.77255 0.48576 0.95510
190 2.69170 4.87320 2.91148 2.46035 4.22905 3.38729 3.59768 3.61750 1.74264 3.18561 4.02237 2.94758 3.82702 2.45288 2.51180 2.55437 2.66257 3.28914 5.36458 4.07595 250 k - - -
2.68618 4.42225 2.77519 2.73123 3.46354 2.40513 3.72494 3.29354 2.67741 2.69355 4.24690 2.90347 2.73739 3.18146 2.89801 2.37887 2.77519 2.98518 4.58477 3.61503
0.03201 3.85355 4.57590 0.61958 0.77255 0.48576 0.95510
191 2.86929 5.08249 2.39027 1.20686 4.37097 3.24405 3.76580 3.82953 2.61891 3.42396 4.36948 2.83069 3.83913 2.91483 3.03739 2.83852 3.16429 3.50439 5.59273 4.23526 251 e - - -
2.68618 4.42225 2.77519 2.73123 3.46354 2.40513 3.72494 3.29354 2.67741 2.69355 4.24690 2.90347 2.73739 3.18146 2.89801 2.37887 2.77519 2.98518 4.58477 3.61503
0.03201 3.85355 4.57590 0.61958 0.77255 0.48576 0.95510
192 1.08961 4.16247 3.42828 3.21179 4.01642 2.99303 4.23900 3.13057 3.22304 3.02117 4.04699 3.36287 3.73238 3.56591 3.48002 2.49558 2.77733 2.77865 5.46699 4.24143 252 a - - -
2.68618 4.42225 2.77519 2.73123 3.46354 2.40513 3.72494 3.29354 2.67741 2.69355 4.24690 2.90347 2.73739 3.18146 2.89801 2.37887 2.77519 2.98518 4.58477 3.61503
0.03201 3.85355 4.57590 0.61958 0.77255 0.48576 0.95510
193 2.57281 4.38510 3.25869 3.15102 4.31543 0.82877 4.28954 3.89046 3.32981 3.56125 4.52313 3.41584 3.78543 3.65495 3.58111 2.73030 3.05410 3.41700 5.46320 4.41079 253 g - - -
2.68618 4.42225 2.77519 2.73123 3.46354 2.40513 3.72494 3.29354 2.67741 2.69355 4.24690 2.90347 2.73739 3.18146 2.89801 2.37887 2.77519 2.98518 4.58477 3.61503
0.03201 3.85355 4.57590 0.61958 0.77255 0.48576 0.95510
194 3.13424 4.60224 4.15903 3.79900 3.12885 3.95795 4.46068 2.33210 3.56693 0.89885 3.15808 4.07629 4.39670 3.93979 3.74601 3.52691 3.42944 2.36449 5.00106 3.71994 254 l - - -
2.68618 4.42225 2.77519 2.73123 3.46354 2.40513 3.72494 3.29354 2.67741 2.69355 4.24690 2.90347 2.73739 3.18146 2.89801 2.37887 2.77519 2.98518 4.58477 3.61503
0.03201 3.85355 4.57590 0.61958 0.77255 0.48576 0.95510
195 2.72699 4.48727 3.33216 3.16861 4.16508 3.17586 4.24748 3.70580 3.22433 3.33463 4.38380 3.47713 0.86356 3.61369 3.47185 2.89393 3.16711 3.35331 5.35664 4.28555 255 p - - -
2.68618 4.42225 2.77519 2.73123 3.46354 2.40513 3.72494 3.29354 2.67741 2.69355 4.24690 2.90347 2.73739 3.18146 2.89801 2.37887 2.77519 2.98518 4.58477 3.61503
0.03201 3.85355 4.57590 0.61958 0.77255 0.48576 0.95510
196 2.95207 5.11111 0.98004 2.28519 4.47749 3.18968 3.89240 4.04541 2.96643 3.65974 4.62814 2.84962 3.84038 3.12439 3.48745 2.91124 3.28760 3.68409 5.66213 4.34265 256 d - - -
2.68618 4.42225 2.77519 2.73123 3.46354 2.40513 3.72494 3.29354 2.67741 2.69355 4.24690 2.90347 2.73739 3.18146 2.89801 2.37887 2.77519 2.98518 4.58477 3.61503
0.03201 3.85355 4.57590 0.61958 0.77255 0.48576 0.95510
197 2.64191 4.41899 3.31179 3.20891 4.35112 0.75891 4.33015 3.94632 3.38759 3.60278 4.57853 3.47614 3.80951 3.71328 3.62552 2.81332 3.12168 3.47830 5.45108 4.45245 257 g - - -
2.68618 4.42225 2.77519 2.73123 3.46354 2.40513 3.72494 3.29354 2.67741 2.69355 4.24690 2.90347 2.73739 3.18146 2.89801 2.37887 2.77519 2.98518 4.58477 3.61503
0.03201 3.85355 4.57590 0.61958 0.77255 0.48576 0.95510
198 2.78672 4.33581 4.10781 3.76059 3.52162 3.71977 4.56464 2.02638 3.62290 2.20626 3.48462 3.95376 4.27543 3.98403 3.84054 3.20433 3.14620 1.07073 5.31719 4.03831 258 v - - -
2.68618 4.42225 2.77519 2.73123 3.46354 2.40513 3.72494 3.29354 2.67741 2.69355 4.24690 2.90347 2.73739 3.18146 2.89801 2.37887 2.77519 2.98518 4.58477 3.61503
0.03201 3.85355 4.57590 0.61958 0.77255 0.48576 0.95510
199 3.20798 4.63030 4.21385 3.91034 1.09730 3.94986 3.85241 2.71868 3.80981 2.09183 3.45397 3.98183 4.39799 3.98225 3.94134 3.48084 3.50699 2.70401 4.10851 2.47246 259 f - - -
2.68618 4.42225 2.77519 2.73123 3.46354 2.40513 3.72494 3.29354 2.67741 2.69355 4.24690 2.90347 2.73739 3.18146 2.89801 2.37887 2.77519 2.98518 4.58477 3.61503
0.03201 3.85355 4.57590 0.61958 0.77255 0.48576 0.95510
200 2.70808 4.70370 2.69844 2.58210 4.06428 3.17154 3.90628 3.77078 2.80850 3.41985 4.37537 1.19199 3.82257 3.17916 3.16237 2.77610 3.08942 3.39490 5.37240 4.01410 260 n - - -
2.68618 4.42225 2.77519 2.73123 3.46354 2.40513 3.72494 3.29354 2.67741 2.69355 4.24690 2.90347 2.73739 3.18146 2.89801 2.37887 2.77519 2.98518 4.58477 3.61503
0.03201 3.85355 4.57590 0.61958 0.77255 0.48576 0.95510
201 2.79367 4.33541 4.13220 3.76421 3.49442 3.76219 4.56212 1.99046 3.61526 2.15773 3.44987 3.96403 4.30032 3.97708 3.83746 3.22263 3.14451 1.09994 5.30944 4.02067 261 v - - -
2.68618 4.42225 2.77519 2.73123 3.46354 2.40513 3.72494 3.29354 2.67741 2.69355 4.24690 2.90347 2.73739 3.18146 2.89801 2.37887 2.77519 2.98518 4.58477 3.61503
0.03201 3.85355 4.57590 0.61958 0.77255 0.48576 0.95510
202 2.92264 4.35101 4.40332 3.92648 3.46176 4.10033 4.69912 1.67415 3.78890 2.02676 3.32005 4.17223 4.50057 4.10268 4.02146 3.49001 3.21694 1.15902 5.35771 4.11906 262 v - - -
2.68618 4.42225 2.77519 2.73123 3.46354 2.40513 3.72494 3.29354 2.67741 2.69355 4.24690 2.90347 2.73739 3.18146 2.89801 2.37887 2.77519 2.98518 4.58477 3.61503
0.03201 3.85355 4.57590 0.61958 0.77255 0.48576 0.95510
203 2.97475 4.79522 3.10781 2.86603 3.27192 3.43190 1.18304 3.67473 2.70962 3.17099 4.21262 3.27605 3.98348 3.23208 2.97637 3.04566 3.27755 3.41023 4.73719 3.22335 263 h - - -
2.68618 4.42225 2.77519 2.73123 3.46354 2.40513 3.72494 3.29354 2.67741 2.69355 4.24690 2.90347 2.73739 3.18146 2.89801 2.37887 2.77519 2.98518 4.58477 3.61503
0.03201 3.85355 4.57590 0.61958 0.77255 0.48576 0.95510
204 2.20178 1.58915 3.85285 3.51226 3.77313 2.97477 4.25604 2.99832 3.35351 2.89393 3.84965 3.48029 3.71081 3.67573 3.54733 2.18385 2.67792 2.65027 5.25373 4.01791 264 c - - -
2.68618 4.42225 2.77519 2.73123 3.46354 2.40513 3.72494 3.29354 2.67741 2.69355 4.24690 2.90347 2.73739 3.18146 2.89801 2.37887 2.77519 2.98518 4.58477 3.61503
0.03201 3.85355 4.57590 0.61958 0.77255 0.48576 0.95510
205 1.96550 4.11517 3.21312 2.94362 4.22035 2.30404 4.07499 3.63356 3.03743 3.31969 4.14581 3.15399 3.61504 3.33177 3.36470 1.51569 2.64491 3.09978 5.55319 4.32233 265 s - - -
2.68618 4.42225 2.77519 2.73123 3.46354 2.40513 3.72494 3.29354 2.67741 2.69355 4.24690 2.90347 2.73739 3.18146 2.89801 2.37887 2.77519 2.98518 4.58477 3.61503
0.03201 3.85355 4.57590 0.61958 0.77255 0.48576 0.95510
206 2.70808 4.70370 2.69844 2.58210 4.06428 3.17154 3.90628 3.77078 2.80850 3.41985 4.37537 1.19199 3.82257 3.17916 3.16237 2.77610 3.08942 3.39490 5.37240 4.01410 266 n - - -
2.68618 4.42225 2.77519 2.73123 3.46354 2.40513 3.72494 3.29354 2.67741 2.69355 4.24690 2.90347 2.73739 3.18146 2.89801 2.37887 2.77519 2.98518 4.58477 3.61503
0.03201 3.85355 4.57590 0.61958 0.77255 0.48576 0.95510
207 2.83961 5.22671 2.12881 1.31174 4.51490 3.19908 3.70690 3.98487 2.63789 3.55317 4.42770 2.70420 3.79674 2.85139 3.14318 2.76898 3.12498 3.61235 5.72398 4.29235 267 e - - -
2.68618 4.42225 2.77519 2.73123 3.46354 2.40513 3.72494 3.29354 2.67741 2.69355 4.24690 2.90347 2.73739 3.18146 2.89801 2.37887 2.77519 2.98518 4.58477 3.61503
0.03201 3.85355 4.57590 0.61958 0.77255 0.48576 0.95510
208 2.36815 5.06381 1.79639 2.11611 4.38941 3.21558 3.61388 3.84868 2.55835 3.40658 4.22944 2.57400 3.75990 2.79706 3.07903 2.54709 2.96038 3.44285 5.60753 4.17175 268 d - - -
2.68618 4.42225 2.77519 2.73123 3.46354 2.40513 3.72494 3.29354 2.67741 2.69355 4.24690 2.90347 2.73739 3.18146 2.89801 2.37887 2.77519 2.98518 4.58477 3.61503
0.03201 3.85355 4.57590 0.61958 0.77255 0.48576 0.95510
209 1.07204 4.17102 3.43983 3.22451 4.01773 3.00179 4.24832 3.12985 3.23521 3.01707 4.05045 3.37618 3.73978 3.57845 3.48983 2.51580 2.79121 2.78155 5.46375 4.24718 269 a - - -
2.68618 4.42225 2.77519 2.73123 3.46354 2.40513 3.72494 3.29354 2.67741 2.69355 4.24690 2.90347 2.73739 3.18146 2.89801 2.37887 2.77519 2.98518 4.58477 3.61503
0.03201 3.85355 4.57590 0.61958 0.77255 0.48576 0.95510
210 2.30712 4.78236 2.55699 1.74287 4.25016 3.17492 3.70720 3.64324 2.56292 3.27244 4.11518 2.83951 3.75811 2.88253 3.01050 2.28644 2.89936 3.27281 5.50422 4.15191 270 e - - -
2.68618 4.42225 2.77519 2.73123 3.46354 2.40513 3.72494 3.29354 2.67741 2.69355 4.24690 2.90347 2.73739 3.18146 2.89801 2.37887 2.77519 2.98518 4.58477 3.61503
0.03201 3.85355 4.57590 0.61958 0.77255 0.48576 0.95510
211 2.71176 4.68411 3.12782 2.65859 3.68786 3.47893 3.69389 3.07118 2.38852 2.36600 3.70550 3.11234 3.85693 1.92667 2.70283 2.80465 2.95619 2.92961 5.11071 3.77700 271 q - - -
2.68618 4.42225 2.77519 2.73123 3.46354 2.40513 3.72494 3.29354 2.67741 2.69355 4.24690 2.90347 2.73739 3.18146 2.89801 2.37887 2.77519 2.98518 4.58477 3.61503
0.03201 3.85355 4.57590 0.61958 0.77255 0.48576 0.95510
212 3.13424 4.60224 4.15903 3.79900 3.12885 3.95795 4.46068 2.33210 3.56693 0.89885 3.15808 4.07629 4.39670 3.93979 3.74601 3.52691 3.42944 2.36449 5.00106 3.71994 272 l - - -
2.68618 4.42225 2.77519 2.73123 3.46354 2.40513 3.72494 3.29354 2.67741 2.69355 4.24690 2.90347 2.73739 3.18146 2.89801 2.37887 2.77519 2.98518 4.58477 3.61503
0.03201 3.85355 4.57590 0.61958 0.77255 0.48576 0.95510
213 2.50642 3.22662 3.65769 3.12824 3.18573 3.45642 3.86302 2.64071 3.01169 2.41249 3.36697 3.41379 3.92153 3.32232 3.28898 2.77734 2.45054 2.42559 4.71026 2.31573 273 y - - -
2.68618 4.42225 2.77519 2.73123 3.46354 2.40513 3.72494 3.29354 2.67741 2.69355 4.24690 2.90347 2.73739 3.18146 2.89801 2.37887 2.77519 2.98518 4.58477 3.61503
0.03201 3.85355 4.57590 0.61958 0.77255 0.48576 0.95510
214 2.54429 4.57500 3.00701 2.56357 3.98396 3.29862 3.68717 3.36480 2.22913 3.00418 3.85640 3.01314 3.79014 2.85947 2.66649 2.36782 2.06079 3.04155 5.25762 3.98124 274 t - - -
2.68618 4.42225 2.77519 2.73123 3.46354 2.40513 3.72494 3.29354 2.67741 2.69355 4.24690 2.90347 2.73739 3.18146 2.89801 2.37887 2.77519 2.98518 4.58477 3.61503
0.03201 3.85355 4.57590 0.61958 0.77255 0.48576 0.95510
215 2.92157 5.09631 0.99343 2.29172 4.45963 3.18571 3.88979 4.02182 2.96307 3.64240 4.61291 2.84751 3.83744 3.12167 3.48380 2.89901 3.27432 3.66188 5.65879 4.32950 275 d - - -
2.68618 4.42225 2.77519 2.73123 3.46354 2.40513 3.72494 3.29354 2.67741 2.69355 4.24690 2.90347 2.73739 3.18146 2.89801 2.37887 2.77519 2.98518 4.58477 3.61503
0.03201 3.85355 4.57590 0.61958 0.77255 0.48576 0.95510
216 2.40855 4.39692 2.91302 2.65195 4.09235 3.06815 3.91349 3.50953 2.76973 3.19834 4.09738 3.06585 1.64509 3.15193 3.09436 2.43481 2.82274 3.11103 5.43055 4.13367 276 p - - -
2.68618 4.42225 2.77519 2.73123 3.46354 2.40513 3.72494 3.29354 2.67741 2.69355 4.24690 2.90347 2.73739 3.18146 2.89801 2.37887 2.77519 2.98518 4.58477 3.61503
0.03201 3.85355 4.57590 0.61958 0.77255 0.48576 0.95510
217 2.89850 4.91111 3.28953 2.74651 4.05729 3.52942 3.34232 3.68510 2.00368 3.18646 4.09812 3.14796 3.95314 2.78743 1.36453 2.93769 3.11180 3.39228 5.20256 3.89112 277 r - - -
2.68618 4.42225 2.77519 2.73123 3.46354 2.40513 3.72494 3.29354 2.67741 2.69355 4.24690 2.90347 2.73739 3.18146 2.89801 2.37887 2.77519 2.98518 4.58477 3.61503
0.03201 3.85355 4.57590 0.61958 0.77255 0.48576 0.95510
218 2.99562 4.37741 4.52133 4.03548 3.41339 4.22415 4.77772 1.25764 3.89823 1.92735 3.25119 4.28252 4.57857 4.18895 4.11468 3.61128 3.27179 1.50085 5.35904 4.14338 278 i - - -
2.68618 4.42225 2.77519 2.73123 3.46354 2.40513 3.72494 3.29354 2.67741 2.69355 4.24690 2.90347 2.73739 3.18146 2.89801 2.37887 2.77519 2.98518 4.58477 3.61503
0.03201 3.85355 4.57590 0.61958 0.77255 0.48576 0.95510
219 1.88033 4.58183 2.89043 2.56725 4.04246 3.23097 3.76163 3.40617 2.51486 3.05543 3.96414 3.00993 3.78904 2.12423 2.86733 2.63774 2.87133 3.08125 5.35152 4.05123 279 a - - -
2.68618 4.42225 2.77519 2.73123 3.46354 2.40513 3.72494 3.29354 2.67741 2.69355 4.24690 2.90347 2.73739 3.18146 2.89801 2.37887 2.77519 2.98518 4.58477 3.61503
0.03201 3.85355 4.57590 0.61958 0.77255 0.48576 0.95510
220 1.07381 4.15994 3.41048 3.19746 4.06068 2.94626 4.23389 3.19917 3.21880 3.08946 4.08612 3.35129 3.72026 3.55839 3.47739 2.49074 2.76646 2.83250 5.47926 4.26953 280 a - - -
2.68618 4.42225 2.77519 2.73123 3.46354 2.40513 3.72494 3.29354 2.67741 2.69355 4.24690 2.90347 2.73739 3.18146 2.89801 2.37887 2.77519 2.98518 4.58477 3.61503
0.03201 3.85355 4.57590 0.61958 0.77255 0.48576 0.95510
221 2.77846 4.33593 4.09421 3.75469 3.53660 3.70179 4.56360 2.04569 3.62214 2.22453 3.50030 3.94703 4.26376 3.98328 3.83844 3.19634 3.14627 1.06017 5.32159 4.04996 281 v - - -
2.68618 4.42225 2.77519 2.73123 3.46354 2.40513 3.72494 3.29354 2.67741 2.69355 4.24690 2.90347 2.73739 3.18146 2.89801 2.37887 2.77519 2.98518 4.58477 3.61503
0.03201 3.85355 4.57590 0.61958 0.77255 0.48576 0.95510
222 2.30603 4.22607 3.19031 3.00540 4.05755 2.95631 4.11568 3.57770 3.07789 3.29947 4.22727 3.23308 3.69360 3.42873 3.36437 1.11994 2.78478 3.11695 5.43160 4.14103 282 s - - -
2.68618 4.42225 2.77519 2.73123 3.46354 2.40513 3.72494 3.29354 2.67741 2.69355 4.24690 2.90347 2.73739 3.18146 2.89801 2.37887 2.77519 2.98518 4.58477 3.61503
0.03201 3.85355 4.57590 0.61958 0.77255 0.48576 0.95510
223 3.23458 4.64197 4.21273 3.92379 1.04320 3.92844 3.86934 2.76078 3.83134 2.13529 3.49386 3.99798 4.38759 4.00458 3.95573 3.50537 3.53577 2.75006 4.12433 2.49384 283 f - - -
2.68618 4.42225 2.77519 2.73123 3.46354 2.40513 3.72494 3.29354 2.67741 2.69355 4.24690 2.90347 2.73739 3.18146 2.89801 2.37887 2.77519 2.98518 4.58477 3.61503
0.03201 3.85355 4.57590 0.61958 0.77255 0.48576 0.95510
224 2.79321 4.34126 4.09897 3.76171 3.53648 3.70411 4.56677 2.05189 3.62920 2.22693 3.50469 3.95452 4.26582 3.99045 3.84349 3.20661 3.15531 1.04911 5.31766 4.04801 284 v - - -
2.68618 4.42225 2.77519 2.73123 3.46354 2.40513 3.72494 3.29354 2.67741 2.69355 4.24690 2.90347 2.73739 3.18146 2.89801 2.37887 2.77519 2.98518 4.58477 3.61503
0.03201 3.85355 4.57590 0.61958 0.77255 0.48576 0.95510
225 2.64191 4.41899 3.31179 3.20891 4.35112 0.75891 4.33015 3.94632 3.38759 3.60278 4.57853 3.47614 3.80951 3.71328 3.62552 2.81332 3.12168 3.47830 5.45108 4.45245 285 g - - -
2.68618 4.42225 2.77519 2.73123 3.46354 2.40513 3.72494 3.29354 2.67741 2.69355 4.24690 2.90347 2.73739 3.18146 2.89801 2.37887 2.77519 2.98518 4.58477 3.61503
0.03201 3.85355 4.57590 0.61958 0.77255 0.48576 0.95510
226 2.30603 4.22607 3.19031 3.00540 4.05755 2.95631 4.11568 3.57770 3.07789 3.29947 4.22727 3.23308 3.69360 3.42873 3.36437 1.11994 2.78478 3.11695 5.43160 4.14103 286 s - - -
2.68618 4.42225 2.77519 2.73123 3.46354 2.40513 3.72494 3.29354 2.67741 2.69355 4.24690 2.90347 2.73739 3.18146 2.89801 2.37887 2.77519 2.98518 4.58477 3.61503
0.03201 3.85355 4.57590 0.61958 0.77255 0.48576 0.95510
227 2.30603 4.22607 3.19031 3.00540 4.05755 2.95631 4.11568 3.57770 3.07789 3.29947 4.22727 3.23308 3.69360 3.42873 3.36437 1.11994 2.78478 3.11695 5.43160 4.14103 287 s - - -
2.68618 4.42225 2.77519 2.73123 3.46354 2.40513 3.72494 3.29354 2.67741 2.69355 4.24690 2.90347 2.73739 3.18146 2.89801 2.37887 2.77519 2.98518 4.58477 3.61503
0.03201 3.85355 4.57590 0.61958 0.77255 0.48576 0.95510
228 1.84449 4.11596 3.26537 2.98189 4.17571 1.80456 4.08603 3.51870 3.05263 3.25270 4.09405 3.18518 3.62467 3.35037 3.37745 2.31029 2.25216 3.02331 5.52489 4.30443 288 g - - -
2.68618 4.42225 2.77519 2.73123 3.46354 2.40513 3.72494 3.29354 2.67741 2.69355 4.24690 2.90347 2.73739 3.18146 2.89801 2.37887 2.77519 2.98518 4.58477 3.61503
0.03201 3.85355 4.57590 0.61958 0.77255 0.48576 0.95510
229 2.79321 4.34126 4.09897 3.76171 3.53648 3.70411 4.56677 2.05189 3.62920 2.22693 3.50469 3.95452 4.26582 3.99045 3.84349 3.20661 3.15531 1.04911 5.31766 4.04801 289 v - - -
2.68618 4.42225 2.77519 2.73123 3.46354 2.40513 3.72494 3.29354 2.67741 2.69355 4.24690 2.90347 2.73739 3.18146 2.89801 2.37887 2.77519 2.98518 4.58477 3.61503
0.03201 3.85355 4.57590 0.61958 0.77255 0.48576 0.95510
230 1.04138 4.18296 3.44368 3.23433 4.03382 3.00796 4.25857 3.15652 3.25011 3.03898 4.07306 3.38864 3.74541 3.59306 3.50182 2.53350 2.80956 2.81420 5.46287 4.26106 290 a - - -
2.68618 4.42225 2.77519 2.73123 3.46354 2.40513 3.72494 3.29354 2.67741 2.69355 4.24690 2.90347 2.73739 3.18146 2.89801 2.37887 2.77519 2.98518 4.58477 3.61503
0.03201 3.85355 4.57590 0.61958 0.77255 0.48576 0.95510
231 2.85366 5.10185 2.36664 1.25754 4.38388 3.23417 3.73968 3.84886 2.58283 3.43018 4.35789 2.80433 3.83048 2.85193 3.00445 2.81663 3.14335 3.51541 5.60478 4.23044 291 e - - -
2.68618 4.42225 2.77519 2.73123 3.46354 2.40513 3.72494 3.29354 2.67741 2.69355 4.24690 2.90347 2.73739 3.18146 2.89801 2.37887 2.77519 2.98518 4.58477 3.61503
0.03201 3.85355 4.57590 0.61958 0.77255 0.48576 0.95510
232 2.89763 4.72397 3.27522 2.86013 2.62834 3.63551 1.97608 3.33531 2.69283 2.84958 3.85548 3.24289 4.04856 3.07143 3.00170 2.96971 3.13213 3.11010 4.21861 2.16652 292 h - - -
2.68618 4.42225 2.77519 2.73123 3.46354 2.40513 3.72494 3.29354 2.67741 2.69355 4.24690 2.90347 2.73739 3.18146 2.89801 2.37887 2.77519 2.98518 4.58477 3.61503
0.03201 3.85355 4.57590 0.61958 0.77255 0.48576 0.95510
233 2.98976 4.41553 4.37249 3.94729 3.35034 4.10628 4.68103 1.16621 3.77129 1.90951 3.25505 4.19030 4.51311 4.10754 3.97921 3.53371 3.28405 1.75776 5.27589 4.01165 293 i - - -
2.68618 4.42225 2.77519 2.73123 3.46354 2.40513 3.72494 3.29354 2.67741 2.69355 4.24690 2.90347 2.73739 3.18146 2.89801 2.37887 2.77519 2.98518 4.58477 3.61503
0.03201 3.85355 4.57590 0.61958 0.77255 0.48576 0.95510
234 3.22013 4.71678 3.81047 3.53648 2.29425 3.80823 3.61026 3.23202 3.39455 2.69079 3.90907 3.70042 4.28260 3.70513 3.58206 3.35864 3.50677 3.10171 3.93722 0.99783 294 y - - -
2.68618 4.42225 2.77519 2.73123 3.46354 2.40513 3.72494 3.29354 2.67741 2.69355 4.24690 2.90347 2.73739 3.18146 2.89801 2.37887 2.77519 2.98518 4.58477 3.61503
0.03201 3.85355 4.57590 0.61958 0.77255 0.48576 0.95510
235 2.57541 4.67472 3.00751 2.57676 4.12824 3.32445 3.68097 3.44346 1.75416 3.10169 3.97086 3.02214 3.82000 2.85640 2.60283 2.65876 2.25637 3.11968 5.33987 4.06984 295 k - - -
2.68618 4.42225 2.77519 2.73123 3.46354 2.40513 3.72494 3.29354 2.67741 2.69355 4.24690 2.90347 2.73739 3.18146 2.89801 2.37887 2.77519 2.98518 4.58477 3.61503
0.03201 3.85355 4.57590 0.61958 0.77255 0.48576 0.95510
236 2.34038 4.24074 3.22569 2.93682 3.96645 3.05611 4.03586 3.15762 2.91713 3.02855 3.97843 3.15501 3.74183 3.31768 3.20946 2.50281 1.41250 2.81741 5.38168 4.10806 296 t - - -
2.68618 4.42225 2.77519 2.73123 3.46354 2.40513 3.72494 3.29354 2.67741 2.69355 4.24690 2.90347 2.73739 3.18146 2.89801 2.37887 2.77519 2.98518 4.58477 3.61503
0.03201 3.85355 4.57590 0.61958 0.77255 0.48576 0.95510
237 1.04138 4.18296 3.44368 3.23433 4.03382 3.00796 4.25857 3.15652 3.25011 3.03898 4.07306 3.38864 3.74541 3.59306 3.50182 2.53350 2.80956 2.81420 5.46287 4.26106 297 a - - -
2.68618 4.42225 2.77519 2.73123 3.46354 2.40513 3.72494 3.29354 2.67741 2.69355 4.24690 2.90347 2.73739 3.18146 2.89801 2.37887 2.77519 2.98518 4.58477 3.61503
0.03201 3.85355 4.57590 0.61958 0.77255 0.48576 0.95510
238 2.30603 4.22607 3.19031 3.00540 4.05755 2.95631 4.11568 3.57770 3.07789 3.29947 4.22727 3.23308 3.69360 3.42873 3.36437 1.11994 2.78478 3.11695 5.43160 4.14103 298 s - - -
2.68618 4.42225 2.77519 2.73123 3.46354 2.40513 3.72494 3.29354 2.67741 2.69355 4.24690 2.90347 2.73739 3.18146 2.89801 2.37887 2.77519 2.98518 4.58477 3.61503
0.03201 3.85355 4.57590 0.61958 0.77255 0.48576 0.95510
239 1.08601 4.16167 3.41740 3.20425 4.02743 2.98745 4.23600 3.15253 3.22028 3.04275 4.06020 3.35672 3.72802 3.56238 3.47787 2.48479 2.77510 2.80056 5.47034 4.24567 299 a - - -
2.68618 4.42225 2.77519 2.73123 3.46354 2.40513 3.72494 3.29354 2.67741 2.69355 4.24690 2.90347 2.73739 3.18146 2.89801 2.37887 2.77519 2.98518 4.58477 3.61503
0.03201 3.85355 4.57590 0.61958 0.77255 0.48576 0.95510
240 2.85272 4.66677 3.23428 2.81677 2.72716 3.59417 1.91245 3.33203 2.64623 2.86743 3.85404 3.18608 4.01541 3.07401 2.96052 2.92696 3.09223 3.09567 4.30328 2.37179 300 h - - -
2.68618 4.42225 2.77519 2.73123 3.46354 2.40513 3.72494 3.29354 2.67741 2.69355 4.24690 2.90347 2.73739 3.18146 2.89801 2.37887 2.77519 2.98518 4.58477 3.61503
0.03201 3.85355 4.57590 0.61958 0.77255 0.48576 0.95510
241 2.64191 4.41899 3.31179 3.20891 4.35112 0.75891 4.33015 3.94632 3.38759 3.60278 4.57853 3.47614 3.80951 3.71328 3.62552 2.81332 3.12168 3.47830 5.45108 4.45245 301 g - - -
2.68618 4.42225 2.77519 2.73123 3.46354 2.40513 3.72494 3.29354 2.67741 2.69355 4.24690 2.90347 2.73739 3.18146 2.89801 2.37887 2.77519 2.98518 4.58477 3.61503
0.03201 3.85355 4.57590 0.61958 0.77255 0.48576 0.95510
242 2.94036 4.92202 3.11150 2.73384 4.29399 3.44628 3.73098 3.72086 1.09601 3.28633 4.24418 3.16044 3.94417 2.91276 2.40680 2.98067 3.19297 3.42864 5.36394 4.16035 302 k - - -
2.68618 4.42225 2.77519 2.73123 3.46354 2.40513 3.72494 3.29354 2.67741 2.69355 4.24690 2.90347 2.73739 3.18146 2.89801 2.37887 2.77519 2.98518 4.58477 3.61503
0.03201 3.85355 4.57590 0.61958 0.77255 0.48576 0.95510
243 2.98448 4.82455 3.47324 2.98852 4.17435 3.47585 3.81117 3.71491 2.23062 3.23430 4.23516 3.34960 3.97952 3.03260 1.00769 3.06968 3.25184 3.43973 5.26517 4.10601 303 r - - -
2.68618 4.42225 2.77519 2.73123 3.46354 2.40513 3.72494 3.29354 2.67741 2.69355 4.24690 2.90347 2.73739 3.18146 2.89801 2.37887 2.77519 2.98518 4.58477 3.61503
0.03201 3.85355 4.57590 0.61958 0.77255 0.48576 0.95510
244 2.79321 4.34126 4.09897 3.76171 3.53648 3.70411 4.56677 2.05189 3.62920 2.22693 3.50469 3.95452 4.26582 3.99045 3.84349 3.20661 3.15531 1.04911 5.31766 4.04801 304 v - - -
2.68618 4.42225 2.77519 2.73123 3.46354 2.40513 3.72494 3.29354 2.67741 2.69355 4.24690 2.90347 2.73739 3.18146 2.89801 2.37887 2.77519 2.98518 4.58477 3.61503
0.03201 3.85355 4.57590 0.61958 0.77255 0.48576 0.95510
245 2.86617 4.85093 2.89087 2.64555 4.01692 3.35377 3.80361 3.64499 2.46770 3.14920 4.17782 3.10503 3.90711 1.26807 2.75215 2.91483 3.16326 3.37591 5.29240 3.98497 305 q - - -
2.68618 4.42225 2.77519 2.73123 3.46354 2.40513 3.72494 3.29354 2.67741 2.69355 4.24690 2.90347 2.73739 3.18146 2.89801 2.37887 2.77519 2.98518 4.58477 3.61503
0.03201 3.85355 4.57590 0.61958 0.77255 0.48576 0.95510
246 1.04138 4.18296 3.44368 3.23433 4.03382 3.00796 4.25857 3.15652 3.25011 3.03898 4.07306 3.38864 3.74541 3.59306 3.50182 2.53350 2.80956 2.81420 5.46287 4.26106 306 a - - -
2.68618 4.42225 2.77519 2.73123 3.46354 2.40513 3.72494 3.29354 2.67741 2.69355 4.24690 2.90347 2.73739 3.18146 2.89801 2.37887 2.77519 2.98518 4.58477 3.61503
0.03201 3.85355 4.57590 0.61958 0.77255 0.48576 0.95510
247 3.23458 4.64197 4.21273 3.92379 1.04320 3.92844 3.86934 2.76078 3.83134 2.13529 3.49386 3.99798 4.38759 4.00458 3.95573 3.50537 3.53577 2.75006 4.12433 2.49384 307 f - - -
2.68618 4.42225 2.77519 2.73123 3.46354 2.40513 3.72494 3.29354 2.67741 2.69355 4.24690 2.90347 2.73739 3.18146 2.89801 2.37887 2.77519 2.98518 4.58477 3.61503
0.03201 3.85355 4.57590 0.61958 0.77255 0.48576 0.95510
248 2.64191 4.41899 3.31179 3.20891 4.35112 0.75891 4.33015 3.94632 3.38759 3.60278 4.57853 3.47614 3.80951 3.71328 3.62552 2.81332 3.12168 3.47830 5.45108 4.45245 308 g - - -
2.68618 4.42225 2.77519 2.73123 3.46354 2.40513 3.72494 3.29354 2.67741 2.69355 4.24690 2.90347 2.73739 3.18146 2.89801 2.37887 2.77519 2.98518 4.58477 3.61503
0.03201 3.85355 4.57590 0.61958 0.77255 0.48576 0.95510
249 1.04138 4.18296 3.44368 3.23433 4.03382 3.00796 4.25857 3.15652 3.25011 3.03898 4.07306 3.38864 3.74541 3.59306 3.50182 2.53350 2.80956 2.81420 5.46287 4.26106 309 a - - -
2.68618 4.42225 2.77519 2.73123 3.46354 2.40513 3.72494 3.29354 2.67741 2.69355 4.24690 2.90347 2.73739 3.18146 2.89801 2.37887 2.77519 2.98518 4.58477 3.61503
0.03201 3.85355 4.57590 0.61958 0.77255 0.48576 0.95510
250 1.04138 4.18296 3.44368 3.23433 4.03382 3.00796 4.25857 3.15652 3.25011 3.03898 4.07306 3.38864 3.74541 3.59306 3.50182 2.53350 2.80956 2.81420 5.46287 4.26106 310 a - - -
2.68618 4.42225 2.77519 2.73123 3.46354 2.40513 3.72494 3.29354 2.67741 2.69355 4.24690 2.90347 2.73739 3.18146 2.89801 2.37887 2.77519 2.98518 4.58477 3.61503
0.03201 3.85355 4.57590 0.61958 0.77255 0.48576 0.95510
251 2.95513 4.91776 3.12984 2.75510 4.29986 3.44642 3.74924 3.72799 1.06446 3.29731 4.25996 3.18034 3.94825 2.94192 2.42876 2.99847 3.20990 3.43692 5.36244 4.17256 311 k - - -
2.68618 4.42225 2.77519 2.73123 3.46354 2.40513 3.72494 3.29354 2.67741 2.69355 4.24690 2.90347 2.73739 3.18146 2.89801 2.37887 2.77519 2.98518 4.58477 3.61503
0.03201 3.85355 4.57590 0.61958 0.77255 0.48576 0.95510
252 2.68474 4.70193 2.67047 2.55108 4.06608 3.16435 3.88341 3.74961 2.76919 3.40300 4.35072 1.25001 3.81375 3.14720 3.13270 2.75000 3.05678 3.37282 5.38527 4.01151 312 n - - -
2.68618 4.42225 2.77519 2.73123 3.46354 2.40513 3.72494 3.29354 2.67741 2.69355 4.24690 2.90347 2.73739 3.18146 2.89801 2.37887 2.77519 2.98518 4.58477 3.61503
0.03201 3.85355 4.57590 0.61958 0.77255 0.48576 0.95510
253 2.80703 4.89585 2.84147 2.51149 3.69480 3.41567 1.96339 3.61440 2.30492 3.14299 4.05498 2.98935 3.88961 2.44607 2.61425 2.82654 3.04912 3.31810 5.05553 3.59250 313 h - - -
2.68618 4.42225 2.77519 2.73123 3.46354 2.40513 3.72494 3.29354 2.67741 2.69355 4.24690 2.90347 2.73739 3.18146 2.89801 2.37887 2.77519 2.98518 4.58477 3.61503
0.03201 3.85355 4.57590 0.61958 0.77255 0.48576 0.95510
254 1.04138 4.18296 3.44368 3.23433 4.03382 3.00796 4.25857 3.15652 3.25011 3.03898 4.07306 3.38864 3.74541 3.59306 3.50182 2.53350 2.80956 2.81420 5.46287 4.26106 314 a - - -
2.68618 4.42225 2.77519 2.73123 3.46354 2.40513 3.72494 3.29354 2.67741 2.69355 4.24690 2.90347 2.73739 3.18146 2.89801 2.37887 2.77519 2.98518 4.58477 3.61503
0.03201 3.85355 4.57590 0.61958 0.77255 0.48576 0.95510
255 3.00039 4.43113 4.30940 3.91612 3.35572 4.05534 4.65268 1.12721 3.74147 1.94036 3.28678 4.16309 4.48362 4.09136 3.94437 3.52421 3.29287 1.82535 5.25356 3.98480 315 i - - -
2.68618 4.42225 2.77519 2.73123 3.46354 2.40513 3.72494 3.29354 2.67741 2.69355 4.24690 2.90347 2.73739 3.18146 2.89801 2.37887 2.77519 2.98518 4.58477 3.61503
0.03201 3.85355 4.57590 0.61958 0.77255 0.48576 0.95510
256 2.92159 4.35208 4.39037 3.91777 3.45973 4.08405 4.69061 1.69630 3.77718 2.02997 3.32406 4.16161 4.49148 4.09460 4.00958 3.47692 3.21466 1.15161 5.35302 4.10960 316 v - - -
2.68618 4.42225 2.77519 2.73123 3.46354 2.40513 3.72494 3.29354 2.67741 2.69355 4.24690 2.90347 2.73739 3.18146 2.89801 2.37887 2.77519 2.98518 4.58477 3.61503
0.03201 3.85355 4.57590 0.61958 0.77255 0.48576 0.95510
257 2.95459 4.50641 4.02922 3.62141 3.19985 3.81998 4.36094 2.37358 3.39046 1.79753 1.41467 3.90119 4.28062 3.77367 3.59797 3.30164 3.25959 2.37746 5.03805 3.79807 317 m - - -
2.68618 4.42225 2.77519 2.73123 3.46354 2.40513 3.72494 3.29354 2.67741 2.69355 4.24690 2.90347 2.73739 3.18146 2.89801 2.37887 2.77519 2.98518 4.58477 3.61503
0.03201 3.85355 4.57590 0.61958 0.77255 0.48576 0.95510
258 2.72699 4.48727 3.33216 3.16861 4.16508 3.17586 4.24748 3.70580 3.22433 3.33463 4.38380 3.47713 0.86356 3.61369 3.47185 2.89393 3.16711 3.35331 5.35664 4.28555 318 p - - -
2.68618 4.42225 2.77519 2.73123 3.46354 2.40513 3.72494 3.29354 2.67741 2.69355 4.24690 2.90347 2.73739 3.18146 2.89801 2.37887 2.77519 2.98518 4.58477 3.61503
0.03201 3.85355 4.57590 0.61958 0.77255 0.48576 0.95510
259 2.96961 5.09444 0.94557 2.32378 4.46900 3.19663 3.91489 4.05293 2.99551 3.66472 4.64261 2.87912 3.84811 3.15414 3.50900 2.93424 3.30785 3.69420 5.64126 4.34527 319 d - - -
2.68618 4.42225 2.77519 2.73123 3.46354 2.40513 3.72494 3.29354 2.67741 2.69355 4.24690 2.90347 2.73739 3.18146 2.89801 2.37887 2.77519 2.98518 4.58477 3.61503
0.03201 3.85355 4.57590 0.61958 0.77255 0.48576 0.95510
260 1.04138 4.18296 3.44368 3.23433 4.03382 3.00796 4.25857 3.15652 3.25011 3.03898 4.07306 3.38864 3.74541 3.59306 3.50182 2.53350 2.80956 2.81420 5.46287 4.26106 320 a - - -
2.68618 4.42225 2.77519 2.73123 3.46354 2.40513 3.72494 3.29354 2.67741 2.69355 4.24690 2.90347 2.73739 3.18146 2.89801 2.37887 2.77519 2.98518 4.58477 3.61503
0.03201 3.85355 4.57590 0.61958 0.77255 0.48576 0.95510
261 2.94890 5.11467 0.98681 2.27765 4.47952 3.18839 3.88806 4.04434 2.96081 3.65901 4.62551 2.84394 3.83891 3.11865 3.48328 2.90695 3.28385 3.68249 5.66636 4.34239 321 d - - -
2.68618 4.42225 2.77519 2.73123 3.46354 2.40513 3.72494 3.29354 2.67741 2.69355 4.24690 2.90347 2.73739 3.18146 2.89801 2.37887 2.77519 2.98518 4.58477 3.61503
0.03201 3.85355 4.57590 0.61958 0.77255 0.48576 0.95510
262 3.12666 4.59793 4.17099 3.80032 3.09663 3.97966 4.45505 2.31047 3.56941 0.91643 3.13451 4.07668 4.40814 3.93497 3.75139 3.52286 3.41913 2.34491 4.98893 3.69700 322 l - - -
2.68618 4.42225 2.77519 2.73123 3.46354 2.40513 3.72494 3.29354 2.67741 2.69355 4.24690 2.90347 2.73739 3.18146 2.89801 2.37887 2.77519 2.98518 4.58477 3.61503
0.03201 3.85355 4.57590 0.61958 0.77255 0.48576 0.95510
263 2.89506 5.22224 1.14577 2.10574 4.54963 3.16417 3.79330 4.05933 2.83958 3.66343 4.58262 2.71798 3.80793 2.99436 3.39328 2.82431 3.21350 3.68129 5.77126 4.34999 323 d - - -
2.68618 4.42225 2.77519 2.73123 3.46354 2.40513 3.72494 3.29354 2.67741 2.69355 4.24690 2.90347 2.73739 3.18146 2.89801 2.37887 2.77519 2.98518 4.58477 3.61503
0.03201 3.85355 4.57590 0.61958 0.77255 0.48576 0.95510
264 1.10271 4.15493 3.41841 3.20059 4.02474 2.97862 4.23212 3.13646 3.21298 3.03102 4.04750 3.35145 3.72505 3.55513 3.47214 2.48361 2.75697 2.78094 5.47447 4.24676 324 a - - -
2.68618 4.42225 2.77519 2.73123 3.46354 2.40513 3.72494 3.29354 2.67741 2.69355 4.24690 2.90347 2.73739 3.18146 2.89801 2.37887 2.77519 2.98518 4.58477 3.61503
0.03201 3.85355 4.57590 0.61958 0.77255 0.48576 0.95510
265 2.31841 4.19988 3.34183 3.08217 3.96709 3.03298 4.12186 3.12131 3.03249 2.99308 3.98622 3.29425 3.71893 3.42228 3.30621 2.47384 1.33148 2.78348 5.40857 4.15208 325 t - - -
2.68618 4.42225 2.77519 2.73123 3.46354 2.40513 3.72494 3.29354 2.67741 2.69355 4.24690 2.90347 2.73739 3.18146 2.89801 2.37887 2.77519 2.98518 4.58477 3.61503
0.03201 3.85355 4.57590 0.61958 0.77255 0.48576 0.95510
266 2.79285 4.33205 4.14803 3.77393 3.49617 3.77187 4.57112 1.96854 3.62470 2.16326 3.44409 3.97216 4.30711 3.98388 3.84781 3.22662 3.14262 1.10202 5.31728 4.03006 326 v - - -
2.68618 4.42225 2.77519 2.73123 3.46354 2.40513 3.72494 3.29354 2.67741 2.69355 4.24690 2.90347 2.73739 3.18146 2.89801 2.37887 2.77519 2.98518 4.58477 3.61503
0.03201 3.85355 4.57590 0.61958 0.77255 0.48576 0.95510
267 2.69281 4.81232 2.53862 2.40142 4.11665 3.18848 3.77041 3.77056 2.59529 3.37168 4.28250 1.47069 3.80425 2.88721 2.97891 2.72260 3.03330 3.39845 5.42991 4.02039 327 n - - -
2.68618 4.42225 2.77519 2.73123 3.46354 2.40513 3.72494 3.29354 2.67741 2.69355 4.24690 2.90347 2.73739 3.18146 2.89801 2.37887 2.77519 2.98518 4.58477 3.61503
0.03201 3.85355 4.57590 0.61958 0.77255 0.48576 0.95510
268 1.04138 4.18296 3.44368 3.23433 4.03382 3.00796 4.25857 3.15652 3.25011 3.03898 4.07306 3.38864 3.74541 3.59306 3.50182 2.53350 2.80956 2.81420 5.46287 4.26106 328 a - - -
2.68618 4.42225 2.77519 2.73123 3.46354 2.40513 3.72494 3.29354 2.67741 2.69355 4.24690 2.90347 2.73739 3.18146 2.89801 2.37887 2.77519 2.98518 4.58477 3.61503
0.03201 3.85355 4.57590 0.61958 0.77255 0.48576 0.95510
269 3.08252 4.45521 4.51637 4.01679 3.23896 4.29673 4.69558 1.30244 3.83310 1.56863 3.11269 4.28894 4.59744 4.12409 4.03310 3.67630 3.33784 1.81590 5.20888 3.98241 329 i - - -
2.68618 4.42225 2.77519 2.73123 3.46354 2.40513 3.72494 3.29354 2.67741 2.69355 4.24690 2.90347 2.73739 3.18146 2.89801 2.37887 2.77519 2.98518 4.58477 3.61503
0.03201 3.85355 4.57590 0.61958 0.77255 0.48576 0.95510
270 2.94470 4.50074 4.03423 3.61701 3.18368 3.83439 4.35564 2.34801 3.38257 1.77646 1.45926 3.89680 4.28754 3.76433 3.59274 3.29412 3.24764 2.35616 5.03382 3.78727 330 m - - -
2.68618 4.42225 2.77519 2.73123 3.46354 2.40513 3.72494 3.29354 2.67741 2.69355 4.24690 2.90347 2.73739 3.18146 2.89801 2.37887 2.77519 2.98518 4.58477 3.61503
0.03201 3.85355 4.57590 0.61958 0.77255 0.48576 0.95510
271 2.64191 4.41899 3.31179 3.20891 4.35112 0.75891 4.33015 3.94632 3.38759 3.60278 4.57853 3.47614 3.80951 3.71328 3.62552 2.81332 3.12168 3.47830 5.45108 4.45245 331 g - - -
2.68618 4.42225 2.77519 2.73123 3.46354 2.40513 3.72494 3.29354 2.67741 2.69355 4.24690 2.90347 2.73739 3.18146 2.89801 2.37887 2.77519 2.98518 4.58477 3.61503
0.03201 3.85355 4.57590 0.61958 0.77255 0.48576 0.95510
272 2.64191 4.41899 3.31179 3.20891 4.35112 0.75891 4.33015 3.94632 3.38759 3.60278 4.57853 3.47614 3.80951 3.71328 3.62552 2.81332 3.12168 3.47830 5.45108 4.45245 332 g - - -
2.68618 4.42225 2.77519 2.73123 3.46354 2.40513 3.72494 3.29354 2.67741 2.69355 4.24690 2.90347 2.73739 3.18146 2.89801 2.37887 2.77519 2.98518 4.58477 3.61503
0.03201 3.85355 4.57590 0.61958 0.77255 0.48576 0.95510
273 1.07878 4.16636 3.42572 3.21262 4.02660 2.99375 4.24247 3.14285 3.22736 3.03171 4.05682 3.36522 3.73334 3.56994 3.48364 2.50111 2.77716 2.79609 5.47017 4.25099 333 a - - -
2.68618 4.42225 2.77519 2.73123 3.46354 2.40513 3.72494 3.29354 2.67741 2.69355 4.24690 2.90347 2.73739 3.18146 2.89801 2.37887 2.77519 2.98518 4.58477 3.61503
0.03201 3.85355 4.57590 0.61958 0.77255 0.48576 0.95510
274 3.20597 4.56791 4.23388 3.86046 1.20194 4.05310 3.68379 2.75348 3.72789 2.12731 3.44324 3.91059 4.43066 3.88346 3.87319 3.45535 3.46767 2.72919 3.92703 2.20250 334 f - - -
2.68618 4.42225 2.77519 2.73123 3.46354 2.40513 3.72494 3.29354 2.67741 2.69355 4.24690 2.90347 2.73739 3.18146 2.89801 2.37887 2.77519 2.98518 4.58477 3.61503
0.03201 3.85355 4.57590 0.61958 0.77255 0.48576 0.95510
275 2.64191 4.41899 3.31179 3.20891 4.35112 0.75891 4.33015 3.94632 3.38759 3.60278 4.57853 3.47614 3.80951 3.71328 3.62552 2.81332 3.12168 3.47830 5.45108 4.45245 335 g - - -
2.68618 4.42225 2.77519 2.73123 3.46354 2.40513 3.72494 3.29354 2.67741 2.69355 4.24690 2.90347 2.73739 3.18146 2.89801 2.37887 2.77519 2.98518 4.58477 3.61503
0.03201 3.85355 4.57590 0.61958 0.77255 0.48576 0.95510
276 2.30603 4.22607 3.19031 3.00540 4.05755 2.95631 4.11568 3.57770 3.07789 3.29947 4.22727 3.23308 3.69360 3.42873 3.36437 1.11994 2.78478 3.11695 5.43160 4.14103 336 s - - -
2.68618 4.42225 2.77519 2.73123 3.46354 2.40513 3.72494 3.29354 2.67741 2.69355 4.24690 2.90347 2.73739 3.18146 2.89801 2.37887 2.77519 2.98518 4.58477 3.61503
0.03201 3.85355 4.57590 0.61958 0.77255 0.48576 0.95510
277 1.04138 4.18296 3.44368 3.23433 4.03382 3.00796 4.25857 3.15652 3.25011 3.03898 4.07306 3.38864 3.74541 3.59306 3.50182 2.53350 2.80956 2.81420 5.46287 4.26106 337 a - - -
2.68618 4.42225 2.77519 2.73123 3.46354 2.40513 3.72494 3.29354 2.67741 2.69355 4.24690 2.90347 2.73739 3.18146 2.89801 2.37887 2.77519 2.98518 4.58477 3.61503
0.03201 3.85355 4.57590 0.61958 0.77255 0.48576 0.95510
278 2.62101 4.41426 3.24930 3.16476 4.34282 0.78984 4.30500 3.92848 3.35451 3.59143 4.55710 3.44109 3.80116 3.67679 3.60353 2.78879 3.09853 3.45879 5.45750 4.43763 338 g - - -
2.68618 4.42225 2.77519 2.73123 3.46354 2.40513 3.72494 3.29354 2.67741 2.69355 4.24690 2.90347 2.73739 3.18146 2.89801 2.37887 2.77519 2.98518 4.58477 3.61503
0.03201 3.85355 4.57590 0.61958 0.77255 0.48576 0.95510
279 2.93642 5.04304 2.48025 1.05258 4.38695 3.26215 3.84758 3.83711 2.72576 3.45736 4.43245 2.92278 3.86590 3.06378 3.13247 2.92088 3.24058 3.52298 5.56210 4.28458 339 e - - -
2.68618 4.42225 2.77519 2.73123 3.46354 2.40513 3.72494 3.29354 2.67741 2.69355 4.24690 2.90347 2.73739 3.18146 2.89801 2.37887 2.77519 2.98518 4.58477 3.61503
0.03201 3.85355 4.57590 0.61958 0.77255 0.48576 0.95510
280 2.98448 4.82455 3.47324 2.98852 4.17435 3.47585 3.81117 3.71491 2.23062 3.23430 4.23516 3.34960 3.97952 3.03260 1.00769 3.06968 3.25184 3.43973 5.26517 4.10601 340 r - - -
2.68618 4.42225 2.77519 2.73123 3.46354 2.40513 3.72494 3.29354 2.67741 2.69355 4.24690 2.90347 2.73739 3.18146 2.89801 2.37887 2.77519 2.98518 4.58477 3.61503
0.03201 3.85355 4.57590 0.61958 0.77255 0.48576 0.95510
281 2.56538 0.97964 4.07965 3.81513 3.81103 3.19216 4.46640 2.95198 3.64203 2.86822 3.98897 3.80718 3.89762 3.98892 3.76969 2.83696 3.03059 2.69779 5.23092 4.09879 341 c - - -
2.68618 4.42225 2.77519 2.73123 3.46354 2.40513 3.72494 3.29354 2.67741 2.69355 4.24690 2.90347 2.73739 3.18146 2.89801 2.37887 2.77519 2.98518 4.58477 3.61503
0.03201 3.85355 4.57590 0.61958 0.77255 0.48576 0.95510
282 2.95459 4.50641 4.02922 3.62141 3.19985 3.81998 4.36094 2.37358 3.39046 1.79753 1.41467 3.90119 4.28062 3.77367 3.59797 3.30164 3.25959 2.37746 5.03805 3.79807 342 m - - -
2.68618 4.42225 2.77519 2.73123 3.46354 2.40513 3.72494 3.29354 2.67741 2.69355 4.24690 2.90347 2.73739 3.18146 2.89801 2.37887 2.77519 2.98518 4.58477 3.61503
0.03201 3.85355 4.57590 0.61958 0.77255 0.48576 0.95510
283 1.04138 4.18296 3.44368 3.23433 4.03382 3.00796 4.25857 3.15652 3.25011 3.03898 4.07306 3.38864 3.74541 3.59306 3.50182 2.53350 2.80956 2.81420 5.46287 4.26106 343 a - - -
2.68618 4.42225 2.77519 2.73123 3.46354 2.40513 3.72494 3.29354 2.67741 2.69355 4.24690 2.90347 2.73739 3.18146 2.89801 2.37887 2.77519 2.98518 4.58477 3.61503
0.03201 3.85355 4.57590 0.61958 0.77255 0.48576 0.95510
284 3.13424 4.60224 4.15903 3.79900 3.12885 3.95795 4.46068 2.33210 3.56693 0.89885 3.15808 4.07629 4.39670 3.93979 3.74601 3.52691 3.42944 2.36449 5.00106 3.71994 344 l - - -
2.68618 4.42225 2.77519 2.73123 3.46354 2.40513 3.72494 3.29354 2.67741 2.69355 4.24690 2.90347 2.73739 3.18146 2.89801 2.37887 2.77519 2.98518 4.58477 3.61503
0.03201 3.85355 4.57590 0.61958 0.77255 0.48576 0.95510
285 2.72699 4.48727 3.33216 3.16861 4.16508 3.17586 4.24748 3.70580 3.22433 3.33463 4.38380 3.47713 0.86356 3.61369 3.47185 2.89393 3.16711 3.35331 5.35664 4.28555 345 p - - -
2.68618 4.42225 2.77519 2.73123 3.46354 2.40513 3.72494 3.29354 2.67741 2.69355 4.24690 2.90347 2.73739 3.18146 2.89801 2.37887 2.77519 2.98518 4.58477 3.61503
0.03201 3.85355 4.57590 0.61958 0.77255 0.48576 0.95510
286 2.97668 4.35856 4.50168 4.00126 3.44414 4.21917 4.75509 1.54033 3.87280 1.96365 3.28112 4.25660 4.56851 4.16504 4.09999 3.59381 3.24885 1.22044 5.36541 4.14575 346 v - - -
2.68618 4.42225 2.77519 2.73123 3.46354 2.40513 3.72494 3.29354 2.67741 2.69355 4.24690 2.90347 2.73739 3.18146 2.89801 2.37887 2.77519 2.98518 4.58477 3.61503
0.03201 3.85355 4.57590 0.61958 0.77255 0.48576 0.95510
287 2.17211 4.20668 3.88582 3.49936 3.66568 3.43836 4.37942 2.17898 3.40868 2.42295 3.56906 3.68626 4.05503 3.74143 3.66482 2.87774 2.92576 1.33093 5.33963 4.10712 347 v - - -
2.68618 4.42225 2.77519 2.73123 3.46354 2.40513 3.72494 3.29354 2.67741 2.69355 4.24690 2.90347 2.73739 3.18146 2.89801 2.37887 2.77519 2.98518 4.58477 3.61503
0.03201 3.85355 4.57590 0.61958 0.77255 0.48576 0.95510
288 2.76902 4.32890 4.06635 3.72895 3.55042 3.65293 4.54040 2.06920 3.59814 2.26154 3.52400 3.92186 4.24113 3.96162 3.81534 3.17168 3.13359 1.05824 5.31271 4.04208 348 v - - -
2.68618 4.42225 2.77519 2.73123 3.46354 2.40513 3.72494 3.29354 2.67741 2.69355 4.24690 2.90347 2.73739 3.18146 2.89801 2.37887 2.77519 2.98518 4.58477 3.61503
0.03201 3.85355 4.57590 0.61958 0.77255 0.48576 0.95510
289 1.45462 4.15265 3.65028 3.28345 3.79691 3.16007 4.22450 2.62265 3.21663 2.66229 3.73092 3.45305 3.83342 3.54729 3.49398 2.59582 2.78069 2.02926 5.35700 4.12540 349 a - - -
2.68618 4.42225 2.77519 2.73123 3.46354 2.40513 3.72494 3.29354 2.67741 2.69355 4.24690 2.90347 2.73739 3.18146 2.89801 2.37887 2.77519 2.98518 4.58477 3.61503
0.03201 3.85355 4.57590 0.61958 0.77255 0.48576 0.95510
290 2.75682 4.32258 4.03880 3.68551 3.54895 3.64711 4.51562 2.07099 3.56431 2.26778 3.52116 3.89669 4.23192 3.93108 3.78620 3.15472 3.11890 1.07707 5.30456 4.03188 350 v - - -
2.68618 4.42225 2.77519 2.73123 3.46354 2.40513 3.72494 3.29354 2.67741 2.69355 4.24690 2.90347 2.73739 3.18146 2.89801 2.37887 2.77519 2.98518 4.58477 3.61503
0.03201 3.85355 4.57590 0.61958 0.77255 0.48576 0.95510
291 2.53499 4.30977 3.29363 3.16996 4.29327 0.85427 4.28529 3.84939 3.31715 3.53080 4.48681 3.41594 3.77411 3.64796 3.56623 2.69891 3.01827 3.37553 5.46060 4.39491 351 g - - -
2.68618 4.42225 2.77519 2.73123 3.46354 2.40513 3.72494 3.29354 2.67741 2.69355 4.24690 2.90347 2.73739 3.18146 2.89801 2.37887 2.77519 2.98518 4.58477 3.61503
0.03201 3.85355 4.57590 0.61958 0.77255 0.48576 0.95510
292 2.84536 5.23780 1.24753 2.08007 4.55355 3.14152 3.74969 4.08185 2.78297 3.66689 4.55376 2.59088 3.78714 2.94007 3.34592 2.76999 3.16152 3.67362 5.80094 4.32638 352 d - - -
2.68618 4.42225 2.77519 2.73123 3.46354 2.40513 3.72494 3.29354 2.67741 2.69355 4.24690 2.90347 2.73739 3.18146 2.89801 2.37887 2.77519 2.98518 4.58477 3.61503
0.03201 3.85355 4.57590 0.61958 0.77255 0.48576 0.95510
293 2.79878 5.28252 1.86277 1.55047 4.58890 3.13665 3.67553 4.07540 2.63517 3.60393 4.43961 2.65689 3.77039 2.83650 3.19124 2.53504 3.08263 3.66889 5.78104 4.31536 353 e - - -
2.68618 4.42225 2.77519 2.73123 3.46354 2.40513 3.72494 3.29354 2.67741 2.69355 4.24690 2.90347 2.73739 3.18146 2.89801 2.37887 2.77519 2.98518 4.58477 3.61503
0.03201 3.85355 4.57590 0.61958 0.77255 0.48576 0.95510
294 2.40289 4.24786 3.41165 3.16301 3.95251 3.08771 4.18173 3.07735 3.10561 2.94151 3.99341 3.37529 3.79004 3.50143 3.36509 2.60397 1.20439 2.77435 5.39199 4.16920 354 t - - -
2.68618 4.42225 2.77519 2.73123 3.46354 2.40513 3.72494 3.29354 2.67741 2.69355 4.24690 2.90347 2.73739 3.18146 2.89801 2.37887 2.77519 2.98518 4.58477 3.61503
0.03201 3.85355 4.57590 0.61958 0.77255 0.48576 0.95510
295 1.07987 4.16579 3.42490 3.21173 4.02651 2.99312 4.24179 3.14319 3.22653 3.03226 4.05676 3.36429 3.73281 3.56908 3.48297 2.49957 2.77652 2.79605 5.47030 4.25046 355 a - - -
2.68618 4.42225 2.77519 2.73123 3.46354 2.40513 3.72494 3.29354 2.67741 2.69355 4.24690 2.90347 2.73739 3.18146 2.89801 2.37887 2.77519 2.98518 4.58477 3.61503
0.03201 3.85355 4.57590 0.61958 0.77255 0.48576 0.95510
296 2.89460 5.15279 1.09090 2.19057 4.49525 3.15898 3.82807 4.03945 2.88562 3.65706 4.59158 2.75268 3.81533 3.04169 3.42647 2.84049 3.22472 3.66328 5.71963 4.32470 356 d - - -
2.68618 4.42225 2.77519 2.73123 3.46354 2.40513 3.72494 3.29354 2.67741 2.69355 4.24690 2.90347 2.73739 3.18146 2.89801 2.37887 2.77519 2.98518 4.58477 3.61503
0.03201 3.85355 4.57590 0.61958 0.77255 0.48576 0.95510
297 2.90080 5.00389 3.22988 2.66888 4.41057 3.53242 3.57839 3.77342 1.35340 3.27487 4.14945 3.08501 3.93679 2.72451 1.95805 2.91351 3.05130 3.45918 5.37055 4.16416 357 k - - -
2.68618 4.42225 2.77519 2.73123 3.46354 2.40513 3.72494 3.29354 2.67741 2.69355 4.24690 2.90347 2.73739 3.18146 2.89801 2.37887 2.77519 2.98518 4.58477 3.61503
0.03201 3.85355 4.57590 0.61958 0.77255 0.48576 0.95510
298 3.10682 4.58989 4.17419 3.78953 3.09002 3.99986 4.44887 2.28101 3.54296 0.94610 3.09465 4.06544 4.41793 3.91477 3.72917 3.50470 3.39771 2.31621 4.99230 3.69556 358 l - - -
2.68618 4.42225 2.77519 2.73123 3.46354 2.40513 3.72494 3.29354 2.67741 2.69355 4.24690 2.90347 2.73739 3.18146 2.89801 2.37887 2.77519 2.98518 4.58477 3.61503
0.03201 3.85355 4.57590 0.61958 0.77255 0.48576 0.95510
299 2.99735 4.42306 4.35848 3.93836 3.33825 4.10598 4.66770 1.16255 3.75709 1.90045 3.25393 4.18439 4.51210 4.09893 3.96386 3.53768 3.29065 1.78110 5.26001 3.98836 359 i - - -
2.68618 4.42225 2.77519 2.73123 3.46354 2.40513 3.72494 3.29354 2.67741 2.69355 4.24690 2.90347 2.73739 3.18146 2.89801 2.37887 2.77519 2.98518 4.58477 3.61503
0.03201 3.85355 4.57590 0.61958 0.77255 0.48576 0.95510
300 1.76664 4.60886 2.70564 2.09429 4.10577 3.19277 3.76024 3.43598 2.61517 3.13440 4.00208 2.92921 3.76475 2.95125 3.02795 2.52274 2.86717 3.08584 5.41212 4.09681 360 a - - -
2.68618 4.42225 2.77519 2.73123 3.46354 2.40513 3.72494 3.29354 2.67741 2.69355 4.24690 2.90347 2.73739 3.18146 2.89801 2.37887 2.77519 2.98518 4.58477 3.61503
0.03201 3.85355 4.57590 0.61958 0.77255 0.48576 0.95510
301 2.84903 4.99474 3.26579 2.65288 4.39966 3.54797 3.57407 3.74867 1.73751 3.25455 4.12727 3.10228 3.94252 2.72051 1.50599 2.92212 3.09666 3.44000 5.35803 4.16090 361 r - - -
2.68618 4.42225 2.77519 2.73123 3.46354 2.40513 3.72494 3.29354 2.67741 2.69355 4.24690 2.90347 2.73739 3.18146 2.89801 2.37887 2.77519 2.98518 4.58477 3.61503
0.03201 3.85355 4.57590 0.61958 0.77255 0.48576 0.95510
302 3.13424 4.60224 4.15903 3.79900 3.12885 3.95795 4.46068 2.33210 3.56693 0.89885 3.15808 4.07629 4.39670 3.93979 3.74601 3.52691 3.42944 2.36449 5.00106 3.71994 362 l - - -
2.68618 4.42225 2.77519 2.73123 3.46354 2.40513 3.72494 3.29354 2.67741 2.69355 4.24690 2.90347 2.73739 3.18146 2.89801 2.37887 2.77519 2.98518 4.58477 3.61503
0.03201 3.85355 4.57590 0.61958 0.77255 0.48576 0.95510
303 2.67950 4.75013 3.05216 2.57933 4.12174 3.39372 3.64632 3.37393 1.63721 3.07576 3.95781 3.03154 3.85049 2.78570 2.50949 2.73819 2.44448 3.13753 5.31471 4.04701 363 k - - -
2.68618 4.42225 2.77519 2.73123 3.46354 2.40513 3.72494 3.29354 2.67741 2.69355 4.24690 2.90347 2.73739 3.18146 2.89801 2.37887 2.77519 2.98518 4.58477 3.61503
0.03201 3.85355 4.57590 0.61958 0.77255 0.48576 0.95510
304 2.72699 4.48727 3.33216 3.16861 4.16508 3.17586 4.24748 3.70580 3.22433 3.33463 4.38380 3.47713 0.86356 3.61369 3.47185 2.89393 3.16711 3.35331 5.35664 4.28555 364 p - - -
2.68618 4.42225 2.77519 2.73123 3.46354 2.40513 3.72494 3.29354 2.67741 2.69355 4.24690 2.90347 2.73739 3.18146 2.89801 2.37887 2.77519 2.98518 4.58477 3.61503
0.03201 3.85355 4.57590 0.61958 0.77255 0.48576 0.95510
305 2.98219 4.54129 3.95570 3.52950 3.09190 3.91269 4.25552 2.35373 3.24090 1.09381 3.08849 3.84017 4.31718 3.56134 3.45811 3.32076 3.25737 2.37467 4.94216 3.63296 365 l - - -
2.68618 4.42225 2.77519 2.73123 3.46354 2.40513 3.72494 3.29354 2.67741 2.69355 4.24690 2.90347 2.73739 3.18146 2.89801 2.37887 2.77519 2.98518 4.58477 3.61503
0.03201 3.85355 4.57590 0.61958 0.77255 0.48576 0.95510
306 2.97295 4.35212 4.51317 4.01799 3.45040 4.20166 4.76645 1.40450 3.89295 1.98587 3.28484 4.26593 4.56881 4.18137 4.11564 3.59427 3.24668 1.31494 5.37039 4.15465 366 v - - -
2.68618 4.42225 2.77519 2.73123 3.46354 2.40513 3.72494 3.29354 2.67741 2.69355 4.24690 2.90347 2.73739 3.18146 2.89801 2.37887 2.77519 2.98518 4.58477 3.61503
0.03201 3.85355 4.57590 0.61958 0.77255 0.48576 0.95510
307 2.21463 4.89268 2.63951 1.95554 4.20289 3.30144 3.62099 3.61499 2.23095 3.20115 4.02981 2.77352 3.78309 2.74637 2.81237 2.64780 2.82226 3.27286 5.41710 4.07369 367 e - - -
2.68618 4.42225 2.77519 2.73123 3.46354 2.40513 3.72494 3.29354 2.67741 2.69355 4.24690 2.90347 2.73739 3.18146 2.89801 2.37887 2.77519 2.98518 4.58477 3.61503
0.03201 3.85355 4.57590 0.61958 0.77255 0.48576 0.95510
308 1.78914 4.53117 2.96216 2.56338 3.97683 3.22887 3.70497 3.37170 2.49088 3.01511 3.87040 3.00337 3.77527 2.64794 2.71455 2.49556 2.81832 3.03612 5.27241 3.99109 368 a - - -
2.68618 4.42225 2.77519 2.73123 3.46354 2.40513 3.72494 3.29354 2.67741 2.69355 4.24690 2.90347 2.73739 3.18146 2.89801 2.37887 2.77519 2.98518 4.58477 3.61503
0.03201 3.85355 4.57590 0.61958 0.77255 0.48576 0.95510
309 3.13424 4.60224 4.15903 3.79900 3.12885 3.95795 4.46068 2.33210 3.56693 0.89885 3.15808 4.07629 4.39670 3.93979 3.74601 3.52691 3.42944 2.36449 5.00106 3.71994 369 l - - -
2.68618 4.42225 2.77519 2.73123 3.46354 2.40513 3.72494 3.29354 2.67741 2.69355 4.24690 2.90347 2.73739 3.18146 2.89801 2.37887 2.77519 2.98518 4.58477 3.61503
0.03201 3.85355 4.57590 0.61958 0.77255 0.48576 0.95510
310 2.95183 5.04251 3.33675 2.71686 4.45444 3.57819 3.56544 3.81610 1.54894 3.29131 4.16785 3.12534 3.96131 2.69597 1.56671 2.95998 3.13111 3.50644 5.36433 4.17935 370 k - - -
2.68618 4.42225 2.77519 2.73123 3.46354 2.40513 3.72494 3.29354 2.67741 2.69355 4.24690 2.90347 2.73739 3.18146 2.89801 2.37887 2.77519 2.98518 4.58477 3.61503
0.03201 3.85355 4.57590 0.61958 0.77255 0.48576 0.95510
311 2.94672 4.34993 4.44299 3.94422 3.46007 4.15406 4.72094 1.59142 3.82426 2.01450 3.30632 4.20662 4.52986 4.12784 4.05525 3.53567 3.22726 1.19312 5.36202 4.13437 371 v - - -
2.68618 4.42225 2.77519 2.73123 3.46354 2.40513 3.72494 3.29354 2.67741 2.69355 4.24690 2.90347 2.73739 3.18146 2.89801 2.37887 2.77519 2.98518 4.58477 3.61503
0.03201 3.85355 4.57590 0.61958 0.77255 0.48576 0.95510
312 2.64191 4.41899 3.31179 3.20891 4.35112 0.75891 4.33015 3.94632 3.38759 3.60278 4.57853 3.47614 3.80951 3.71328 3.62552 2.81332 3.12168 3.47830 5.45108 4.45245 372 g - - -
2.68618 4.42225 2.77519 2.73123 3.46354 2.40513 3.72494 3.29354 2.67741 2.69355 4.24690 2.90347 2.73739 3.18146 2.89801 2.37887 2.77519 2.98518 4.58477 3.61503
0.03201 3.85355 4.57590 0.61958 0.77255 0.48576 0.95510
313 2.72699 4.48727 3.33216 3.16861 4.16508 3.17586 4.24748 3.70580 3.22433 3.33463 4.38380 3.47713 0.86356 3.61369 3.47185 2.89393 3.16711 3.35331 5.35664 4.28555 373 p - - -
2.68618 4.42225 2.77519 2.73123 3.46354 2.40513 3.72494 3.29354 2.67741 2.69355 4.24690 2.90347 2.73739 3.18146 2.89801 2.37887 2.77519 2.98518 4.58477 3.61503
0.03201 3.85355 4.57590 0.61958 0.77255 0.48576 0.95510
314 2.64191 4.41899 3.31179 3.20891 4.35112 0.75891 4.33015 3.94632 3.38759 3.60278 4.57853 3.47614 3.80951 3.71328 3.62552 2.81332 3.12168 3.47830 5.45108 4.45245 374 g - - -
2.68618 4.42225 2.77519 2.73123 3.46354 2.40513 3.72494 3.29354 2.67741 2.69355 4.24690 2.90347 2.73739 3.18146 2.89801 2.37887 2.77519 2.98518 4.58477 3.61503
0.03201 3.85355 4.57590 0.61958 0.77255 0.48576 0.95510
315 2.52959 3.00460 3.48009 2.71191 3.31970 3.53324 3.78019 2.44867 2.86129 2.26843 3.08670 3.27817 3.91509 3.17842 3.18757 2.79378 2.76461 2.39379 4.79087 3.56577 375 l - - -
2.68617 4.42225 2.77519 2.73123 3.46354 2.40513 3.72494 3.29354 2.67741 2.69355 4.24690 2.90347 2.73739 3.18146 2.89801 2.37887 2.77519 2.98518 4.58477 3.61503
0.03773 3.62205 4.57590 0.59877 0.79737 0.48576 0.95510
316 2.56926 4.42510 3.23064 2.65738 3.57846 3.46882 3.60756 2.94147 2.49130 2.39067 2.78725 3.06353 3.84564 2.58997 2.87458 2.68196 2.79803 2.71244 4.96577 3.70636 377 l - - -
2.68618 4.42225 2.77519 2.73123 3.46354 2.40513 3.72494 3.29354 2.67741 2.69355 4.24690 2.90347 2.73739 3.18146 2.89801 2.37887 2.77519 2.98518 4.58477 3.61503
0.03201 3.85355 4.57590 0.61958 0.77255 0.48576 0.95510
317 2.89594 5.03395 3.20407 2.62656 4.41002 3.54325 3.54305 3.78826 1.84579 3.27221 4.13178 3.06680 3.92884 2.25288 1.62492 2.89809 3.08089 3.47115 5.36580 4.15136 378 r - - -
2.68618 4.42225 2.77519 2.73123 3.46354 2.40513 3.72494 3.29354 2.67741 2.69355 4.24690 2.90347 2.73739 3.18146 2.89801 2.37887 2.77519 2.98518 4.58477 3.61503
0.03201 3.85355 4.57590 0.61958 0.77255 0.48576 0.95510
318 2.50703 4.36981 3.12002 2.98647 4.28250 0.95482 4.20413 3.81536 3.20828 3.50325 4.44073 3.30613 3.75921 3.53398 3.48984 2.65066 2.98006 3.34437 5.48508 4.36063 379 g - - -
2.68618 4.42225 2.77519 2.73123 3.46354 2.40513 3.72494 3.29354 2.67741 2.69355 4.24690 2.90347 2.73739 3.18146 2.89801 2.37887 2.77519 2.98518 4.58477 3.61503
0.03201 3.85355 4.57590 0.61958 0.77255 0.48576 0.95510
319 2.51079 4.87196 2.74130 2.32219 4.17471 2.87697 3.53718 3.60054 2.08207 3.16963 3.98189 2.84590 3.41970 2.47896 2.76090 2.54503 2.85129 3.25175 5.37560 4.03320 380 k - - -
2.68618 4.42225 2.77519 2.73123 3.46354 2.40513 3.72494 3.29354 2.67741 2.69355 4.24690 2.90347 2.73739 3.18146 2.89801 2.37887 2.77519 2.98518 4.58477 3.61503
0.03201 3.85355 4.57590 0.61958 0.77255 0.48576 0.95510
320 2.79901 5.31318 1.86742 1.47848 4.60164 3.18349 3.67837 4.08669 2.63837 3.60806 4.45849 2.65636 3.68174 2.81156 3.19211 2.73273 3.10143 3.68489 5.79255 4.32406 381 e - - -
2.68618 4.42225 2.77519 2.73123 3.46354 2.40513 3.72494 3.29354 2.67741 2.69355 4.24690 2.90347 2.73739 3.18146 2.89801 2.37887 2.77519 2.98518 4.58477 3.61503
0.03201 3.85355 4.57590 0.61958 0.77255 0.48576 0.95510
321 2.92740 5.04317 2.47147 1.06389 4.39487 3.24292 3.84104 3.84511 2.71872 3.46728 4.43349 2.91385 3.86165 3.05523 3.12766 2.91086 3.23175 3.52560 5.56805 4.28594 382 e - - -
2.68618 4.42225 2.77519 2.73123 3.46354 2.40513 3.72494 3.29354 2.67741 2.69355 4.24690 2.90347 2.73739 3.18146 2.89801 2.37887 2.77519 2.98518 4.58477 3.61503
0.03201 3.85355 4.57590 0.61958 0.77255 0.48576 0.95510
322 2.70808 4.70370 2.69844 2.58210 4.06428 3.17154 3.90628 3.77078 2.80850 3.41985 4.37537 1.19199 3.82257 3.17916 3.16237 2.77610 3.08942 3.39490 5.37240 4.01410 383 n - - -
2.68618 4.42225 2.77519 2.73123 3.46354 2.40513 3.72494 3.29354 2.67741 2.69355 4.24690 2.90347 2.73739 3.18146 2.89801 2.37887 2.77519 2.98518 4.58477 3.61503
0.03201 3.85355 4.57590 0.61958 0.77255 0.48576 0.95510
323 2.93642 5.04304 2.48025 1.05258 4.38695 3.26215 3.84758 3.83711 2.72576 3.45736 4.43245 2.92278 3.86590 3.06378 3.13247 2.92088 3.24058 3.52298 5.56210 4.28458 384 e - - -
2.68618 4.42225 2.77519 2.73123 3.46354 2.40513 3.72494 3.29354 2.67741 2.69355 4.24690 2.90347 2.73739 3.18146 2.89801 2.37887 2.77519 2.98518 4.58477 3.61503
0.03201 3.85355 4.57590 0.61958 0.77255 0.48576 0.95510
324 2.94380 4.50015 4.03517 3.61675 3.18190 3.83629 4.35520 2.34494 3.38192 1.77401 1.46427 3.89658 4.28847 3.76345 3.59238 3.29359 3.24644 2.35368 5.03339 3.78624 385 m - - -
2.68618 4.42225 2.77519 2.73123 3.46354 2.40513 3.72494 3.29354 2.67741 2.69355 4.24690 2.90347 2.73739 3.18146 2.89801 2.37887 2.77519 2.98518 4.58477 3.61503
0.03201 3.85355 4.57590 0.61958 0.77255 0.48576 0.95510
325 2.64191 4.41899 3.31179 3.20891 4.35112 0.75891 4.33015 3.94632 3.38759 3.60278 4.57853 3.47614 3.80951 3.71328 3.62552 2.81332 3.12168 3.47830 5.45108 4.45245 386 g - - -
2.68618 4.42225 2.77519 2.73123 3.46354 2.40513 3.72494 3.29354 2.67741 2.69355 4.24690 2.90347 2.73739 3.18146 2.89801 2.37887 2.77519 2.98518 4.58477 3.61503
0.03201 3.85355 4.57590 0.61958 0.77255 0.48576 0.95510
326 2.72699 4.48727 3.33216 3.16861 4.16508 3.17586 4.24748 3.70580 3.22433 3.33463 4.38380 3.47713 0.86356 3.61369 3.47185 2.89393 3.16711 3.35331 5.35664 4.28555 387 p - - -
2.68618 4.42225 2.77519 2.73123 3.46354 2.40513 3.72494 3.29354 2.67741 2.69355 4.24690 2.90347 2.73739 3.18146 2.89801 2.37887 2.77519 2.98518 4.58477 3.61503
0.03201 3.85355 4.57590 0.61958 0.77255 0.48576 0.95510
327 2.92850 4.38262 4.30622 3.82733 3.34954 4.04972 4.57468 1.91137 3.65858 1.72912 3.24417 4.08804 4.44797 3.98617 3.88776 3.43527 3.21483 1.26641 5.23119 3.97663 388 v - - -
2.68618 4.42225 2.77519 2.73123 3.46354 2.40513 3.72494 3.29354 2.67741 2.69355 4.24690 2.90347 2.73739 3.18146 2.89801 2.37887 2.77519 2.98518 4.58477 3.61503
0.03201 3.85355 4.57590 0.61958 0.77255 0.48576 0.95510
328 2.91495 4.35149 4.37716 3.90794 3.46026 4.06789 4.68213 1.71376 3.76535 2.03518 3.32865 4.15017 4.48193 4.08583 3.99797 3.46288 3.21058 1.14742 5.35011 4.10359 389 v - - -
2.68618 4.42225 2.77519 2.73123 3.46354 2.40513 3.72494 3.29354 2.67741 2.69355 4.24690 2.90347 2.73739 3.18146 2.89801 2.37887 2.77519 2.98518 4.58477 3.61503
0.03201 3.85355 4.57590 0.61958 0.77255 0.48576 0.95510
329 2.27318 4.20510 3.17537 2.98322 4.06692 2.94018 4.10073 3.54926 3.05159 3.27999 4.19885 3.20862 3.67912 3.40213 3.34315 1.17402 2.72718 3.08594 5.45391 4.15458 390 s - - -
2.68618 4.42225 2.77519 2.73123 3.46354 2.40513 3.72494 3.29354 2.67741 2.69355 4.24690 2.90347 2.73739 3.18146 2.89801 2.37887 2.77519 2.98518 4.58477 3.61503
0.03201 3.85355 4.57590 0.61958 0.77255 0.48576 0.95510
330 2.34010 4.91241 2.24100 2.24831 4.21549 3.28723 3.57080 3.65212 2.36345 3.21919 4.02663 2.81516 3.75677 2.73963 2.58722 2.44452 2.86111 3.28159 5.42551 4.05886 391 d - - -
2.68618 4.42225 2.77519 2.73123 3.46354 2.40513 3.72494 3.29354 2.67741 2.69355 4.24690 2.90347 2.73739 3.18146 2.89801 2.37887 2.77519 2.98518 4.58477 3.61503
0.03201 3.85355 4.57590 0.61958 0.77255 0.48576 0.95510
331 1.55720 4.16731 3.35970 2.99249 3.91000 3.06843 4.02593 2.99624 2.96636 2.91486 3.80152 3.25270 3.72652 3.30174 3.29037 2.46172 2.20603 2.61968 5.33063 4.09943 392 a - - -
2.68618 4.42225 2.77519 2.73123 3.46354 2.40513 3.72494 3.29354 2.67741 2.69355 4.24690 2.90347 2.73739 3.18146 2.89801 2.37887 2.77519 2.98518 4.58477 3.61503
0.03201 3.85355 4.57590 0.61958 0.77255 0.48576 0.95510
332 2.97475 4.79522 3.10781 2.86603 3.27192 3.43190 1.18304 3.67473 2.70962 3.17099 4.21262 3.27605 3.98348 3.23208 2.97637 3.04566 3.27755 3.41023 4.73719 3.22335 393 h - - -
2.68618 4.42225 2.77519 2.73123 3.46354 2.40513 3.72494 3.29354 2.67741 2.69355 4.24690 2.90347 2.73739 3.18146 2.89801 2.37887 2.77519 2.98518 4.58477 3.61503
0.03201 3.85355 4.57590 0.61958 0.77255 0.48576 0.95510
333 2.85356 4.85724 2.86981 2.62144 4.00626 3.35237 3.76570 3.65140 2.44126 3.15306 4.16996 3.08311 3.90172 1.30949 2.72778 2.89786 3.14727 3.37707 5.28702 3.96390 394 q - - -
2.68618 4.42225 2.77519 2.73123 3.46354 2.40513 3.72494 3.29354 2.67741 2.69355 4.24690 2.90347 2.73739 3.18146 2.89801 2.37887 2.77519 2.98518 4.58477 3.61503
0.03201 3.85355 4.57590 0.61958 0.77255 0.48576 0.95510
334 2.85682 5.04321 2.93174 2.47745 4.40953 3.45794 3.58478 3.79456 1.46332 3.30171 4.16210 2.98225 3.89257 2.38715 2.30336 2.83892 3.02434 3.46708 5.42182 4.16754 395 k - - -
2.68618 4.42225 2.77519 2.73123 3.46354 2.40513 3.72494 3.29354 2.67741 2.69355 4.24690 2.90347 2.73739 3.18146 2.89801 2.37887 2.77519 2.98518 4.58477 3.61503
0.03201 3.85355 4.57590 0.61958 0.77255 0.48576 0.95510
335 2.95513 4.91776 3.12984 2.75510 4.29986 3.44642 3.74924 3.72799 1.06446 3.29731 4.25996 3.18034 3.94825 2.94192 2.42876 2.99847 3.20990 3.43692 5.36244 4.17256 396 k - - -
2.68618 4.42225 2.77519 2.73123 3.46354 2.40513 3.72494 3.29354 2.67741 2.69355 4.24690 2.90347 2.73739 3.18146 2.89801 2.37887 2.77519 2.98518 4.58477 3.61503
0.03201 3.85355 4.57590 0.61958 0.77255 0.48576 0.95510
336 2.79321 4.34126 4.09897 3.76171 3.53648 3.70411 4.56677 2.05189 3.62920 2.22693 3.50469 3.95452 4.26582 3.99045 3.84349 3.20661 3.15531 1.04911 5.31766 4.04801 397 v - - -
2.68618 4.42225 2.77519 2.73123 3.46354 2.40513 3.72494 3.29354 2.67741 2.69355 4.24690 2.90347 2.73739 3.18146 2.89801 2.37887 2.77519 2.98518 4.58477 3.61503
0.03201 3.85355 4.57590 0.61958 0.77255 0.48576 0.95510
337 3.07027 4.55993 4.23779 3.80649 3.06901 4.06643 4.46967 2.18240 3.55840 1.01423 3.04233 4.07971 4.45162 3.91041 3.75417 3.48927 3.35447 2.19417 5.01354 3.72254 398 l - - -
2.68618 4.42225 2.77519 2.73123 3.46354 2.40513 3.72494 3.29354 2.67741 2.69355 4.24690 2.90347 2.73739 3.18146 2.89801 2.37887 2.77519 2.98518 4.58477 3.61503
0.03201 3.85355 4.57590 0.61958 0.77255 0.48576 0.95510
338 2.41984 4.31469 3.16235 3.04432 4.25877 0.99310 4.21403 3.77899 3.22261 3.47797 4.41398 3.30316 3.73584 3.54551 3.49791 2.58761 2.92393 3.29620 5.49733 4.34779 399 g - - -
2.68618 4.42225 2.77519 2.73123 3.46354 2.40513 3.72494 3.29354 2.67741 2.69355 4.24690 2.90347 2.73739 3.18146 2.89801 2.37887 2.77519 2.98518 4.58477 3.61503
0.03201 3.85355 4.57590 0.61958 0.77255 0.48576 0.95510
339 3.22013 4.71678 3.81047 3.53648 2.29425 3.80823 3.61026 3.23202 3.39455 2.69079 3.90907 3.70042 4.28260 3.70513 3.58206 3.35864 3.50677 3.10171 3.93722 0.99783 400 y - - -
2.68618 4.42225 2.77519 2.73123 3.46354 2.40513 3.72494 3.29354 2.67741 2.69355 4.24690 2.90347 2.73739 3.18146 2.89801 2.37887 2.77519 2.98518 4.58477 3.61503
0.03201 3.85355 4.57590 0.61958 0.77255 0.48576 0.95510
340 3.01640 4.44065 4.30842 3.92366 3.36165 4.04580 4.65543 1.10165 3.75142 1.95178 3.30018 4.17167 4.47900 4.10178 3.95017 3.53943 3.31598 1.84593 5.24843 3.98496 401 i - - -
2.68618 4.42225 2.77519 2.73123 3.46354 2.40513 3.72494 3.29354 2.67741 2.69355 4.24690 2.90347 2.73739 3.18146 2.89801 2.37887 2.77519 2.98518 4.58477 3.61503
0.03201 3.85355 4.57590 0.61958 0.77255 0.48576 0.95510
341 2.86335 5.35448 1.32088 1.93066 4.64731 3.14857 3.71794 4.15027 2.74112 3.69726 4.56600 2.58266 3.78363 2.89517 3.31995 2.76420 3.16696 3.74519 5.86324 4.37224 402 d - - -
2.68618 4.42225 2.77519 2.73123 3.46354 2.40513 3.72494 3.29354 2.67741 2.69355 4.24690 2.90347 2.73739 3.18146 2.89801 2.37887 2.77519 2.98518 4.58477 3.61503
0.03201 3.85355 4.57590 0.61958 0.77255 0.48576 0.95510
342 2.72949 4.79923 3.14624 2.58026 4.02713 3.48703 3.57053 3.24542 1.62879 2.77165 3.87955 3.04511 3.87716 2.62042 2.42950 2.77724 2.93722 3.12382 5.22759 3.95725 403 k - - -
2.68618 4.42225 2.77519 2.73123 3.46354 2.40513 3.72494 3.29354 2.67741 2.69355 4.24690 2.90347 2.73739 3.18146 2.89801 2.37887 2.77519 2.98518 4.58477 3.61503
0.03201 3.85355 4.57590 0.61958 0.77255 0.48576 0.95510
343 2.64191 4.41899 3.31179 3.20891 4.35112 0.75891 4.33015 3.94632 3.38759 3.60278 4.57853 3.47614 3.80951 3.71328 3.62552 2.81332 3.12168 3.47830 5.45108 4.45245 404 g - - -
2.68618 4.42225 2.77519 2.73123 3.46354 2.40513 3.72494 3.29354 2.67741 2.69355 4.24690 2.90347 2.73739 3.18146 2.89801 2.37887 2.77519 2.98518 4.58477 3.61503
0.03201 3.85355 4.57590 0.61958 0.77255 0.48576 0.95510
344 2.59721 4.45724 3.17998 2.27320 3.69598 3.48477 3.86272 2.57570 2.72804 2.59922 3.60353 3.20635 3.93999 3.11004 3.09479 2.81436 2.88726 1.84222 5.17353 3.90128 405 v - - -
2.68618 4.42225 2.77519 2.73123 3.46354 2.40513 3.72494 3.29354 2.67741 2.69355 4.24690 2.90347 2.73739 3.18146 2.89801 2.37887 2.77519 2.98518 4.58477 3.61503
0.03201 3.85355 4.57590 0.61958 0.77255 0.48576 0.95510
345 2.57500 4.86163 2.66695 2.18952 4.18636 3.31234 3.61808 3.60656 2.27157 3.18642 4.01471 2.81525 3.78510 2.56426 2.78544 2.03718 2.90108 3.26555 5.39943 4.06200 406 s - - -
2.68618 4.42225 2.77519 2.73123 3.46354 2.40513 3.72494 3.29354 2.67741 2.69355 4.24690 2.90347 2.73739 3.18146 2.89801 2.37887 2.77519 2.98518 4.58477 3.61503
0.03201 3.85355 4.57590 0.61958 0.77255 0.48576 0.95510
346 2.91835 5.04808 2.45950 1.08428 4.39146 3.24670 3.82982 3.83680 2.69767 3.45941 4.42290 2.90144 3.85863 3.04116 3.11285 2.89996 3.22131 3.51728 5.57234 4.27892 407 e - - -
2.68618 4.42225 2.77519 2.73123 3.46354 2.40513 3.72494 3.29354 2.67741 2.69355 4.24690 2.90347 2.73739 3.18146 2.89801 2.37887 2.77519 2.98518 4.58477 3.61503
0.03201 3.85355 4.57590 0.61958 0.77255 0.48576 0.95510
347 2.64191 4.41899 3.31179 3.20891 4.35112 0.75891 4.33015 3.94632 3.38759 3.60278 4.57853 3.47614 3.80951 3.71328 3.62552 2.81332 3.12168 3.47830 5.45108 4.45245 408 g - - -
2.68618 4.42225 2.77519 2.73123 3.46354 2.40513 3.72494 3.29354 2.67741 2.69355 4.24690 2.90347 2.73739 3.18146 2.89801 2.37887 2.77519 2.98518 4.58477 3.61503
0.03201 3.85355 4.57590 0.61958 0.77255 0.48576 0.95510
348 1.06841 4.17241 3.44004 3.22551 4.01964 3.00244 4.24947 3.13311 3.23689 3.01973 4.05317 3.37751 3.74039 3.58009 3.49118 2.51778 2.79330 2.78560 5.46370 4.24878 409 a - - -
2.68618 4.42225 2.77519 2.73123 3.46354 2.40513 3.72494 3.29354 2.67741 2.69355 4.24690 2.90347 2.73739 3.18146 2.89801 2.37887 2.77519 2.98518 4.58477 3.61503
0.03201 3.85355 4.57590 0.61958 0.77255 0.48576 0.95510
349 2.60271 4.69565 2.91214 2.50960 4.09460 3.32755 3.66345 3.44172 1.88680 3.08708 3.94343 2.98369 3.81066 2.82205 2.66525 2.63500 2.16884 3.12341 5.32189 4.03769 410 k - - -
2.68618 4.42225 2.77519 2.73123 3.46354 2.40513 3.72494 3.29354 2.67741 2.69355 4.24690 2.90347 2.73739 3.18146 2.89801 2.37887 2.77519 2.98518 4.58477 3.61503
0.03201 3.85355 4.57590 0.61958 0.77255 0.48576 0.95510
350 3.11464 4.59318 4.16089 3.79080 3.11055 3.97379 4.45412 2.30490 3.55462 0.92592 3.13332 4.06654 4.40477 3.92609 3.73792 3.50882 3.40915 2.33258 4.99808 3.70794 411 l - - -
2.68618 4.42225 2.77519 2.73123 3.46354 2.40513 3.72494 3.29354 2.67741 2.69355 4.24690 2.90347 2.73739 3.18146 2.89801 2.37887 2.77519 2.98518 4.58477 3.61503
0.03201 3.85355 4.57590 0.61958 0.77255 0.48576 0.95510
351 2.85924 4.34402 4.27550 3.83957 3.46618 3.93676 4.62127 1.83533 3.68341 2.07988 3.37012 4.06399 4.40471 4.02629 3.91429 3.35159 3.17742 1.12819 5.32827 4.05741 412 v - - -
2.68618 4.42225 2.77519 2.73123 3.46354 2.40513 3.72494 3.29354 2.67741 2.69355 4.24690 2.90347 2.73739 3.18146 2.89801 2.37887 2.77519 2.98518 4.58477 3.61503
0.03201 3.85355 4.57590 0.61958 0.77255 0.48576 0.95510
352 2.52874 4.24458 3.98516 3.44375 3.41985 3.79519 4.25148 2.02243 3.34035 2.16129 2.84258 3.74677 4.20003 3.64024 3.61641 3.11575 2.79650 1.50896 5.09622 3.89353 413 v - - -
2.68618 4.42225 2.77519 2.73123 3.46354 2.40513 3.72494 3.29354 2.67741 2.69355 4.24690 2.90347 2.73739 3.18146 2.89801 2.37887 2.77519 2.98518 4.58477 3.61503
0.03201 3.85355 4.57590 0.61958 0.77255 0.48576 0.95510
353 2.96961 5.09444 0.94557 2.32378 4.46900 3.19663 3.91489 4.05293 2.99551 3.66472 4.64261 2.87912 3.84811 3.15414 3.50900 2.93424 3.30785 3.69420 5.64126 4.34527 414 d - - -
2.68618 4.42225 2.77519 2.73123 3.46354 2.40513 3.72494 3.29354 2.67741 2.69355 4.24690 2.90347 2.73739 3.18146 2.89801 2.37887 2.77519 2.98518 4.58477 3.61503
0.03201 3.85355 4.57590 0.61958 0.77255 0.48576 0.95510
354 2.64191 4.41899 3.31179 3.20891 4.35112 0.75891 4.33015 3.94632 3.38759 3.60278 4.57853 3.47614 3.80951 3.71328 3.62552 2.81332 3.12168 3.47830 5.45108 4.45245 415 g - - -
2.68618 4.42225 2.77519 2.73123 3.46354 2.40513 3.72494 3.29354 2.67741 2.69355 4.24690 2.90347 2.73739 3.18146 2.89801 2.37887 2.77519 2.98518 4.58477 3.61503
0.03201 3.85355 4.57590 0.61958 0.77255 0.48576 0.95510
355 2.98448 4.82455 3.47324 2.98852 4.17435 3.47585 3.81117 3.71491 2.23062 3.23430 4.23516 3.34960 3.97952 3.03260 1.00769 3.06968 3.25184 3.43973 5.26517 4.10601 416 r - - -
2.68618 4.42225 2.77519 2.73123 3.46354 2.40513 3.72494 3.29354 2.67741 2.69355 4.24690 2.90347 2.73739 3.18146 2.89801 2.37887 2.77519 2.98518 4.58477 3.61503
0.03201 3.85355 4.57590 0.61958 0.77255 0.48576 0.95510
356 2.66752 4.94860 2.70267 2.33043 4.25085 3.23685 3.34879 3.68080 2.01187 3.23038 4.04641 2.25260 3.79049 2.72209 2.61836 2.66278 2.79455 3.32937 5.41148 4.07331 417 k - - -
2.68618 4.42225 2.77519 2.73123 3.46354 2.40513 3.72494 3.29354 2.67741 2.69355 4.24690 2.90347 2.73739 3.18146 2.89801 2.37887 2.77519 2.98518 4.58477 3.61503
0.03201 3.85355 4.57590 0.61958 0.77255 0.48576 0.95510
357 2.59403 4.07572 3.69613 3.13173 2.73458 3.61534 3.69693 2.57044 3.04150 2.06270 3.25127 3.44214 3.80571 3.24019 3.31771 2.88493 2.82581 2.38123 4.51444 2.46540 418 l - - -
2.68618 4.42225 2.77519 2.73123 3.46354 2.40513 3.72494 3.29354 2.67741 2.69355 4.24690 2.90347 2.73739 3.18146 2.89801 2.37887 2.77519 2.98518 4.58477 3.61503
0.03201 3.85355 4.57590 0.61958 0.77255 0.48576 0.95510
358 2.72723 4.87066 3.03811 2.48599 4.26630 3.44858 3.54978 3.66290 1.95865 3.19507 4.02268 2.93815 3.84452 2.34618 2.02965 2.48921 2.92687 3.32901 5.34739 4.07288 419 k - - -
2.68618 4.42225 2.77519 2.73123 3.46354 2.40513 3.72494 3.29354 2.67741 2.69355 4.24690 2.90347 2.73739 3.18146 2.89801 2.37887 2.77519 2.98518 4.58477 3.61503
0.03201 3.85355 4.57590 0.61958 0.77255 0.48576 0.95510
359 2.84764 4.34948 4.18364 3.73424 3.41162 3.90383 4.51084 1.95524 3.56617 1.93437 3.33627 3.98245 4.28853 3.91699 3.80141 3.30657 3.15540 1.21104 5.23956 3.96892 420 v - - -
2.68618 4.42225 2.77519 2.73123 3.46354 2.40513 3.72494 3.29354 2.67741 2.69355 4.24690 2.90347 2.73739 3.18146 2.89801 2.37887 2.77519 2.98518 4.58477 3.61503
0.03201 3.85355 4.57590 0.61958 0.77255 0.48576 0.95510
360 2.02158 4.53304 2.77942 2.44856 4.02112 3.19587 3.73815 3.40125 2.57005 3.05382 3.90637 2.95846 2.51094 2.93582 3.01776 2.52595 2.75817 3.04889 5.33142 4.03021 421 a - - -
2.68618 4.42225 2.77519 2.73123 3.46354 2.40513 3.72494 3.29354 2.67741 2.69355 4.24690 2.90347 2.73739 3.18146 2.89801 2.37887 2.77519 2.98518 4.58477 3.61503
0.03201 3.85355 4.57590 0.61958 0.77255 0.48576 0.95510
361 2.62038 4.41456 3.26832 3.14466 4.33966 0.79426 4.30154 3.91828 3.34420 3.58121 4.54945 3.43910 3.80164 3.67154 3.59278 2.78808 3.09714 3.45231 5.45747 4.43566 422 g - - -
2.68618 4.42225 2.77519 2.73123 3.46354 2.40513 3.72494 3.29354 2.67741 2.69355 4.24690 2.90347 2.73739 3.18146 2.89801 2.37887 2.77519 2.98518 4.58477 3.61503
0.03201 3.85355 4.57590 0.61958 0.77255 0.48576 0.95510
362 2.89488 4.39658 3.70343 3.21701 2.23411 3.78675 2.93512 3.08685 3.10036 2.64123 3.67267 3.42801 4.15939 3.38160 3.37972 3.08007 3.15951 2.89403 3.94470 1.52240 423 y - - -
2.68618 4.42225 2.77519 2.73123 3.46354 2.40513 3.72494 3.29354 2.67741 2.69355 4.24690 2.90347 2.73739 3.18146 2.89801 2.37887 2.77519 2.98518 4.58477 3.61503
0.03201 3.85355 4.57590 0.61958 0.77255 0.48576 0.95510
363 2.57011 5.07680 2.11272 1.87719 4.39632 3.22715 3.63870 3.84963 2.52504 3.40373 4.22123 2.72650 2.69126 2.79005 3.04089 2.64484 2.95334 3.46587 5.60113 4.18780 424 e - - -
2.68618 4.42225 2.77519 2.73123 3.46354 2.40513 3.72494 3.29354 2.67741 2.69355 4.24690 2.90347 2.73739 3.18146 2.89801 2.37887 2.77519 2.98518 4.58477 3.61503
0.03201 3.85355 4.57590 0.61958 0.77255 0.48576 0.95510
364 2.28702 5.05335 2.29987 1.80658 4.34118 3.23978 3.58476 3.79200 2.48421 3.34707 4.16451 2.69425 3.76465 2.62749 2.98170 2.65549 2.90701 3.42211 5.54789 4.14933 425 e - - -
2.68618 4.42225 2.77519 2.73123 3.46354 2.40513 3.72494 3.29354 2.67741 2.69355 4.24690 2.90347 2.73739 3.18146 2.89801 2.37887 2.77519 2.98518 4.58477 3.61503
0.03201 3.85355 4.57590 0.61958 0.77255 0.48576 0.95510
365 2.64191 4.41899 3.31179 3.20891 4.35112 0.75891 4.33015 3.94632 3.38759 3.60278 4.57853 3.47614 3.80951 3.71328 3.62552 2.81332 3.12168 3.47830 5.45108 4.45245 426 g - - -
2.68618 4.42225 2.77519 2.73123 3.46354 2.40513 3.72494 3.29354 2.67741 2.69355 4.24690 2.90347 2.73739 3.18146 2.89801 2.37887 2.77519 2.98518 4.58477 3.61503
0.03201 3.85355 4.57590 0.61958 0.77255 0.48576 0.95510
366 3.32148 4.69588 4.22748 3.84890 1.71200 4.11613 3.44048 3.10186 3.71992 2.50631 3.73330 3.81608 4.45948 3.83077 3.86176 3.47234 3.55579 3.00587 3.64781 1.19113 427 y - - -
2.68618 4.42225 2.77519 2.73123 3.46354 2.40513 3.72494 3.29354 2.67741 2.69355 4.24690 2.90347 2.73739 3.18146 2.89801 2.37887 2.77519 2.98518 4.58477 3.61503
0.03201 3.85355 4.57590 0.61958 0.77255 0.48576 0.95510
367 3.22481 4.70217 3.95508 3.61714 2.08362 3.94567 3.51306 3.11905 3.47491 2.56387 3.78864 3.72210 4.35758 3.71323 3.66310 3.36574 3.48808 3.00669 3.79013 1.10100 428 y - - -
2.68618 4.42225 2.77519 2.73123 3.46354 2.40513 3.72494 3.29354 2.67741 2.69355 4.24690 2.90347 2.73739 3.18146 2.89801 2.37887 2.77519 2.98518 4.58477 3.61503
0.03201 3.85355 4.57590 0.61958 0.77255 0.48576 0.95510
368 2.80587 4.33379 4.17865 3.78813 3.48613 3.80953 4.58057 1.93540 3.63425 2.14105 3.42372 3.99166 4.32974 3.99082 3.85964 3.25227 3.14836 1.11134 5.31867 4.03277 429 v - - -
2.68618 4.42225 2.77519 2.73123 3.46354 2.40513 3.72494 3.29354 2.67741 2.69355 4.24690 2.90347 2.73739 3.18146 2.89801 2.37887 2.77519 2.98518 4.58477 3.61503
0.03201 3.85355 4.57590 0.61958 0.77255 0.48576 0.95510
369 2.64191 4.41899 3.31179 3.20891 4.35112 0.75891 4.33015 3.94632 3.38759 3.60278 4.57853 3.47614 3.80951 3.71328 3.62552 2.81332 3.12168 3.47830 5.45108 4.45245 430 g - - -
2.68618 4.42225 2.77519 2.73123 3.46354 2.40513 3.72494 3.29354 2.67741 2.69355 4.24690 2.90347 2.73739 3.18146 2.89801 2.37887 2.77519 2.98518 4.58477 3.61503
0.03201 3.85355 4.57590 0.61958 0.77255 0.48576 0.95510
370 2.57122 4.38284 3.26703 3.15630 4.30608 0.83132 4.28947 3.87467 3.32859 3.54762 4.51307 3.41890 3.78608 3.65535 3.57915 2.74082 3.05213 3.38466 5.45942 4.40422 431 g - - -
2.68618 4.42225 2.77519 2.73123 3.46354 2.40513 3.72494 3.29354 2.67741 2.69355 4.24690 2.90347 2.73739 3.18146 2.89801 2.37887 2.77519 2.98518 4.58477 3.61503
0.03201 3.85355 4.57590 0.61958 0.77255 0.48576 0.95510
371 2.34715 4.21759 3.37337 3.11859 3.94756 3.05854 4.14850 3.07159 3.06293 2.94884 3.97583 3.32889 3.76482 3.45663 3.33036 2.53378 1.28991 2.75512 5.40184 4.15163 432 t - - -
2.68618 4.42225 2.77519 2.73123 3.46354 2.40513 3.72494 3.29354 2.67741 2.69355 4.24690 2.90347 2.73739 3.18146 2.89801 2.37887 2.77519 2.98518 4.58477 3.61503
0.03201 3.85355 4.57590 0.61958 0.77255 0.48576 0.95510
372 3.13424 4.60224 4.15903 3.79900 3.12885 3.95795 4.46068 2.33210 3.56693 0.89885 3.15808 4.07629 4.39670 3.93979 3.74601 3.52691 3.42944 2.36449 5.00106 3.71994 433 l - - -
2.68618 4.42225 2.77519 2.73123 3.46354 2.40513 3.72494 3.29354 2.67741 2.69355 4.24690 2.90347 2.73739 3.18146 2.89801 2.37887 2.77519 2.98518 4.58477 3.61503
0.03201 3.85355 4.57590 0.61958 0.77255 0.48576 0.95510
373 3.23458 4.64197 4.21273 3.92379 1.04320 3.92844 3.86934 2.76078 3.83134 2.13529 3.49386 3.99798 4.38759 4.00458 3.95573 3.50537 3.53577 2.75006 4.12433 2.49384 434 f - - -
2.68618 4.42225 2.77519 2.73123 3.46354 2.40513 3.72494 3.29354 2.67741 2.69355 4.24690 2.90347 2.73739 3.18146 2.89801 2.37887 2.77519 2.98518 4.58477 3.61503
0.03201 3.85355 4.57590 0.61958 0.77255 0.48576 0.95510
374 2.96961 5.09444 0.94557 2.32378 4.46900 3.19663 3.91489 4.05293 2.99551 3.66472 4.64261 2.87912 3.84811 3.15414 3.50900 2.93424 3.30785 3.69420 5.64126 4.34527 435 d - - -
2.68618 4.42225 2.77519 2.73123 3.46354 2.40513 3.72494 3.29354 2.67741 2.69355 4.24690 2.90347 2.73739 3.18146 2.89801 2.37887 2.77519 2.98518 4.58477 3.61503
0.03201 3.85355 4.57590 0.61958 0.77255 0.48576 0.95510
375 2.72122 4.94217 2.55680 2.32343 4.00666 3.30366 2.43589 3.69837 2.40995 3.25913 4.11313 2.11129 3.81123 2.81664 2.82695 2.71596 2.98076 3.35650 5.30608 3.87104 436 n - - -
2.68618 4.42225 2.77519 2.73123 3.46354 2.40513 3.72494 3.29354 2.67741 2.69355 4.24690 2.90347 2.73739 3.18146 2.89801 2.37887 2.77519 2.98518 4.58477 3.61503
0.03201 3.85355 4.57590 0.61958 0.77255 0.48576 0.95510
376 2.79321 4.34126 4.09897 3.76171 3.53648 3.70411 4.56677 2.05189 3.62920 2.22693 3.50469 3.95452 4.26582 3.99045 3.84349 3.20661 3.15531 1.04911 5.31766 4.04801 437 v - - -
2.68618 4.42225 2.77519 2.73123 3.46354 2.40513 3.72494 3.29354 2.67741 2.69355 4.24690 2.90347 2.73739 3.18146 2.89801 2.37887 2.77519 2.98518 4.58477 3.61503
0.03201 3.85355 4.57590 0.61958 0.77255 0.48576 0.95510
377 2.49759 4.43396 3.06326 2.73552 3.95528 3.21004 3.84666 3.21974 2.44969 2.96849 3.89806 3.11817 3.79883 3.04351 2.91696 2.63501 1.61773 2.91115 5.30673 4.03938 438 t - - -
2.68618 4.42225 2.77519 2.73123 3.46354 2.40513 3.72494 3.29354 2.67741 2.69355 4.24690 2.90347 2.73739 3.18146 2.89801 2.37887 2.77519 2.98518 4.58477 3.61503
0.03201 3.85355 4.57590 0.61958 0.77255 0.48576 0.95510
378 2.28242 4.27575 3.02909 2.78652 4.12422 2.99684 3.96389 3.50498 2.84946 3.21250 4.08281 3.08609 1.71968 3.20899 3.17638 2.31177 2.63060 3.06737 5.46615 4.19387 439 p - - -
2.68618 4.42225 2.77519 2.73123 3.46354 2.40513 3.72494 3.29354 2.67741 2.69355 4.24690 2.90347 2.73739 3.18146 2.89801 2.37887 2.77519 2.98518 4.58477 3.61503
0.03201 3.85355 4.57590 0.61958 0.77255 0.48576 0.95510
379 2.79145 5.31041 1.96823 1.49798 4.59909 3.13758 3.66706 4.08953 2.58094 3.60660 4.43979 2.51218 3.77291 2.81118 3.16219 2.71389 3.08673 3.68376 5.78054 4.31533 440 e - - -
2.68618 4.42225 2.77519 2.73123 3.46354 2.40513 3.72494 3.29354 2.67741 2.69355 4.24690 2.90347 2.73739 3.18146 2.89801 2.37887 2.77519 2.98518 4.58477 3.61503
0.03201 3.85355 4.57590 0.61958 0.77255 0.48576 0.95510
380 2.95459 4.50641 4.02922 3.62141 3.19985 3.81998 4.36094 2.37358 3.39046 1.79753 1.41467 3.90119 4.28062 3.77367 3.59797 3.30164 3.25959 2.37746 5.03805 3.79807 441 m - - -
2.68618 4.42225 2.77519 2.73123 3.46354 2.40513 3.72494 3.29354 2.67741 2.69355 4.24690 2.90347 2.73739 3.18146 2.89801 2.37887 2.77519 2.98518 4.58477 3.61503
0.03201 3.85355 4.57590 0.61958 0.77255 0.48576 0.95510
381 2.54922 4.46228 3.21521 2.68236 3.74995 3.39318 3.70955 3.04044 2.36401 2.76519 3.64844 3.11260 3.83597 2.93487 2.59874 2.68030 2.16364 2.46720 5.10137 3.84523 442 t - - -
2.68618 4.42225 2.77519 2.73123 3.46354 2.40513 3.72494 3.29354 2.67741 2.69355 4.24690 2.90347 2.73739 3.18146 2.89801 2.37887 2.77519 2.98518 4.58477 3.61503
0.03201 3.85355 4.57590 0.61958 0.77255 0.48576 0.95510
382 3.00211 4.43116 4.32094 3.92412 3.35043 4.06508 4.65716 1.13075 3.74859 1.93284 3.28072 4.17007 4.48994 4.09638 3.95144 3.52938 3.30060 1.81782 5.25309 3.98250 443 i - - -
2.68618 4.42225 2.77519 2.73123 3.46354 2.40513 3.72494 3.29354 2.67741 2.69355 4.24690 2.90347 2.73739 3.18146 2.89801 2.37887 2.77519 2.98518 4.58477 3.61503
0.03201 3.85355 4.57590 0.61958 0.77255 0.48576 0.95510
383 3.26253 4.65980 4.18418 3.76780 2.01447 4.05311 3.43651 3.16702 3.54007 2.58378 3.75772 3.77995 4.40265 3.74615 3.69077 3.41543 3.49173 3.04070 1.74567 1.65166 444 y - - -
2.68618 4.42225 2.77519 2.73123 3.46354 2.40513 3.72494 3.29354 2.67741 2.69355 4.24690 2.90347 2.73739 3.18146 2.89801 2.37887 2.77519 2.98518 4.58477 3.61503
0.03201 3.85355 4.57590 0.61958 0.77255 0.48576 0.95510
384 2.87681 4.83684 3.31251 2.75127 4.22914 3.51771 3.61685 3.66639 1.96852 3.17926 4.09212 3.14809 3.94493 2.66500 1.37254 2.92123 3.09535 3.37260 5.29669 4.07169 445 r - - -
2.68618 4.42225 2.77519 2.73123 3.46354 2.40513 3.72494 3.29354 2.67741 2.69355 4.24690 2.90347 2.73739 3.18146 2.89801 2.37887 2.77519 2.98518 4.58477 3.61503
0.03201 3.85355 4.57590 0.61958 0.77255 0.48576 0.95510
385 2.89810 5.06642 2.41325 1.12857 4.39818 3.24765 3.80415 3.83797 2.66742 3.46268 4.41180 2.86655 3.84860 3.00878 3.09671 2.87292 3.19811 3.51259 5.59020 4.27052 446 e - - -
2.68618 4.42225 2.77519 2.73123 3.46354 2.40513 3.72494 3.29354 2.67741 2.69355 4.24690 2.90347 2.73739 3.18146 2.89801 2.37887 2.77519 2.98518 4.58477 3.61503
0.03201 3.85355 4.57590 0.61958 0.77255 0.48576 0.95510
386 2.93642 5.04304 2.48025 1.05258 4.38695 3.26215 3.84758 3.83711 2.72576 3.45736 4.43245 2.92278 3.86590 3.06378 3.13247 2.92088 3.24058 3.52298 5.56210 4.28458 447 e - - -
2.68618 4.42225 2.77519 2.73123 3.46354 2.40513 3.72494 3.29354 2.67741 2.69355 4.24690 2.90347 2.73739 3.18146 2.89801 2.37887 2.77519 2.98518 4.58477 3.61503
0.03201 3.85355 4.57590 0.61958 0.77255 0.48576 0.95510
387 2.99155 4.42667 4.29376 3.90147 3.35621 4.04197 4.63768 1.13034 3.72677 1.95331 3.29501 4.14810 4.47385 4.07902 3.93082 3.49952 3.29165 1.82813 5.24530 3.97093 448 i - - -
2.68618 4.42225 2.77519 2.73123 3.46354 2.40513 3.72494 3.29354 2.67741 2.69355 4.24690 2.90347 2.73739 3.18146 2.89801 2.37887 2.77519 2.98518 4.58477 3.61503
0.03201 3.85355 4.57590 0.61958 0.77255 0.48576 0.95510
388 3.20990 4.63123 4.21488 3.91194 1.09403 3.95011 3.85216 2.71340 3.81143 2.09719 3.45572 3.98290 4.39836 3.98358 3.94246 3.48259 3.50887 2.71105 4.10770 2.47150 449 f - - -
2.68618 4.42225 2.77519 2.73123 3.46354 2.40513 3.72494 3.29354 2.67741 2.69355 4.24690 2.90347 2.73739 3.18146 2.89801 2.37887 2.77519 2.98518 4.58477 3.61503
0.03201 3.85355 4.57590 0.61958 0.77255 0.48576 0.95510
389 2.58587 4.32711 3.33639 3.21567 4.31970 0.79870 4.31650 3.88968 3.36106 3.56108 4.52737 3.46246 3.79251 3.69260 3.59992 2.76073 3.06815 3.42005 5.45110 4.42620 450 g - - -
2.68618 4.42225 2.77519 2.73123 3.46354 2.40513 3.72494 3.29354 2.67741 2.69355 4.24690 2.90347 2.73739 3.18146 2.89801 2.37887 2.77519 2.98518 4.58477 3.61503
0.03201 3.85355 4.57590 0.61958 0.77255 0.48576 0.95510
390 2.66792 4.46290 3.28730 3.10784 4.06886 3.16170 4.19469 3.63063 3.15141 3.26715 4.30743 3.41889 0.95291 3.54398 3.39496 2.83149 3.10402 3.28250 5.34573 4.21857 451 p - - -
2.68618 4.42225 2.77519 2.73123 3.46354 2.40513 3.72494 3.29354 2.67741 2.69355 4.24690 2.90347 2.73739 3.18146 2.89801 2.37887 2.77519 2.98518 4.58477 3.61503
0.03201 3.85355 4.57590 0.61958 0.77255 0.48576 0.95510
391 2.77538 4.33212 4.07494 3.73759 3.54685 3.66650 4.54735 2.06444 3.60630 2.25261 3.51911 3.93046 4.24765 3.96926 3.82274 3.18088 3.13931 1.05568 5.31406 4.04361 452 v - - -
2.68618 4.42225 2.77519 2.73123 3.46354 2.40513 3.72494 3.29354 2.67741 2.69355 4.24690 2.90347 2.73739 3.18146 2.89801 2.37887 2.77519 2.98518 4.58477 3.61503
0.03201 3.85355 4.57590 0.61958 0.77255 0.48576 0.95510
392 3.13424 4.60224 4.15903 3.79900 3.12885 3.95795 4.46068 2.33210 3.56693 0.89885 3.15808 4.07629 4.39670 3.93979 3.74601 3.52691 3.42944 2.36449 5.00106 3.71994 453 l - - -
2.68618 4.42225 2.77519 2.73123 3.46354 2.40513 3.72494 3.29354 2.67741 2.69355 4.24690 2.90347 2.73739 3.18146 2.89801 2.37887 2.77519 2.98518 4.58477 3.61503
0.03201 3.85355 4.57590 0.61958 0.77255 0.48576 0.95510
393 2.19267 4.06670 3.20287 2.99115 4.21718 1.43319 4.12116 3.67265 3.08992 3.37267 4.21891 3.18948 3.62834 3.40123 3.39477 2.06378 2.68115 3.13252 5.55395 4.31534 454 g - - -
2.68618 4.42225 2.77519 2.73123 3.46354 2.40513 3.72494 3.29354 2.67741 2.69355 4.24690 2.90347 2.73739 3.18146 2.89801 2.37887 2.77519 2.98518 4.58477 3.61503
0.03201 3.85355 4.57590 0.61958 0.77255 0.48576 0.95510
394 2.99746 4.42644 4.33597 3.92901 3.34428 4.08226 4.66108 1.14721 3.75084 1.91854 3.26800 4.17445 4.49939 4.09617 3.95582 3.52984 3.29406 1.79981 5.25650 3.98412 455 i - - -
2.68618 4.42225 2.77519 2.73123 3.46354 2.40513 3.72494 3.29354 2.67741 2.69355 4.24690 2.90347 2.73739 3.18146 2.89801 2.37887 2.77519 2.98518 4.58477 3.61503
0.03201 3.85355 4.57590 0.61958 0.77255 0.48576 0.95510
395 2.91154 4.35834 4.31445 3.79505 3.35171 4.06630 4.54962 1.89017 3.64642 1.91151 2.78442 4.07003 4.43460 3.94777 3.88259 3.42195 3.18298 1.26907 5.22208 4.01554 456 v - - -
2.68618 4.42225 2.77519 2.73123 3.46354 2.40513 3.72494 3.29354 2.67741 2.69355 4.24690 2.90347 2.73739 3.18146 2.89801 2.37887 2.77519 2.98518 4.58477 3.61503
0.03201 3.85355 4.57590 0.61958 0.77255 0.48576 0.95510
396 2.98448 4.82455 3.47324 2.98852 4.17435 3.47585 3.81117 3.71491 2.23062 3.23430 4.23516 3.34960 3.97952 3.03260 1.00769 3.06968 3.25184 3.43973 5.26517 4.10601 457 r - - -
2.68618 4.42225 2.77519 2.73123 3.46354 2.40513 3.72494 3.29354 2.67741 2.69355 4.24690 2.90347 2.73739 3.18146 2.89801 2.37887 2.77519 2.98518 4.58477 3.61503
0.03201 3.85355 4.57590 0.61958 0.77255 0.48576 0.95510
397 1.86313 4.19729 3.54920 3.06470 3.69834 3.29645 4.09337 2.52064 3.07576 2.61556 3.62284 3.40584 3.88776 3.41332 3.37935 2.65332 2.79503 1.75239 5.22004 3.98804 458 v - - -
2.68618 4.42225 2.77519 2.73123 3.46354 2.40513 3.72494 3.29354 2.67741 2.69355 4.24690 2.90347 2.73739 3.18146 2.89801 2.37887 2.77519 2.98518 4.58477 3.61503
0.03201 3.85355 4.57590 0.61958 0.77255 0.48576 0.95510
398 1.88864 4.29103 3.09436 2.76068 4.04650 3.05367 3.89249 3.39350 2.74012 3.09858 3.96128 3.09963 2.13099 3.13808 3.11287 2.43433 2.67789 2.98725 5.38683 4.12784 459 a - - -
2.68618 4.42225 2.77519 2.73123 3.46354 2.40513 3.72494 3.29354 2.67741 2.69355 4.24690 2.90347 2.73739 3.18146 2.89801 2.37887 2.77519 2.98518 4.58477 3.61503
0.03201 3.85355 4.57590 0.61958 0.77255 0.48576 0.95510
399 2.91482 5.10173 1.02600 2.26730 4.44927 3.17723 3.87084 4.01466 2.94095 3.63769 4.60002 2.82370 3.82962 3.09863 3.46719 2.85972 3.25303 3.65047 5.66814 4.31132 460 d - - -
2.68618 4.42225 2.77519 2.73123 3.46354 2.40513 3.72494 3.29354 2.67741 2.69355 4.24690 2.90347 2.73739 3.18146 2.89801 2.37887 2.77519 2.98518 4.58477 3.61503
0.03201 3.85355 4.57590 0.61958 0.77255 0.48576 0.95510
400 3.24350 4.70207 4.01206 3.65915 2.02456 3.98691 3.49490 3.10507 3.52106 2.54127 3.76844 3.74270 4.38114 3.73272 3.70437 3.38603 3.49936 2.99804 3.75604 1.11238 461 y - - -
2.68618 4.42225 2.77519 2.73123 3.46354 2.40513 3.72494 3.29354 2.67741 2.69355 4.24690 2.90347 2.73739 3.18146 2.89801 2.37887 2.77519 2.98518 4.58477 3.61503
0.03201 3.85355 4.57590 0.61958 0.77255 0.48576 0.95510
401 2.39489 5.02055 2.30791 2.12578 4.30789 3.29222 3.37467 3.76155 2.34544 3.29802 4.09101 2.70479 3.75197 2.47097 2.73816 2.59507 2.86958 3.38293 5.48073 4.08702 462 e - - -
2.68618 4.42225 2.77519 2.73123 3.46354 2.40513 3.72494 3.29354 2.67741 2.69355 4.24690 2.90347 2.73739 3.18146 2.89801 2.37887 2.77519 2.98518 4.58477 3.61503
0.03237 3.85355 4.54252 0.61958 0.77255 0.48576 0.95510
402 2.37810 4.34918 3.12519 2.70309 3.97827 3.13393 3.79903 3.36378 2.62842 3.03314 3.88589 3.08020 3.72770 3.02617 2.77194 1.92132 2.09561 2.99282 5.29904 4.03471 463 s - - -
2.68618 4.42225 2.77519 2.73123 3.46354 2.40513 3.72494 3.29354 2.67741 2.69355 4.24690 2.90347 2.73739 3.18146 2.89801 2.37887 2.77519 2.98518 4.58477 3.61503
0.03202 3.85320 4.57555 0.61958 0.77255 0.48608 0.95460
403 1.04189 4.18279 3.44333 3.23398 4.03348 3.00780 4.25826 3.15613 3.24975 3.03860 4.07273 3.38837 3.74522 3.59273 3.50147 2.53334 2.80938 2.81387 5.46256 4.26072 464 a - - -
2.68618 4.42225 2.77519 2.73123 3.46354 2.40513 3.72494 3.29354 2.67741 2.69355 4.24690 2.90347 2.73739 3.18146 2.89801 2.37887 2.77519 2.98518 4.58477 3.61503
0.03202 3.85320 4.57555 0.61958 0.77255 0.48608 0.95460
404 3.12235 4.49883 4.53439 4.01634 3.14450 4.32510 4.67352 1.60018 3.83644 1.23042 3.00112 4.29932 4.59576 4.09280 4.02675 3.69160 3.36746 1.94849 5.14579 3.95489 465 l - - -
2.68618 4.42225 2.77519 2.73123 3.46354 2.40513 3.72494 3.29354 2.67741 2.69355 4.24690 2.90347 2.73739 3.18146 2.89801 2.37887 2.77519 2.98518 4.58477 3.61503
0.03202 3.85320 4.57555 0.61958 0.77255 0.48608 0.95460
405 2.47593 5.05424 2.29343 1.94356 4.34234 3.26767 3.60078 3.79836 2.36339 3.34025 4.14372 2.69622 3.75603 2.63048 2.91471 2.35858 2.90556 3.41684 5.53071 4.13125 466 e - - -
2.68618 4.42225 2.77519 2.73123 3.46354 2.40513 3.72494 3.29354 2.67741 2.69355 4.24690 2.90347 2.73739 3.18146 2.89801 2.37887 2.77519 2.98518 4.58477 3.61503
0.03202 3.85320 4.57555 0.61958 0.77255 0.48608 0.95460
406 2.69354 4.34045 3.76807 3.27868 3.38171 3.64602 4.14100 2.29589 3.10940 1.61781 3.30983 3.59906 4.10760 3.48455 3.38697 2.99931 2.24001 2.20741 5.07499 3.83422 467 l - - -
2.68618 4.42225 2.77519 2.73123 3.46354 2.40513 3.72494 3.29354 2.67741 2.69355 4.24690 2.90347 2.73739 3.18146 2.89801 2.37887 2.77519 2.98518 4.58477 3.61503
0.03202 3.85320 4.57555 0.61958 0.77255 0.48608 0.95460
407 2.90518 4.35038 4.35833 3.89421 3.46088 4.04451 4.67015 1.73717 3.74885 2.04261 3.33521 4.13389 4.46806 4.07359 3.98160 3.44267 3.20457 1.14286 5.34581 4.09491 468 v - - -
2.68618 4.42225 2.77519 2.73123 3.46354 2.40513 3.72494 3.29354 2.67741 2.69355 4.24690 2.90347 2.73739 3.18146 2.89801 2.37887 2.77519 2.98518 4.58477 3.61503
0.03202 3.85320 4.57555 0.61958 0.77255 0.48608 0.95460
408 2.70780 4.70339 2.69826 2.58190 4.06393 3.17132 3.90602 3.77035 2.80821 3.41947 4.37499 1.19263 3.82233 3.17890 3.16207 2.77584 3.08913 3.39451 5.37208 4.01378 469 n - - -
2.68618 4.42225 2.77519 2.73123 3.46354 2.40513 3.72494 3.29354 2.67741 2.69355 4.24690 2.90347 2.73739 3.18146 2.89801 2.37887 2.77519 2.98518 4.58477 3.61503
0.03284 3.85320 4.50088 0.61958 0.77255 0.48608 0.95460
409 2.19863 4.18069 3.09583 2.88404 4.22139 2.49775 4.06152 3.67919 3.01309 3.36223 4.20084 3.11041 3.63338 3.32320 3.33529 1.33396 2.68982 3.14765 5.55455 4.29653 470 s - - -
2.68618 4.42225 2.77519 2.73123 3.46354 2.40513 3.72494 3.29354 2.67741 2.69355 4.24690 2.90347 2.73739 3.18146 2.89801 2.37887 2.77519 2.98518 4.58477 3.61503
0.03205 3.85240 4.57475 0.61958 0.77255 0.48679 0.95346
410 2.97356 4.79419 3.10675 2.86488 3.27116 3.43097 1.18554 3.67335 2.70850 3.16975 4.21131 3.27494 3.98250 3.23091 2.97531 3.04449 3.27633 3.40888 4.73644 3.22263 471 h - - -
2.68618 4.42225 2.77519 2.73123 3.46354 2.40513 3.72494 3.29354 2.67741 2.69355 4.24690 2.90347 2.73739 3.18146 2.89801 2.37887 2.77519 2.98518 4.58477 3.61503
0.03205 3.85240 4.57475 0.61958 0.77255 0.48679 0.95346
411 2.90729 5.03771 2.46244 1.10126 4.36427 3.25638 3.82568 3.80041 2.69667 3.42775 4.39927 2.90019 3.85784 3.03690 3.10606 2.89180 3.21081 3.47440 5.56380 4.26057 472 e - - -
2.68618 4.42225 2.77519 2.73123 3.46354 2.40513 3.72494 3.29354 2.67741 2.69355 4.24690 2.90347 2.73739 3.18146 2.89801 2.37887 2.77519 2.98518 4.58477 3.61503
0.03205 3.85240 4.57475 0.61958 0.77255 0.48679 0.95346
412 3.21957 4.63803 4.20667 3.89287 1.12164 3.98566 3.79665 2.73147 3.78749 2.09938 3.45111 3.95989 4.41384 3.95467 3.92313 3.48246 3.50760 2.72228 4.04607 2.38331 473 f - - -
2.68618 4.42225 2.77519 2.73123 3.46354 2.40513 3.72494 3.29354 2.67741 2.69355 4.24690 2.90347 2.73739 3.18146 2.89801 2.37887 2.77519 2.98518 4.58477 3.61503
0.03205 3.85240 4.57475 0.61958 0.77255 0.48679 0.95346
413 2.64054 4.41770 3.31018 3.20716 4.34936 0.76076 4.32846 3.94429 3.38569 3.60089 4.57665 3.47454 3.80819 3.71147 3.62373 2.81191 3.12022 3.47650 5.44959 4.45066 474 g - - -
2.68618 4.42225 2.77519 2.73123 3.46354 2.40513 3.72494 3.29354 2.67741 2.69355 4.24690 2.90347 2.73739 3.18146 2.89801 2.37887 2.77519 2.98518 4.58477 3.61503
0.03205 3.85240 4.57475 0.61958 0.77255 0.48679 0.95346
414 2.70716 4.70271 2.69787 2.58143 4.06312 3.17080 3.90541 3.76938 2.80754 3.41860 4.37413 1.19408 3.82178 3.17831 3.16137 2.77524 3.08847 3.39362 5.37136 4.01303 475 n - - -
2.68618 4.42225 2.77519 2.73123 3.46354 2.40513 3.72494 3.29354 2.67741 2.69355 4.24690 2.90347 2.73739 3.18146 2.89801 2.37887 2.77519 2.98518 4.58477 3.61503
0.03205 3.85240 4.57475 0.61958 0.77255 0.48679 0.95346
415 2.57689 4.38659 3.26130 3.15386 4.31646 0.82497 4.29111 3.89277 3.33248 3.56261 4.52560 3.41901 3.78612 3.65776 3.58286 2.73547 3.05798 3.41999 5.46079 4.41225 476 g - - -
2.68618 4.42225 2.77519 2.73123 3.46354 2.40513 3.72494 3.29354 2.67741 2.69355 4.24690 2.90347 2.73739 3.18146 2.89801 2.37887 2.77519 2.98518 4.58477 3.61503
0.03241 3.85240 4.54131 0.61958 0.77255 0.48679 0.95346
416 2.28489 4.21644 3.18185 2.99486 4.05930 2.94843 4.10875 3.56495 3.06724 3.29059 4.21501 3.22167 3.68664 3.41731 3.35594 1.14388 2.77034 3.10313 5.43940 4.14434 477 s - - -
2.68618 4.42225 2.77519 2.73123 3.46354 2.40513 3.72494 3.29354 2.67741 2.69355 4.24690 2.90347 2.73739 3.18146 2.89801 2.37887 2.77519 2.98518 4.58477 3.61503
0.03206 3.85205 4.57440 0.61958 0.77255 0.48711 0.95296
417 1.41272 4.14413 3.62537 3.26704 3.82393 3.12757 4.21648 2.67923 3.20238 2.70049 3.75917 3.43114 3.81040 3.53477 3.47980 2.56594 2.75304 2.11922 5.37204 4.14063 478 a - - -
2.68618 4.42225 2.77519 2.73123 3.46354 2.40513 3.72494 3.29354 2.67741 2.69355 4.24690 2.90347 2.73739 3.18146 2.89801 2.37887 2.77519 2.98518 4.58477 3.61503
0.03206 3.85205 4.57440 0.61958 0.77255 0.48711 0.95296
418 2.99348 4.37017 4.53155 4.04104 3.42453 4.23366 4.78459 1.29425 3.90959 1.93974 3.25779 4.28863 4.58329 4.19655 4.12733 3.61752 3.26770 1.44103 5.36717 4.15433 479 i - - -
2.68618 4.42225 2.77519 2.73123 3.46354 2.40513 3.72494 3.29354 2.67741 2.69355 4.24690 2.90347 2.73739 3.18146 2.89801 2.37887 2.77519 2.98518 4.58477 3.61503
0.03206 3.85205 4.57440 0.61958 0.77255 0.48711 0.95296
419 3.23271 4.64055 4.21067 3.92147 1.04574 3.92688 3.86874 2.75912 3.82906 2.13400 3.49244 3.99631 4.38608 4.00272 3.95382 3.50356 3.53391 2.74829 4.12422 2.49394 480 f - - -
2.68618 4.42225 2.77519 2.73123 3.46354 2.40513 3.72494 3.29354 2.67741 2.69355 4.24690 2.90347 2.73739 3.18146 2.89801 2.37887 2.77519 2.98518 4.58477 3.61503
0.03206 3.85205 4.57440 0.61958 0.77255 0.48711 0.95296
420 2.40213 4.24709 3.41037 3.16170 3.95124 3.08698 4.18052 3.07590 3.10426 2.94010 3.99212 3.37419 3.78921 3.50017 3.36380 2.60320 1.20700 2.77305 5.39085 4.16793 481 t - - -
2.68618 4.42225 2.77519 2.73123 3.46354 2.40513 3.72494 3.29354 2.67741 2.69355 4.24690 2.90347 2.73739 3.18146 2.89801 2.37887 2.77519 2.98518 4.58477 3.61503
0.03206 3.85205 4.57440 0.61958 0.77255 0.48711 0.95296
421 2.21639 4.15149 3.20910 2.89081 4.13312 2.74828 4.00276 3.53354 2.92002 3.22213 4.05743 3.09177 3.64291 3.25128 3.22947 1.52064 2.24236 3.05348 5.46749 4.22649 482 s - - -
2.68618 4.42225 2.77519 2.73123 3.46354 2.40513 3.72494 3.29354 2.67741 2.69355 4.24690 2.90347 2.73739 3.18146 2.89801 2.37887 2.77519 2.98518 4.58477 3.61503
0.03206 3.85205 4.57440 0.61958 0.77255 0.48711 0.95296
422 2.54636 4.65932 2.54443 2.41216 4.21679 3.10463 3.80051 3.76149 2.68910 3.39058 4.25157 1.61984 3.74332 3.01191 3.10122 2.32720 2.91772 3.33780 5.51739 4.13525 483 n - - -
2.68618 4.42225 2.77519 2.73123 3.46354 2.40513 3.72494 3.29354 2.67741 2.69355 4.24690 2.90347 2.73739 3.18146 2.89801 2.37887 2.77519 2.98518 4.58477 3.61503
0.03206 3.85205 4.57440 0.61958 0.77255 0.48711 0.95296
423 2.64012 4.41731 3.30969 3.20663 4.34882 0.76132 4.32794 3.94367 3.38511 3.60032 4.57607 3.47405 3.80779 3.71092 3.62318 2.81149 3.11978 3.47595 5.44914 4.45011 484 g - - -
2.68618 4.42225 2.77519 2.73123 3.46354 2.40513 3.72494 3.29354 2.67741 2.69355 4.24690 2.90347 2.73739 3.18146 2.89801 2.37887 2.77519 2.98518 4.58477 3.61503
0.03206 3.85205 4.57440 0.61958 0.77255 0.48711 0.95296
424 2.81368 4.78274 2.94656 2.66597 3.32740 3.40190 1.59960 3.58070 2.48150 3.12098 4.08589 3.04749 3.92544 3.02129 2.73802 2.87347 3.10431 3.29126 4.79707 3.25568 485 h - - -
2.68618 4.42225 2.77519 2.73123 3.46354 2.40513 3.72494 3.29354 2.67741 2.69355 4.24690 2.90347 2.73739 3.18146 2.89801 2.37887 2.77519 2.98518 4.58477 3.61503
0.03206 3.85205 4.57440 0.61958 0.77255 0.48711 0.95296
425 2.55991 4.26336 3.45264 2.94528 3.15753 3.47239 3.78686 2.75413 2.84701 2.49372 3.47427 3.30473 3.92339 3.19165 3.17062 2.78040 2.11153 2.54828 4.72722 2.48702 486 t - - -
2.68618 4.42225 2.77519 2.73123 3.46354 2.40513 3.72494 3.29354 2.67741 2.69355 4.24690 2.90347 2.73739 3.18146 2.89801 2.37887 2.77519 2.98518 4.58477 3.61503
0.03206 3.85205 4.57440 0.61958 0.77255 0.48711 0.95296
426 1.11610 4.13347 3.37266 3.15324 4.08876 2.84857 4.20282 3.26934 3.18430 3.14613 4.09738 3.30760 3.68913 3.51646 3.45203 2.43789 2.72958 2.86280 5.49327 4.27630 487 a - - -
2.68618 4.42225 2.77519 2.73123 3.46354 2.40513 3.72494 3.29354 2.67741 2.69355 4.24690 2.90347 2.73739 3.18146 2.89801 2.37887 2.77519 2.98518 4.58477 3.61503
0.03206 3.85205 4.57440 0.61958 0.77255 0.48711 0.95296
427 2.96219 4.82797 3.44431 2.95275 4.15429 3.47658 3.75853 3.70832 2.19202 3.22272 4.21241 3.31684 3.97298 2.99532 1.05506 3.04205 3.22510 3.42953 5.25717 4.07471 488 r - - -
2.68618 4.42225 2.77519 2.73123 3.46354 2.40513 3.72494 3.29354 2.67741 2.69355 4.24690 2.90347 2.73739 3.18146 2.89801 2.37887 2.77519 2.98518 4.58477 3.61503
0.03206 3.85205 4.57440 0.61958 0.77255 0.48711 0.95296
428 2.76412 5.15819 2.27674 1.56568 4.43517 3.24230 3.63959 3.89828 2.48089 3.37130 4.27313 2.72962 3.78341 2.45714 2.95468 2.69022 3.02292 3.52525 5.61865 4.20831 489 e - - -
2.68618 4.42225 2.77519 2.73123 3.46354 2.40513 3.72494 3.29354 2.67741 2.69355 4.24690 2.90347 2.73739 3.18146 2.89801 2.37887 2.77519 2.98518 4.58477 3.61503
0.03206 3.85205 4.57440 0.61958 0.77255 0.48711 0.95296
429 3.23271 4.64055 4.21067 3.92147 1.04574 3.92688 3.86874 2.75912 3.82906 2.13400 3.49244 3.99631 4.38608 4.00272 3.95382 3.50356 3.53391 2.74829 4.12422 2.49394 490 f - - -
2.68618 4.42225 2.77519 2.73123 3.46354 2.40513 3.72494 3.29354 2.67741 2.69355 4.24690 2.90347 2.73739 3.18146 2.89801 2.37887 2.77519 2.98518 4.58477 3.61503
0.03206 3.85205 4.57440 0.61958 0.77255 0.48711 0.95296
430 2.24706 4.20128 3.87767 3.47629 3.65045 3.45924 4.34940 2.16750 3.37682 2.43087 3.56022 3.67209 4.05297 3.71327 3.63565 2.83441 2.91617 1.33207 5.31140 4.07360 491 v - - -
2.68618 4.42225 2.77519 2.73123 3.46354 2.40513 3.72494 3.29354 2.67741 2.69355 4.24690 2.90347 2.73739 3.18146 2.89801 2.37887 2.77519 2.98518 4.58477 3.61503
0.03206 3.85205 4.57440 0.61958 0.77255 0.48711 0.95296
431 2.72125 4.86180 2.94520 2.48545 3.93240 3.42855 2.45658 3.55154 2.21256 3.10636 3.88035 2.97054 3.85019 2.20588 2.50606 2.72541 2.94549 3.24237 5.18895 3.80373 492 q - - -
2.68618 4.42225 2.77519 2.73123 3.46354 2.40513 3.72494 3.29354 2.67741 2.69355 4.24690 2.90347 2.73739 3.18146 2.89801 2.37887 2.77519 2.98518 4.58477 3.61503
0.03206 3.85205 4.57440 0.61958 0.77255 0.48711 0.95296
432 2.74454 5.22361 1.80608 1.88148 4.52668 3.19773 3.64833 4.01004 2.57009 3.53252 4.35170 2.48855 3.76215 2.80044 3.06784 2.38979 3.00706 3.60650 5.71113 4.26302 493 d - - -
2.68618 4.42225 2.77519 2.73123 3.46354 2.40513 3.72494 3.29354 2.67741 2.69355 4.24690 2.90347 2.73739 3.18146 2.89801 2.37887 2.77519 2.98518 4.58477 3.61503
0.03206 3.85205 4.57440 0.61958 0.77255 0.48711 0.95296
433 2.79204 4.34053 4.09688 3.75959 3.53541 3.70254 4.56492 2.05206 3.62706 2.22615 3.50389 3.95264 4.26434 3.98843 3.84149 3.20496 3.15418 1.05106 5.31633 4.04658 494 v - - -
2.68618 4.42225 2.77519 2.73123 3.46354 2.40513 3.72494 3.29354 2.67741 2.69355 4.24690 2.90347 2.73739 3.18146 2.89801 2.37887 2.77519 2.98518 4.58477 3.61503
0.03206 3.85205 4.57440 0.61958 0.77255 0.48711 0.95296
434 2.80034 5.09521 2.49521 1.90734 4.37947 3.30261 3.64288 3.83393 2.35589 3.36914 4.23446 2.81537 3.82249 1.86646 2.73733 2.76467 3.05146 3.48777 5.53549 4.17821 495 q - - -
2.68618 4.42225 2.77519 2.73123 3.46354 2.40513 3.72494 3.29354 2.67741 2.69355 4.24690 2.90347 2.73739 3.18146 2.89801 2.37887 2.77519 2.98518 4.58477 3.61503
0.03206 3.85205 4.57440 0.61958 0.77255 0.48711 0.95296
435 1.06932 4.17150 3.43235 3.21991 4.02701 2.99917 4.24784 3.14000 3.23421 3.02675 4.05744 3.37330 3.73766 3.57719 3.48898 2.51510 2.78346 2.79682 5.46754 4.25511 496 a - - -
2.68618 4.42225 2.77519 2.73123 3.46354 2.40513 3.72494 3.29354 2.67741 2.69355 4.24690 2.90347 2.73739 3.18146 2.89801 2.37887 2.77519 2.98518 4.58477 3.61503
0.03206 3.85205 4.57440 0.61958 0.77255 0.48711 0.95296
436 2.58677 4.39559 3.27830 3.17184 4.32896 0.80475 4.30391 3.90470 3.34997 3.57132 4.53944 3.43726 3.79291 3.67529 3.59636 2.76632 3.07704 3.43484 5.45844 4.42839 497 g - - -
2.68618 4.42225 2.77519 2.73123 3.46354 2.40513 3.72494 3.29354 2.67741 2.69355 4.24690 2.90347 2.73739 3.18146 2.89801 2.37887 2.77519 2.98518 4.58477 3.61503
0.03206 3.85205 4.57440 0.61958 0.77255 0.48711 0.95296
437 2.94060 4.49840 4.02911 3.61400 3.18718 3.82697 4.35478 2.35406 3.38140 1.78061 1.45875 3.89310 4.28302 3.76308 3.59169 3.28871 3.24492 2.35357 5.03541 3.78986 498 m - - -
2.68618 4.42225 2.77519 2.73123 3.46354 2.40513 3.72494 3.29354 2.67741 2.69355 4.24690 2.90347 2.73739 3.18146 2.89801 2.37887 2.77519 2.98518 4.58477 3.61503
0.03206 3.85205 4.57440 0.61958 0.77255 0.48711 0.95296
438 2.71004 4.29972 3.98602 3.64791 3.57873 3.52422 4.47525 2.11965 3.52275 2.33662 3.56214 3.84193 4.17979 3.88896 3.74688 3.08649 3.08047 1.08872 5.29766 4.02764 499 v - - -
2.68618 4.42225 2.77519 2.73123 3.46354 2.40513 3.72494 3.29354 2.67741 2.69355 4.24690 2.90347 2.73739 3.18146 2.89801 2.37887 2.77519 2.98518 4.58477 3.61503
0.03206 3.85205 4.57440 0.61958 0.77255 0.48711 0.95296
439 2.64012 4.41731 3.30969 3.20663 4.34882 0.76132 4.32794 3.94367 3.38511 3.60032 4.57607 3.47405 3.80779 3.71092 3.62318 2.81149 3.11978 3.47595 5.44914 4.45011 500 g - - -
2.68618 4.42225 2.77519 2.73123 3.46354 2.40513 3.72494 3.29354 2.67741 2.69355 4.24690 2.90347 2.73739 3.18146 2.89801 2.37887 2.77519 2.98518 4.58477 3.61503
0.03206 3.85205 4.57440 0.61958 0.77255 0.48711 0.95296
440 2.86750 4.31671 4.30330 3.82004 3.47174 3.95364 4.59534 1.69511 3.68409 2.09510 3.34760 4.07036 4.42677 4.00397 3.92403 3.39240 3.15797 1.19815 5.30433 4.06268 501 v - - -
2.68618 4.42225 2.77519 2.73123 3.46354 2.40513 3.72494 3.29354 2.67741 2.69355 4.24690 2.90347 2.73739 3.18146 2.89801 2.37887 2.77519 2.98518 4.58477 3.61503
0.03206 3.85205 4.57440 0.61958 0.77255 0.48711 0.95296
441 2.70688 4.70240 2.69769 2.58122 4.06276 3.17057 3.90515 3.76896 2.80725 3.41821 4.37376 1.19472 3.82154 3.17805 3.16106 2.77497 3.08819 3.39323 5.37105 4.01271 502 n - - -
2.68618 4.42225 2.77519 2.73123 3.46354 2.40513 3.72494 3.29354 2.67741 2.69355 4.24690 2.90347 2.73739 3.18146 2.89801 2.37887 2.77519 2.98518 4.58477 3.61503
0.03206 3.85205 4.57440 0.61958 0.77255 0.48711 0.95296
442 2.95180 4.35402 4.45422 3.96688 3.45481 4.15961 4.73090 1.60116 3.83514 2.00196 3.30155 4.21671 4.53564 4.13775 4.06501 3.54301 3.23334 1.18568 5.36446 4.13540 503 v - - -
2.68618 4.42225 2.77519 2.73123 3.46354 2.40513 3.72494 3.29354 2.67741 2.69355 4.24690 2.90347 2.73739 3.18146 2.89801 2.37887 2.77519 2.98518 4.58477 3.61503
0.03206 3.85205 4.57440 0.61958 0.77255 0.48711 0.95296
443 2.66418 4.45829 3.28260 3.11350 4.12908 3.15162 4.20640 3.65493 3.16777 3.29665 4.33376 3.42090 0.94002 3.55757 3.42589 2.81765 3.10533 3.29764 5.35903 4.24339 504 p - - -
2.68618 4.42225 2.77519 2.73123 3.46354 2.40513 3.72494 3.29354 2.67741 2.69355 4.24690 2.90347 2.73739 3.18146 2.89801 2.37887 2.77519 2.98518 4.58477 3.61503
0.03206 3.85205 4.57440 0.61958 0.77255 0.48711 0.95296
444 2.77236 4.33045 4.07035 3.73297 3.54685 3.66101 4.54349 2.06600 3.60179 2.25447 3.51976 3.92608 4.24429 3.96503 3.81859 3.17656 3.13652 1.05838 5.31236 4.04175 505 v - - -
2.68618 4.42225 2.77519 2.73123 3.46354 2.40513 3.72494 3.29354 2.67741 2.69355 4.24690 2.90347 2.73739 3.18146 2.89801 2.37887 2.77519 2.98518 4.58477 3.61503
0.03206 3.85205 4.57440 0.61958 0.77255 0.48711 0.95296
445 2.72509 4.48559 3.33010 3.16636 4.16290 3.17427 4.24533 3.70327 3.22195 3.33225 4.38138 3.47501 0.86647 3.61136 3.46962 2.89199 3.16510 3.35095 5.35486 4.28336 506 p - - -
2.68618 4.42225 2.77519 2.73123 3.46354 2.40513 3.72494 3.29354 2.67741 2.69355 4.24690 2.90347 2.73739 3.18146 2.89801 2.37887 2.77519 2.98518 4.58477 3.61503
0.03206 3.85205 4.57440 0.61958 0.77255 0.48711 0.95296
446 2.79204 4.34053 4.09688 3.75959 3.53541 3.70254 4.56492 2.05206 3.62706 2.22615 3.50389 3.95264 4.26434 3.98843 3.84149 3.20496 3.15418 1.05106 5.31633 4.04658 507 v - - -
2.68618 4.42225 2.77519 2.73123 3.46354 2.40513 3.72494 3.29354 2.67741 2.69355 4.24690 2.90347 2.73739 3.18146 2.89801 2.37887 2.77519 2.98518 4.58477 3.61503
0.03206 3.85205 4.57440 0.61958 0.77255 0.48711 0.95296
447 2.72509 4.48559 3.33010 3.16636 4.16290 3.17427 4.24533 3.70327 3.22195 3.33225 4.38138 3.47501 0.86647 3.61136 3.46962 2.89199 3.16510 3.35095 5.35486 4.28336 508 p - - -
2.68618 4.42225 2.77519 2.73123 3.46354 2.40513 3.72494 3.29354 2.67741 2.69355 4.24690 2.90347 2.73739 3.18146 2.89801 2.37887 2.77519 2.98518 4.58477 3.61503
0.03206 3.85205 4.57440 0.61958 0.77255 0.48711 0.95296
448 2.89666 4.45800 4.07450 3.61091 3.17557 3.86881 4.35971 2.26656 3.38671 1.73069 1.62648 3.89045 4.29776 3.74551 3.60882 3.26147 3.17817 2.21182 5.05392 3.82356 509 m - - -
2.68618 4.42225 2.77519 2.73123 3.46354 2.40513 3.72494 3.29354 2.67741 2.69355 4.24690 2.90347 2.73739 3.18146 2.89801 2.37887 2.77519 2.98518 4.58477 3.61503
0.03206 3.85205 4.57440 0.61958 0.77255 0.48711 0.95296
449 1.04360 4.18226 3.44220 3.23281 4.03236 3.00729 4.25723 3.15484 3.24855 3.03737 4.07163 3.38748 3.74461 3.59164 3.50034 2.53283 2.80878 2.81279 5.46156 4.25960 510 a - - -
2.68618 4.42225 2.77519 2.73123 3.46354 2.40513 3.72494 3.29354 2.67741 2.69355 4.24690 2.90347 2.73739 3.18146 2.89801 2.37887 2.77519 2.98518 4.58477 3.61503
0.03206 3.85205 4.57440 0.61958 0.77255 0.48711 0.95296
450 3.20244 4.62710 4.20812 3.90601 1.09755 3.94215 3.85451 2.71913 3.80742 2.09781 3.45552 3.97873 4.39304 3.98064 3.93945 3.47512 3.50290 2.69964 4.11233 2.47722 511 f - - -
2.68618 4.42225 2.77519 2.73123 3.46354 2.40513 3.72494 3.29354 2.67741 2.69355 4.24690 2.90347 2.73739 3.18146 2.89801 2.37887 2.77519 2.98518 4.58477 3.61503
0.03206 3.85205 4.57440 0.61958 0.77255 0.48711 0.95296
451 2.94251 4.78587 3.09350 2.83965 3.22947 3.43470 1.26481 3.62499 2.67022 3.10355 4.16566 3.24871 3.97888 3.19577 2.94012 3.01240 3.24194 3.36418 4.71103 3.18071 512 h - - -
2.68618 4.42225 2.77519 2.73123 3.46354 2.40513 3.72494 3.29354 2.67741 2.69355 4.24690 2.90347 2.73739 3.18146 2.89801 2.37887 2.77519 2.98518 4.58477 3.61503
0.03206 3.85205 4.57440 0.61958 0.77255 0.48711 0.95296
452 2.30534 4.22534 3.18905 3.00410 4.05608 2.95562 4.11441 3.57603 3.07649 3.29793 4.22588 3.23200 3.69279 3.42745 3.36299 1.12226 2.78398 3.11561 5.43025 4.13955 513 s - - -
2.68618 4.42225 2.77519 2.73123 3.46354 2.40513 3.72494 3.29354 2.67741 2.69355 4.24690 2.90347 2.73739 3.18146 2.89801 2.37887 2.77519 2.98518 4.58477 3.61503
0.03206 3.85205 4.57440 0.61958 0.77255 0.48711 0.95296
453 3.23271 4.64055 4.21067 3.92147 1.04574 3.92688 3.86874 2.75912 3.82906 2.13400 3.49244 3.99631 4.38608 4.00272 3.95382 3.50356 3.53391 2.74829 4.12422 2.49394 514 f - - -
2.68618 4.42225 2.77519 2.73123 3.46354 2.40513 3.72494 3.29354 2.67741 2.69355 4.24690 2.90347 2.73739 3.18146 2.89801 2.37887 2.77519 2.98518 4.58477 3.61503
0.03206 3.85205 4.57440 0.61958 0.77255 0.48711 0.95296
454 2.64012 4.41731 3.30969 3.20663 4.34882 0.76132 4.32794 3.94367 3.38511 3.60032 4.57607 3.47405 3.80779 3.71092 3.62318 2.81149 3.11978 3.47595 5.44914 4.45011 515 g - - -
2.68618 4.42225 2.77519 2.73123 3.46354 2.40513 3.72494 3.29354 2.67741 2.69355 4.24690 2.90347 2.73739 3.18146 2.89801 2.37887 2.77519 2.98518 4.58477 3.61503
0.03206 3.85205 4.57440 0.61958 0.77255 0.48711 0.95296
455 2.64012 4.41731 3.30969 3.20663 4.34882 0.76132 4.32794 3.94367 3.38511 3.60032 4.57607 3.47405 3.80779 3.71092 3.62318 2.81149 3.11978 3.47595 5.44914 4.45011 516 g - - -
2.68618 4.42225 2.77519 2.73123 3.46354 2.40513 3.72494 3.29354 2.67741 2.69355 4.24690 2.90347 2.73739 3.18146 2.89801 2.37887 2.77519 2.98518 4.58477 3.61503
0.03206 3.85205 4.57440 0.61958 0.77255 0.48711 0.95296
456 3.30233 4.68417 4.06036 3.76157 2.64631 3.70762 3.87546 3.32527 3.48430 2.72358 3.95999 3.91480 4.22370 3.87299 3.61618 3.50621 3.60174 3.21503 0.92750 2.64951 517 w - - -
2.68618 4.42225 2.77519 2.73123 3.46354 2.40513 3.72494 3.29354 2.67741 2.69355 4.24690 2.90347 2.73739 3.18146 2.89801 2.37887 2.77519 2.98518 4.58477 3.61503
0.03206 3.85205 4.57440 0.61958 0.77255 0.48711 0.95296
457 2.93569 4.91704 3.10792 2.73226 4.29476 3.44155 3.73151 3.72194 1.09736 3.29502 4.24838 3.14907 3.94133 2.92082 2.41051 2.97665 3.18999 3.42649 5.36344 4.15908 518 k - - -
2.68618 4.42225 2.77519 2.73123 3.46354 2.40513 3.72494 3.29354 2.67741 2.69355 4.24690 2.90347 2.73739 3.18146 2.89801 2.37887 2.77519 2.98518 4.58477 3.61503
0.03206 3.85205 4.57440 0.61958 0.77255 0.48711 0.95296
458 2.98284 4.82296 3.47145 2.98708 4.17238 3.47446 3.81017 3.71286 2.23014 3.23253 4.23345 3.34827 3.97823 3.03169 1.01005 3.06813 3.25032 3.43775 5.26383 4.10439 519 r - - -
2.68618 4.42225 2.77519 2.73123 3.46354 2.40513 3.72494 3.29354 2.67741 2.69355 4.24690 2.90347 2.73739 3.18146 2.89801 2.37887 2.77519 2.98518 4.58477 3.61503
0.03206 3.85205 4.57440 0.61958 0.77255 0.48594 0.95481
459 2.30570 4.22573 3.18972 3.00480 4.05686 2.95599 4.11509 3.57692 3.07723 3.29875 4.22662 3.23258 3.69322 3.42813 3.36373 1.12102 2.78441 3.11632 5.43097 4.14034 520 s - - -
2.68618 4.42225 2.77519 2.73123 3.46354 2.40513 3.72494 3.29354 2.67741 2.69355 4.24690 2.90347 2.73739 3.18146 2.89801 2.37887 2.77519 2.98518 4.58477 3.61503
0.03203 3.85285 4.57520 0.61958 0.77255 0.48639 0.95410
460 2.78415 4.28710 4.19502 3.77775 3.49702 3.78525 4.56293 1.91946 3.61679 2.16230 3.42622 3.97900 4.31820 3.97034 3.84608 3.23070 3.12323 1.12832 5.31498 4.03498 521 v - - -
2.68618 4.42225 2.77519 2.73123 3.46354 2.40513 3.72494 3.29354 2.67741 2.69355 4.24690 2.90347 2.73739 3.18146 2.89801 2.37887 2.77519 2.98518 4.58477 3.61503
0.03203 3.85285 4.57520 0.61958 0.77255 0.48639 0.95410
461 3.20727 4.62973 4.21351 3.90939 1.09966 3.95033 3.85168 2.71699 3.80850 2.08958 3.45232 3.98111 4.39794 3.98109 3.94029 3.48025 3.50604 2.70279 4.10788 2.47178 522 f - - -
2.68618 4.42225 2.77519 2.73123 3.46354 2.40513 3.72494 3.29354 2.67741 2.69355 4.24690 2.90347 2.73739 3.18146 2.89801 2.37887 2.77519 2.98518 4.58477 3.61503
0.03203 3.85285 4.57520 0.61958 0.77255 0.48639 0.95410
462 2.64107 4.41820 3.31081 3.20785 4.35005 0.76003 4.32912 3.94508 3.38643 3.60163 4.57738 3.47516 3.80871 3.71217 3.62443 2.81246 3.12079 3.47720 5.45017 4.45136 523 g - - -
2.68618 4.42225 2.77519 2.73123 3.46354 2.40513 3.72494 3.29354 2.67741 2.69355 4.24690 2.90347 2.73739 3.18146 2.89801 2.37887 2.77519 2.98518 4.58477 3.61503
0.03286 3.85285 4.50053 0.61958 0.77255 0.48639 0.95410
463 1.06147 4.18576 3.41725 3.19535 4.03117 3.00950 4.24052 3.15115 3.22369 3.03600 4.06424 3.37182 3.74377 3.56920 3.48063 2.53036 2.80512 2.80926 5.46069 4.25350 524 a - - -
2.68618 4.42225 2.77519 2.73123 3.46354 2.40513 3.72494 3.29354 2.67741 2.69355 4.24690 2.90347 2.73739 3.18146 2.89801 2.37887 2.77519 2.98518 4.58477 3.61503
0.03206 3.85205 4.57440 0.61958 0.77255 0.48711 0.95296
464 3.13259 4.60104 4.15661 3.79661 3.12832 3.95602 4.45876 2.33153 3.56455 0.90075 3.15808 4.07404 4.39505 3.93777 3.74386 3.52485 3.42786 2.36352 4.99997 3.71849 525 l - - -
2.68618 4.42225 2.77519 2.73123 3.46354 2.40513 3.72494 3.29354 2.67741 2.69355 4.24690 2.90347 2.73739 3.18146 2.89801 2.37887 2.77519 2.98518 4.58477 3.61503
0.03206 3.85205 4.57440 0.61958 0.77255 0.48711 0.95296
465 2.70688 4.70240 2.69769 2.58122 4.06276 3.17057 3.90515 3.76896 2.80725 3.41821 4.37376 1.19472 3.82154 3.17805 3.16106 2.77497 3.08819 3.39323 5.37105 4.01271 526 n - - -
2.68618 4.42225 2.77519 2.73123 3.46354 2.40513 3.72494 3.29354 2.67741 2.69355 4.24690 2.90347 2.73739 3.18146 2.89801 2.37887 2.77519 2.98518 4.58477 3.61503
0.03206 3.85205 4.57440 0.61958 0.77255 0.48711 0.95296
466 2.78462 4.33361 4.11098 3.75935 3.51523 3.72583 4.56283 2.01630 3.61947 2.19746 3.47613 3.95320 4.27865 3.98057 3.83842 3.20394 3.14279 1.08005 5.31577 4.03404 527 v - - -
2.68618 4.42225 2.77519 2.73123 3.46354 2.40513 3.72494 3.29354 2.67741 2.69355 4.24690 2.90347 2.73739 3.18146 2.89801 2.37887 2.77519 2.98518 4.58477 3.61503
0.03206 3.85205 4.57440 0.61958 0.77255 0.48711 0.95296
467 2.97319 4.79388 3.10642 2.86452 3.27093 3.43068 1.18631 3.67293 2.70816 3.16938 4.21091 3.27459 3.98220 3.23056 2.97498 3.04413 3.27595 3.40847 4.73621 3.22241 528 h - - -
2.68618 4.42225 2.77519 2.73123 3.46354 2.40513 3.72494 3.29354 2.67741 2.69355 4.24690 2.90347 2.73739 3.18146 2.89801 2.37887 2.77519 2.98518 4.58477 3.61503
0.03206 3.85205 4.57440 0.61958 0.77255 0.48711 0.95296
468 2.56836 4.38360 3.27411 3.13989 4.24347 0.86323 4.25415 3.82522 3.27165 3.49232 4.45710 3.40768 3.78766 3.61491 3.52654 2.73680 3.04019 3.35643 5.31052 4.33659 529 g - - -
2.68618 4.42225 2.77519 2.73123 3.46354 2.40513 3.72494 3.29354 2.67741 2.69355 4.24690 2.90347 2.73739 3.18146 2.89801 2.37887 2.77519 2.98518 4.58477 3.61503
0.03206 3.85205 4.57440 0.61958 0.77255 0.48711 0.95296
469 2.30848 4.25923 3.14346 2.85836 4.06538 3.02156 3.98825 3.37428 2.87087 3.11373 4.02218 3.14307 1.78610 3.24088 3.19586 2.46803 2.28210 2.97826 5.43018 4.17373 530 p - - -
2.68618 4.42225 2.77519 2.73123 3.46354 2.40513 3.72494 3.29354 2.67741 2.69355 4.24690 2.90347 2.73739 3.18146 2.89801 2.37887 2.77519 2.98518 4.58477 3.61503
0.03206 3.85205 4.57440 0.61958 0.77255 0.48711 0.95296
470 2.96804 5.09257 0.94778 2.32294 4.46694 3.19554 3.91364 4.05054 2.99398 3.66261 4.64049 2.87819 3.84691 3.15291 3.50725 2.93286 3.30626 3.69198 5.63949 4.34349 531 d - - -
2.68618 4.42225 2.77519 2.73123 3.46354 2.40513 3.72494 3.29354 2.67741 2.69355 4.24690 2.90347 2.73739 3.18146 2.89801 2.37887 2.77519 2.98518 4.58477 3.61503
0.03206 3.85205 4.57440 0.61958 0.77255 0.48711 0.95296
471 2.64012 4.41731 3.30969 3.20663 4.34882 0.76132 4.32794 3.94367 3.38511 3.60032 4.57607 3.47405 3.80779 3.71092 3.62318 2.81149 3.11978 3.47595 5.44914 4.45011 532 g - - -
2.68618 4.42225 2.77519 2.73123 3.46354 2.40513 3.72494 3.29354 2.67741 2.69355 4.24690 2.90347 2.73739 3.18146 2.89801 2.37887 2.77519 2.98518 4.58477 3.61503
0.03206 3.85205 4.57440 0.61958 0.77255 0.48711 0.95296
472 2.79204 4.34053 4.09688 3.75959 3.53541 3.70254 4.56492 2.05206 3.62706 2.22615 3.50389 3.95264 4.26434 3.98843 3.84149 3.20496 3.15418 1.05106 5.31633 4.04658 533 v - - -
2.68618 4.42225 2.77519 2.73123 3.46354 2.40513 3.72494 3.29354 2.67741 2.69355 4.24690 2.90347 2.73739 3.18146 2.89801 2.37887 2.77519 2.98518 4.58477 3.61503
0.03206 3.85205 4.57440 0.61958 0.77255 0.48711 0.95296
473 2.98284 4.82296 3.47145 2.98708 4.17238 3.47446 3.81017 3.71286 2.23014 3.23253 4.23345 3.34827 3.97823 3.03169 1.01005 3.06813 3.25032 3.43775 5.26383 4.10439 534 r - - -
2.68618 4.42225 2.77519 2.73123 3.46354 2.40513 3.72494 3.29354 2.67741 2.69355 4.24690 2.90347 2.73739 3.18146 2.89801 2.37887 2.77519 2.98518 4.58477 3.61503
0.03206 3.85205 4.57440 0.61958 0.77255 0.48711 0.95296
474 3.23271 4.64055 4.21067 3.92147 1.04574 3.92688 3.86874 2.75912 3.82906 2.13400 3.49244 3.99631 4.38608 4.00272 3.95382 3.50356 3.53391 2.74829 4.12422 2.49394 535 f - - -
2.68618 4.42225 2.77519 2.73123 3.46354 2.40513 3.72494 3.29354 2.67741 2.69355 4.24690 2.90347 2.73739 3.18146 2.89801 2.37887 2.77519 2.98518 4.58477 3.61503
0.03206 3.85205 4.57440 0.61958 0.77255 0.48594 0.95481
475 3.21914 4.71608 3.80945 3.53534 2.29429 3.80742 3.60996 3.23114 3.39343 2.69008 3.90826 3.69957 4.28181 3.70417 3.58108 3.35772 3.50578 3.10079 3.93724 0.99904 536 y - - -
2.68618 4.42225 2.77519 2.73123 3.46354 2.40513 3.72494 3.29354 2.67741 2.69355 4.24690 2.90347 2.73739 3.18146 2.89801 2.37887 2.77519 2.98518 4.58477 3.61503
0.03203 3.85285 4.57520 0.61958 0.77255 0.48639 0.95410
476 2.40254 4.24750 3.41105 3.16240 3.95192 3.08737 4.18117 3.07667 3.10498 2.94085 3.99280 3.37478 3.78965 3.50084 3.36449 2.60361 1.20560 2.77374 5.39145 4.16861 537 t - - -
2.68618 4.42225 2.77519 2.73123 3.46354 2.40513 3.72494 3.29354 2.67741 2.69355 4.24690 2.90347 2.73739 3.18146 2.89801 2.37887 2.77519 2.98518 4.58477 3.61503
0.03286 3.85285 4.50053 0.61958 0.77255 0.48639 0.95410
477 2.98284 4.82296 3.47145 2.98708 4.17238 3.47446 3.81017 3.71286 2.23014 3.23253 4.23345 3.34827 3.97823 3.03169 1.01005 3.06813 3.25032 3.43775 5.26383 4.10439 538 r - - -
2.68618 4.42225 2.77519 2.73123 3.46354 2.40513 3.72494 3.29354 2.67741 2.69355 4.24690 2.90347 2.73739 3.18146 2.89801 2.37887 2.77519 2.98518 4.58477 3.61503
0.03206 3.85205 4.57440 0.61958 0.77255 0.48711 0.95296
478 2.95344 4.50552 4.02762 3.61973 3.19925 3.81886 4.35960 2.37283 3.38885 1.79717 1.41763 3.89968 4.27951 3.77217 3.59653 3.30033 3.25843 2.37653 5.03724 3.79711 539 m - - -
2.68618 4.42225 2.77519 2.73123 3.46354 2.40513 3.72494 3.29354 2.67741 2.69355 4.24690 2.90347 2.73739 3.18146 2.89801 2.37887 2.77519 2.98518 4.58477 3.61503
0.03206 3.85205 4.57440 0.61958 0.77255 0.48711 0.95296
479 2.95380 4.91632 3.12841 2.75398 4.29808 3.44522 3.74848 3.72612 1.06657 3.29577 4.25853 3.17928 3.94718 2.94127 2.42857 2.99725 3.20870 3.43513 5.36129 4.17120 540 k - - -
2.68618 4.42225 2.77520 2.73124 3.46354 2.40513 3.72495 3.29354 2.67741 2.69353 4.24690 2.90347 2.73735 3.18147 2.89798 2.37887 2.77520 2.98519 4.58477 3.61503
0.04402 3.41887 4.57440 0.71679 0.67005 0.48711 0.95296
480 2.34745 4.19985 3.46640 3.15352 3.85569 3.10132 4.14425 2.88227 3.05814 2.79122 3.84755 3.35692 3.78892 3.44874 3.33087 2.55836 1.40856 2.52947 5.36612 4.10536 545 t - - -
2.68618 4.42225 2.77519 2.73123 3.46354 2.40513 3.72494 3.29354 2.67741 2.69355 4.24690 2.90347 2.73739 3.18146 2.89801 2.37887 2.77519 2.98518 4.58477 3.61503
0.03206 3.85205 4.57440 0.61958 0.77255 0.48711 0.95296
481 1.56585 4.13600 3.54829 3.11759 3.80903 3.01561 4.07479 2.75805 3.05392 2.78188 3.73249 3.33713 3.76899 3.37844 3.36181 2.52578 2.53387 2.22357 5.27446 4.05346 546 a - - -
2.68618 4.42225 2.77519 2.73123 3.46354 2.40513 3.72494 3.29354 2.67741 2.69355 4.24690 2.90347 2.73739 3.18146 2.89801 2.37887 2.77519 2.98518 4.58477 3.61503
0.03206 3.85205 4.57440 0.61958 0.77255 0.48711 0.95296
482 2.40081 4.28308 3.29497 2.98650 3.92617 3.11341 4.02157 3.15306 2.85904 2.94240 3.93046 3.26157 3.77548 3.30183 3.00372 2.57999 1.38708 2.83644 5.33572 4.08574 547 t - - -
2.68618 4.42225 2.77519 2.73123 3.46354 2.40513 3.72494 3.29354 2.67741 2.69355 4.24690 2.90347 2.73739 3.18146 2.89801 2.37887 2.77519 2.98518 4.58477 3.61503
0.03206 3.85205 4.57440 0.61958 0.77255 0.48711 0.95296
483 2.00310 4.12287 3.59698 3.16527 3.73147 3.17360 4.08854 2.68487 3.10449 2.70807 3.66303 3.38007 3.80352 3.41844 3.40081 2.34888 2.54265 1.76642 5.21492 3.99837 548 v - - -
2.68618 4.42225 2.77519 2.73123 3.46354 2.40513 3.72494 3.29354 2.67741 2.69355 4.24690 2.90347 2.73739 3.18146 2.89801 2.37887 2.77519 2.98518 4.58477 3.61503
0.03206 3.85205 4.57440 0.61958 0.77255 0.48711 0.95296
484 2.84499 4.83012 3.01863 2.72923 4.18396 3.42319 3.71443 3.66881 2.20262 3.23324 4.15337 3.15079 3.91227 2.90746 1.26416 2.90109 3.10471 3.36061 5.30406 4.07597 549 r - - -
2.68618 4.42225 2.77519 2.73123 3.46354 2.40513 3.72494 3.29354 2.67741 2.69355 4.24690 2.90347 2.73739 3.18146 2.89801 2.37887 2.77519 2.98518 4.58477 3.61503
0.03206 3.85205 4.57440 0.61958 0.77255 0.48711 0.95296
485 2.95104 4.53138 3.83024 3.45372 2.52583 3.65397 3.69775 3.10787 3.16013 2.61729 3.75644 3.62979 4.14986 3.57070 3.35238 2.98383 3.25529 2.94401 1.41928 2.52151 550 w - - -
2.68618 4.42225 2.77519 2.73123 3.46354 2.40513 3.72494 3.29354 2.67741 2.69355 4.24690 2.90347 2.73739 3.18146 2.89801 2.37887 2.77519 2.98518 4.58477 3.61503
0.03206 3.85205 4.57440 0.61958 0.77255 0.48711 0.95296
486 2.55330 4.45026 3.11445 2.87558 4.04517 3.14569 3.99763 3.54469 2.83489 3.17075 4.14871 3.22510 1.29658 3.27730 2.95404 2.68792 2.95865 3.18596 5.34349 4.11371 551 p - - -
2.68618 4.42225 2.77519 2.73123 3.46354 2.40513 3.72494 3.29354 2.67741 2.69355 4.24690 2.90347 2.73739 3.18146 2.89801 2.37887 2.77519 2.98518 4.58477 3.61503
0.03206 3.85205 4.57440 0.61958 0.77255 0.48711 0.95296
487 2.21850 4.68657 2.75709 2.37444 4.05827 3.24235 3.65328 3.47121 2.47706 3.08477 3.91352 2.65308 3.75625 2.55160 2.91649 2.36784 2.57671 3.12855 5.33024 4.00547 552 a - - -
2.68618 4.42225 2.77519 2.73123 3.46354 2.40513 3.72494 3.29354 2.67741 2.69355 4.24690 2.90347 2.73739 3.18146 2.89801 2.37887 2.77519 2.98518 4.58477 3.61503
0.03206 3.85205 4.57440 0.61958 0.77255 0.48711 0.95296
488 2.50885 4.41686 3.00797 2.82588 3.92662 1.25476 3.99257 3.54212 2.94859 3.22158 4.16135 3.18070 3.77660 3.30273 3.27156 2.64801 2.92560 3.16180 5.28365 3.62190 553 g - - -
2.68618 4.42225 2.77519 2.73123 3.46354 2.40513 3.72494 3.29354 2.67741 2.69355 4.24690 2.90347 2.73739 3.18146 2.89801 2.37887 2.77519 2.98518 4.58477 3.61503
0.03206 3.85205 4.57440 0.61958 0.77255 0.48711 0.95296
489 2.80632 4.90436 2.83227 2.50392 4.13832 3.37454 3.67450 3.65998 2.25495 3.18149 4.12092 2.99543 3.87837 1.55905 2.48051 2.83000 3.06621 3.35948 5.34683 4.03175 554 q - - -
2.68618 4.42225 2.77519 2.73123 3.46354 2.40513 3.72494 3.29354 2.67741 2.69355 4.24690 2.90347 2.73739 3.18146 2.89801 2.37887 2.77519 2.98518 4.58477 3.61503
0.03206 3.85205 4.57440 0.61958 0.77255 0.48711 0.95296
490 2.77366 4.92932 2.74450 2.43960 4.14890 3.35842 3.49181 3.70083 2.21658 3.24410 4.12045 2.93000 3.83897 1.68887 2.56005 2.71496 3.02483 3.37320 5.35131 4.00746 555 q - - -
2.68618 4.42225 2.77519 2.73123 3.46354 2.40513 3.72494 3.29354 2.67741 2.69355 4.24690 2.90347 2.73739 3.18146 2.89801 2.37887 2.77519 2.98518 4.58477 3.61503
0.03206 3.85205 4.57440 0.61958 0.77255 0.48711 0.95296
491 2.45634 4.24349 3.50922 3.07235 3.66557 3.30359 4.03023 2.35425 2.96043 2.59370 3.62008 3.36605 3.88077 3.33567 3.26519 2.62091 1.73305 2.39057 5.18444 3.92895 556 t - - -
2.68618 4.42225 2.77519 2.73123 3.46354 2.40513 3.72494 3.29354 2.67741 2.69355 4.24690 2.90347 2.73739 3.18146 2.89801 2.37887 2.77519 2.98518 4.58477 3.61503
0.03206 3.85205 4.57440 0.61958 0.77255 0.48711 0.95296
492 2.75327 4.31860 4.14296 3.73971 3.49725 3.78792 4.54575 1.94377 3.58365 2.14816 3.42106 3.95080 4.30637 3.94299 3.80344 3.21479 3.11901 1.14507 5.31740 4.03992 557 v - - -
2.68618 4.42225 2.77519 2.73123 3.46354 2.40513 3.72494 3.29354 2.67741 2.69355 4.24690 2.90347 2.73739 3.18146 2.89801 2.37887 2.77519 2.98518 4.58477 3.61503
0.03206 3.85205 4.57440 0.61958 0.77255 0.48711 0.95296
493 2.10430 3.75587 3.50656 3.16802 4.04158 2.89913 4.13885 3.36902 3.10225 3.16043 4.04557 3.28301 3.63771 3.43828 3.38223 1.27236 2.63795 2.92275 5.44131 4.19793 558 s - - -
2.68618 4.42225 2.77519 2.73123 3.46354 2.40513 3.72494 3.29354 2.67741 2.69355 4.24690 2.90347 2.73739 3.18146 2.89801 2.37887 2.77519 2.98518 4.58477 3.61503
0.03269 3.85205 4.51646 0.61958 0.77255 0.48711 0.95296
494 2.83988 5.05299 2.45126 1.27798 4.36276 3.26361 3.73272 3.81127 2.52655 3.39897 4.31419 2.84324 3.83461 2.91942 2.82268 2.81574 3.12248 3.47905 5.55810 4.21485 559 e - - -
2.68618 4.42225 2.77519 2.73123 3.46354 2.40513 3.72494 3.29354 2.67741 2.69355 4.24690 2.90347 2.73739 3.18146 2.89801 2.37887 2.77519 2.98518 4.58477 3.61503
0.03208 3.85144 4.57378 0.61958 0.77255 0.48765 0.95209
495 3.25772 4.62805 4.29449 3.88619 1.27329 4.12995 3.54161 2.88257 3.74627 2.20012 3.52178 3.88361 4.45733 3.85773 3.87956 3.47601 3.48948 2.83191 3.75798 1.86390 560 f - - -
2.68618 4.42225 2.77519 2.73123 3.46354 2.40513 3.72494 3.29354 2.67741 2.69355 4.24690 2.90347 2.73739 3.18146 2.89801 2.37887 2.77519 2.98518 4.58477 3.61503
0.03208 3.85144 4.57378 0.61958 0.77255 0.48765 0.95209
496 2.26322 4.18743 3.15082 2.93825 4.04765 2.94089 4.05616 3.55529 2.99178 3.29073 4.17945 3.10428 3.67094 3.34851 3.29259 1.22954 2.73412 3.09139 5.43140 4.11500 561 s - - -
2.68618 4.42225 2.77519 2.73123 3.46354 2.40513 3.72494 3.29354 2.67741 2.69355 4.24690 2.90347 2.73739 3.18146 2.89801 2.37887 2.77519 2.98518 4.58477 3.61503
0.03208 3.85144 4.57378 0.61958 0.77255 0.48765 0.95209
497 2.90961 4.46754 4.08196 3.62454 3.16770 3.87307 4.36646 2.27328 3.39890 1.72683 1.60070 3.90233 4.30368 3.75797 3.61803 3.27484 3.20639 2.22370 5.04829 3.81304 562 m - - -
2.68618 4.42225 2.77519 2.73123 3.46354 2.40513 3.72494 3.29354 2.67741 2.69355 4.24690 2.90347 2.73739 3.18146 2.89801 2.37887 2.77519 2.98518 4.58477 3.61503
0.03208 3.85144 4.57378 0.61958 0.77255 0.48765 0.95209
498 2.47189 4.39984 3.01396 2.82496 4.06717 3.07231 4.00534 3.59363 2.90024 3.27658 4.20864 2.99770 1.34883 3.28898 3.21072 2.60565 2.90116 3.18740 5.38777 4.11245 563 p - - -
2.68618 4.42225 2.77519 2.73123 3.46354 2.40513 3.72494 3.29354 2.67741 2.69355 4.24690 2.90347 2.73739 3.18146 2.89801 2.37887 2.77519 2.98518 4.58477 3.61503
0.03208 3.85144 4.57378 0.61958 0.77255 0.48765 0.95209
499 2.38344 4.23630 3.39577 3.14507 3.94624 3.07687 4.16773 3.07117 3.08777 2.93996 3.98418 3.35702 3.78041 3.48338 3.35012 2.57817 1.23854 2.76422 5.39273 4.15832 564 t - - -
2.68618 4.42225 2.77519 2.73123 3.46354 2.40513 3.72494 3.29354 2.67741 2.69355 4.24690 2.90347 2.73739 3.18146 2.89801 2.37887 2.77519 2.98518 4.58477 3.61503
0.03208 3.85144 4.57378 0.61958 0.77255 0.48765 0.95209
500 3.10882 4.59044 4.16593 3.78680 3.09633 3.98801 4.44761 2.29011 3.54332 0.94025 3.10774 4.06305 4.41108 3.91605 3.72862 3.50466 3.40093 2.32406 4.99205 3.69688 565 l - - -
2.68618 4.42225 2.77519 2.73123 3.46354 2.40513 3.72494 3.29354 2.67741 2.69355 4.24690 2.90347 2.73739 3.18146 2.89801 2.37887 2.77519 2.98518 4.58477 3.61503
0.03208 3.85144 4.57378 0.61958 0.77255 0.48765 0.95209
501 2.30458 4.24447 3.03909 2.89604 4.23331 1.24863 4.11579 3.72521 3.09151 3.42969 4.31173 3.16926 3.67409 3.40655 3.39876 2.33960 2.78735 3.21099 5.54706 4.30305 566 g - - -
2.68619 4.42214 2.77521 2.73124 3.46355 2.40512 3.72496 3.29355 2.67742 2.69354 4.24691 2.90348 2.73738 3.18148 2.89794 2.37888 2.77518 2.98520 4.58463 3.61504
0.03367 3.40788 * 0.91256 0.51332 0.00000 *
//

## Sheet: iolB
HMMER3/f [3.2.1 | June 2018]
NAME muscle
LENG 270
ALPH amino
RF no
MM no
CONS yes
CS no
MAP yes
DATE Thu Jan 7 16:20:41 2021
NSEQ 463
EFFN 0.519264
CKSUM 1207787359
STATS LOCAL MSV -10.9062 0.70216
STATS LOCAL VITERBI -11.7142 0.70216
STATS LOCAL FORWARD -5.3331 0.70216
HMM A C D E F G H I K L M N P Q R S T V W Y
m->m m->i m->d i->m i->i d->m d->d
COMPO 2.51541 4.20561 2.86469 2.66098 3.37548 2.83500 3.58769 2.93528 2.76463 2.53451 3.75580 3.11244 3.13723 3.13912 2.90711 2.66606 2.87091 2.59434 4.31997 3.27067
2.68620 4.42227 2.77522 2.73125 3.46356 2.40515 3.72497 3.29356 2.67743 2.69357 4.24538 2.90349 2.73742 3.18149 2.89803 2.37887 2.77522 2.98521 4.58479 3.61505
0.22603 1.68604 4.07147 0.34118 1.24109 0.00000 *
1 2.29587 4.26305 3.27700 2.85541 3.58889 3.32572 3.84227 2.86827 2.80444 2.62593 2.34350 3.22293 3.79093 3.14054 3.14909 2.29226 2.70324 2.61220 5.02521 3.78455 3 s - - -
2.68618 4.42225 2.77519 2.73123 3.46354 2.40513 3.72494 3.29354 2.67741 2.69355 4.24690 2.90347 2.73739 3.18146 2.89801 2.37887 2.77519 2.98518 4.58477 3.61503
0.03119 3.87901 4.60136 0.61958 0.77255 0.49230 0.94474
2 2.33764 4.12249 3.19855 2.76459 3.98920 3.10310 3.85661 3.38893 2.70714 3.05452 3.84753 2.80394 3.71186 3.08130 3.00155 1.59858 2.59200 2.99614 5.32115 4.05300 4 s - - -
2.68618 4.42225 2.77519 2.73123 3.46354 2.40513 3.72494 3.29354 2.67741 2.69355 4.24690 2.90347 2.73739 3.18146 2.89801 2.37887 2.77519 2.98518 4.58477 3.61503
0.03119 3.87901 4.60136 0.61958 0.77255 0.49093 0.94690
3 3.15570 4.58890 4.41949 3.92908 2.98571 4.24864 4.54063 2.09558 3.70902 0.97973 2.96068 4.21169 4.55207 3.99544 3.90009 3.62852 3.41104 2.19728 5.00369 3.73012 5 l - - -
2.68618 4.42225 2.77519 2.73123 3.46354 2.40513 3.72494 3.29354 2.67741 2.69355 4.24690 2.90347 2.73739 3.18146 2.89801 2.37887 2.77519 2.98518 4.58477 3.61503
0.03116 3.87994 4.60228 0.61958 0.77255 0.49008 0.94824
4 3.14623 4.58747 4.39566 3.91545 3.03859 4.22325 4.54623 2.09024 3.67521 0.98127 2.97608 4.19772 4.54146 3.98559 3.86571 3.61391 3.40662 2.19280 5.03111 3.76785 6 l - - -
2.68618 4.42225 2.77519 2.73123 3.46354 2.40513 3.72494 3.29354 2.67741 2.69355 4.24690 2.90347 2.73739 3.18146 2.89801 2.37887 2.77519 2.98518 4.58477 3.61503
0.03113 3.88086 4.60320 0.61958 0.77255 0.49062 0.94739
5 1.45019 4.18186 3.23762 2.93606 4.06210 2.97242 3.89236 3.45044 2.97208 3.16626 4.02677 3.18415 3.67335 3.29968 3.29842 1.91340 2.68756 2.99190 5.43019 4.17842 7 a - - -
2.68618 4.42225 2.77519 2.73123 3.46354 2.40513 3.72494 3.29354 2.67741 2.69355 4.24690 2.90347 2.73739 3.18146 2.89801 2.37887 2.77519 2.98518 4.58477 3.61503
0.03113 3.88086 4.60320 0.61958 0.77255 0.49062 0.94739
6 2.77543 4.85842 3.07917 2.62350 4.28276 3.42799 3.64948 3.59805 1.38687 3.20375 4.09287 3.06191 3.89260 2.81055 2.35609 2.81730 2.73260 3.29496 5.38494 4.13839 8 k - - -
2.68618 4.42225 2.77519 2.73123 3.46354 2.40513 3.72494 3.29354 2.67741 2.69355 4.24690 2.90347 2.73739 3.18146 2.89801 2.37887 2.77519 2.98518 4.58477 3.61503
0.03307 3.88086 4.43157 0.61958 0.77255 0.49062 0.94739
7 2.25295 3.00103 3.40112 2.86049 3.48821 3.37365 3.76121 2.84935 2.76091 2.56416 3.45189 3.23143 3.81688 3.07228 3.08495 2.27328 2.73802 2.54346 4.92007 3.51902 9 a - - -
2.68618 4.42225 2.77519 2.73123 3.46354 2.40513 3.72494 3.29354 2.67741 2.69355 4.24690 2.90347 2.73739 3.18146 2.89801 2.37887 2.77519 2.98518 4.58477 3.61503
0.03119 3.87898 4.60133 0.61958 0.77255 0.48953 0.94911
8 2.63711 4.89219 3.00562 2.46725 4.20399 3.41346 3.47954 3.60518 2.08899 3.15131 3.98111 2.95902 3.77395 2.22085 2.17657 2.67871 2.66179 3.27407 5.33393 4.04377 10 k - - -
2.68618 4.42225 2.77519 2.73123 3.46354 2.40513 3.72494 3.29354 2.67741 2.69355 4.24690 2.90347 2.73739 3.18146 2.89801 2.37887 2.77519 2.98518 4.58477 3.61503
0.03113 3.88086 4.60320 0.61958 0.77255 0.49062 0.94739
9 2.53591 4.82594 2.94929 2.42624 4.12648 3.38945 3.58211 3.53559 1.94830 3.04174 3.92831 2.92951 3.51948 2.56811 2.53991 2.39420 2.78729 3.20209 5.31498 4.00319 11 k - - -
2.68620 4.42229 2.77495 2.73126 3.46358 2.40515 3.72498 3.29358 2.67745 2.69358 4.24694 2.90349 2.73719 3.18148 2.89805 2.37888 2.77524 2.98522 4.58481 3.61507
0.41185 1.70121 1.86359 0.63555 0.75427 0.49062 0.94739
10 2.22230 4.67795 2.54662 2.20905 4.00351 3.19382 3.62436 3.40594 2.46656 3.03449 3.87327 2.82445 3.59751 2.78221 2.92042 2.48928 2.80773 2.96701 5.29347 3.96435 14 e - - -
2.68618 4.42225 2.77519 2.73123 3.46354 2.40513 3.72494 3.29354 2.67741 2.69355 4.24690 2.90347 2.73739 3.18146 2.89801 2.37887 2.77519 2.98518 4.58477 3.61503
0.03651 3.72409 4.44644 0.61958 0.77255 0.41892 1.07223
11 2.55156 5.07573 2.34559 1.86813 4.36180 3.27759 3.49047 3.82240 2.41691 3.30602 4.15627 2.57037 3.76093 2.63189 2.93410 2.41480 2.90020 3.43927 5.54272 4.13909 15 e - - -
2.68618 4.42225 2.77519 2.73123 3.46354 2.40513 3.72494 3.29354 2.67741 2.69355 4.24690 2.90347 2.73739 3.18146 2.89801 2.37887 2.77519 2.98518 4.58477 3.61503
0.03113 3.88086 4.60320 0.61958 0.77255 0.49062 0.94739
12 2.52014 4.47582 2.98780 2.73433 4.20375 1.32440 3.95287 3.68359 2.76523 3.32426 4.21183 3.13654 3.77683 3.19800 2.74209 2.64141 2.92251 3.26630 5.44934 4.21940 16 g - - -
2.68618 4.42225 2.77519 2.73123 3.46354 2.40513 3.72494 3.29354 2.67741 2.69355 4.24690 2.90347 2.73739 3.18146 2.89801 2.37887 2.77519 2.98518 4.58477 3.61503
0.03113 3.88086 4.60320 0.61958 0.77255 0.49062 0.94739
13 2.76706 4.94451 3.01952 2.49507 4.29406 3.46287 3.33748 3.72740 2.07384 3.24315 4.07343 2.74751 3.86272 2.14773 1.95658 2.76681 2.97548 3.39016 5.36409 4.07894 17 r - - -
2.68618 4.42225 2.77519 2.73123 3.46354 2.40513 3.72494 3.29354 2.67741 2.69355 4.24690 2.90347 2.73739 3.18146 2.89801 2.37887 2.77519 2.98518 4.58477 3.61503
0.03113 3.88086 4.60320 0.61958 0.77255 0.49062 0.94739
14 3.00254 4.40995 4.44356 3.97639 3.37614 4.18097 4.71149 1.17776 3.79774 1.88353 3.24482 4.22799 4.55212 4.12374 4.01052 3.57466 3.23105 1.72117 5.31072 4.07249 18 i - - -
2.68618 4.42225 2.77519 2.73123 3.46354 2.40513 3.72494 3.29354 2.67741 2.69355 4.24690 2.90347 2.73739 3.18146 2.89801 2.37887 2.77519 2.98518 4.58477 3.61503
0.03113 3.88086 4.60320 0.61958 0.77255 0.49062 0.94739
15 2.88712 4.87336 2.90818 2.66288 4.04307 3.37140 3.82132 3.67496 2.48305 3.17650 4.20397 3.12275 3.92488 1.21921 2.76713 2.93444 3.18401 3.40407 5.31352 4.00778 19 q - - -
2.68618 4.42225 2.77519 2.73123 3.46354 2.40513 3.72494 3.29354 2.67741 2.69355 4.24690 2.90347 2.73739 3.18146 2.89801 2.37887 2.77519 2.98518 4.58477 3.61503
0.03113 3.88086 4.60320 0.61958 0.77255 0.49062 0.94739
16 2.80168 4.78389 2.95119 2.64096 3.23966 3.43734 1.72089 3.51910 2.48168 3.07207 4.01929 3.03913 3.93381 2.98712 2.77984 2.80008 3.07115 3.23561 4.73389 3.11503 20 h - - -
2.68618 4.42225 2.77519 2.73123 3.46354 2.40513 3.72494 3.29354 2.67741 2.69355 4.24690 2.90347 2.73739 3.18146 2.89801 2.37887 2.77519 2.98518 4.58477 3.61503
0.03113 3.88086 4.60320 0.61958 0.77255 0.49062 0.94739
17 3.01375 4.39889 4.53178 4.05729 3.40985 4.22813 4.79195 1.18528 3.90911 1.92268 3.25601 4.29870 4.59032 4.20633 4.12012 3.62396 3.29370 1.58539 5.36275 4.14022 21 i - - -
2.68618 4.42225 2.77519 2.73123 3.46354 2.40513 3.72494 3.29354 2.67741 2.69355 4.24690 2.90347 2.73739 3.18146 2.89801 2.37887 2.77519 2.98518 4.58477 3.61503
0.03113 3.88086 4.60320 0.61958 0.77255 0.49062 0.94739
18 2.23877 4.16329 3.30812 3.00809 4.07636 2.96765 4.07532 3.38183 3.00559 3.15634 4.03846 3.22464 3.67961 3.35011 3.31250 1.94336 1.55220 2.95234 5.45453 4.21334 22 t - - -
2.68618 4.42225 2.77519 2.73123 3.46354 2.40513 3.72494 3.29354 2.67741 2.69355 4.24690 2.90347 2.73739 3.18146 2.89801 2.37887 2.77519 2.98518 4.58477 3.61503
0.03113 3.88086 4.60320 0.61958 0.77255 0.49062 0.94739
19 2.61111 4.44524 3.25431 3.08061 4.12288 3.14482 4.19022 3.62390 3.13390 3.27963 4.30378 3.38312 0.99660 3.52352 3.40301 2.75994 3.03894 3.25901 5.39884 4.23339 23 p - - -
2.68618 4.42225 2.77519 2.73123 3.46354 2.40513 3.72494 3.29354 2.67741 2.69355 4.24690 2.90347 2.73739 3.18146 2.89801 2.37887 2.77519 2.98518 4.58477 3.61503
0.03113 3.88086 4.60320 0.61958 0.77255 0.49062 0.94739
20 2.69793 5.04216 2.56713 1.86395 4.33629 3.31760 3.63202 3.76286 2.35605 3.30716 4.16259 2.82898 3.81364 2.01948 2.75518 2.72173 2.99353 3.34531 5.50855 4.15027 24 e - - -
2.68618 4.42225 2.77519 2.73123 3.46354 2.40513 3.72494 3.29354 2.67741 2.69355 4.24690 2.90347 2.73739 3.18146 2.89801 2.37887 2.77519 2.98518 4.58477 3.61503
0.03113 3.88086 4.60320 0.61958 0.77255 0.49062 0.94739
21 2.50678 4.60671 2.71992 2.47348 4.21041 3.14116 3.78050 3.67796 2.57662 3.29372 4.13352 2.16026 3.74428 2.97440 2.98895 1.79336 2.84572 3.26545 5.48275 4.14859 25 s - - -
2.68618 4.42225 2.77519 2.73123 3.46354 2.40513 3.72494 3.29354 2.67741 2.69355 4.24690 2.90347 2.73739 3.18146 2.89801 2.37887 2.77519 2.98518 4.58477 3.61503
0.03113 3.88086 4.60320 0.61958 0.77255 0.49062 0.94739
22 1.06901 4.16337 3.43622 3.22062 4.04982 2.99113 4.25194 3.16762 3.23556 3.06058 4.07171 3.36502 3.73511 3.57492 3.49397 2.48254 2.76276 2.81019 5.49918 4.27040 26 a - - -
2.68618 4.42225 2.77519 2.73123 3.46354 2.40513 3.72494 3.29354 2.67741 2.69355 4.24690 2.90347 2.73739 3.18146 2.89801 2.37887 2.77519 2.98518 4.58477 3.61503
0.03113 3.88086 4.60320 0.61958 0.77255 0.49062 0.94739
23 2.45937 4.38739 2.95295 2.84056 4.24313 1.10347 4.04274 3.79747 3.07721 3.47230 4.37278 3.15784 3.74763 3.39925 3.39632 2.59402 2.91935 3.31796 5.51535 4.28540 27 g - - -
2.68618 4.42225 2.77519 2.73123 3.46354 2.40513 3.72494 3.29354 2.67741 2.69355 4.24690 2.90347 2.73739 3.18146 2.89801 2.37887 2.77519 2.98518 4.58477 3.61503
0.03113 3.88086 4.60320 0.61958 0.77255 0.49062 0.94739
24 3.34921 4.72097 4.10378 3.81184 2.67443 3.73937 3.90980 3.37302 3.53381 2.76653 4.00645 3.95918 4.25777 3.92099 3.66074 3.55283 3.64999 3.26359 0.86855 2.67607 28 w - - -
2.68618 4.42225 2.77519 2.73123 3.46354 2.40513 3.72494 3.29354 2.67741 2.69355 4.24690 2.90347 2.73739 3.18146 2.89801 2.37887 2.77519 2.98518 4.58477 3.61503
0.03113 3.88086 4.60320 0.61958 0.77255 0.49062 0.94739
25 2.82705 5.04070 2.97373 2.26038 4.40134 3.44122 3.55474 3.78769 1.91162 3.29135 4.12976 2.98570 3.88575 2.70295 1.69099 2.81844 3.02929 3.45275 5.41093 4.15337 29 r - - -
2.68618 4.42225 2.77519 2.73123 3.46354 2.40513 3.72494 3.29354 2.67741 2.69355 4.24690 2.90347 2.73739 3.18146 2.89801 2.37887 2.77519 2.98518 4.58477 3.61503
0.03113 3.88086 4.60320 0.61958 0.77255 0.49062 0.94739
26 3.37828 4.72860 4.29546 3.92654 1.67767 4.16454 3.44622 3.13305 3.79420 2.51847 3.75811 3.87318 4.50169 3.88310 3.91978 3.52453 3.61064 3.04494 3.63929 1.14942 30 y - - -
2.68618 4.42225 2.77519 2.73123 3.46354 2.40513 3.72494 3.29354 2.67741 2.69355 4.24690 2.90347 2.73739 3.18146 2.89801 2.37887 2.77519 2.98518 4.58477 3.61503
0.03113 3.88086 4.60320 0.61958 0.77255 0.49062 0.94739
27 3.00330 4.36678 4.57848 4.08334 3.46821 4.26919 4.82548 1.39561 3.96099 1.98958 3.29457 4.32626 4.61227 4.24312 4.17852 3.65068 3.27532 1.27075 5.40545 4.19355 31 v - - -
2.68618 4.42225 2.77519 2.73123 3.46354 2.40513 3.72494 3.29354 2.67741 2.69355 4.24690 2.90347 2.73739 3.18146 2.89801 2.37887 2.77519 2.98518 4.58477 3.61503
0.03113 3.88086 4.60320 0.61958 0.77255 0.49062 0.94739
28 2.54878 4.38472 3.25270 3.14468 4.32793 0.84089 4.29502 3.89404 3.32757 3.57212 4.52252 3.40417 3.79351 3.64981 3.58632 2.69553 3.03335 3.41025 5.50550 4.41946 32 g - - -
2.68618 4.42225 2.77519 2.73123 3.46354 2.40513 3.72494 3.29354 2.67741 2.69355 4.24690 2.90347 2.73739 3.18146 2.89801 2.37887 2.77519 2.98518 4.58477 3.61503
0.03113 3.88086 4.60320 0.61958 0.77255 0.49062 0.94739
29 3.26883 4.66809 4.25024 3.96621 0.99809 3.95687 3.88066 2.79136 3.87300 2.15942 3.52019 4.02854 4.41518 4.03863 3.99066 3.53841 3.56992 2.78269 4.12703 2.49290 33 f - - -
2.68618 4.42225 2.77519 2.73123 3.46354 2.40513 3.72494 3.29354 2.67741 2.69355 4.24690 2.90347 2.73739 3.18146 2.89801 2.37887 2.77519 2.98518 4.58477 3.61503
0.03113 3.88086 4.60320 0.61958 0.77255 0.49062 0.94739
30 2.79420 5.26113 1.25530 2.04960 4.59745 3.15970 3.75204 4.06147 2.77830 3.65834 4.54352 2.67727 3.79629 2.93573 3.34585 2.73241 3.16086 3.66913 5.84222 4.36411 34 d - - -
2.68618 4.42225 2.77519 2.73123 3.46354 2.40513 3.72494 3.29354 2.67741 2.69355 4.24690 2.90347 2.73739 3.18146 2.89801 2.37887 2.77519 2.98518 4.58477 3.61503
0.03113 3.88086 4.60320 0.61958 0.77255 0.49062 0.94739
31 2.40714 4.25802 4.02749 3.63206 3.62654 3.61550 4.48645 2.05011 3.51964 2.31012 3.51832 3.82568 4.18428 3.85983 3.76559 3.03969 3.01872 1.20140 5.36983 4.12948 35 v - - -
2.68618 4.42225 2.77519 2.73123 3.46354 2.40513 3.72494 3.29354 2.67741 2.69355 4.24690 2.90347 2.73739 3.18146 2.89801 2.37887 2.77519 2.98518 4.58477 3.61503
0.03113 3.88086 4.60320 0.61958 0.77255 0.49062 0.94739
32 3.27996 4.58293 4.24829 3.82720 2.00123 4.08724 3.43664 3.17961 3.61509 2.61274 3.77254 3.81038 4.42943 3.78661 3.75588 3.43715 3.50751 3.04723 1.89208 1.48445 36 y - - -
2.68618 4.42225 2.77519 2.73123 3.46354 2.40513 3.72494 3.29354 2.67741 2.69355 4.24690 2.90347 2.73739 3.18146 2.89801 2.37887 2.77519 2.98518 4.58477 3.61503
0.03113 3.88086 4.60320 0.61958 0.77255 0.49062 0.94739
33 2.61319 4.51579 3.24584 2.66367 3.67891 3.48857 3.47694 3.06240 2.37742 2.56373 2.66050 3.11202 3.86765 2.62502 2.48651 2.73985 2.83503 2.81476 5.02691 3.76738 37 k - - -
2.68618 4.42225 2.77519 2.73123 3.46354 2.40513 3.72494 3.29354 2.67741 2.69355 4.24690 2.90347 2.73739 3.18146 2.89801 2.37887 2.77519 2.98518 4.58477 3.61503
0.03113 3.88086 4.60320 0.61958 0.77255 0.48918 0.94967
34 3.11021 4.58623 4.29638 3.85578 3.06050 4.12526 4.50097 2.18187 3.59753 0.97611 3.01689 4.12860 4.49189 3.94400 3.78801 3.54101 3.38828 2.22738 5.02068 3.73406 38 l - - -
2.68618 4.42225 2.77519 2.73123 3.46354 2.40513 3.72494 3.29354 2.67741 2.69355 4.24690 2.90347 2.73739 3.18146 2.89801 2.37887 2.77519 2.98518 4.58477 3.61503
0.03110 3.88182 4.60417 0.61958 0.77255 0.48973 0.94879
35 2.56457 4.84889 2.92230 2.37494 4.18249 3.36286 3.60186 3.55416 1.67149 3.15077 3.96311 2.89761 3.82320 2.73560 2.57148 2.68322 2.76879 3.18799 5.34210 4.05109 39 k - - -
2.68618 4.42225 2.77519 2.73123 3.46354 2.40513 3.72494 3.29354 2.67741 2.69355 4.24690 2.90347 2.73739 3.18146 2.89801 2.37887 2.77519 2.98518 4.58477 3.61503
0.03110 3.88182 4.60417 0.61958 0.77255 0.48973 0.94879
36 2.18812 4.83837 2.85516 2.40066 4.17479 3.36944 3.61949 3.56752 1.83439 3.15249 3.98919 2.93486 3.76314 2.63878 2.63019 2.66382 2.90141 3.23186 5.35860 4.05771 40 k - - -
2.68618 4.42225 2.77519 2.73123 3.46354 2.40513 3.72494 3.29354 2.67741 2.69355 4.24690 2.90347 2.73739 3.18146 2.89801 2.37887 2.77519 2.98518 4.58477 3.61503
0.03110 3.88182 4.60417 0.61958 0.77255 0.48973 0.94879
37 2.63473 4.43417 3.30599 3.19825 4.36707 0.76513 4.33165 3.95779 3.37128 3.61351 4.57790 3.46739 3.82671 3.70111 3.57436 2.80316 3.11400 3.48359 5.49046 4.46220 41 g - - -
2.68618 4.42225 2.77519 2.73123 3.46354 2.40513 3.72494 3.29354 2.67741 2.69355 4.24690 2.90347 2.73739 3.18146 2.89801 2.37887 2.77519 2.98518 4.58477 3.61503
0.03110 3.88182 4.60417 0.61958 0.77255 0.48973 0.94879
38 2.78300 5.10274 2.67089 2.05910 4.43000 3.36246 3.59412 3.85348 2.01979 3.36295 4.18911 2.86157 3.83342 1.99008 2.53841 2.74974 3.00866 3.49423 5.50394 4.17729 42 q - - -
2.68618 4.42225 2.77519 2.73123 3.46354 2.40513 3.72494 3.29354 2.67741 2.69355 4.24690 2.90347 2.73739 3.18146 2.89801 2.37887 2.77519 2.98518 4.58477 3.61503
0.03110 3.88182 4.60417 0.61958 0.77255 0.48973 0.94879
39 2.33757 4.37282 3.11579 2.65754 3.90702 3.19487 3.81572 3.23744 2.61602 2.91466 3.81463 3.09462 3.74740 3.04498 3.02627 2.23753 1.88038 2.86897 5.25510 3.99319 43 t - - -
2.68618 4.42225 2.77519 2.73123 3.46354 2.40513 3.72494 3.29354 2.67741 2.69355 4.24690 2.90347 2.73739 3.18146 2.89801 2.37887 2.77519 2.98518 4.58477 3.61503
0.03110 3.88182 4.60417 0.61958 0.77255 0.48973 0.94879
40 3.05513 4.41887 4.56054 4.01681 3.27398 4.31875 4.71142 1.72548 3.89242 1.42265 3.06307 4.29508 4.59159 4.12538 4.09864 3.66147 3.29877 1.49392 5.23637 4.07779 44 l - - -
2.68618 4.42225 2.77519 2.73123 3.46354 2.40513 3.72494 3.29354 2.67741 2.69355 4.24690 2.90347 2.73739 3.18146 2.89801 2.37887 2.77519 2.98518 4.58477 3.61503
0.03110 3.88182 4.60417 0.61958 0.77255 0.48888 0.95014
41 2.51501 4.53796 2.95132 2.54054 3.81127 3.35858 3.65550 3.16270 2.50211 2.81956 3.67891 2.90673 3.79663 2.82008 2.83282 2.57385 2.06348 2.81778 5.14559 3.85724 45 t - - -
2.68618 4.42225 2.77519 2.73123 3.46354 2.40513 3.72494 3.29354 2.67741 2.69355 4.24690 2.90347 2.73739 3.18146 2.89801 2.37887 2.77519 2.98518 4.58477 3.61503
0.03108 3.88239 4.60473 0.61958 0.77255 0.48921 0.94961
42 3.15171 4.60423 4.33569 3.89015 2.92252 4.16905 4.47570 2.22018 3.67828 0.95170 2.99826 4.16171 4.51338 3.97487 3.86618 3.58762 3.41937 2.27948 4.93464 3.61094 46 l - - -
2.68618 4.42225 2.77519 2.73123 3.46354 2.40513 3.72494 3.29354 2.67741 2.69355 4.24690 2.90347 2.73739 3.18146 2.89801 2.37887 2.77519 2.98518 4.58477 3.61503
0.03108 3.88239 4.60473 0.61958 0.77255 0.48921 0.94961
43 2.66620 5.10991 2.24721 1.70063 4.40807 3.21209 3.60452 3.87238 2.49194 3.37874 4.21768 2.73906 3.10405 2.71484 3.00319 2.55987 2.95845 3.48573 5.59681 4.18281 47 e - - -
2.68618 4.42225 2.77519 2.73123 3.46354 2.40513 3.72494 3.29354 2.67741 2.69355 4.24690 2.90347 2.73739 3.18146 2.89801 2.37887 2.77519 2.98518 4.58477 3.61503
0.03108 3.88239 4.60473 0.61958 0.77255 0.48921 0.94961
44 2.08206 3.66589 3.57775 3.18151 4.00374 2.93273 4.13424 3.31185 3.11033 3.10458 3.97930 3.30298 3.65544 3.42855 3.40277 1.32662 2.58676 2.81494 5.42498 4.20612 48 s - - -
2.68618 4.42225 2.77519 2.73123 3.46354 2.40513 3.72494 3.29354 2.67741 2.69355 4.24690 2.90347 2.73739 3.18146 2.89801 2.37887 2.77519 2.98518 4.58477 3.61503
0.03108 3.88239 4.60473 0.61958 0.77255 0.48921 0.94961
45 2.44140 4.77907 2.21845 2.27828 4.27738 1.99707 3.71928 3.70853 2.62317 3.31235 4.14576 2.82271 3.75530 2.85261 3.08230 2.61968 2.91135 3.29308 5.53840 4.17179 49 g - - -
2.68618 4.42225 2.77519 2.73123 3.46354 2.40513 3.72494 3.29354 2.67741 2.69355 4.24690 2.90347 2.73739 3.18146 2.89801 2.37887 2.77519 2.98518 4.58477 3.61503
0.03108 3.88239 4.60473 0.61958 0.77255 0.48921 0.94961
46 2.82553 5.39209 1.46117 1.81165 4.68558 3.05784 3.70019 4.18857 2.67642 3.70021 4.54360 2.54991 3.78619 2.86458 3.27747 2.75538 3.14373 3.77116 5.87261 4.38140 50 d - - -
2.68618 4.42225 2.77519 2.73123 3.46354 2.40513 3.72494 3.29354 2.67741 2.69355 4.24690 2.90347 2.73739 3.18146 2.89801 2.37887 2.77519 2.98518 4.58477 3.61503
0.03108 3.88239 4.60473 0.61958 0.77255 0.48921 0.94961
47 2.78995 4.90141 3.13295 2.56393 4.28894 3.49667 3.55690 3.68270 1.92974 3.10108 4.04883 2.65041 3.88617 2.65964 1.73393 2.79538 2.99285 3.35954 5.34265 4.08999 51 r - - -
2.68618 4.42225 2.77519 2.73123 3.46354 2.40513 3.72494 3.29354 2.67741 2.69355 4.24690 2.90347 2.73739 3.18146 2.89801 2.37887 2.77519 2.98518 4.58477 3.61503
0.03108 3.88239 4.60473 0.61958 0.77255 0.48921 0.94961
48 2.96054 5.07401 2.49136 1.01136 4.42142 3.28025 3.86771 3.87728 2.74947 3.49273 4.46616 2.93812 3.88526 3.08306 3.15946 2.94183 3.26479 3.56003 5.59111 4.31318 52 e - - -
2.68618 4.42225 2.77519 2.73123 3.46354 2.40513 3.72494 3.29354 2.67741 2.69355 4.24690 2.90347 2.73739 3.18146 2.89801 2.37887 2.77519 2.98518 4.58477 3.61503
0.03108 3.88239 4.60473 0.61958 0.77255 0.48921 0.94961
49 2.72490 4.47947 3.47048 2.92251 3.42274 3.58988 3.77842 2.84775 2.52416 1.68273 3.45602 3.31219 3.99265 2.98192 2.47579 2.91416 2.95462 2.69232 4.91882 3.55629 53 l - - -
2.68618 4.42225 2.77519 2.73123 3.46354 2.40513 3.72494 3.29354 2.67741 2.69355 4.24690 2.90347 2.73739 3.18146 2.89801 2.37887 2.77519 2.98518 4.58477 3.61503
0.03108 3.88239 4.60473 0.61958 0.77255 0.48921 0.94961
50 2.59718 0.92055 4.11868 3.86046 3.84938 3.21818 4.50535 2.99480 3.68741 2.90990 4.03145 3.84480 3.92593 4.03309 3.81008 2.86887 3.06476 2.73874 5.26357 4.13703 54 c - - -
2.68618 4.42225 2.77519 2.73123 3.46354 2.40513 3.72494 3.29354 2.67741 2.69355 4.24690 2.90347 2.73739 3.18146 2.89801 2.37887 2.77519 2.98518 4.58477 3.61503
0.03108 3.88239 4.60473 0.61958 0.77255 0.48921 0.94961
51 3.11605 4.60030 4.20584 3.81585 3.09819 4.03267 4.47640 2.27785 3.56781 0.93125 3.08685 4.08948 4.44381 3.93469 3.75348 3.51966 3.39191 2.31698 5.01627 3.72590 55 l - - -
2.68618 4.42225 2.77519 2.73123 3.46354 2.40513 3.72494 3.29354 2.67741 2.69355 4.24690 2.90347 2.73739 3.18146 2.89801 2.37887 2.77519 2.98518 4.58477 3.61503
0.03108 3.88239 4.60473 0.61958 0.77255 0.48921 0.94961
52 2.81586 4.35556 4.13915 3.80244 3.55716 3.73427 4.60239 2.04933 3.67038 2.24237 3.52066 3.99072 4.29412 4.02940 3.88195 3.23831 3.17709 1.01248 5.34333 4.07563 56 v - - -
2.68618 4.42225 2.77519 2.73123 3.46354 2.40513 3.72494 3.29354 2.67741 2.69355 4.24690 2.90347 2.73739 3.18146 2.89801 2.37887 2.77519 2.98518 4.58477 3.61503
0.03108 3.88239 4.60473 0.61958 0.77255 0.48921 0.94961
53 3.16624 4.62549 4.20546 3.84521 3.13925 3.99484 4.49783 2.34367 3.61287 0.86308 3.15883 4.11974 4.42839 3.97882 3.78737 3.56664 3.45999 2.38360 5.02228 3.74794 57 l - - -
2.68618 4.42225 2.77519 2.73123 3.46354 2.40513 3.72494 3.29354 2.67741 2.69355 4.24690 2.90347 2.73739 3.18146 2.89801 2.37887 2.77519 2.98518 4.58477 3.61503
0.03108 3.88239 4.60473 0.61958 0.77255 0.48921 0.94961
54 2.86371 4.35171 4.28952 3.86559 3.49015 3.93081 4.64481 1.85761 3.70967 2.11142 3.39854 4.07928 4.41106 4.05428 3.93646 3.35410 3.18783 1.08828 5.35005 4.07619 58 v - - -
2.68618 4.42225 2.77519 2.73123 3.46354 2.40513 3.72494 3.29354 2.67741 2.69355 4.24690 2.90347 2.73739 3.18146 2.89801 2.37887 2.77519 2.98518 4.58477 3.61503
0.03108 3.88239 4.60473 0.61958 0.77255 0.48921 0.94961
55 1.17228 4.11016 3.37238 3.13413 4.12315 2.91645 4.18727 3.37122 3.16943 3.20535 4.10938 3.27904 3.66659 3.48833 3.44882 2.18530 2.68674 2.92828 5.52551 4.29303 59 a - - -
2.68618 4.42225 2.77519 2.73123 3.46354 2.40513 3.72494 3.29354 2.67741 2.69355 4.24690 2.90347 2.73739 3.18146 2.89801 2.37887 2.77519 2.98518 4.58477 3.61503
0.03108 3.88239 4.60473 0.61958 0.77255 0.48921 0.94961
56 2.67694 4.45156 3.35276 3.25334 4.39578 0.71397 4.37315 3.99768 3.43597 3.65060 4.62630 3.51702 3.84302 3.75932 3.67107 2.84911 3.15894 3.52407 5.48846 4.49796 60 g - - -
2.68618 4.42225 2.77519 2.73123 3.46354 2.40513 3.72494 3.29354 2.67741 2.69355 4.24690 2.90347 2.73739 3.18146 2.89801 2.37887 2.77519 2.98518 4.58477 3.61503
0.03108 3.88239 4.60473 0.61958 0.77255 0.48921 0.94961
57 2.82471 4.33396 4.03688 3.47400 3.12991 3.91522 4.20048 2.02539 3.25715 1.39787 3.09444 3.79173 4.24921 3.61609 3.40182 3.21528 3.06082 2.10245 4.93327 3.72889 61 l - - -
2.68618 4.42225 2.77519 2.73123 3.46354 2.40513 3.72494 3.29354 2.67741 2.69355 4.24690 2.90347 2.73739 3.18146 2.89801 2.37887 2.77519 2.98518 4.58477 3.61503
0.03108 3.88239 4.60473 0.61958 0.77255 0.48921 0.94961
58 1.08607 4.15568 3.46028 3.22968 4.03419 2.97773 4.24844 3.13937 3.23121 3.04037 4.04977 3.36889 3.73544 3.57062 3.49058 2.48768 2.76475 2.75565 5.49071 4.25901 62 a - - -
2.68618 4.42225 2.77519 2.73123 3.46354 2.40513 3.72494 3.29354 2.67741 2.69355 4.24690 2.90347 2.73739 3.18146 2.89801 2.37887 2.77519 2.98518 4.58477 3.61503
0.03108 3.88239 4.60473 0.61958 0.77255 0.48921 0.94961
59 2.24820 4.18933 3.20715 2.99454 4.13726 2.93471 4.11352 3.54861 3.05202 3.29069 4.18811 3.21014 3.67508 3.39778 3.34944 1.19523 2.61358 3.07437 5.51733 4.23787 63 s - - -
2.68618 4.42225 2.77519 2.73123 3.46354 2.40513 3.72494 3.29354 2.67741 2.69355 4.24690 2.90347 2.73739 3.18146 2.89801 2.37887 2.77519 2.98518 4.58477 3.61503
0.03108 3.88239 4.60473 0.61958 0.77255 0.48921 0.94961
60 2.92671 4.36098 4.40400 3.93317 3.47474 4.08475 4.70224 1.73811 3.78556 2.05028 3.33040 4.17101 4.49882 4.10780 4.01622 3.47890 3.22285 1.11078 5.36643 4.11815 64 v - - -
2.68618 4.42225 2.77519 2.73123 3.46354 2.40513 3.72494 3.29354 2.67741 2.69355 4.24690 2.90347 2.73739 3.18146 2.89801 2.37887 2.77519 2.98518 4.58477 3.61503
0.03108 3.88239 4.60473 0.61958 0.77255 0.48921 0.94961
61 2.52059 4.69692 3.00711 2.55027 4.14562 3.32835 3.66626 3.50377 1.65451 3.13081 3.97883 3.00595 3.81126 2.83428 2.62816 2.38588 2.83189 3.06560 5.34186 4.06590 65 k - - -
2.68618 4.42225 2.77519 2.73123 3.46354 2.40513 3.72494 3.29354 2.67741 2.69355 4.24690 2.90347 2.73739 3.18146 2.89801 2.37887 2.77519 2.98518 4.58477 3.61503
0.03108 3.88239 4.60473 0.61958 0.77255 0.48361 0.95855
62 2.06675 4.16565 3.42057 3.11244 4.01191 3.02787 4.14086 3.08385 3.06965 2.98481 3.92977 3.30710 3.70924 3.42762 3.35761 2.47930 1.42630 2.74022 5.45232 4.22587 66 t - - -
2.68618 4.42225 2.77519 2.73123 3.46354 2.40513 3.72494 3.29354 2.67741 2.69355 4.24690 2.90347 2.73739 3.18146 2.89801 2.37887 2.77519 2.98518 4.58477 3.61503
0.03097 3.88613 4.60847 0.61958 0.77255 0.48576 0.95510
63 2.42148 4.73842 2.99887 2.47532 4.03974 3.38740 3.60790 3.43592 2.29808 2.94304 3.86954 2.96529 3.70989 2.25898 2.40364 2.60747 2.64730 3.11732 5.26817 3.96920 67 q - - -
2.68618 4.42225 2.77519 2.73123 3.46354 2.40513 3.72494 3.29354 2.67741 2.69355 4.24690 2.90347 2.73739 3.18146 2.89801 2.37887 2.77519 2.98518 4.58477 3.61503
0.03097 3.88613 4.60847 0.61958 0.77255 0.48576 0.95510
64 2.54485 4.93846 2.60979 2.31761 4.17234 3.35422 2.85253 3.66743 2.21373 3.20234 4.00238 2.76631 3.76376 2.54914 2.49978 2.59469 2.81339 3.30155 5.39397 4.01276 68 k - - -
2.68618 4.42225 2.77519 2.73123 3.46354 2.40513 3.72494 3.29354 2.67741 2.69355 4.24690 2.90347 2.73739 3.18146 2.89801 2.37887 2.77519 2.98518 4.58477 3.61503
0.03097 3.88613 4.60847 0.61958 0.77255 0.48576 0.95510
65 1.62061 4.36712 3.07716 2.62122 3.89095 3.11402 3.73969 3.25308 2.70296 2.95091 3.70349 3.08915 3.75586 3.05679 3.07592 2.36229 2.75335 2.89037 5.24700 3.97998 69 a - - -
2.68618 4.42225 2.77519 2.73123 3.46354 2.40513 3.72494 3.29354 2.67741 2.69355 4.24690 2.90347 2.73739 3.18146 2.89801 2.37887 2.77519 2.98518 4.58477 3.61503
0.03097 3.88613 4.60847 0.61958 0.77255 0.48576 0.95510
66 2.59095 4.95231 2.15229 1.94397 3.62716 3.29348 3.57216 3.65267 2.43071 3.20220 4.03722 2.77486 3.76478 2.74877 2.93063 2.61968 2.80939 3.29827 5.43696 4.05491 70 e - - -
2.68618 4.42225 2.77519 2.73123 3.46354 2.40513 3.72494 3.29354 2.67741 2.69355 4.24690 2.90347 2.73739 3.18146 2.89801 2.37887 2.77519 2.98518 4.58477 3.61503
0.03097 3.88613 4.60847 0.61958 0.77255 0.48576 0.95510
67 3.34793 4.68546 4.36478 3.98326 1.20958 4.18319 3.49628 3.01344 3.84342 2.35958 3.63880 3.91760 4.50911 3.91803 3.95209 3.53665 3.57802 2.95000 3.68685 1.68913 71 f - - -
2.68618 4.42225 2.77519 2.73123 3.46354 2.40513 3.72494 3.29354 2.67741 2.69355 4.24690 2.90347 2.73739 3.18146 2.89801 2.37887 2.77519 2.98518 4.58477 3.61503
0.03097 3.88613 4.60847 0.61958 0.77255 0.48576 0.95510
68 2.53601 4.57521 2.91677 2.47251 3.79491 3.35048 3.68575 3.22797 2.53355 2.85139 3.75338 3.00063 2.26639 2.88665 2.93273 2.58754 2.83510 2.94039 5.14820 3.37681 72 p - - -
2.68618 4.42225 2.77519 2.73123 3.46354 2.40513 3.72494 3.29354 2.67741 2.69355 4.24690 2.90347 2.73739 3.18146 2.89801 2.37887 2.77519 2.98518 4.58477 3.61503
0.03097 3.88613 4.60847 0.61958 0.77255 0.48576 0.95510
69 2.60388 4.93494 2.65957 2.30726 4.22317 2.95023 2.99256 3.66320 2.31339 3.21872 4.02231 2.36986 3.77219 2.70968 2.56971 2.60283 2.85704 3.30443 5.41158 4.05244 73 e - - -
2.68618 4.42225 2.77519 2.73123 3.46354 2.40513 3.72494 3.29354 2.67741 2.69355 4.24690 2.90347 2.73739 3.18146 2.89801 2.37887 2.77519 2.98518 4.58477 3.61503
0.03097 3.88613 4.60847 0.61958 0.77255 0.48576 0.95510
70 3.09486 4.46104 4.57611 4.04601 3.22453 4.33592 4.71932 1.47444 3.88727 1.35615 3.05497 4.32065 4.60846 4.13387 4.08083 3.69142 3.29807 1.84261 5.21305 4.04544 74 l - - -
2.68618 4.42225 2.77519 2.73123 3.46354 2.40513 3.72494 3.29354 2.67741 2.69355 4.24690 2.90347 2.73739 3.18146 2.89801 2.37887 2.77519 2.98518 4.58477 3.61503
0.03097 3.88613 4.60847 0.61958 0.77255 0.48576 0.95510
71 2.57237 4.39947 3.27344 3.16728 4.34429 0.81268 4.31316 3.91644 3.35079 3.59058 4.54475 3.42669 3.80602 3.67283 3.60579 2.72315 3.05698 3.43333 5.50868 4.43750 75 g - - -
2.68618 4.42225 2.77519 2.73123 3.46354 2.40513 3.72494 3.29354 2.67741 2.69355 4.24690 2.90347 2.73739 3.18146 2.89801 2.37887 2.77519 2.98518 4.58477 3.61503
0.03097 3.88613 4.60847 0.61958 0.77255 0.48576 0.95510
72 2.79511 5.04073 2.86854 2.40438 4.39788 3.14698 3.58589 3.80025 1.60527 3.30485 4.14376 2.93090 3.86169 2.31371 2.40191 2.78164 3.01149 3.45437 5.44212 4.15781 76 k - - -
2.68618 4.42225 2.77519 2.73123 3.46354 2.40513 3.72494 3.29354 2.67741 2.69355 4.24690 2.90347 2.73739 3.18146 2.89801 2.37887 2.77519 2.98518 4.58477 3.61503
0.03097 3.88613 4.60847 0.61958 0.77255 0.48576 0.95510
73 2.98435 4.86659 3.46396 2.95945 4.18425 3.50817 3.74137 3.74953 2.17494 3.25443 4.23465 3.32350 3.99665 2.98871 1.03422 3.05826 3.24089 3.46669 5.28021 4.08829 77 r - - -
2.68618 4.42225 2.77519 2.73123 3.46354 2.40513 3.72494 3.29354 2.67741 2.69355 4.24690 2.90347 2.73739 3.18146 2.89801 2.37887 2.77519 2.98518 4.58477 3.61503
0.03097 3.88613 4.60847 0.61958 0.77255 0.48576 0.95510
74 2.88199 4.46251 3.93540 3.44488 3.15892 3.84969 4.20049 2.39125 3.19226 1.76144 1.66008 3.76174 4.24496 3.49432 3.42743 3.20844 3.14927 2.37983 4.95971 3.71180 78 m - - -
2.68618 4.42225 2.77519 2.73123 3.46354 2.40513 3.72494 3.29354 2.67741 2.69355 4.24690 2.90347 2.73739 3.18146 2.89801 2.37887 2.77519 2.98518 4.58477 3.61503
0.03097 3.88613 4.60847 0.61958 0.77255 0.48576 0.95510
75 2.36163 4.34641 2.88057 2.74344 4.12179 3.01800 3.96877 3.62028 2.88404 3.30781 4.17557 3.05586 3.71016 3.22265 3.18501 1.28099 2.79653 3.16617 5.46977 4.15227 79 s - - -
2.68618 4.42225 2.77519 2.73123 3.46354 2.40513 3.72494 3.29354 2.67741 2.69355 4.24690 2.90347 2.73739 3.18146 2.89801 2.37887 2.77519 2.98518 4.58477 3.61503
0.03097 3.88613 4.60847 0.61958 0.77255 0.48576 0.95510
76 2.72000 4.50212 3.34208 3.17194 4.16140 3.19750 4.25419 3.69169 3.21894 3.29542 4.37344 3.47790 0.86853 3.61139 3.47244 2.88588 3.16029 3.34135 5.38708 4.28066 80 p - - -
2.68618 4.42225 2.77519 2.73123 3.46354 2.40513 3.72494 3.29354 2.67741 2.69355 4.24690 2.90347 2.73739 3.18146 2.89801 2.37887 2.77519 2.98518 4.58477 3.61503
0.03097 3.88613 4.60847 0.61958 0.77255 0.48576 0.95510
77 3.14114 4.60537 4.15445 3.84714 1.10896 3.91483 3.81027 2.76554 3.74947 2.19378 3.51570 3.91746 4.37602 3.93315 3.89569 3.33012 3.44779 2.72217 4.08416 2.43613 81 f - - -
2.68618 4.42225 2.77519 2.73123 3.46354 2.40513 3.72494 3.29354 2.67741 2.69355 4.24690 2.90347 2.73739 3.18146 2.89801 2.37887 2.77519 2.98518 4.58477 3.61503
0.03097 3.88613 4.60847 0.61958 0.77255 0.48576 0.95510
78 2.96371 5.07800 2.49288 1.00612 4.42587 3.28264 3.87039 3.88247 2.75261 3.49731 4.47056 2.94019 3.88781 3.08564 3.16301 2.94461 3.26799 3.56484 5.59486 4.31690 82 e - - -
2.68618 4.42225 2.77519 2.73123 3.46354 2.40513 3.72494 3.29354 2.67741 2.69355 4.24690 2.90347 2.73739 3.18146 2.89801 2.37887 2.77519 2.98518 4.58477 3.61503
0.03097 3.88613 4.60847 0.61958 0.77255 0.48576 0.95510
79 2.92890 4.78148 3.45759 2.92123 4.20207 3.50384 3.74270 3.67926 2.10951 3.21555 4.17974 3.28505 3.98129 2.93870 1.11825 3.00362 3.18323 3.39430 5.29665 4.10078 83 r - - -
2.68618 4.42225 2.77519 2.73123 3.46354 2.40513 3.72494 3.29354 2.67741 2.69355 4.24690 2.90347 2.73739 3.18146 2.89801 2.37887 2.77519 2.98518 4.58477 3.61503
0.03097 3.88613 4.60847 0.61958 0.77255 0.48576 0.95510
80 2.60570 4.28106 3.73729 3.23918 3.53886 3.55372 4.13964 2.02346 3.11837 2.33519 3.42617 3.54923 4.03629 3.46912 3.41858 2.90464 1.85336 2.09852 5.15555 3.92277 84 t - - -
2.68618 4.42225 2.77519 2.73123 3.46354 2.40513 3.72494 3.29354 2.67741 2.69355 4.24690 2.90347 2.73739 3.18146 2.89801 2.37887 2.77519 2.98518 4.58477 3.61503
0.03097 3.88613 4.60847 0.61958 0.77255 0.48576 0.95510
81 2.67709 4.47995 3.30959 3.14120 4.16285 3.17552 4.23750 3.67509 3.19530 3.31774 4.35566 3.44424 0.90742 3.58475 3.45436 2.84167 3.09676 3.31621 5.40230 4.28101 85 p - - -
2.68618 4.42225 2.77519 2.73123 3.46354 2.40513 3.72494 3.29354 2.67741 2.69355 4.24690 2.90347 2.73739 3.18146 2.89801 2.37887 2.77519 2.98518 4.58477 3.61503
0.03097 3.88613 4.60847 0.61958 0.77255 0.48576 0.95510
82 1.99384 4.26275 3.18507 2.93974 4.12514 3.01590 4.07655 3.43508 2.99439 3.17361 4.10299 3.21233 1.56225 3.34435 3.31018 2.49717 2.78277 3.02808 5.48736 4.25134 86 p - - -
2.68618 4.42225 2.77519 2.73123 3.46354 2.40513 3.72494 3.29354 2.67741 2.69355 4.24690 2.90347 2.73739 3.18146 2.89801 2.37887 2.77519 2.98518 4.58477 3.61503
0.03097 3.88613 4.60847 0.61958 0.77255 0.48576 0.95510
83 3.36633 4.71156 4.31787 3.91929 1.93127 4.15423 3.40790 3.23701 3.71860 2.64003 3.82169 3.85030 4.48441 3.84631 3.83978 3.50299 3.58974 3.11301 1.93186 1.38523 87 y - - -
2.68618 4.42225 2.77519 2.73123 3.46354 2.40513 3.72494 3.29354 2.67741 2.69355 4.24690 2.90347 2.73739 3.18146 2.89801 2.37887 2.77519 2.98518 4.58477 3.61503
0.03097 3.88613 4.60847 0.61958 0.77255 0.48576 0.95510
84 2.12972 4.17734 3.21638 3.00684 4.16178 2.92407 4.12947 3.56012 3.08105 3.30668 4.19759 3.21418 3.66917 3.41360 3.38027 1.19657 2.71937 3.07666 5.53882 4.26824 88 s - - -
2.68618 4.42225 2.77519 2.73123 3.46354 2.40513 3.72494 3.29354 2.67741 2.69355 4.24690 2.90347 2.73739 3.18146 2.89801 2.37887 2.77519 2.98518 4.58477 3.61503
0.03097 3.88613 4.60847 0.61958 0.77255 0.48576 0.95510
85 2.81454 4.34649 4.18324 3.81333 3.51767 3.79756 4.60563 1.97494 3.66505 2.17917 3.46414 4.00624 4.33297 4.02291 3.88474 3.25611 3.16454 1.06067 5.34185 4.05531 89 v - - -
2.68618 4.42225 2.77519 2.73123 3.46354 2.40513 3.72494 3.29354 2.67741 2.69355 4.24690 2.90347 2.73739 3.18146 2.89801 2.37887 2.77519 2.98518 4.58477 3.61503
0.03097 3.88613 4.60847 0.61958 0.77255 0.48576 0.95510
86 3.26654 4.75000 3.85825 3.59005 2.29335 3.84593 3.62450 3.27381 3.44717 2.72426 3.94739 3.74007 4.31938 3.74994 3.62815 3.40193 3.55324 3.14499 3.93768 0.94339 90 y - - -
2.68618 4.42225 2.77519 2.73123 3.46354 2.40513 3.72494 3.29354 2.67741 2.69355 4.24690 2.90347 2.73739 3.18146 2.89801 2.37887 2.77519 2.98518 4.58477 3.61503
0.03097 3.88613 4.60847 0.61958 0.77255 0.48576 0.95510
87 2.97445 4.38748 4.43645 3.92617 3.38702 4.18451 4.66802 1.80257 3.77578 1.76802 3.24824 4.19417 4.53418 4.07802 4.00514 3.54982 3.24971 1.20902 5.29218 4.06400 91 v - - -
2.68618 4.42225 2.77519 2.73123 3.46354 2.40513 3.72494 3.29354 2.67741 2.69355 4.24690 2.90347 2.73739 3.18146 2.89801 2.37887 2.77519 2.98518 4.58477 3.61503
0.03097 3.88613 4.60847 0.61958 0.77255 0.48576 0.95510
88 2.76913 4.52441 3.37774 3.21860 4.21293 3.21114 4.29508 3.76167 3.27703 3.38710 4.43741 3.52402 0.80264 3.66540 3.52117 2.93701 3.21173 3.40551 5.39592 4.33372 92 p - - -
2.68618 4.42225 2.77519 2.73123 3.46354 2.40513 3.72494 3.29354 2.67741 2.69355 4.24690 2.90347 2.73739 3.18146 2.89801 2.37887 2.77519 2.98518 4.58477 3.61503
0.03097 3.88613 4.60847 0.61958 0.77255 0.48576 0.95510
89 2.60314 4.67608 2.88340 2.52205 3.85066 3.30981 2.31668 3.47333 2.47041 3.06183 3.95035 2.98363 2.50040 2.90672 2.83618 2.67821 2.86156 3.14904 5.19206 3.81141 93 h - - -
2.68618 4.42225 2.77519 2.73123 3.46354 2.40513 3.72494 3.29354 2.67741 2.69355 4.24690 2.90347 2.73739 3.18146 2.89801 2.37887 2.77519 2.98518 4.58477 3.61503
0.03097 3.88613 4.60847 0.61958 0.77255 0.48576 0.95510
90 2.72824 4.97550 2.63423 2.35144 4.11989 3.34784 2.42267 3.70164 2.32295 3.24502 4.08876 2.81144 3.82341 2.13921 2.70604 2.71954 2.96690 3.36139 5.35045 3.96605 94 q - - -
2.68618 4.42225 2.77519 2.73123 3.46354 2.40513 3.72494 3.29354 2.67741 2.69355 4.24690 2.90347 2.73739 3.18146 2.89801 2.37887 2.77519 2.98518 4.58477 3.61503
0.03097 3.88613 4.60847 0.61958 0.77255 0.48576 0.95510
91 2.74325 5.12435 1.60403 2.03614 4.45751 3.20743 3.68196 3.85464 2.60655 3.47099 4.30608 2.72311 3.77854 2.84280 3.13444 2.64843 2.62257 3.50952 5.67631 4.24905 95 d - - -
2.68618 4.42225 2.77519 2.73123 3.46354 2.40513 3.72494 3.29354 2.67741 2.69355 4.24690 2.90347 2.73739 3.18146 2.89801 2.37887 2.77519 2.98518 4.58477 3.61503
0.03097 3.88613 4.60847 0.61958 0.77255 0.48576 0.95510
92 2.63168 4.88853 2.95197 2.22082 4.27986 3.40746 3.14455 3.67867 1.89670 3.22465 4.02740 2.91378 3.69327 2.58183 2.32201 2.66306 2.86904 3.34254 5.38208 4.04660 96 k - - -
2.68618 4.42225 2.77519 2.73123 3.46354 2.40513 3.72494 3.29354 2.67741 2.69355 4.24690 2.90347 2.73739 3.18146 2.89801 2.37887 2.77519 2.98518 4.58477 3.61503
0.03097 3.88613 4.60847 0.61958 0.77255 0.48576 0.95510
93 2.22392 4.22785 3.96780 3.47831 3.56717 3.64172 4.31760 1.98251 3.37995 2.35142 3.46127 3.73275 4.15121 3.69471 3.65474 2.97252 2.95865 1.41026 5.22249 3.99789 97 v - - -
2.68618 4.42225 2.77519 2.73123 3.46354 2.40513 3.72494 3.29354 2.67741 2.69355 4.24690 2.90347 2.73739 3.18146 2.89801 2.37887 2.77519 2.98518 4.58477 3.61503
0.03097 3.88613 4.60847 0.61958 0.77255 0.48576 0.95510
94 2.71353 5.10972 2.47261 1.75268 4.41358 3.30692 3.51130 3.86872 2.07814 3.38663 4.18919 2.67550 3.78352 2.67372 2.75739 2.67023 2.94838 3.46855 5.54147 4.16389 98 e - - -
2.68618 4.42225 2.77519 2.73123 3.46354 2.40513 3.72494 3.29354 2.67741 2.69355 4.24690 2.90347 2.73739 3.18146 2.89801 2.37887 2.77519 2.98518 4.58477 3.61503
0.03097 3.88613 4.60847 0.61958 0.77255 0.48576 0.95510
95 2.93151 4.36242 4.41382 3.94263 3.47785 4.09399 4.71086 1.73056 3.79646 2.05134 3.33379 4.18019 4.50580 4.11714 4.02659 3.48815 3.22686 1.10713 5.37147 4.12434 99 v - - -
2.68618 4.42225 2.77519 2.73123 3.46354 2.40513 3.72494 3.29354 2.67741 2.69355 4.24690 2.90347 2.73739 3.18146 2.89801 2.37887 2.77519 2.98518 4.58477 3.61503
0.03097 3.88613 4.60847 0.61958 0.77255 0.48576 0.95510
96 2.52602 4.34344 3.35820 2.82817 3.58054 3.43345 3.80579 2.77131 2.66822 2.54104 3.52059 3.22736 3.88103 3.05921 2.94472 2.72872 1.99015 2.32618 5.01903 3.71633 100 t - - -
2.68618 4.42225 2.77519 2.73123 3.46354 2.40513 3.72494 3.29354 2.67741 2.69355 4.24690 2.90347 2.73739 3.18146 2.89801 2.37887 2.77519 2.98518 4.58477 3.61503
0.03097 3.88613 4.60847 0.61958 0.77255 0.48576 0.95510
97 1.09368 4.14316 3.40926 3.19032 4.07258 2.96324 4.22971 3.23002 3.21132 3.11949 4.09152 3.33260 3.71145 3.54607 3.47564 2.40481 2.74070 2.84424 5.51055 4.27043 101 a - - -
2.68618 4.42225 2.77519 2.73123 3.46354 2.40513 3.72494 3.29354 2.67741 2.69355 4.24690 2.90347 2.73739 3.18146 2.89801 2.37887 2.77519 2.98518 4.58477 3.61503
0.03097 3.88613 4.60847 0.61958 0.77255 0.48576 0.95510
98 2.83326 5.34387 1.63771 1.65071 4.61933 3.20093 3.68250 4.10885 2.60703 3.52286 4.46932 2.65860 3.78720 2.82340 3.19219 2.74070 3.10832 3.70441 5.80434 4.33138 102 d - - -
2.68618 4.42225 2.77519 2.73123 3.46354 2.40513 3.72494 3.29354 2.67741 2.69355 4.24690 2.90347 2.73739 3.18146 2.89801 2.37887 2.77519 2.98518 4.58477 3.61503
0.03097 3.88613 4.60847 0.61958 0.77255 0.48576 0.95510
99 2.22926 4.16656 3.29529 2.99048 4.11429 2.95593 4.07113 3.44942 3.00151 3.19922 4.06735 3.21134 3.66988 3.33754 3.31777 1.58989 1.86597 2.99761 5.47958 4.23798 103 s - - -
2.68618 4.42225 2.77519 2.73123 3.46354 2.40513 3.72494 3.29354 2.67741 2.69355 4.24690 2.90347 2.73739 3.18146 2.89801 2.37887 2.77519 2.98518 4.58477 3.61503
0.03097 3.88613 4.60847 0.61958 0.77255 0.48576 0.95510
100 2.75231 5.23717 1.29586 2.06270 4.58521 3.16552 3.74020 4.04878 2.74964 3.63402 4.50452 2.67655 3.71539 2.91915 3.31165 2.71866 3.13418 3.65252 5.82388 4.33035 104 d - - -
2.68618 4.42225 2.77519 2.73123 3.46354 2.40513 3.72494 3.29354 2.67741 2.69355 4.24690 2.90347 2.73739 3.18146 2.89801 2.37887 2.77519 2.98518 4.58477 3.61503
0.03097 3.88613 4.60847 0.61958 0.77255 0.48576 0.95510
101 3.12384 4.58515 4.34407 3.88762 3.06604 4.16502 4.53096 2.13699 3.63760 0.97673 3.01258 4.16292 4.51444 3.96874 3.82780 3.57198 3.39588 2.19815 5.03810 3.76688 105 l - - -
2.68618 4.42225 2.77519 2.73123 3.46354 2.40513 3.72494 3.29354 2.67741 2.69355 4.24690 2.90347 2.73739 3.18146 2.89801 2.37887 2.77519 2.98518 4.58477 3.61503
0.03097 3.88613 4.60847 0.61958 0.77255 0.48576 0.95510
102 2.96371 5.07800 2.49288 1.00612 4.42587 3.28264 3.87039 3.88247 2.75261 3.49731 4.47056 2.94019 3.88781 3.08564 3.16301 2.94461 3.26799 3.56484 5.59486 4.31690 106 e - - -
2.68618 4.42225 2.77519 2.73123 3.46354 2.40513 3.72494 3.29354 2.67741 2.69355 4.24690 2.90347 2.73739 3.18146 2.89801 2.37887 2.77519 2.98518 4.58477 3.61503
0.03097 3.88613 4.60847 0.61958 0.77255 0.48576 0.95510
103 3.13994 4.61523 4.17254 3.80333 3.13696 3.98146 4.46494 2.35227 3.56020 0.88519 3.15886 4.08080 4.41392 3.93737 3.71267 3.52947 3.43244 2.38903 5.01351 3.73294 107 l - - -
2.68618 4.42225 2.77519 2.73123 3.46354 2.40513 3.72494 3.29354 2.67741 2.69355 4.24690 2.90347 2.73739 3.18146 2.89801 2.37887 2.77519 2.98518 4.58477 3.61503
0.03097 3.88613 4.60847 0.61958 0.77255 0.48576 0.95510
104 0.99426 4.19860 3.47623 3.26796 4.06576 3.02281 4.28842 3.19329 3.28456 3.07429 4.10448 3.41420 3.76330 3.62444 3.53426 2.54870 2.82700 2.84533 5.49154 4.29327 108 a - - -
2.68618 4.42225 2.77519 2.73123 3.46354 2.40513 3.72494 3.29354 2.67741 2.69355 4.24690 2.90347 2.73739 3.18146 2.89801 2.37887 2.77519 2.98518 4.58477 3.61503
0.03097 3.88613 4.60847 0.61958 0.77255 0.48576 0.95510
105 2.84663 4.34903 4.26518 3.84841 3.49037 3.89757 4.62779 1.89455 3.68605 2.12252 3.39168 4.05589 4.39084 4.03717 3.91178 3.32230 3.17694 1.08716 5.34397 4.06346 109 v - - -
2.68618 4.42225 2.77519 2.73123 3.46354 2.40513 3.72494 3.29354 2.67741 2.69355 4.24690 2.90347 2.73739 3.18146 2.89801 2.37887 2.77519 2.98518 4.58477 3.61503
0.03097 3.88613 4.60847 0.61958 0.77255 0.48576 0.95510
106 2.60138 0.91316 4.12379 3.86641 3.85444 3.22162 4.51047 3.00046 3.69337 2.91540 4.03707 3.84975 3.92966 4.03889 3.81539 2.87308 3.06927 2.74416 5.26787 4.14208 110 c - - -
2.68618 4.42225 2.77519 2.73123 3.46354 2.40513 3.72494 3.29354 2.67741 2.69355 4.24690 2.90347 2.73739 3.18146 2.89801 2.37887 2.77519 2.98518 4.58477 3.61503
0.03097 3.88613 4.60847 0.61958 0.77255 0.48576 0.95510
107 2.47763 4.46439 3.07233 2.66349 4.07393 3.19842 3.77027 3.52392 2.48306 3.15059 3.99914 2.97049 3.76671 2.97043 2.39885 1.64934 2.82217 3.14155 5.34263 4.05392 111 s - - -
2.68618 4.42225 2.77519 2.73123 3.46354 2.40513 3.72494 3.29354 2.67741 2.69355 4.24690 2.90347 2.73739 3.18146 2.89801 2.37887 2.77519 2.98518 4.58477 3.61503
0.03097 3.88613 4.60847 0.61958 0.77255 0.48576 0.95510
108 1.10221 4.14142 3.41962 3.19605 4.05844 2.96734 4.23019 3.20104 3.21051 3.09587 4.07548 3.33630 3.71442 3.54660 3.47452 2.41529 2.73945 2.81444 5.50619 4.26224 112 a - - -
2.68618 4.42225 2.77519 2.73123 3.46354 2.40513 3.72494 3.29354 2.67741 2.69355 4.24690 2.90347 2.73739 3.18146 2.89801 2.37887 2.77519 2.98518 4.58477 3.61503
0.03097 3.88613 4.60847 0.61958 0.77255 0.48576 0.95510
109 2.71710 4.50079 3.34000 3.16913 4.15813 3.19676 4.25165 3.68728 3.21534 3.28960 4.36942 3.47514 0.87282 3.60806 3.46940 2.88286 3.15721 3.33736 5.38643 4.27733 113 p - - -
2.68618 4.42225 2.77519 2.73123 3.46354 2.40513 3.72494 3.29354 2.67741 2.69355 4.24690 2.90347 2.73739 3.18146 2.89801 2.37887 2.77519 2.98518 4.58477 3.61503
0.03097 3.88613 4.60847 0.61958 0.77255 0.48576 0.95510
110 2.11479 4.18698 3.10353 2.94857 4.28352 1.31995 4.14551 3.69050 3.12370 3.41803 4.27967 3.17644 3.65561 3.42313 3.43430 2.32332 2.72559 3.15935 5.62498 4.37916 114 g - - -
2.68618 4.42225 2.77519 2.73123 3.46354 2.40513 3.72494 3.29352 2.67741 2.69355 4.24690 2.90347 2.73739 3.18146 2.89801 2.37887 2.77519 2.98518 4.58477 3.61503
0.03640 3.65814 4.60847 0.59911 0.79695 0.48576 0.95510
111 2.57300 4.69567 2.98667 2.45592 3.33200 3.37952 3.34007 3.32470 1.97435 2.94208 3.77629 2.87461 3.79983 2.70303 2.73712 2.57913 2.81024 3.02439 5.03482 3.86778 116 k - - -
2.68618 4.42225 2.77519 2.73123 3.46354 2.40513 3.72494 3.29354 2.67741 2.69355 4.24690 2.90347 2.73739 3.18146 2.89801 2.37887 2.77519 2.98518 4.58477 3.61503
0.03097 3.88613 4.60847 0.61958 0.77255 0.48576 0.95510
112 2.55215 4.39646 3.19602 3.11152 4.33638 0.85172 4.28132 3.89798 3.31098 3.57815 4.52064 3.38460 3.79594 3.62816 3.57949 2.69975 3.03331 3.41368 5.51569 4.42131 117 g - - -
2.68618 4.42225 2.77519 2.73123 3.46354 2.40513 3.72494 3.29354 2.67741 2.69355 4.24690 2.90347 2.73739 3.18146 2.89801 2.37887 2.77519 2.98518 4.58477 3.61503
0.03097 3.88613 4.60847 0.61958 0.77255 0.48576 0.95510
113 2.56235 4.85694 2.72119 2.21268 4.12032 3.31920 3.16635 3.55139 2.34652 3.12639 3.92829 2.73260 3.75996 2.71118 2.70942 2.36898 2.59402 3.20508 5.34189 3.79981 118 e - - -
2.68618 4.42225 2.77519 2.73123 3.46354 2.40513 3.72494 3.29354 2.67741 2.69355 4.24690 2.90347 2.73739 3.18146 2.89801 2.37887 2.77519 2.98518 4.58477 3.61503
0.03097 3.88613 4.60847 0.61958 0.77255 0.48576 0.95510
114 2.96380 4.43229 4.20300 3.67017 2.24622 4.02820 4.14600 2.35356 3.51814 1.28277 3.02881 3.92527 4.34537 3.75572 3.53358 3.34753 3.19978 2.34059 4.63449 3.24174 119 l - - -
2.68618 4.42225 2.77519 2.73123 3.46354 2.40513 3.72494 3.29354 2.67741 2.69355 4.24690 2.90347 2.73739 3.18146 2.89801 2.37887 2.77519 2.98518 4.58477 3.61503
0.03097 3.88613 4.60847 0.61958 0.77255 0.48576 0.95510
115 2.67499 4.47891 3.30806 3.13945 4.16179 3.17468 4.23619 3.67314 3.19345 3.31619 4.35382 3.44243 0.91004 3.58292 3.45284 2.83951 3.09409 3.31419 5.40249 4.27990 120 p - - -
2.68618 4.42225 2.77519 2.73123 3.46354 2.40513 3.72494 3.29354 2.67741 2.69355 4.24690 2.90347 2.73739 3.18146 2.89801 2.37887 2.77519 2.98518 4.58477 3.61503
0.03097 3.88613 4.60847 0.61958 0.77255 0.48576 0.95510
116 1.54196 4.12857 3.46747 3.06341 3.91541 3.02894 4.05439 3.14608 3.03347 2.96356 3.85154 3.27382 3.54516 3.34546 3.35100 2.10430 2.67113 2.37720 5.32571 4.10352 121 a - - -
2.68618 4.42225 2.77519 2.73123 3.46354 2.40513 3.72494 3.29354 2.67741 2.69355 4.24690 2.90347 2.73739 3.18146 2.89801 2.37887 2.77519 2.98518 4.58477 3.61503
0.03097 3.88613 4.60847 0.61958 0.77255 0.48576 0.95510
117 2.96107 4.73145 3.52183 3.00121 4.17871 3.49505 3.81095 3.69319 2.22218 3.22483 4.21633 3.35541 3.99273 3.02554 1.01773 3.04939 3.23004 3.41513 5.28457 4.11044 122 r - - -
2.68618 4.42225 2.77519 2.73123 3.46354 2.40513 3.72494 3.29354 2.67741 2.69355 4.24690 2.90347 2.73739 3.18146 2.89801 2.37887 2.77519 2.98518 4.58477 3.61503
0.03097 3.88613 4.60847 0.61958 0.77255 0.48576 0.95510
118 3.05545 4.50388 4.38867 3.89418 3.15878 4.15968 4.58318 2.07286 3.70074 1.11299 3.03056 4.16902 4.50323 3.99149 3.90424 3.53826 3.32465 1.84977 5.12700 3.91580 123 l - - -
2.68618 4.42225 2.77519 2.73123 3.46354 2.40513 3.72494 3.29354 2.67741 2.69355 4.24690 2.90347 2.73739 3.18146 2.89801 2.37887 2.77519 2.98518 4.58477 3.61503
0.03097 3.88613 4.60847 0.61958 0.77255 0.48576 0.95510
119 3.02263 4.44538 4.34574 3.95588 3.38281 4.08139 4.68998 1.08402 3.78277 1.96181 3.30802 4.19915 4.50920 4.13087 3.98218 3.55664 3.30673 1.83038 5.28312 4.02003 124 i - - -
2.68618 4.42225 2.77519 2.73123 3.46354 2.40513 3.72494 3.29354 2.67741 2.69355 4.24690 2.90347 2.73739 3.18146 2.89801 2.37887 2.77519 2.98518 4.58477 3.61503
0.03097 3.88613 4.60847 0.61958 0.77255 0.48576 0.95510
120 2.26312 4.47608 3.11737 2.62436 3.98643 3.22678 3.73322 3.37273 2.50820 3.00464 3.85732 3.04700 3.65709 2.92601 2.36008 2.18991 2.36533 3.02161 5.27755 4.00231 125 s - - -
2.68618 4.42225 2.77519 2.73123 3.46354 2.40513 3.72494 3.29354 2.67741 2.69355 4.24690 2.90347 2.73739 3.18146 2.89801 2.37887 2.77519 2.98518 4.58477 3.61503
0.03097 3.88613 4.60847 0.61958 0.77255 0.48576 0.95510
121 2.76913 4.52441 3.37774 3.21860 4.21293 3.21114 4.29508 3.76167 3.27703 3.38710 4.43741 3.52402 0.80264 3.66540 3.52117 2.93701 3.21173 3.40551 5.39592 4.33372 126 p - - -
2.68618 4.42225 2.77519 2.73123 3.46354 2.40513 3.72494 3.29354 2.67741 2.69355 4.24690 2.90347 2.73739 3.18146 2.89801 2.37887 2.77519 2.98518 4.58477 3.61503
0.03097 3.88613 4.60847 0.61958 0.77255 0.48576 0.95510
122 2.37757 5.06530 2.41774 1.86332 4.35692 3.24171 3.61691 3.80486 2.39124 3.35033 4.16133 2.77326 3.77641 2.31415 2.90835 2.65971 2.94379 3.43254 5.54015 4.14963 127 e - - -
2.68618 4.42225 2.77519 2.73123 3.46354 2.40513 3.72494 3.29354 2.67741 2.69355 4.24690 2.90347 2.73739 3.18146 2.89801 2.37887 2.77519 2.98518 4.58477 3.61503
0.03097 3.88613 4.60847 0.61958 0.77255 0.48576 0.95510
123 2.88811 5.43226 1.40150 1.76261 4.70809 3.16771 3.71271 4.21821 2.71404 3.73285 4.58827 2.61697 3.79437 2.84575 3.30738 2.77727 3.17620 3.80314 5.89981 4.39959 128 d - - -
2.68618 4.42225 2.77519 2.73123 3.46354 2.40513 3.72494 3.29354 2.67741 2.69355 4.24690 2.90347 2.73739 3.18146 2.89801 2.37887 2.77519 2.98518 4.58477 3.61503
0.03097 3.88613 4.60847 0.61958 0.77255 0.48576 0.95510
124 2.83582 4.34796 4.23759 3.84015 3.50355 3.86090 4.62486 1.91586 3.68543 2.14718 3.43115 4.04125 4.37108 4.03783 3.90874 3.30016 3.17383 1.07446 5.34696 4.06435 129 v - - -
2.68618 4.42225 2.77519 2.73123 3.46354 2.40513 3.72494 3.29354 2.67741 2.69355 4.24690 2.90347 2.73739 3.18146 2.89801 2.37887 2.77519 2.98518 4.58477 3.61503
0.03097 3.88613 4.60847 0.61958 0.77255 0.48576 0.95510
125 2.38884 4.34974 2.84127 2.79538 4.27483 1.21348 4.08233 3.76793 3.06819 3.46240 4.34048 3.12641 3.71506 3.35698 3.41245 2.46245 2.85318 3.27185 5.57574 4.31722 130 g - - -
2.68618 4.42225 2.77519 2.73123 3.46354 2.40513 3.72494 3.29354 2.67741 2.69355 4.24690 2.90347 2.73739 3.18146 2.89801 2.37887 2.77519 2.98518 4.58477 3.61503
0.03097 3.88613 4.60847 0.61958 0.77255 0.48576 0.95510
126 2.80425 4.32612 4.21494 3.80150 3.53651 3.84063 4.60675 1.90582 3.64916 2.17002 3.43470 4.00783 4.34999 4.00101 3.88038 3.26287 3.07802 1.10281 5.36942 4.10596 131 v - - -
2.68618 4.42225 2.77519 2.73123 3.46354 2.40513 3.72494 3.29354 2.67741 2.69355 4.24690 2.90347 2.73739 3.18146 2.89801 2.37887 2.77519 2.98518 4.58477 3.61503
0.03097 3.88613 4.60847 0.61958 0.77255 0.48576 0.95510
127 2.94322 5.09139 2.44700 1.04059 4.43586 3.27161 3.84784 3.88991 2.73372 3.50866 4.46562 2.90735 3.87647 3.05735 3.15455 2.91811 3.24585 3.56401 5.61137 4.31143 132 e - - -
2.68618 4.42225 2.77519 2.73123 3.46354 2.40513 3.72494 3.29354 2.67741 2.69355 4.24690 2.90347 2.73739 3.18146 2.89801 2.37887 2.77519 2.98518 4.58477 3.61503
0.03097 3.88613 4.60847 0.61958 0.77255 0.48576 0.95510
128 2.77256 4.88413 3.06425 2.55733 4.00389 3.48179 2.16327 3.57738 2.13114 3.08500 3.98717 2.97862 3.88689 2.65478 2.17824 2.79997 2.98493 3.27226 5.21036 3.85418 133 k - - -
2.68618 4.42225 2.77519 2.73123 3.46354 2.40513 3.72494 3.29354 2.67741 2.69355 4.24690 2.90347 2.73739 3.18146 2.89801 2.37887 2.77519 2.98518 4.58477 3.61503
0.03097 3.88613 4.60847 0.61958 0.77255 0.48576 0.95510
129 2.99285 4.86295 3.52678 2.97915 4.11759 3.53449 3.77285 3.69167 2.17419 3.19470 4.18617 3.34156 4.00615 2.98669 1.04199 3.07048 3.23896 3.42615 5.09307 4.04050 134 r - - -
2.68618 4.42225 2.77519 2.73123 3.46354 2.40513 3.72494 3.29354 2.67741 2.69355 4.24690 2.90347 2.73739 3.18146 2.89801 2.37887 2.77519 2.98518 4.58477 3.61503
0.03097 3.88613 4.60847 0.61958 0.77255 0.48576 0.95510
130 2.68156 4.45584 3.35815 3.25918 4.40161 0.70835 4.37879 4.00439 3.44233 3.65685 4.63257 3.52240 3.84742 3.76538 3.67704 2.85383 3.16385 3.53006 5.49332 4.50391 135 g - - -
2.68618 4.42225 2.77519 2.73123 3.46354 2.40513 3.72494 3.29354 2.67741 2.69355 4.24690 2.90347 2.73739 3.18146 2.89801 2.37887 2.77519 2.98518 4.58477 3.61503
0.03097 3.88613 4.60847 0.61958 0.77255 0.48576 0.95510
131 2.90552 4.92726 3.11415 2.70837 4.28927 3.46327 3.69832 3.69374 1.15207 3.26631 4.20577 3.13393 3.94577 2.87689 2.36408 2.94249 3.13939 3.39841 5.36959 4.14176 136 k - - -
2.68618 4.42225 2.77519 2.73123 3.46354 2.40513 3.72494 3.29354 2.67741 2.69355 4.24690 2.90347 2.73739 3.18146 2.89801 2.37887 2.77519 2.98518 4.58477 3.61503
0.03097 3.88613 4.60847 0.61958 0.77255 0.48576 0.95510
132 2.63964 4.43875 3.31180 3.20458 4.37346 0.75844 4.33782 3.96513 3.37820 3.62036 4.58474 3.47319 3.83146 3.70769 3.58070 2.80819 3.11925 3.49009 5.49585 4.46871 137 g - - -
2.68618 4.42225 2.77519 2.73123 3.46354 2.40513 3.72494 3.29354 2.67741 2.69355 4.24690 2.90347 2.73739 3.18146 2.89801 2.37887 2.77519 2.98518 4.58477 3.61503
0.03097 3.88613 4.60847 0.61958 0.77255 0.48576 0.95510
133 2.82940 4.68202 3.37700 2.81606 4.11537 3.48242 3.60230 3.64838 2.06981 3.19203 4.10251 3.13592 3.94139 2.85403 1.29930 2.89639 3.07920 3.34032 5.25433 3.99315 138 r - - -
2.68618 4.42225 2.77519 2.73123 3.46354 2.40513 3.72494 3.29354 2.67741 2.69355 4.24690 2.90347 2.73739 3.18146 2.89801 2.37887 2.77519 2.98518 4.58477 3.61503
0.03097 3.88613 4.60847 0.61958 0.77255 0.48576 0.95510
134 2.73447 4.73176 2.71540 2.60216 4.09739 3.19291 3.93157 3.81054 2.83631 3.45581 4.41085 1.13411 3.84536 3.20421 3.19155 2.80105 3.11669 3.43137 5.40172 4.04464 139 n - - -
2.68618 4.42225 2.77519 2.73123 3.46354 2.40513 3.72494 3.29354 2.67741 2.69355 4.24690 2.90347 2.73739 3.18146 2.89801 2.37887 2.77519 2.98518 4.58477 3.61503
0.03097 3.88613 4.60847 0.61958 0.77255 0.48576 0.95510
135 2.83343 4.98328 2.91179 2.52136 4.28643 3.43977 3.62261 3.73015 2.05770 3.24268 4.13097 2.99513 3.89450 1.64506 2.32686 2.84045 3.05995 3.41284 5.39020 4.10918 140 q - - -
2.68618 4.42225 2.77519 2.73123 3.46354 2.40513 3.72494 3.29354 2.67741 2.69355 4.24690 2.90347 2.73739 3.18146 2.89801 2.37887 2.77519 2.98518 4.58477 3.61503
0.03097 3.88613 4.60847 0.61958 0.77255 0.48576 0.95510
136 3.02056 4.85907 3.51257 3.02057 4.21711 3.50616 3.83369 3.75961 2.24221 3.27305 4.27271 3.37934 4.00793 3.05319 0.95774 3.10397 3.28549 3.48293 5.29452 4.14133 141 r - - -
2.68618 4.42225 2.77519 2.73123 3.46354 2.40513 3.72494 3.29354 2.67741 2.69355 4.24690 2.90347 2.73739 3.18146 2.89801 2.37887 2.77519 2.98518 4.58477 3.61503
0.03097 3.88613 4.60847 0.61958 0.77255 0.48576 0.95510
137 2.76594 4.51817 3.53150 2.96920 3.40719 3.63745 3.80330 2.82079 2.52398 1.67261 3.45358 3.35273 4.02569 3.08522 2.29994 2.95612 2.99687 2.68716 4.93146 3.55251 142 l - - -
2.68618 4.42225 2.77519 2.73123 3.46354 2.40513 3.72494 3.29354 2.67741 2.69355 4.24690 2.90347 2.73739 3.18146 2.89801 2.37887 2.77519 2.98518 4.58477 3.61503
0.03097 3.88613 4.60847 0.61958 0.77255 0.48576 0.95510
138 2.81880 4.35744 4.14433 3.80772 3.55988 3.73815 4.60702 2.04910 3.67571 2.24442 3.52278 3.99541 4.29778 4.03446 3.88693 3.24241 3.17993 1.00785 5.34668 4.07922 143 v - - -
2.68618 4.42225 2.77519 2.73123 3.46354 2.40513 3.72494 3.29354 2.67741 2.69355 4.24690 2.90347 2.73739 3.18146 2.89801 2.37887 2.77519 2.98518 4.58477 3.61503
0.03097 3.88613 4.60847 0.61958 0.77255 0.48576 0.95510
139 2.88176 4.82953 2.96112 2.70114 3.31090 3.43247 1.46029 3.62559 2.53234 3.13631 4.12882 3.12373 3.96101 2.99799 2.81785 2.93120 3.16666 3.34802 4.79005 3.24744 144 h - - -
2.68618 4.42225 2.77519 2.73123 3.46354 2.40513 3.72494 3.29354 2.67741 2.69355 4.24690 2.90347 2.73739 3.18146 2.89801 2.37887 2.77519 2.98518 4.58477 3.61503
0.03097 3.88613 4.60847 0.61958 0.77255 0.48576 0.95510
140 2.69465 4.71841 2.67982 2.56444 4.08399 3.17613 3.90262 3.78463 2.79986 3.43617 4.38056 1.20761 3.82954 3.16689 3.16099 2.74821 3.07736 3.40062 5.40933 4.02573 145 n - - -
2.68618 4.42225 2.77519 2.73123 3.46354 2.40513 3.72494 3.29354 2.67741 2.69355 4.24690 2.90347 2.73739 3.18146 2.89801 2.37887 2.77519 2.98518 4.58477 3.61503
0.03097 3.88613 4.60847 0.61958 0.77255 0.48576 0.95510
141 3.02861 4.44757 4.36466 3.97083 3.37251 4.09708 4.69741 1.08610 3.79636 1.94943 3.29900 4.21244 4.51975 4.14112 3.99488 3.56834 3.32660 1.82187 5.27981 4.01290 146 i - - -
2.68618 4.42225 2.77519 2.73123 3.46354 2.40513 3.72494 3.29354 2.67741 2.69355 4.24690 2.90347 2.73739 3.18146 2.89801 2.37887 2.77519 2.98518 4.58477 3.61503
0.03097 3.88613 4.60847 0.61958 0.77255 0.48576 0.95510
142 3.15712 4.61961 4.23639 3.85529 3.07778 4.04158 4.49181 2.30435 3.62620 0.89012 3.11380 4.12770 4.45370 3.97573 3.80514 3.56605 3.44511 2.34945 4.99995 3.70695 147 l - - -
2.68618 4.42225 2.77519 2.73123 3.46354 2.40513 3.72494 3.29354 2.67741 2.69355 4.24690 2.90347 2.73739 3.18146 2.89801 2.37887 2.77519 2.98518 4.58477 3.61503
0.03097 3.88613 4.60847 0.61958 0.77255 0.48576 0.95510
143 2.72000 4.50212 3.34208 3.17194 4.16140 3.19750 4.25419 3.69169 3.21894 3.29542 4.37344 3.47790 0.86853 3.61139 3.47244 2.88588 3.16029 3.34135 5.38708 4.28066 148 p - - -
2.68618 4.42225 2.77519 2.73123 3.46354 2.40513 3.72494 3.29354 2.67741 2.69355 4.24690 2.90347 2.73739 3.18146 2.89801 2.37887 2.77519 2.98518 4.58477 3.61503
0.03097 3.88613 4.60847 0.61958 0.77255 0.48576 0.95510
144 2.92815 5.26955 1.09758 2.10513 4.59966 3.18267 3.81315 4.11056 2.86497 3.70493 4.62450 2.73557 3.82805 3.01313 3.42496 2.85092 3.24526 3.72961 5.81044 4.38975 149 d - - -
2.68618 4.42225 2.77519 2.73123 3.46354 2.40513 3.72494 3.29354 2.67741 2.69355 4.24690 2.90347 2.73739 3.18146 2.89801 2.37887 2.77519 2.98518 4.58477 3.61503
0.03097 3.88613 4.60847 0.61958 0.77255 0.48576 0.95510
145 2.58957 4.77472 2.38023 2.32148 4.20254 3.22247 3.68622 3.66083 2.55814 3.25724 4.08355 2.51063 3.75812 2.85610 3.03139 1.83818 2.85282 3.28612 5.46553 3.97580 150 s - - -
2.68618 4.42225 2.77519 2.73123 3.46354 2.40513 3.72494 3.29354 2.67741 2.69355 4.24690 2.90347 2.73739 3.18146 2.89801 2.37887 2.77519 2.98518 4.58477 3.61503
0.03097 3.88613 4.60847 0.61958 0.77255 0.48576 0.95510
146 2.21215 4.86809 2.75269 2.22115 4.14476 3.18767 3.58921 3.56707 2.22245 3.14335 3.95616 2.86969 3.77887 2.45934 2.71555 2.61338 2.85135 3.17034 5.35721 4.01548 151 a - - -
2.68618 4.42225 2.77519 2.73123 3.46354 2.40513 3.72494 3.29354 2.67741 2.69355 4.24690 2.90347 2.73739 3.18146 2.89801 2.37887 2.77519 2.98518 4.58477 3.61503
0.03097 3.88613 4.60847 0.61958 0.77255 0.48576 0.95510
147 2.58891 4.83482 2.76386 2.04235 4.10084 3.34671 3.61597 3.51075 2.38385 2.86068 3.94039 2.88425 2.76660 2.57352 2.80842 2.65016 2.87261 3.18662 5.34338 4.00814 152 e - - -
2.68618 4.42225 2.77519 2.73123 3.46354 2.40513 3.72494 3.29354 2.67741 2.69355 4.24690 2.90347 2.73739 3.18146 2.89801 2.37887 2.77519 2.98518 4.58477 3.61503
0.03097 3.88613 4.60847 0.61958 0.77255 0.48576 0.95510
148 1.06163 4.16547 3.44110 3.22568 4.05458 2.99310 4.25640 3.17317 3.24075 3.06589 4.07638 3.36873 3.73760 3.57961 3.49885 2.48453 2.76514 2.81480 5.50354 4.27521 153 a - - -
2.68618 4.42225 2.77519 2.73123 3.46354 2.40513 3.72494 3.29354 2.67741 2.69355 4.24690 2.90347 2.73739 3.18146 2.89801 2.37887 2.77519 2.98518 4.58477 3.61503
0.03097 3.88613 4.60847 0.61958 0.77255 0.48576 0.95510
149 2.96191 5.14580 0.95845 2.29278 4.50281 3.20297 3.90390 4.08872 2.98244 3.70100 4.66189 2.83736 3.85735 3.13362 3.51177 2.91720 3.29980 3.71822 5.70074 4.35670 154 d - - -
2.68618 4.42225 2.77519 2.73123 3.46354 2.40513 3.72494 3.29354 2.67741 2.69355 4.24690 2.90347 2.73739 3.18146 2.89801 2.37887 2.77519 2.98518 4.58477 3.61503
0.03097 3.88613 4.60847 0.61958 0.77255 0.48576 0.95510
150 2.14042 2.22475 3.74957 3.36809 3.88884 2.94069 4.20354 3.18733 3.26755 2.99594 3.88942 3.39613 3.67298 3.56555 3.50890 1.57708 2.63620 2.78459 5.32665 4.11614 155 s - - -
2.68618 4.42225 2.77519 2.73123 3.46354 2.40513 3.72494 3.29354 2.67741 2.69355 4.24690 2.90347 2.73739 3.18146 2.89801 2.37887 2.77519 2.98518 4.58477 3.61503
0.03097 3.88613 4.60847 0.61958 0.77255 0.48576 0.95510
151 3.17041 4.62854 4.21147 3.85121 3.14064 3.99959 4.50266 2.34524 3.61883 0.85857 3.15902 4.12538 4.43249 3.98389 3.79273 3.57180 3.46398 2.38615 5.02505 3.75158 156 l - - -
2.68618 4.42225 2.77519 2.73123 3.46354 2.40513 3.72494 3.29354 2.67741 2.69355 4.24690 2.90347 2.73739 3.18146 2.89801 2.37887 2.77519 2.98518 4.58477 3.61503
0.03097 3.88613 4.60847 0.61958 0.77255 0.48576 0.95510
152 3.17041 4.62854 4.21147 3.85121 3.14064 3.99959 4.50266 2.34524 3.61883 0.85857 3.15902 4.12538 4.43249 3.98389 3.79273 3.57180 3.46398 2.38615 5.02505 3.75158 157 l - - -
2.68618 4.42225 2.77519 2.73123 3.46354 2.40513 3.72494 3.29354 2.67741 2.69355 4.24690 2.90347 2.73739 3.18146 2.89801 2.37887 2.77519 2.98518 4.58477 3.61503
0.03097 3.88613 4.60847 0.61958 0.77255 0.48576 0.95510
153 2.81880 4.35744 4.14433 3.80772 3.55988 3.73815 4.60702 2.04910 3.67571 2.24442 3.52278 3.99541 4.29778 4.03446 3.88693 3.24241 3.17993 1.00785 5.34668 4.07922 158 v - - -
2.68618 4.42225 2.77519 2.73123 3.46354 2.40513 3.72494 3.29354 2.67741 2.69355 4.24690 2.90347 2.73739 3.18146 2.89801 2.37887 2.77519 2.98518 4.58477 3.61503
0.03097 3.88613 4.60847 0.61958 0.77255 0.48576 0.95510
154 2.78776 4.34228 4.03173 3.73415 3.57294 3.70460 4.55482 2.06547 3.61570 2.29110 3.54424 3.93552 4.26635 3.97528 3.83740 3.19650 3.14765 1.02990 5.33293 4.05868 159 v - - -
2.68618 4.42225 2.77519 2.73123 3.46354 2.40513 3.72494 3.29354 2.67741 2.69355 4.24690 2.90347 2.73739 3.18146 2.89801 2.37887 2.77519 2.98518 4.58477 3.61503
0.03097 3.88613 4.60847 0.61958 0.77255 0.48576 0.95510
155 2.94303 5.09153 2.44655 1.04093 4.43597 3.27150 3.84763 3.89000 2.73355 3.50877 4.46557 2.90703 3.87636 3.05707 3.15449 2.91785 3.24564 3.56402 5.61154 4.31139 160 e - - -
2.68618 4.42225 2.77519 2.73123 3.46354 2.40513 3.72494 3.29354 2.67741 2.69355 4.24690 2.90347 2.73739 3.18146 2.89801 2.37887 2.77519 2.98518 4.58477 3.61503
0.03097 3.88613 4.60847 0.61958 0.77255 0.48576 0.95510
156 2.81880 4.35744 4.14433 3.80772 3.55988 3.73815 4.60702 2.04910 3.67571 2.24442 3.52278 3.99541 4.29778 4.03446 3.88693 3.24241 3.17993 1.00785 5.34668 4.07922 161 v - - -
2.68618 4.42225 2.77519 2.73123 3.46354 2.40513 3.72494 3.29354 2.67741 2.69355 4.24690 2.90347 2.73739 3.18146 2.89801 2.37887 2.77519 2.98518 4.58477 3.61503
0.03097 3.88613 4.60847 0.61958 0.77255 0.48576 0.95510
157 3.28130 4.73256 4.03934 3.69768 2.04026 4.01015 3.50863 3.14736 3.55619 2.57828 3.80957 3.77046 4.40815 3.76669 3.73337 3.41880 3.53923 3.04018 3.76303 1.05411 162 y - - -
2.68618 4.42225 2.77519 2.73123 3.46354 2.40513 3.72494 3.29354 2.67741 2.69355 4.24690 2.90347 2.73739 3.18146 2.89801 2.37887 2.77519 2.98518 4.58477 3.61503
0.03097 3.88613 4.60847 0.61958 0.77255 0.48576 0.95510
158 2.41977 4.26493 3.43991 3.19235 3.98064 3.10381 4.20867 3.10942 3.13559 2.97243 4.02194 3.39966 3.80857 3.52969 3.39373 2.62118 1.14898 2.80294 5.41723 4.19722 163 t - - -
2.68618 4.42225 2.77519 2.73123 3.46354 2.40513 3.72494 3.29354 2.67741 2.69355 4.24690 2.90347 2.73739 3.18146 2.89801 2.37887 2.77519 2.98518 4.58477 3.61503
0.03097 3.88613 4.60847 0.61958 0.77255 0.48576 0.95510
159 2.66747 5.31022 1.54966 1.95710 4.61663 3.13154 3.68636 4.10800 2.65196 3.62803 4.46037 2.35852 3.78117 2.84595 3.19685 2.72005 3.09541 3.69689 5.80553 4.33523 164 d - - -
2.68618 4.42225 2.77519 2.73123 3.46354 2.40513 3.72494 3.29354 2.67741 2.69355 4.24690 2.90347 2.73739 3.18146 2.89801 2.37887 2.77519 2.98518 4.58477 3.61503
0.03097 3.88613 4.60847 0.61958 0.77255 0.48576 0.95510
160 2.89094 5.07372 2.45118 1.08486 4.40838 3.26714 3.83298 3.83563 2.70661 3.46212 4.42533 2.89533 3.87070 3.03881 3.12435 2.89325 3.21829 3.51615 5.61051 4.29171 165 e - - -
2.68618 4.42225 2.77519 2.73123 3.46354 2.40513 3.72494 3.29354 2.67741 2.69355 4.24690 2.90347 2.73739 3.18146 2.89801 2.37887 2.77519 2.98518 4.58477 3.61503
0.03097 3.88613 4.60847 0.61958 0.77255 0.48576 0.95510
161 2.57316 4.39989 3.27405 3.16795 4.34469 0.81184 4.31364 3.91705 3.35145 3.59104 4.54538 3.42739 3.80633 3.67350 3.60631 2.72411 3.05776 3.43401 5.50855 4.43797 166 g - - -
2.68618 4.42225 2.77519 2.73123 3.46354 2.40513 3.72494 3.29354 2.67741 2.69355 4.24690 2.90347 2.73739 3.18146 2.89801 2.37887 2.77519 2.98518 4.58477 3.61503
0.03097 3.88613 4.60847 0.61958 0.77255 0.48576 0.95510
162 1.95068 4.86493 2.09203 2.27181 4.32330 3.17871 3.70984 3.75347 2.61692 3.35728 4.18682 2.37710 3.75666 2.87862 3.11381 2.62580 2.90234 3.36312 5.57298 4.18930 167 a - - -
2.68618 4.42225 2.77519 2.73123 3.46354 2.40513 3.72494 3.29354 2.67741 2.69355 4.24690 2.90347 2.73739 3.18146 2.89801 2.37887 2.77519 2.98518 4.58477 3.61503
0.03097 3.88613 4.60847 0.61958 0.77255 0.48576 0.95510
163 2.31552 4.20494 3.34572 3.08557 3.99799 3.03280 4.12858 3.17488 3.04031 3.04957 4.01908 3.28201 3.74462 3.42696 3.31638 2.45123 1.30104 2.82080 5.43051 4.16838 168 t - - -
2.68618 4.42225 2.77519 2.73123 3.46354 2.40513 3.72494 3.29354 2.67741 2.69355 4.24690 2.90347 2.73739 3.18146 2.89801 2.37887 2.77519 2.98518 4.58477 3.61503
0.03097 3.88613 4.60847 0.61958 0.77255 0.48576 0.95510
164 2.32146 4.24213 3.21801 3.03423 4.08977 2.97175 4.14380 3.61414 3.10892 3.33325 4.25808 3.25695 3.71164 3.45714 3.39466 1.07066 2.80258 3.14626 5.46113 4.17332 169 s - - -
2.68618 4.42225 2.77519 2.73123 3.46354 2.40513 3.72494 3.29354 2.67741 2.69355 4.24690 2.90347 2.73739 3.18146 2.89801 2.37887 2.77519 2.98518 4.58477 3.61503
0.03097 3.88613 4.60847 0.61958 0.77255 0.48576 0.95510
165 2.32146 4.24213 3.21801 3.03423 4.08977 2.97175 4.14380 3.61414 3.10892 3.33325 4.25808 3.25695 3.71164 3.45714 3.39466 1.07066 2.80258 3.14626 5.46113 4.17332 170 s - - -
2.68618 4.42225 2.77519 2.73123 3.46354 2.40513 3.72494 3.29354 2.67741 2.69355 4.24690 2.90347 2.73739 3.18146 2.89801 2.37887 2.77519 2.98518 4.58477 3.61503
0.03097 3.88613 4.60847 0.61958 0.77255 0.48576 0.95510
166 3.35085 4.70885 4.28216 3.88324 1.96840 4.12708 3.42209 3.23754 3.66519 2.64389 3.82288 3.83772 4.46650 3.82501 3.79386 3.48944 3.57661 3.11189 1.83922 1.44406 171 y - - -
2.68618 4.42225 2.77519 2.73123 3.46354 2.40513 3.72494 3.29354 2.67741 2.69355 4.24690 2.90347 2.73739 3.18146 2.89801 2.37887 2.77519 2.98518 4.58477 3.61503
0.03097 3.88613 4.60847 0.61958 0.77255 0.48576 0.95510
167 2.76913 4.52441 3.37774 3.21860 4.21293 3.21114 4.29508 3.76167 3.27703 3.38710 4.43741 3.52402 0.80264 3.66540 3.52117 2.93701 3.21173 3.40551 5.39592 4.33372 172 p - - -
2.68618 4.42225 2.77519 2.73123 3.46354 2.40513 3.72494 3.29354 2.67741 2.69355 4.24690 2.90347 2.73739 3.18146 2.89801 2.37887 2.77519 2.98518 4.58477 3.61503
0.03097 3.88613 4.60847 0.61958 0.77255 0.48576 0.95510
168 1.86798 4.13897 3.28125 3.03351 4.18704 2.90698 4.13476 3.53847 3.09671 3.29163 4.15894 3.22119 3.65062 3.41102 3.40304 1.32600 2.68123 3.04629 5.55355 4.31249 173 s - - -
2.68618 4.42225 2.77519 2.73123 3.46354 2.40513 3.72494 3.29354 2.67741 2.69355 4.24690 2.90347 2.73739 3.18146 2.89801 2.37887 2.77519 2.98518 4.58477 3.61503
0.03097 3.88613 4.60847 0.61958 0.77255 0.48576 0.95510
169 3.00938 4.82467 3.13863 2.89979 3.29397 3.45875 1.11403 3.71442 2.74246 3.20674 4.25062 3.30863 4.01195 3.26616 3.00743 3.07989 3.31314 3.44927 4.75887 3.24441 174 h - - -
2.68618 4.42225 2.77519 2.73123 3.46354 2.40513 3.72494 3.29354 2.67741 2.69355 4.24690 2.90347 2.73739 3.18146 2.89801 2.37887 2.77519 2.98518 4.58477 3.61503
0.03097 3.88613 4.60847 0.61958 0.77255 0.48576 0.95510
170 2.92735 4.93240 3.13005 2.72750 4.29331 3.46789 3.71311 3.71361 1.11511 3.28133 4.22492 3.15239 3.95260 2.89549 2.37906 2.96487 3.17461 3.41941 5.36533 4.14854 175 k - - -
2.68618 4.42225 2.77519 2.73123 3.46354 2.40513 3.72494 3.29354 2.67741 2.69355 4.24690 2.90347 2.73739 3.18146 2.89801 2.37887 2.77519 2.98518 4.58477 3.61503
0.03097 3.88613 4.60847 0.61958 0.77255 0.48576 0.95510
171 3.00938 4.82467 3.13863 2.89979 3.29397 3.45875 1.11403 3.71442 2.74246 3.20674 4.25062 3.30863 4.01195 3.26616 3.00743 3.07989 3.31314 3.44927 4.75887 3.24441 176 h - - -
2.68618 4.42225 2.77519 2.73123 3.46354 2.40513 3.72494 3.29354 2.67741 2.69355 4.24690 2.90347 2.73739 3.18146 2.89801 2.37887 2.77519 2.98518 4.58477 3.61503
0.03097 3.88613 4.60847 0.61958 0.77255 0.48576 0.95510
172 3.00400 5.13481 0.89867 2.34298 4.51358 3.22077 3.94268 4.10480 3.02931 3.71062 4.68887 2.90010 3.87451 3.18173 3.54752 2.96470 3.34280 3.74248 5.67956 4.38402 177 d - - -
2.68618 4.42225 2.77519 2.73123 3.46354 2.40513 3.72494 3.29354 2.67741 2.69355 4.24690 2.90347 2.73739 3.18146 2.89801 2.37887 2.77519 2.98518 4.58477 3.61503
0.03097 3.88613 4.60847 0.61958 0.77255 0.48576 0.95510
173 2.62216 4.74425 2.75848 2.39629 4.05185 3.33805 3.65247 3.44666 2.40818 3.06616 3.91349 2.93169 3.80563 2.45208 2.72718 2.67063 2.01141 3.13043 5.31250 4.00211 178 t - - -
2.68618 4.42225 2.77519 2.73123 3.46354 2.40513 3.72494 3.29354 2.67741 2.69355 4.24690 2.90347 2.73739 3.18146 2.89801 2.37887 2.77519 2.98518 4.58477 3.61503
0.03097 3.88613 4.60847 0.61958 0.77255 0.48576 0.95510
174 2.04807 4.81223 2.68209 2.04765 4.13666 3.29710 3.61045 3.55043 2.38772 3.15284 3.98320 2.83426 3.23483 2.81162 2.89830 2.63826 2.87640 3.21128 5.38710 4.04790 179 e - - -
2.68618 4.42225 2.77519 2.73123 3.46354 2.40513 3.72494 3.29354 2.67741 2.69355 4.24690 2.90347 2.73739 3.18146 2.89801 2.37887 2.77519 2.98518 4.58477 3.61503
0.03097 3.88613 4.60847 0.61958 0.77255 0.48576 0.95510
175 2.53132 4.72540 2.73811 2.38165 3.95687 3.37282 3.57639 3.33395 2.39741 2.78607 3.80940 2.65027 3.78033 2.45304 2.85119 2.60881 2.80329 2.72035 5.23706 3.91145 180 e - - -
2.68618 4.42225 2.77519 2.73123 3.46354 2.40513 3.72494 3.29354 2.67741 2.69355 4.24690 2.90347 2.73739 3.18146 2.89801 2.37887 2.77519 2.98518 4.58477 3.61503
0.03097 3.88613 4.60847 0.61958 0.77255 0.48576 0.95510
176 2.33339 4.55887 2.90668 2.25367 3.89965 3.27055 3.68406 3.38872 2.51872 3.02495 3.86389 2.95475 2.61849 2.86439 2.95168 2.32022 2.78911 3.03762 5.29155 3.97988 181 e - - -
2.68618 4.42225 2.77519 2.73123 3.46354 2.40513 3.72494 3.29354 2.67741 2.69355 4.24690 2.90347 2.73739 3.18146 2.89801 2.37887 2.77519 2.98518 4.58477 3.61503
0.03097 3.88613 4.60847 0.61958 0.77255 0.48576 0.95510
177 2.29642 4.49636 2.79646 2.48517 4.08689 2.02027 3.78093 3.48977 2.66274 3.13332 3.96831 2.97551 3.20622 2.97791 3.08892 2.53049 2.58984 3.10609 5.33771 4.09085 182 g - - -
2.68618 4.42225 2.77519 2.73123 3.46354 2.40513 3.72494 3.29354 2.67741 2.69355 4.24690 2.90347 2.73739 3.18146 2.89801 2.37887 2.77519 2.98518 4.58477 3.61503
0.03097 3.88613 4.60847 0.61958 0.77255 0.48576 0.95510
178 2.67230 5.07472 2.25825 2.25977 4.38264 3.32280 3.51787 3.83719 1.95923 3.35288 4.14699 2.75736 3.77662 2.39092 2.69735 2.64253 2.90581 3.41219 5.51072 4.13288 183 k - - -
2.68618 4.42225 2.77519 2.73123 3.46354 2.40513 3.72494 3.29354 2.67741 2.69355 4.24690 2.90347 2.73739 3.18146 2.89801 2.37887 2.77519 2.98518 4.58477 3.61503
0.03097 3.88613 4.60847 0.61958 0.77255 0.48576 0.95510
179 2.96371 5.07800 2.49288 1.00612 4.42587 3.28264 3.87039 3.88247 2.75261 3.49731 4.47056 2.94019 3.88781 3.08564 3.16301 2.94461 3.26799 3.56484 5.59486 4.31690 184 e - - -
2.68618 4.42225 2.77519 2.73123 3.46354 2.40513 3.72494 3.29354 2.67741 2.69355 4.24690 2.90347 2.73739 3.18146 2.89801 2.37887 2.77519 2.98518 4.58477 3.61503
0.03097 3.88613 4.60847 0.61958 0.77255 0.48576 0.95510
180 2.39122 4.25129 3.39900 3.14838 3.98014 3.08543 4.17562 3.12661 3.09387 3.00025 4.02321 3.33717 3.79068 3.48914 3.35850 2.58822 1.19578 2.80645 5.41515 4.17563 185 t - - -
2.68618 4.42225 2.77519 2.73123 3.46354 2.40513 3.72494 3.29354 2.67741 2.69355 4.24690 2.90347 2.73739 3.18146 2.89801 2.37887 2.77519 2.98518 4.58477 3.61503
0.03097 3.88613 4.60847 0.61958 0.77255 0.48576 0.95510
181 2.75189 4.58194 3.22379 2.75195 3.07527 3.54869 3.60852 3.18528 2.56011 2.71714 3.72596 3.17562 3.95938 2.22583 2.88461 2.85364 2.98740 2.95829 4.60090 2.14727 186 y - - -
2.68618 4.42225 2.77519 2.73123 3.46354 2.40513 3.72494 3.29354 2.67741 2.69355 4.24690 2.90347 2.73739 3.18146 2.89801 2.37887 2.77519 2.98518 4.58477 3.61503
0.03097 3.88613 4.60847 0.61958 0.77255 0.48576 0.95510
182 3.12331 4.60503 4.15568 3.79021 3.15360 3.96030 4.46485 2.35590 3.55935 0.88944 3.17018 4.06744 4.32665 3.93269 3.74208 3.50919 3.41931 2.38653 5.02457 3.75064 187 l - - -
2.68618 4.42225 2.77519 2.73123 3.46354 2.40513 3.72494 3.29354 2.67741 2.69355 4.24690 2.90347 2.73739 3.18146 2.89801 2.37887 2.77519 2.98518 4.58477 3.61503
0.03097 3.88613 4.60847 0.61958 0.77255 0.48576 0.95510
183 2.96371 5.07800 2.49288 1.00612 4.42587 3.28264 3.87039 3.88247 2.75261 3.49731 4.47056 2.94019 3.88781 3.08564 3.16301 2.94461 3.26799 3.56484 5.59486 4.31690 188 e - - -
2.68618 4.42225 2.77519 2.73123 3.46354 2.40513 3.72494 3.29354 2.67741 2.69355 4.24690 2.90347 2.73739 3.18146 2.89801 2.37887 2.77519 2.98518 4.58477 3.61503
0.03097 3.88613 4.60847 0.61958 0.77255 0.48576 0.95510
184 2.96371 5.07800 2.49288 1.00612 4.42587 3.28264 3.87039 3.88247 2.75261 3.49731 4.47056 2.94019 3.88781 3.08564 3.16301 2.94461 3.26799 3.56484 5.59486 4.31690 189 e - - -
2.68618 4.42225 2.77519 2.73123 3.46354 2.40513 3.72494 3.29354 2.67741 2.69355 4.24690 2.90347 2.73739 3.18146 2.89801 2.37887 2.77519 2.98518 4.58477 3.61503
0.03097 3.88613 4.60847 0.61958 0.77255 0.48576 0.95510
185 2.33254 4.21189 3.37907 3.11125 3.96372 3.05523 4.14053 3.09339 3.05130 2.98560 3.98469 3.31825 3.76247 3.44233 3.32417 2.48921 1.29932 2.77298 5.41794 4.15414 190 t - - -
2.68618 4.42225 2.77519 2.73123 3.46354 2.40513 3.72494 3.29354 2.67741 2.69355 4.24690 2.90347 2.73739 3.18146 2.89801 2.37887 2.77519 2.98518 4.58477 3.61503
0.03097 3.88613 4.60847 0.61958 0.77255 0.48576 0.95510
186 3.26654 4.75000 3.85825 3.59005 2.29335 3.84593 3.62450 3.27381 3.44717 2.72426 3.94739 3.74007 4.31938 3.74994 3.62815 3.40193 3.55324 3.14499 3.93768 0.94339 191 y - - -
2.68618 4.42225 2.77519 2.73123 3.46354 2.40513 3.72494 3.29354 2.67741 2.69355 4.24690 2.90347 2.73739 3.18146 2.89801 2.37887 2.77519 2.98518 4.58477 3.61503
0.03097 3.88613 4.60847 0.61958 0.77255 0.48576 0.95510
187 3.26654 4.75000 3.85825 3.59005 2.29335 3.84593 3.62450 3.27381 3.44717 2.72426 3.94739 3.74007 4.31938 3.74994 3.62815 3.40193 3.55324 3.14499 3.93768 0.94339 192 y - - -
2.68618 4.42225 2.77519 2.73123 3.46354 2.40513 3.72494 3.29354 2.67741 2.69355 4.24690 2.90347 2.73739 3.18146 2.89801 2.37887 2.77519 2.98518 4.58477 3.61503
0.03097 3.88613 4.60847 0.61958 0.77255 0.48576 0.95510
188 2.97854 4.81538 3.11062 2.86813 3.32066 3.44627 1.15516 3.69936 2.71444 3.19980 4.23187 3.28092 3.95447 3.23729 2.98416 3.04830 3.28230 3.42897 4.78205 3.27076 193 h - - -
2.68618 4.42225 2.77519 2.73123 3.46354 2.40513 3.72494 3.29354 2.67741 2.69355 4.24690 2.90347 2.73739 3.18146 2.89801 2.37887 2.77519 2.98518 4.58477 3.61503
0.03097 3.88613 4.60847 0.61958 0.77255 0.48576 0.95510
189 3.02056 4.85907 3.51257 3.02057 4.21711 3.50616 3.83369 3.75961 2.24221 3.27305 4.27271 3.37934 4.00793 3.05319 0.95774 3.10397 3.28549 3.48293 5.29452 4.14133 194 r - - -
2.68618 4.42225 2.77519 2.73123 3.46354 2.40513 3.72494 3.29354 2.67741 2.69355 4.24690 2.90347 2.73739 3.18146 2.89801 2.37887 2.77519 2.98518 4.58477 3.61503
0.03097 3.88613 4.60847 0.61958 0.77255 0.48576 0.95510
190 3.17986 4.56934 4.45575 3.97512 1.54905 4.22781 4.07647 2.32918 3.82780 1.50890 3.08466 4.12131 4.52022 3.98219 3.97947 3.57844 3.41846 2.41051 4.36212 2.81394 195 l - - -
2.68618 4.42225 2.77519 2.73123 3.46354 2.40513 3.72494 3.29354 2.67741 2.69355 4.24690 2.90347 2.73739 3.18146 2.89801 2.37887 2.77519 2.98518 4.58477 3.61503
0.03097 3.88613 4.60847 0.61958 0.77255 0.48576 0.95510
191 2.81724 5.29191 1.55900 2.09698 4.59070 3.18777 3.69471 4.11089 2.65023 3.63228 4.47110 2.12008 3.78414 2.76102 3.21620 2.68113 3.10309 3.69897 5.79335 4.30047 196 d - - -
2.68618 4.42225 2.77519 2.73123 3.46354 2.40513 3.72494 3.29354 2.67741 2.69355 4.24690 2.90347 2.73739 3.18146 2.89801 2.37887 2.77519 2.98518 4.58477 3.61503
0.03097 3.88613 4.60847 0.61958 0.77255 0.48576 0.95510
192 2.76913 4.52441 3.37774 3.21860 4.21293 3.21114 4.29508 3.76167 3.27703 3.38710 4.43741 3.52402 0.80264 3.66540 3.52117 2.93701 3.21173 3.40551 5.39592 4.33372 197 p - - -
2.68618 4.42225 2.77519 2.73123 3.46354 2.40513 3.72494 3.29354 2.67741 2.69355 4.24690 2.90347 2.73739 3.18146 2.89801 2.37887 2.77519 2.98518 4.58477 3.61503
0.03097 3.88613 4.60847 0.61958 0.77255 0.48576 0.95510
193 2.54371 4.84196 2.57064 1.99503 4.21737 3.25527 3.68322 3.62794 2.51493 3.23528 4.07772 2.84716 2.25692 2.81716 2.95672 2.63794 2.92398 3.25297 5.46727 4.11674 198 e - - -
2.68618 4.42225 2.77519 2.73123 3.46354 2.40513 3.72494 3.29354 2.67741 2.69355 4.24690 2.90347 2.73739 3.18146 2.89801 2.37887 2.77519 2.98518 4.58477 3.61503
0.03097 3.88613 4.60847 0.61958 0.77255 0.48576 0.95510
194 2.73571 4.84920 2.81523 2.50631 4.16192 3.33563 3.69533 3.66246 2.32860 3.19752 4.11510 2.98126 3.56338 1.57275 2.61206 2.76055 3.01460 3.33791 5.38415 4.06228 199 q - - -
2.68618 4.42225 2.77519 2.73123 3.46354 2.40513 3.72494 3.29354 2.67741 2.69355 4.24690 2.90347 2.73739 3.18146 2.89801 2.37887 2.77519 2.98518 4.58477 3.61503
0.03097 3.88613 4.60847 0.61958 0.77255 0.48576 0.95510
195 2.64177 4.44662 3.27602 3.13929 4.37909 0.77021 4.32419 3.95197 3.36095 3.61574 4.57801 3.45284 3.83111 3.68699 3.61513 2.80718 3.11835 3.48176 5.50261 4.47142 200 g - - -
2.68618 4.42225 2.77519 2.73123 3.46354 2.40513 3.72494 3.29354 2.67741 2.69355 4.24690 2.90347 2.73739 3.18146 2.89801 2.37887 2.77519 2.98518 4.58477 3.61503
0.03189 3.88613 4.52213 0.61958 0.77255 0.48576 0.95510
196 3.27436 4.67232 4.25622 3.97301 0.99108 3.96142 3.88254 2.79632 3.87968 2.16336 3.52449 4.03345 4.41961 4.04410 3.99626 3.54372 3.57544 2.78798 4.12758 2.49289 201 f - - -
2.68618 4.42225 2.77519 2.73123 3.46354 2.40513 3.72494 3.29354 2.67741 2.69355 4.24690 2.90347 2.73739 3.18146 2.89801 2.37887 2.77519 2.98518 4.58477 3.61503
0.03099 3.88523 4.60757 0.61958 0.77255 0.48660 0.95377
197 1.46145 2.27196 3.88727 3.50185 3.84458 2.99174 4.28149 2.91941 3.38688 2.86708 3.81527 3.48413 3.72087 3.66972 3.60415 2.42352 2.66416 2.58273 5.32777 4.13659 202 a - - -
2.68618 4.42225 2.77519 2.73123 3.46354 2.40513 3.72494 3.29354 2.67741 2.69355 4.24690 2.90347 2.73739 3.18146 2.89801 2.37887 2.77519 2.98518 4.58477 3.61503
0.03099 3.88523 4.60757 0.61958 0.77255 0.48660 0.95377
198 3.09079 4.48335 4.50505 3.94670 2.09367 4.24469 4.39694 2.23139 3.82140 1.32415 2.27268 4.18922 4.49085 3.96720 3.97967 3.56451 3.31356 2.32594 4.78798 3.50879 203 l - - -
2.68618 4.42225 2.77519 2.73123 3.46354 2.40513 3.72494 3.29354 2.67741 2.69355 4.24690 2.90347 2.73739 3.18146 2.89801 2.37887 2.77519 2.98518 4.58477 3.61503
0.03099 3.88523 4.60757 0.61958 0.77255 0.48660 0.95377
199 2.84338 4.93008 2.81015 2.53789 3.99097 3.38028 3.55588 3.71921 2.33912 3.21896 4.17002 3.01358 3.90038 1.43898 2.63467 2.86327 3.11179 3.41864 5.27221 3.89359 204 q - - -
2.68618 4.42225 2.77519 2.73123 3.46354 2.40513 3.72494 3.29354 2.67741 2.69355 4.24690 2.90347 2.73739 3.18146 2.89801 2.37887 2.77519 2.98518 4.58477 3.61503
0.03099 3.88523 4.60757 0.61958 0.77255 0.48660 0.95377
200 3.01955 4.85812 3.51147 3.01966 4.21592 3.50532 3.83305 3.75837 2.24187 3.27197 4.27166 3.37850 4.00714 3.05260 0.95908 3.10301 3.28454 3.48173 5.29370 4.14035 205 r - - -
2.68618 4.42225 2.77519 2.73123 3.46354 2.40513 3.72494 3.29354 2.67741 2.69355 4.24690 2.90347 2.73739 3.18146 2.89801 2.37887 2.77519 2.98518 4.58477 3.61503
0.03099 3.88523 4.60757 0.61958 0.77255 0.48660 0.95377
201 2.82133 4.34571 4.20617 3.82422 3.51153 3.82245 4.61340 1.94755 3.67291 2.16718 3.44939 4.01985 4.34791 4.02840 3.89429 3.27209 3.16661 1.06805 5.34445 4.05929 206 v - - -
2.68618 4.42225 2.77519 2.73123 3.46354 2.40513 3.72494 3.29354 2.67741 2.69355 4.24690 2.90347 2.73739 3.18146 2.89801 2.37887 2.77519 2.98518 4.58477 3.61503
0.03099 3.88523 4.60757 0.61958 0.77255 0.48660 0.95377
202 3.26524 4.74907 3.85693 3.58856 2.29334 3.84489 3.62409 3.27265 3.44571 2.72332 3.94632 3.73896 4.31836 3.74870 3.62687 3.40073 3.55194 3.14378 3.93764 0.94484 207 y - - -
2.68618 4.42225 2.77519 2.73123 3.46354 2.40513 3.72494 3.29354 2.67741 2.69355 4.24690 2.90347 2.73739 3.18146 2.89801 2.37887 2.77519 2.98518 4.58477 3.61503
0.03099 3.88523 4.60757 0.61958 0.77255 0.48660 0.95377
203 2.41930 4.26445 3.43912 3.19152 3.97985 3.10336 4.20791 3.10852 3.13475 2.97157 4.02114 3.39897 3.80805 3.52889 3.39292 2.62069 1.15048 2.80214 5.41653 4.19643 208 t - - -
2.68618 4.42225 2.77519 2.73123 3.46354 2.40513 3.72494 3.29354 2.67741 2.69355 4.24690 2.90347 2.73739 3.18146 2.89801 2.37887 2.77519 2.98518 4.58477 3.61503
0.03099 3.88523 4.60757 0.61958 0.77255 0.48660 0.95377
204 2.87378 5.16659 1.07298 2.20372 4.53281 3.14415 3.84204 4.06173 2.90096 3.68138 4.61042 2.76777 3.82759 3.05229 3.44749 2.84172 3.22868 3.67874 5.76205 4.35621 209 d - - -
2.68618 4.42225 2.77519 2.73123 3.46354 2.40513 3.72494 3.29354 2.67741 2.69355 4.24690 2.90347 2.73739 3.18146 2.89801 2.37887 2.77519 2.98518 4.58477 3.61503
0.03099 3.88523 4.60757 0.61958 0.77255 0.48660 0.95377
205 2.92403 5.15896 1.00860 2.25772 4.47684 3.19460 3.83016 4.08139 2.94017 3.67445 4.62713 2.81816 3.84590 3.09472 3.47483 2.88597 3.26951 3.70874 5.70246 4.32299 210 d - - -
2.68618 4.42225 2.77519 2.73123 3.46354 2.40513 3.72494 3.29354 2.67741 2.69355 4.24690 2.90347 2.73739 3.18146 2.89801 2.37887 2.77519 2.98518 4.58477 3.61503
0.03099 3.88523 4.60757 0.61958 0.77255 0.48660 0.95377
206 2.91439 4.76831 3.45564 2.92776 4.14865 3.49151 3.72502 3.67868 2.14568 3.20608 4.17568 3.28789 3.97681 2.95208 1.11811 2.98168 3.17645 3.39229 5.27371 4.05677 211 r - - -
2.68618 4.42225 2.77519 2.73123 3.46354 2.40513 3.72494 3.29354 2.67741 2.69355 4.24690 2.90347 2.73739 3.18146 2.89801 2.37887 2.77519 2.98518 4.58477 3.61503
0.03099 3.88523 4.60757 0.61958 0.77255 0.48660 0.95377
207 2.24470 4.19081 3.22511 2.99077 4.10125 2.94828 4.09575 3.48448 3.02475 3.22447 4.14709 3.21010 3.68049 3.37726 3.32468 1.22632 2.63206 3.02755 5.49262 4.20553 212 s - - -
2.68618 4.42225 2.77519 2.73123 3.46354 2.40513 3.72494 3.29354 2.67741 2.69355 4.24690 2.90347 2.73739 3.18146 2.89801 2.37887 2.77519 2.98518 4.58477 3.61503
0.03099 3.88523 4.60757 0.61958 0.77255 0.48660 0.95377
208 3.16941 4.62781 4.21002 3.84977 3.14030 3.99845 4.50149 2.34486 3.61740 0.85965 3.15898 4.12402 4.43151 3.98267 3.79144 3.57056 3.46302 2.38554 5.02439 3.75070 213 l - - -
2.68618 4.42225 2.77519 2.73123 3.46354 2.40513 3.72494 3.29354 2.67741 2.69355 4.24690 2.90347 2.73739 3.18146 2.89801 2.37887 2.77519 2.98518 4.58477 3.61503
0.03099 3.88523 4.60757 0.61958 0.77255 0.48660 0.95377
209 3.00304 5.13370 0.89994 2.34242 4.51235 3.22009 3.94189 4.10337 3.02836 3.70936 4.68758 2.89950 3.87377 3.18095 3.54644 2.96384 3.34182 3.74114 5.67850 4.38294 214 d - - -
2.68618 4.42225 2.77519 2.73123 3.46354 2.40513 3.72494 3.29354 2.67741 2.69355 4.24690 2.90347 2.73739 3.18146 2.89801 2.37887 2.77519 2.98518 4.58477 3.61503
0.03099 3.88523 4.60757 0.61958 0.77255 0.48660 0.95377
210 2.02934 4.71193 2.75127 1.90552 4.07333 3.28782 3.70244 3.37770 2.52210 3.06370 3.94571 2.92449 3.79568 2.84290 2.94334 2.65206 2.88136 2.96224 5.37116 4.04617 215 e - - -
2.68618 4.42225 2.77519 2.73123 3.46354 2.40513 3.72494 3.29354 2.67741 2.69355 4.24690 2.90347 2.73739 3.18146 2.89801 2.37887 2.77519 2.98518 4.58477 3.61503
0.03099 3.88523 4.60757 0.61958 0.77255 0.48660 0.95377
211 2.37570 1.19271 4.04218 3.74306 3.76195 3.13672 4.41831 2.84261 3.55143 2.79505 3.88552 3.69741 3.85925 3.89383 3.70578 2.66496 2.88052 2.57521 5.27122 4.05788 216 c - - -
2.68618 4.42225 2.77519 2.73123 3.46354 2.40513 3.72494 3.29354 2.67741 2.69355 4.24690 2.90347 2.73739 3.18146 2.89801 2.37887 2.77519 2.98518 4.58477 3.61503
0.03099 3.88523 4.60757 0.61958 0.77255 0.48660 0.95377
212 2.92774 4.46176 4.12991 3.62751 3.15645 3.94451 4.35360 2.24879 3.40356 1.69701 1.63496 3.91843 4.33098 3.74712 3.62805 3.30809 3.20251 2.19551 5.02700 3.80694 217 m - - -
2.68618 4.42225 2.77519 2.73123 3.46354 2.40513 3.72494 3.29354 2.67741 2.69355 4.24690 2.90347 2.73739 3.18146 2.89801 2.37887 2.77519 2.98518 4.58477 3.61503
0.03099 3.88523 4.60757 0.61958 0.77255 0.48660 0.95377
213 1.32685 4.16861 3.29609 2.99920 4.09045 2.96934 4.08301 3.38128 3.02906 3.14579 4.03606 3.22276 2.73089 3.35438 3.34600 2.40220 2.69888 2.94226 5.47066 4.23695 218 a - - -
2.68618 4.42225 2.77519 2.73123 3.46354 2.40513 3.72494 3.29354 2.67741 2.69355 4.24690 2.90347 2.73739 3.18146 2.89801 2.37887 2.77519 2.98518 4.58477 3.61503
0.03099 3.88523 4.60757 0.61958 0.77255 0.48660 0.95377
214 2.26086 4.22522 3.40425 2.99180 3.78694 3.14689 4.00176 2.88904 2.94823 2.77018 3.72614 3.28275 2.19973 3.28927 3.27462 2.57882 2.75996 2.01941 5.24182 4.00065 219 v - - -
2.68618 4.42225 2.77519 2.73123 3.46354 2.40513 3.72494 3.29354 2.67741 2.69355 4.24690 2.90347 2.73739 3.18146 2.89801 2.37887 2.77519 2.98518 4.58477 3.61503
0.03099 3.88523 4.60757 0.61958 0.77255 0.48660 0.95377
215 3.03018 4.63854 3.63123 3.33453 2.40506 3.55136 3.61676 3.21773 3.21746 2.76179 3.88663 3.55772 4.19624 3.55494 3.44491 3.14328 3.32568 3.03536 4.03680 1.13492 220 y - - -
2.68618 4.42225 2.77519 2.73123 3.46354 2.40513 3.72494 3.29354 2.67741 2.69355 4.24690 2.90347 2.73739 3.18146 2.89801 2.37887 2.77519 2.98518 4.58477 3.61503
0.03099 3.88523 4.60757 0.61958 0.77255 0.48660 0.95377
216 2.76816 5.07530 2.11921 2.19937 4.41974 3.18512 3.73803 3.95632 2.65496 3.53567 4.39795 1.52988 3.79305 2.92365 3.17884 2.73171 3.07842 3.56228 5.66980 4.23609 221 n - - -
2.68618 4.42225 2.77519 2.73123 3.46354 2.40513 3.72494 3.29354 2.67741 2.69355 4.24690 2.90347 2.73739 3.18146 2.89801 2.37887 2.77519 2.98518 4.58477 3.61503
0.03099 3.88523 4.60757 0.61958 0.77255 0.48660 0.95377
217 2.79426 4.91871 3.10640 2.57637 4.14634 3.39803 2.41141 3.64182 2.05820 3.17822 4.03138 3.03085 3.89390 2.71964 1.86755 2.81187 3.00325 3.32814 5.27783 3.97647 222 r - - -
2.68618 4.42225 2.77519 2.73123 3.46354 2.40513 3.72494 3.29354 2.67741 2.69355 4.24690 2.90347 2.73739 3.18146 2.89801 2.37887 2.77519 2.98518 4.58477 3.61503
0.03099 3.88523 4.60757 0.61958 0.77255 0.48660 0.95377
218 2.96102 5.13559 0.95178 2.30128 4.54508 3.13113 3.91118 4.12201 2.98748 3.72687 4.67546 2.85930 3.85527 3.13915 3.51533 2.91842 3.29993 3.74042 5.71317 4.39315 223 d - - -
2.68618 4.42225 2.77519 2.73123 3.46354 2.40513 3.72494 3.29354 2.67741 2.69355 4.24690 2.90347 2.73739 3.18146 2.89801 2.37887 2.77519 2.98518 4.58477 3.61503
0.03099 3.88523 4.60757 0.61958 0.77255 0.48660 0.95377
219 2.81809 4.35699 4.14309 3.80645 3.55922 3.73722 4.60591 2.04915 3.67443 2.24392 3.52227 3.99428 4.29690 4.03324 3.88573 3.24142 3.17925 1.00896 5.34587 4.07835 224 v - - -
2.68618 4.42225 2.77519 2.73123 3.46354 2.40513 3.72494 3.29354 2.67741 2.69355 4.24690 2.90347 2.73739 3.18146 2.89801 2.37887 2.77519 2.98518 4.58477 3.61503
0.03099 3.88523 4.60757 0.61958 0.77255 0.48660 0.95377
220 2.81202 4.34738 4.16997 3.80736 3.52287 3.78256 4.60174 1.99120 3.66187 2.18830 3.47395 3.99925 4.32361 4.02063 3.88034 3.24851 3.16462 1.05460 5.34040 4.05518 225 v - - -
2.68618 4.42225 2.77519 2.73123 3.46354 2.40513 3.72494 3.29354 2.67741 2.69355 4.24690 2.90347 2.73739 3.18146 2.89801 2.37887 2.77519 2.98518 4.58477 3.61503
0.03099 3.88523 4.60757 0.61958 0.77255 0.48660 0.95377
221 2.63897 4.54046 3.23861 2.68813 3.72421 3.48743 3.68866 3.03791 2.02155 2.69737 2.52184 3.13077 3.88537 2.84813 2.71694 2.76607 2.75297 2.81300 5.07796 3.82963 226 k - - -
2.68618 4.42225 2.77519 2.73123 3.46354 2.40513 3.72494 3.29354 2.67741 2.69355 4.24690 2.90347 2.73739 3.18146 2.89801 2.37887 2.77519 2.98518 4.58477 3.61503
0.03099 3.88523 4.60757 0.61958 0.77255 0.48660 0.95377
222 2.79198 4.34292 4.14907 3.79679 3.54178 3.75357 4.59952 2.00958 3.65839 2.21580 3.49219 3.98483 4.30556 4.01674 3.87610 3.22724 3.15721 1.04742 5.34963 4.07019 227 v - - -
2.68618 4.42225 2.77519 2.73123 3.46354 2.40513 3.72494 3.29354 2.67741 2.69355 4.24690 2.90347 2.73739 3.18146 2.89801 2.37887 2.77519 2.98518 4.58477 3.61503
0.03099 3.88523 4.60757 0.61958 0.77255 0.48660 0.95377
223 2.71892 4.50116 3.34089 3.17063 4.16014 3.19660 4.25294 3.69023 3.21755 3.29406 4.37203 3.47668 0.87023 3.61002 3.47114 2.88477 3.15913 3.33998 5.38604 4.27940 228 p - - -
2.68618 4.42225 2.77519 2.73123 3.46354 2.40513 3.72494 3.29354 2.67741 2.69355 4.24690 2.90347 2.73739 3.18146 2.89801 2.37887 2.77519 2.98518 4.58477 3.61503
0.03099 3.88523 4.60757 0.61958 0.77255 0.48660 0.95377
224 2.96088 5.03291 3.37217 2.74354 4.44357 3.59089 3.58000 3.80804 1.64318 3.29105 4.16891 3.14684 3.97392 2.72573 1.44450 2.97391 3.14177 3.50156 5.35900 4.18037 229 r - - -
2.68618 4.42225 2.77519 2.73123 3.46354 2.40513 3.72494 3.29354 2.67741 2.69355 4.24690 2.90347 2.73739 3.18146 2.89801 2.37887 2.77519 2.98518 4.58477 3.61503
0.03099 3.88523 4.60757 0.61958 0.77255 0.48660 0.95377
225 2.68044 4.45481 3.35685 3.25777 4.40021 0.70969 4.37743 4.00277 3.44080 3.65534 4.63106 3.52111 3.84636 3.76392 3.67560 2.85269 3.16267 3.52862 5.49215 4.50248 230 g - - -
2.68618 4.42225 2.77519 2.73123 3.46354 2.40513 3.72494 3.29354 2.67741 2.69355 4.24690 2.90347 2.73739 3.18146 2.89801 2.37887 2.77519 2.98518 4.58477 3.61503
0.03099 3.88523 4.60757 0.61958 0.77255 0.48660 0.95377
226 3.14675 4.69914 3.75829 3.47124 2.27515 3.81174 3.57875 3.21690 3.33028 2.70695 3.89293 3.64231 4.28168 3.64605 3.53416 3.21892 3.43608 3.06735 3.92377 1.06733 231 y - - -
2.68618 4.42225 2.77519 2.73123 3.46354 2.40513 3.72494 3.29354 2.67741 2.69355 4.24690 2.90347 2.73739 3.18146 2.89801 2.37887 2.77519 2.98518 4.58477 3.61503
0.03099 3.88523 4.60757 0.61958 0.77255 0.48660 0.95377
227 2.92057 4.79634 3.05914 2.80896 3.38100 3.42134 1.23863 3.67147 2.66444 3.18759 4.19621 3.22952 3.83650 3.18374 2.94368 2.98921 3.22408 3.39089 4.83266 3.33075 232 h - - -
2.68618 4.42225 2.77519 2.73123 3.46354 2.40513 3.72494 3.29354 2.67741 2.69355 4.24690 2.90347 2.73739 3.18146 2.89801 2.37887 2.77519 2.98518 4.58477 3.61503
0.03099 3.88523 4.60757 0.61958 0.77255 0.48660 0.95377
228 2.76795 4.52337 3.37646 3.21719 4.21160 3.21015 4.29374 3.76011 3.27555 3.38563 4.43590 3.52270 0.80426 3.66394 3.51979 2.93579 3.21048 3.40405 5.39482 4.33237 233 p - - -
2.68618 4.42225 2.77519 2.73123 3.46354 2.40513 3.72494 3.29354 2.67741 2.69355 4.24690 2.90347 2.73739 3.18146 2.89801 2.37887 2.77519 2.98518 4.58477 3.61503
0.03099 3.88523 4.60757 0.61958 0.77255 0.48660 0.95377
229 2.81771 4.35406 4.15437 3.80489 3.53844 3.76141 4.60128 2.02415 3.66533 2.20900 3.49714 3.99637 4.31086 4.02499 3.88020 3.24751 3.17385 1.03205 5.33978 4.06280 234 v - - -
2.68618 4.42225 2.77519 2.73123 3.46354 2.40513 3.72494 3.29354 2.67741 2.69355 4.24690 2.90347 2.73739 3.18146 2.89801 2.37887 2.77519 2.98518 4.58477 3.61503
0.03099 3.88523 4.60757 0.61958 0.77255 0.48660 0.95377
230 0.99554 4.19816 3.47532 3.26702 4.06487 3.02239 4.28759 3.19227 3.28360 3.07331 4.10360 3.41348 3.76280 3.62356 3.53335 2.54827 2.82650 2.84446 5.49075 4.29237 235 a - - -
2.68618 4.42225 2.77519 2.73123 3.46354 2.40513 3.72494 3.29354 2.67741 2.69355 4.24690 2.90347 2.73739 3.18146 2.89801 2.37887 2.77519 2.98518 4.58477 3.61503
0.03099 3.88523 4.60757 0.61958 0.77255 0.48660 0.95377
231 1.62667 4.13066 3.43572 3.10308 4.04113 2.98590 4.12703 3.18899 3.08354 3.05216 3.96652 3.28554 3.61904 3.41127 3.38384 2.42814 1.74705 2.80607 5.45167 4.23644 236 a - - -
2.68618 4.42225 2.77519 2.73123 3.46354 2.40513 3.72494 3.29354 2.67741 2.69355 4.24690 2.90347 2.73739 3.18146 2.89801 2.37887 2.77519 2.98518 4.58477 3.61503
0.03099 3.88523 4.60757 0.61958 0.77255 0.48660 0.95377
232 3.11464 4.47025 4.60666 4.08479 3.23150 4.36686 4.74860 1.34401 3.91420 1.46168 3.06460 4.35526 4.63759 4.17177 4.10549 3.73084 3.36210 1.82567 5.22690 4.03523 237 i - - -
2.68618 4.42225 2.77519 2.73123 3.46354 2.40513 3.72494 3.29354 2.67741 2.69355 4.24690 2.90347 2.73739 3.18146 2.89801 2.37887 2.77519 2.98518 4.58477 3.61503
0.03099 3.88523 4.60757 0.61958 0.77255 0.48660 0.95377
233 0.99554 4.19816 3.47532 3.26702 4.06487 3.02239 4.28759 3.19227 3.28360 3.07331 4.10360 3.41348 3.76280 3.62356 3.53335 2.54827 2.82650 2.84446 5.49075 4.29237 238 a - - -
2.68618 4.42225 2.77519 2.73123 3.46354 2.40513 3.72494 3.29354 2.67741 2.69355 4.24690 2.90347 2.73739 3.18146 2.89801 2.37887 2.77519 2.98518 4.58477 3.61503
0.03099 3.88523 4.60757 0.61958 0.77255 0.48660 0.95377
234 2.68044 4.45481 3.35685 3.25777 4.40021 0.70969 4.37743 4.00277 3.44080 3.65534 4.63106 3.52111 3.84636 3.76392 3.67560 2.85269 3.16267 3.52862 5.49215 4.50248 239 g - - -
2.68618 4.42225 2.77519 2.73123 3.46354 2.40513 3.72494 3.29354 2.67741 2.69355 4.24690 2.90347 2.73739 3.18146 2.89801 2.37887 2.77519 2.98518 4.58477 3.61503
0.03099 3.88523 4.60757 0.61958 0.77255 0.48660 0.95377
235 3.26524 4.74907 3.85693 3.58856 2.29334 3.84489 3.62409 3.27265 3.44571 2.72332 3.94632 3.73896 4.31836 3.74870 3.62687 3.40073 3.55194 3.14378 3.93764 0.94484 240 y - - -
2.68618 4.42225 2.77519 2.73123 3.46354 2.40513 3.72494 3.29354 2.67741 2.69355 4.24690 2.90347 2.73739 3.18146 2.89801 2.37887 2.77519 2.98518 4.58477 3.61503
0.03099 3.88523 4.60757 0.61958 0.77255 0.48660 0.95377
236 2.85757 5.23848 1.20625 2.12975 4.56700 3.14507 3.77556 4.13978 2.81832 3.70963 4.59508 2.50721 3.80147 2.96904 3.38405 2.78497 3.18017 3.72746 5.81198 4.33902 241 d - - -
2.68618 4.42225 2.77519 2.73123 3.46354 2.40513 3.72494 3.29354 2.67741 2.69355 4.24690 2.90347 2.73739 3.18146 2.89801 2.37887 2.77519 2.98518 4.58477 3.61503
0.03099 3.88523 4.60757 0.61958 0.77255 0.48660 0.95377
237 2.47471 4.56285 2.67452 2.49090 4.22536 3.09353 3.82854 3.72561 2.71673 3.35109 4.19242 2.10882 3.72992 3.03390 3.13096 1.71470 2.85542 3.28635 5.51932 4.17135 242 s - - -
2.68618 4.42225 2.77519 2.73123 3.46354 2.40513 3.72494 3.29354 2.67741 2.69355 4.24690 2.90347 2.73739 3.18146 2.89801 2.37887 2.77519 2.98518 4.58477 3.61503
0.03099 3.88523 4.60757 0.61958 0.77255 0.48660 0.95377
238 3.26524 4.74907 3.85693 3.58856 2.29334 3.84489 3.62409 3.27265 3.44571 2.72332 3.94632 3.73896 4.31836 3.74870 3.62687 3.40073 3.55194 3.14378 3.93764 0.94484 243 y - - -
2.68618 4.42225 2.77519 2.73123 3.46354 2.40513 3.72494 3.29354 2.67741 2.69355 4.24690 2.90347 2.73739 3.18146 2.89801 2.37887 2.77519 2.98518 4.58477 3.61503
0.03099 3.88523 4.60757 0.61958 0.77255 0.48660 0.95377
239 3.26524 4.74907 3.85693 3.58856 2.29334 3.84489 3.62409 3.27265 3.44571 2.72332 3.94632 3.73896 4.31836 3.74870 3.62687 3.40073 3.55194 3.14378 3.93764 0.94484 244 y - - -
2.68618 4.42225 2.77519 2.73123 3.46354 2.40513 3.72494 3.29354 2.67741 2.69355 4.24690 2.90347 2.73739 3.18146 2.89801 2.37887 2.77519 2.98518 4.58477 3.61503
0.03099 3.88523 4.60757 0.61958 0.77255 0.48660 0.95377
240 3.16941 4.62781 4.21002 3.84977 3.14030 3.99845 4.50149 2.34486 3.61740 0.85965 3.15898 4.12402 4.43151 3.98267 3.79144 3.57056 3.46302 2.38554 5.02439 3.75070 245 l - - -
2.68618 4.42225 2.77519 2.73123 3.46354 2.40513 3.72494 3.29354 2.67741 2.69355 4.24690 2.90347 2.73739 3.18146 2.89801 2.37887 2.77519 2.98518 4.58477 3.61503
0.03099 3.88523 4.60757 0.61958 0.77255 0.48660 0.95377
241 2.69476 4.76878 2.55387 2.47153 4.15500 3.17182 3.86144 3.80197 2.76466 3.45155 4.37036 1.28007 3.81622 3.10395 3.15447 2.74125 3.05250 3.41386 5.46645 4.07656 246 n - - -
2.68618 4.42225 2.77519 2.73123 3.46354 2.40513 3.72494 3.29354 2.67741 2.69355 4.24690 2.90347 2.73739 3.18146 2.89801 2.37887 2.77519 2.98518 4.58477 3.61503
0.03099 3.88523 4.60757 0.61958 0.77255 0.48660 0.95377
242 2.79974 4.34161 4.13406 3.74434 3.52528 3.77521 4.56908 2.00124 3.61323 2.19839 3.45018 3.96701 4.31112 3.97873 3.83732 3.22967 3.14827 1.07435 5.33262 4.04922 247 v - - -
2.68618 4.42225 2.77519 2.73123 3.46354 2.40513 3.72494 3.29354 2.67741 2.69355 4.24690 2.90347 2.73739 3.18146 2.89801 2.37887 2.77519 2.98518 4.58477 3.61503
0.03099 3.88523 4.60757 0.61958 0.77255 0.48660 0.95377
243 2.92587 4.49077 4.00959 3.58604 3.19790 3.81997 4.32370 2.38497 3.34793 1.81848 1.44147 3.86594 4.27317 3.73489 3.56169 3.26526 3.22712 2.38003 5.02048 3.77050 248 m - - -
2.68618 4.42225 2.77519 2.73123 3.46354 2.40513 3.72494 3.29354 2.67741 2.69355 4.24690 2.90347 2.73739 3.18146 2.89801 2.37887 2.77519 2.98518 4.58477 3.61503
0.03099 3.88523 4.60757 0.61958 0.77255 0.48660 0.95377
244 0.99554 4.19816 3.47532 3.26702 4.06487 3.02239 4.28759 3.19227 3.28360 3.07331 4.10360 3.41348 3.76280 3.62356 3.53335 2.54827 2.82650 2.84446 5.49075 4.29237 249 a - - -
2.68618 4.42225 2.77519 2.73123 3.46354 2.40513 3.72494 3.29354 2.67741 2.69355 4.24690 2.90347 2.73739 3.18146 2.89801 2.37887 2.77519 2.98518 4.58477 3.61503
0.03099 3.88523 4.60757 0.61958 0.77255 0.48660 0.95377
245 2.68044 4.45481 3.35685 3.25777 4.40021 0.70969 4.37743 4.00277 3.44080 3.65534 4.63106 3.52111 3.84636 3.76392 3.67560 2.85269 3.16267 3.52862 5.49215 4.50248 250 g - - -
2.68618 4.42225 2.77519 2.73123 3.46354 2.40513 3.72494 3.29354 2.67741 2.69355 4.24690 2.90347 2.73739 3.18146 2.89801 2.37887 2.77519 2.98518 4.58477 3.61503
0.03099 3.88523 4.60757 0.61958 0.77255 0.48660 0.95377
246 2.66106 4.47241 3.29221 3.12401 4.15192 3.16676 4.22409 3.67622 3.18041 3.32344 4.35263 3.42733 0.92568 3.56929 3.44219 2.80585 3.10556 3.31108 5.39839 4.26209 251 p - - -
2.68618 4.42225 2.77519 2.73123 3.46354 2.40513 3.72494 3.29354 2.67741 2.69355 4.24690 2.90347 2.73739 3.18146 2.89801 2.37887 2.77519 2.98518 4.58477 3.61503
0.03099 3.88523 4.60757 0.61958 0.77255 0.48660 0.95377
247 2.58536 4.61514 2.46730 2.37546 3.82389 3.41266 3.67491 2.99862 2.52874 2.62654 3.70918 2.99639 3.82796 2.86491 2.96590 2.67249 2.80912 2.35962 5.18370 3.87611 252 v - - -
2.68618 4.42225 2.77519 2.73123 3.46354 2.40513 3.72494 3.29354 2.67741 2.69355 4.24690 2.90347 2.73739 3.18146 2.89801 2.37887 2.77519 2.98518 4.58477 3.61503
0.03099 3.88523 4.60757 0.61958 0.77255 0.48660 0.95377
248 3.01955 4.85812 3.51147 3.01966 4.21592 3.50532 3.83305 3.75837 2.24187 3.27197 4.27166 3.37850 4.00714 3.05260 0.95908 3.10301 3.28454 3.48173 5.29370 4.14035 253 r - - -
2.68618 4.42225 2.77519 2.73123 3.46354 2.40513 3.72494 3.29354 2.67741 2.69355 4.24690 2.90347 2.73739 3.18146 2.89801 2.37887 2.77519 2.98518 4.58477 3.61503
0.03099 3.88523 4.60757 0.61958 0.77255 0.48660 0.95377
249 2.76552 4.82855 3.17874 2.61141 4.07189 3.50996 3.60118 3.45700 1.62368 2.55211 3.88802 3.06547 3.89707 2.58844 2.36564 2.81236 2.97271 3.17830 5.24275 3.98858 254 k - - -
2.68618 4.42225 2.77519 2.73123 3.46354 2.40513 3.72494 3.29354 2.67741 2.69355 4.24690 2.90347 2.73739 3.18146 2.89801 2.37887 2.77519 2.98518 4.58477 3.61503
0.03099 3.88523 4.60757 0.61958 0.77255 0.48660 0.95377
250 3.35642 4.72664 4.11043 3.81955 2.67884 3.74424 3.91512 3.38039 3.54142 2.77315 4.01362 3.96600 4.26299 3.92836 3.66758 3.56000 3.65742 3.27108 0.85996 2.68024 255 w - - -
2.68618 4.42225 2.77519 2.73123 3.46354 2.40513 3.72494 3.29354 2.67741 2.69355 4.24690 2.90347 2.73739 3.18146 2.89801 2.37887 2.77519 2.98518 4.58477 3.61503
0.03099 3.88523 4.60757 0.61958 0.77255 0.48660 0.95377
251 2.66859 4.65043 3.22829 2.62978 3.85807 3.49848 3.61726 3.23049 1.97955 2.31508 3.48822 3.08421 3.87442 2.68351 2.39455 2.74812 2.88283 2.96736 5.13084 3.87582 256 k - - -
2.68618 4.42225 2.77519 2.73123 3.46354 2.40513 3.72494 3.29354 2.67741 2.69355 4.24690 2.90347 2.73739 3.18146 2.89801 2.37887 2.77519 2.98518 4.58477 3.61503
0.03099 3.88523 4.60757 0.61958 0.77255 0.48660 0.95377
252 3.27436 4.67232 4.25622 3.97301 0.99108 3.96142 3.88254 2.79632 3.87968 2.16336 3.52449 4.03345 4.41961 4.04410 3.99626 3.54372 3.57544 2.78798 4.12758 2.49289 257 f - - -
2.68618 4.42225 2.77519 2.73123 3.46354 2.40513 3.72494 3.29354 2.67741 2.69355 4.24690 2.90347 2.73739 3.18146 2.89801 2.37887 2.77519 2.98518 4.58477 3.61503
0.03099 3.88523 4.60757 0.61958 0.77255 0.48660 0.95377
253 2.28890 4.18638 3.34540 3.06776 4.00714 3.01586 4.11006 3.19498 3.02445 3.06238 4.00738 3.27606 3.72625 3.40203 3.30748 2.35704 1.35213 2.83725 5.42996 4.17261 258 t - - -
2.68618 4.42225 2.77519 2.73123 3.46354 2.40513 3.72494 3.29354 2.67741 2.69355 4.24690 2.90347 2.73739 3.18146 2.89801 2.37887 2.77519 2.98518 4.58477 3.61503
0.03099 3.88523 4.60757 0.61958 0.77255 0.48660 0.95377
254 3.28532 4.69928 4.06248 3.74627 2.64737 3.74211 3.87079 3.32727 3.44647 2.73341 3.95616 3.90119 4.25126 3.84951 3.53283 3.48492 3.58243 3.21096 0.93940 2.64828 259 w - - -
2.68618 4.42225 2.77519 2.73123 3.46354 2.40513 3.72494 3.29354 2.67741 2.69355 4.24690 2.90347 2.73739 3.18146 2.89801 2.37887 2.77519 2.98518 4.58477 3.61503
0.03099 3.88523 4.60757 0.61958 0.77255 0.48660 0.95377
255 2.92829 5.10280 2.41067 1.06802 4.44410 3.26281 3.83070 3.89678 2.72062 3.51624 4.46139 2.88207 3.86736 3.03592 3.15023 2.89835 3.22949 3.56484 5.62439 4.30809 260 e - - -
2.68618 4.42225 2.77519 2.73123 3.46354 2.40513 3.72494 3.29354 2.67741 2.69355 4.24690 2.90347 2.73739 3.18146 2.89801 2.37887 2.77519 2.98518 4.58477 3.61503
0.03099 3.88523 4.60757 0.61958 0.77255 0.48660 0.95377
256 2.73914 5.21297 2.07259 1.85866 4.51507 3.25706 3.62188 3.98611 1.97800 3.49422 4.30049 2.71999 3.77913 2.75435 2.90582 2.67918 3.00084 3.58591 5.65331 4.23327 261 e - - -
2.68618 4.42225 2.77519 2.73123 3.46354 2.40513 3.72494 3.29354 2.67741 2.69355 4.24690 2.90347 2.73739 3.18146 2.89801 2.37887 2.77519 2.98518 4.58477 3.61503
0.03099 3.88523 4.60757 0.61958 0.77255 0.48660 0.95377
257 2.84828 5.27439 1.27930 2.09720 4.61560 3.10850 3.75103 4.16060 2.78024 3.71000 4.57810 2.40491 3.79299 2.93424 3.35245 2.76775 3.16199 3.74144 5.84464 4.36307 262 d - - -
2.68618 4.42225 2.77519 2.73123 3.46354 2.40513 3.72494 3.29354 2.67741 2.69355 4.24690 2.90347 2.73739 3.18146 2.89801 2.37887 2.77519 2.98518 4.58477 3.61503
0.03099 3.88523 4.60757 0.61958 0.77255 0.48660 0.95377
258 2.96272 4.81565 3.08822 2.84585 3.27416 3.44563 1.20226 3.68725 2.69024 3.19321 4.21998 3.23768 3.99582 3.21451 2.96156 3.02871 3.26533 3.41429 4.74945 3.21936 263 h - - -
2.68618 4.42225 2.77519 2.73123 3.46354 2.40513 3.72494 3.29354 2.67741 2.69355 4.24690 2.90347 2.73739 3.18146 2.89801 2.37887 2.77519 2.98518 4.58477 3.61503
0.03099 3.88523 4.60757 0.61958 0.77255 0.48660 0.95377
259 1.20027 4.20989 3.22711 2.95021 4.05964 3.00758 4.10126 3.25598 3.03331 3.12344 4.05337 3.15075 3.72158 3.38637 3.33219 2.47359 2.74945 2.86724 5.46782 4.20836 264 a - - -
2.68618 4.42225 2.77519 2.73123 3.46354 2.40513 3.72494 3.29354 2.67741 2.69355 4.24690 2.90347 2.73739 3.18146 2.89801 2.37887 2.77519 2.98518 4.58477 3.61503
0.03099 3.88523 4.60757 0.61958 0.77255 0.48660 0.95377
260 3.30536 4.70717 4.07654 3.76761 2.65468 3.74315 3.88274 3.34173 3.47402 2.74380 3.97193 3.91964 4.25506 3.87218 3.57165 3.50599 3.60367 3.22758 0.91635 2.65566 265 w - - -
2.68618 4.42225 2.77519 2.73123 3.46354 2.40513 3.72494 3.29354 2.67741 2.69355 4.24690 2.90347 2.73739 3.18146 2.89801 2.37887 2.77519 2.98518 4.58477 3.61503
0.03160 3.88523 4.55040 0.61958 0.77255 0.48660 0.95377
261 3.02092 4.39930 4.55406 4.06923 3.40966 4.25202 4.80080 1.18965 3.92117 1.91665 3.23632 4.31298 4.60269 4.21402 4.13231 3.64071 3.29692 1.57335 5.36636 4.14928 266 i - - -
2.68618 4.42225 2.77519 2.73123 3.46354 2.40513 3.72494 3.29354 2.67741 2.69355 4.24690 2.90347 2.73739 3.18146 2.89801 2.37887 2.77519 2.98518 4.58477 3.61503
0.03101 3.88464 4.60699 0.61958 0.77255 0.48714 0.95291
262 2.69133 4.71643 2.67721 2.56155 4.08217 3.17428 3.90000 3.78170 2.79672 3.43372 4.37744 1.21445 3.82767 3.16378 3.15811 2.74408 3.07402 3.39750 5.40866 4.02370 267 n - - -
2.68618 4.42225 2.77519 2.73123 3.46354 2.40513 3.72494 3.29354 2.67741 2.69355 4.24690 2.90347 2.73739 3.18146 2.89801 2.37887 2.77519 2.98518 4.58477 3.61503
0.03101 3.88464 4.60699 0.61958 0.77255 0.48714 0.95291
263 2.26730 4.22444 3.20257 2.87720 4.10676 2.93538 3.96574 3.49777 2.88348 3.19252 4.04029 3.15548 3.67881 3.23475 3.15494 1.53156 2.13279 3.04738 5.44592 4.19629 268 s - - -
2.68618 4.42225 2.77519 2.73123 3.46354 2.40513 3.72494 3.29354 2.67741 2.69355 4.24690 2.90347 2.73739 3.18146 2.89801 2.37887 2.77519 2.98518 4.58477 3.61503
0.03101 3.88464 4.60699 0.61958 0.77255 0.48714 0.95291
264 2.56966 5.00460 1.97188 2.14623 4.36971 3.21588 3.67070 3.81573 2.56721 3.37925 4.21100 2.76024 2.42128 2.82582 3.07700 2.60000 2.95920 3.43261 5.59426 4.19272 269 d - - -
2.68618 4.42225 2.77519 2.73123 3.46354 2.40513 3.72494 3.29354 2.67741 2.69355 4.24690 2.90347 2.73739 3.18146 2.89801 2.37887 2.77519 2.98518 4.58477 3.61503
0.03101 3.88464 4.60699 0.61958 0.77255 0.48714 0.95291
265 2.65752 5.19739 1.98758 1.85877 4.48751 3.17718 3.42374 3.96716 2.48023 3.47967 4.27910 2.65364 3.76519 2.51945 2.98626 2.57461 2.97623 3.55402 5.64904 4.21620 270 e - - -
2.68618 4.42225 2.77519 2.73123 3.46354 2.40513 3.72494 3.29354 2.67741 2.69355 4.24690 2.90347 2.73739 3.18146 2.89801 2.37887 2.77519 2.98518 4.58477 3.61503
0.03101 3.88464 4.60699 0.61958 0.77255 0.48714 0.95291
266 3.21195 4.72784 3.81458 3.53734 2.27283 3.83686 3.59641 3.24094 3.39350 2.70747 3.91657 3.69413 4.30657 3.70131 3.58487 3.32199 3.49945 3.10438 3.92095 1.00334 271 y - - -
2.68618 4.42225 2.77519 2.73123 3.46354 2.40513 3.72494 3.29354 2.67741 2.69355 4.24690 2.90347 2.73739 3.18146 2.89801 2.37887 2.77519 2.98518 4.58477 3.61503
0.03714 3.88464 4.14112 0.61958 0.77255 0.48714 0.95291
267 2.45837 4.36435 3.13243 2.94512 4.08197 3.06855 4.08953 3.56649 3.00506 3.25500 4.21984 3.24572 1.24327 3.38861 3.29881 2.53278 2.90610 3.16606 5.41982 4.16525 272 p - - -
2.68618 4.42225 2.77519 2.73123 3.46354 2.40513 3.72494 3.29354 2.67741 2.69355 4.24690 2.90347 2.73739 3.18146 2.89801 2.37887 2.77519 2.98518 4.58477 3.61503
0.03271 3.87870 4.46546 0.61958 0.77255 0.49259 0.94428
268 2.57972 4.61905 3.27164 2.69535 3.92212 3.44900 3.67570 3.11719 2.25100 2.87496 3.78879 3.12225 3.82426 2.86646 1.78211 2.75135 2.86530 2.70889 5.19675 3.94629 273 r - - -
2.68617 4.42226 2.77520 2.73122 3.46354 2.40513 3.72495 3.29354 2.67741 2.69353 4.24690 2.90347 2.73740 3.18145 2.89801 2.37887 2.77520 2.98515 4.58477 3.61504
0.12164 3.05031 2.70022 0.61717 0.77537 0.49392 0.94220
269 2.59154 4.89558 2.69427 2.25197 4.17186 3.20315 2.73553 3.59792 2.20319 3.16184 3.97409 2.76266 3.76942 2.70077 2.58465 2.59026 2.81912 3.24721 5.36242 4.02051 276 k - - -
2.68618 4.42225 2.77519 2.73123 3.46354 2.40513 3.72494 3.29354 2.67741 2.69355 4.24690 2.90347 2.73739 3.18146 2.89801 2.37887 2.77519 2.98518 4.58477 3.61503
0.08739 3.81841 2.78515 0.61958 0.77255 0.53351 0.88320
270 2.66325 5.04649 2.01322 2.17074 4.34729 3.19474 3.58767 3.80152 2.17844 3.34089 4.15282 2.64057 3.59044 2.71554 2.76894 2.61178 2.91662 3.42452 5.52464 4.13163 277 d - - -
2.68619 4.42226 2.77521 2.73122 3.46355 2.40512 3.72496 3.29355 2.67739 2.69356 4.24691 2.90345 2.73741 3.18146 2.89801 2.37883 2.77521 2.98519 4.58478 3.61504
0.12707 2.12588 * 0.49806 0.93575 0.00000 *
//

## Sheet: iolC
HMMER3/f [3.2.1 | June 2018]
NAME muscle
LENG 640
ALPH amino
RF no
MM no
CONS yes
CS no
MAP yes
DATE Thu Jan 7 16:58:41 2021
NSEQ 642
EFFN 0.484909
CKSUM 2448057338
STATS LOCAL MSV -12.2717 0.69696
STATS LOCAL VITERBI -12.9974 0.69696
STATS LOCAL FORWARD -6.5844 0.69696
HMM A C D E F G H I K L M N P Q R S T V W Y
m->m m->i m->d i->m i->i d->m d->d
COMPO 2.48384 4.12363 2.86644 2.71154 3.37213 2.72754 3.67852 2.82439 2.76161 2.37024 3.74036 3.17256 3.43568 3.11311 2.88344 2.71122 2.87651 2.62516 4.33141 3.52356
2.68594 4.42231 2.77535 2.73121 3.46342 2.40525 3.72489 3.29318 2.67739 2.69355 4.24531 2.90344 2.73747 3.18140 2.89822 2.37897 2.77520 2.98540 4.58479 3.61508
0.23205 1.83378 3.05158 2.25585 0.11069 0.00000 *
1 2.77825 4.32715 4.00058 3.47521 3.23360 3.81701 4.19610 2.19969 3.31484 1.86172 2.07019 3.77473 4.21462 3.63254 3.56397 3.15313 2.99591 1.85683 5.01031 3.81040 72 v - - -
2.68618 4.42225 2.77519 2.73123 3.46354 2.40513 3.72494 3.29354 2.67741 2.69355 4.24690 2.90347 2.73739 3.18146 2.89801 2.37887 2.77519 2.98518 4.58477 3.61503
0.03303 3.82267 4.54502 0.61958 0.77255 0.51865 0.90467
2 1.95996 4.24416 2.97475 2.72963 4.13211 2.62380 3.92330 3.54322 2.85478 3.20786 4.03757 2.93165 3.64265 3.15324 3.23575 1.73405 2.64645 3.05320 5.45588 4.19456 73 s - - -
2.68618 4.42225 2.77519 2.73123 3.46354 2.40513 3.72494 3.29354 2.67741 2.69355 4.24690 2.90347 2.73739 3.18146 2.89801 2.37887 2.77519 2.98518 4.58477 3.61503
0.03303 3.82267 4.54502 0.61958 0.77255 0.51865 0.90467
3 2.35940 4.35882 2.94404 2.64581 3.99680 3.10049 3.82175 3.37198 2.67059 3.06036 3.91225 2.96953 3.70758 2.98915 3.06770 2.02615 1.98840 3.00111 5.32799 4.05278 74 t - - -
2.68618 4.42225 2.77519 2.73123 3.46354 2.40513 3.72494 3.29354 2.67741 2.69355 4.24690 2.90347 2.73739 3.18146 2.89801 2.37887 2.77519 2.98518 4.58477 3.61503
0.03303 3.82267 4.54502 0.61958 0.77255 0.51865 0.90467
4 2.68168 4.95624 2.64161 2.01756 4.24365 3.31000 3.58648 3.66453 2.29580 3.22367 4.03445 2.84491 3.78845 2.04945 2.68522 2.69803 2.93621 3.25707 5.42401 4.08511 75 e - - -
2.68618 4.42225 2.77519 2.73123 3.46354 2.40513 3.72494 3.29354 2.67741 2.69355 4.24690 2.90347 2.73739 3.18146 2.89801 2.37887 2.77519 2.98518 4.58477 3.61503
0.03303 3.82267 4.54502 0.61958 0.77255 0.51865 0.90467
5 2.74199 4.98460 2.67130 2.20886 4.23336 3.35095 3.22124 3.70150 2.24001 3.24564 4.08816 2.85293 3.77446 1.93009 2.60338 2.73022 2.97413 3.33637 5.39780 4.06070 76 q - - -
2.68618 4.42225 2.77519 2.73123 3.46354 2.40513 3.72494 3.29354 2.67741 2.69355 4.24690 2.90347 2.73739 3.18146 2.89801 2.37887 2.77519 2.98518 4.58477 3.61503
0.03303 3.82267 4.54502 0.61958 0.77255 0.51865 0.90467
6 2.92798 4.88783 3.10055 2.73259 4.26285 3.42178 3.73410 3.68922 1.10863 3.26569 4.23073 3.15892 3.92641 2.92909 2.42569 2.97378 3.18544 3.40014 5.33873 4.14467 77 k - - -
2.68618 4.42225 2.77519 2.73123 3.46354 2.40513 3.72494 3.29354 2.67741 2.69355 4.24690 2.90347 2.73739 3.18146 2.89801 2.37887 2.77519 2.98518 4.58477 3.61503
0.03303 3.82267 4.54502 0.61958 0.77255 0.47185 0.97776
7 2.53678 4.65629 3.03198 2.46893 3.89418 3.40073 3.60457 3.28590 2.32881 2.91166 3.47587 2.97283 2.89828 2.54685 2.57626 2.63005 2.76603 2.89137 5.17713 3.88043 78 k - - -
2.68618 4.42225 2.77519 2.73123 3.46354 2.40513 3.72494 3.29354 2.67741 2.69355 4.24690 2.90347 2.73739 3.18146 2.89801 2.37887 2.77519 2.98518 4.58477 3.61503
0.03193 3.85604 4.57838 0.61958 0.77255 0.48896 0.95002
8 3.11729 4.59572 4.17149 3.79558 3.10251 3.98886 4.45516 2.29818 3.55394 0.92802 3.11570 4.07146 4.41370 3.92561 3.73761 3.51374 3.40976 2.33309 4.99646 3.70416 79 l - - -
2.68618 4.42225 2.77519 2.73123 3.46354 2.40513 3.72494 3.29354 2.67741 2.69355 4.24690 2.90347 2.73739 3.18146 2.89801 2.37887 2.77519 2.98518 4.58477 3.61503
0.03191 3.85656 4.57890 0.61958 0.77255 0.48925 0.94955
9 2.97275 5.09819 0.94114 2.32548 4.47313 3.19883 3.91740 4.05773 2.99857 3.66896 4.64686 2.88099 3.85051 3.15662 3.51251 2.93701 3.31104 3.69866 5.64482 4.34884 80 d - - -
2.68618 4.42225 2.77519 2.73123 3.46354 2.40513 3.72494 3.29354 2.67741 2.69355 4.24690 2.90347 2.73739 3.18146 2.89801 2.37887 2.77519 2.98518 4.58477 3.61503
0.03191 3.85656 4.57890 0.61958 0.77255 0.48925 0.94955
10 2.79837 4.33359 4.16095 3.78198 3.49485 3.78572 4.57719 1.95821 3.63120 2.15791 3.43931 3.98116 4.31643 3.98947 3.85475 3.23673 3.14597 1.10144 5.32009 4.03310 81 v - - -
2.68618 4.42225 2.77519 2.73123 3.46354 2.40513 3.72494 3.29354 2.67741 2.69355 4.24690 2.90347 2.73739 3.18146 2.89801 2.37887 2.77519 2.98518 4.58477 3.61503
0.03191 3.85656 4.57890 0.61958 0.77255 0.48925 0.94955
11 3.01874 4.44208 4.31279 3.92811 3.36362 4.04913 4.65928 1.09783 3.75593 1.95308 3.30162 4.17569 4.48200 4.10594 3.95433 3.54301 3.31824 1.84586 5.25106 3.98788 82 i - - -
2.68618 4.42225 2.77519 2.73123 3.46354 2.40513 3.72494 3.29354 2.67741 2.69355 4.24690 2.90347 2.73739 3.18146 2.89801 2.37887 2.77519 2.98518 4.58477 3.61503
0.03191 3.85656 4.57890 0.61958 0.77255 0.48925 0.94955
12 2.56864 0.97330 4.08369 3.81981 3.81497 3.19484 4.47042 2.95637 3.64671 2.87250 3.99333 3.81105 3.90053 3.99348 3.77386 2.84023 3.03409 2.70199 5.23428 4.10272 83 c - - -
2.68618 4.42225 2.77519 2.73123 3.46354 2.40513 3.72494 3.29354 2.67741 2.69355 4.24690 2.90347 2.73739 3.18146 2.89801 2.37887 2.77519 2.98518 4.58477 3.61503
0.03191 3.85656 4.57890 0.61958 0.77255 0.48860 0.95059
13 3.11650 4.48617 4.55257 4.03295 3.16775 4.33530 4.69141 1.51020 3.85602 1.30384 3.01750 4.31233 4.60531 4.11263 4.04664 3.70016 3.36191 1.90896 5.16599 3.97453 84 l - - -
2.68618 4.42225 2.77519 2.73123 3.46354 2.40513 3.72494 3.29354 2.67741 2.69355 4.24690 2.90347 2.73739 3.18146 2.89801 2.37887 2.77519 2.98518 4.58477 3.61503
0.03190 3.85700 4.57935 0.61958 0.77255 0.48885 0.95019
14 2.64605 4.42285 3.31664 3.21416 4.35644 0.75338 4.33525 3.95243 3.39332 3.60847 4.58419 3.48098 3.81349 3.71872 3.63093 2.81754 3.12608 3.48374 5.45554 4.45787 85 g - - -
2.68618 4.42225 2.77519 2.73123 3.46354 2.40513 3.72494 3.29354 2.67741 2.69355 4.24690 2.90347 2.73739 3.18146 2.89801 2.37887 2.77519 2.98518 4.58477 3.61503
0.03190 3.85700 4.57935 0.61958 0.77255 0.48885 0.95019
15 2.98827 4.82821 3.47737 2.99185 4.17888 3.47905 3.81349 3.71964 2.23176 3.23839 4.23910 3.35270 3.98251 3.03470 1.00228 3.07327 3.25536 3.44429 5.26827 4.10973 86 r - - -
2.68618 4.42225 2.77519 2.73123 3.46354 2.40513 3.72494 3.29354 2.67741 2.69355 4.24690 2.90347 2.73739 3.18146 2.89801 2.37887 2.77519 2.98518 4.58477 3.61503
0.03190 3.85700 4.57935 0.61958 0.77255 0.48885 0.95019
16 2.99692 4.37139 4.54050 4.04968 3.42861 4.24062 4.79214 1.29091 3.91889 1.94307 3.26079 4.29640 4.58892 4.20488 4.13598 3.62453 3.27082 1.43498 5.37224 4.15997 87 i - - -
2.68618 4.42225 2.77519 2.73123 3.46354 2.40513 3.72494 3.29354 2.67741 2.69355 4.24690 2.90347 2.73739 3.18146 2.89801 2.37887 2.77519 2.98518 4.58477 3.61503
0.03190 3.85700 4.57935 0.61958 0.77255 0.48885 0.95019
17 1.04436 4.18046 3.43924 3.22836 4.04089 3.00421 4.25515 3.16895 3.24483 3.04810 4.07562 3.38273 3.72553 3.58705 3.49819 2.52639 2.80364 2.82194 5.46850 4.26561 88 a - - -
2.68618 4.42225 2.77519 2.73123 3.46354 2.40513 3.72494 3.29354 2.67741 2.69355 4.24690 2.90347 2.73739 3.18146 2.89801 2.37887 2.77519 2.98518 4.58477 3.61503
0.03190 3.85700 4.57935 0.61958 0.77255 0.48885 0.95019
18 2.86057 4.35145 4.25491 3.81849 3.44488 3.93108 4.59341 1.88330 3.64979 2.03785 3.36468 4.04652 4.39800 4.00156 3.88026 3.34332 3.17788 1.13802 5.30183 4.01970 89 v - - -
2.68618 4.42225 2.77519 2.73123 3.46354 2.40513 3.72494 3.29354 2.67741 2.69355 4.24690 2.90347 2.73739 3.18146 2.89801 2.37887 2.77519 2.98518 4.58477 3.61503
0.03190 3.85700 4.57935 0.61958 0.77255 0.48842 0.95086
19 2.97352 5.09910 0.94006 2.32590 4.47414 3.19937 3.91802 4.05890 2.99932 3.67000 4.64790 2.88145 3.85110 3.15723 3.51337 2.93769 3.31182 3.69975 5.64568 4.34971 90 d - - -
2.68618 4.42225 2.77519 2.73123 3.46354 2.40513 3.72494 3.29354 2.67741 2.69355 4.24690 2.90347 2.73739 3.18146 2.89801 2.37887 2.77519 2.98518 4.58477 3.61503
0.03189 3.85729 4.57964 0.61958 0.77255 0.48859 0.95060
20 3.16924 4.56210 4.44513 3.96081 1.87617 4.22732 4.17661 2.31467 3.81987 1.25682 3.00872 4.14489 4.51361 3.98130 3.97656 3.58896 3.40719 2.38187 4.48417 2.98895 91 l - - -
2.68618 4.42225 2.77519 2.73123 3.46354 2.40513 3.72494 3.29354 2.67741 2.69355 4.24690 2.90347 2.73739 3.18146 2.89801 2.37887 2.77519 2.98518 4.58477 3.61503
0.03219 3.85729 4.55173 0.61958 0.77255 0.48859 0.95060
21 3.22501 4.72026 3.81552 3.54213 2.29403 3.81221 3.61170 3.23641 3.40009 2.69429 3.91308 3.70459 4.28648 3.70984 3.58692 3.36320 3.51165 3.10625 3.93716 0.99189 92 y - - -
2.68618 4.42225 2.77519 2.73123 3.46354 2.40513 3.72494 3.29354 2.67741 2.69355 4.24690 2.90347 2.73739 3.18146 2.89801 2.37887 2.77519 2.98518 4.58477 3.61503
0.03190 3.85700 4.57935 0.61958 0.77255 0.48885 0.95019
22 1.86712 4.16224 3.17687 2.99190 4.24730 1.43557 4.14985 3.60288 3.13514 3.35081 4.22554 3.20379 3.64879 3.43264 3.44121 2.39900 2.71501 3.09942 5.57971 4.36864 93 g - - -
2.68618 4.42225 2.77519 2.73123 3.46354 2.40513 3.72494 3.29354 2.67741 2.69355 4.24690 2.90347 2.73739 3.18146 2.89801 2.37887 2.77519 2.98518 4.58477 3.61503
0.03190 3.85700 4.57935 0.61958 0.77255 0.48885 0.95019
23 2.86878 4.85376 2.89302 2.64768 4.02023 3.35598 3.80580 3.64877 2.46958 3.15264 4.18110 3.10722 3.90932 1.26180 2.75399 2.91726 3.16584 3.37945 5.29506 3.98784 94 q - - -
2.68618 4.42225 2.77519 2.73123 3.46354 2.40513 3.72494 3.29354 2.67741 2.69355 4.24690 2.90347 2.73739 3.18146 2.89801 2.37887 2.77519 2.98518 4.58477 3.61503
0.03190 3.85700 4.57935 0.61958 0.77255 0.48885 0.95019
24 2.86878 4.85376 2.89302 2.64768 4.02023 3.35598 3.80580 3.64877 2.46958 3.15264 4.18110 3.10722 3.90932 1.26180 2.75399 2.91726 3.16584 3.37945 5.29506 3.98784 95 q - - -
2.68618 4.42225 2.77519 2.73123 3.46354 2.40513 3.72494 3.29354 2.67741 2.69355 4.24690 2.90347 2.73739 3.18146 2.89801 2.37887 2.77519 2.98518 4.58477 3.61503
0.03190 3.85700 4.57935 0.61958 0.77255 0.48885 0.95019
25 3.01908 4.44229 4.31344 3.92877 3.36391 4.04962 4.65985 1.09726 3.75659 1.95327 3.30184 4.17628 4.48244 4.10656 3.95494 3.54354 3.31857 1.84585 5.25145 3.98832 96 i - - -
2.68618 4.42225 2.77519 2.73123 3.46354 2.40513 3.72494 3.29354 2.67741 2.69355 4.24690 2.90347 2.73739 3.18146 2.89801 2.37887 2.77519 2.98518 4.58477 3.61503
0.03190 3.85700 4.57935 0.61958 0.77255 0.48885 0.95019
26 2.64605 4.42285 3.31664 3.21416 4.35644 0.75338 4.33525 3.95243 3.39332 3.60847 4.58419 3.48098 3.81349 3.71872 3.63093 2.81754 3.12608 3.48374 5.45554 4.45787 97 g - - -
2.68618 4.42225 2.77519 2.73123 3.46354 2.40513 3.72494 3.29354 2.67741 2.69355 4.24690 2.90347 2.73739 3.18146 2.89801 2.37887 2.77519 2.98518 4.58477 3.61503
0.03190 3.85700 4.57935 0.61958 0.77255 0.48885 0.95019
27 1.51507 4.10362 3.31968 3.04805 4.14079 2.89373 4.12249 3.46650 3.09423 3.23268 4.09866 3.22168 3.63385 3.40284 3.39878 1.67091 2.65241 2.98314 5.51383 4.28339 98 a - - -
2.68618 4.42225 2.77519 2.73123 3.46354 2.40513 3.72494 3.29354 2.67741 2.69355 4.24690 2.90347 2.73739 3.18146 2.89801 2.37887 2.77519 2.98518 4.58477 3.61503
0.03190 3.85700 4.57935 0.61958 0.77255 0.48885 0.95019
28 2.95425 4.75548 3.48493 2.98183 4.15695 3.47401 3.80050 3.68128 2.21959 3.21051 4.20647 3.33969 3.97479 3.01866 1.03817 3.04211 3.22353 3.40521 5.26314 4.09196 99 r - - -
2.68618 4.42225 2.77519 2.73123 3.46354 2.40513 3.72494 3.29354 2.67741 2.69355 4.24690 2.90347 2.73739 3.18146 2.89801 2.37887 2.77519 2.98518 4.58477 3.61503
0.03190 3.85700 4.57935 0.61958 0.77255 0.48885 0.95019
29 3.13806 4.60500 4.16460 3.80453 3.13006 3.96239 4.46512 2.33343 3.57242 0.89447 3.15810 4.08149 4.40050 3.94446 3.75096 3.53166 3.43307 2.36672 5.00359 3.72329 100 l - - -
2.68618 4.42225 2.77519 2.73123 3.46354 2.40513 3.72494 3.29354 2.67741 2.69355 4.24690 2.90347 2.73739 3.18146 2.89801 2.37887 2.77519 2.98518 4.58477 3.61503
0.03190 3.85700 4.57935 0.61958 0.77255 0.48885 0.95019
30 2.93927 5.04677 2.48152 1.04757 4.39109 3.26429 3.84994 3.84193 2.72854 3.46160 4.43647 2.92456 3.86819 3.06602 3.13567 2.92334 3.24344 3.52742 5.56559 4.28799 101 e - - -
2.68618 4.42225 2.77519 2.73123 3.46354 2.40513 3.72494 3.29354 2.67741 2.69355 4.24690 2.90347 2.73739 3.18146 2.89801 2.37887 2.77519 2.98518 4.58477 3.61503
0.03190 3.85700 4.57935 0.61958 0.77255 0.48885 0.95019
31 2.97322 5.09874 0.94049 2.32574 4.47374 3.19916 3.91777 4.05844 2.99902 3.66959 4.64749 2.88127 3.85087 3.15699 3.51303 2.93742 3.31151 3.69932 5.64534 4.34937 102 d - - -
2.68618 4.42225 2.77519 2.73123 3.46354 2.40513 3.72494 3.29354 2.67741 2.69355 4.24690 2.90347 2.73739 3.18146 2.89801 2.37887 2.77519 2.98518 4.58477 3.61503
0.03190 3.85700 4.57935 0.61958 0.77255 0.48885 0.95019
32 2.31562 4.24747 3.51662 2.90252 3.45038 3.50632 3.89209 2.53273 2.89312 2.40134 2.56733 3.34741 3.93662 3.22167 3.22224 2.79769 2.49663 2.21457 4.95241 3.72707 103 v - - -
2.68618 4.42225 2.77519 2.73123 3.46354 2.40513 3.72494 3.29354 2.67741 2.69355 4.24690 2.90347 2.73739 3.18146 2.89801 2.37887 2.77519 2.98518 4.58477 3.61503
0.03190 3.85700 4.57935 0.61958 0.77255 0.48885 0.95019
33 2.18077 4.15497 3.23756 2.91848 4.12946 2.55951 4.02428 3.51695 2.96582 3.21295 4.04826 3.14555 3.63888 3.27813 3.30461 1.83201 1.84893 3.03653 5.47116 4.23828 104 s - - -
2.68618 4.42225 2.77519 2.73123 3.46354 2.40513 3.72494 3.29354 2.67741 2.69355 4.24690 2.90347 2.73739 3.18146 2.89801 2.37887 2.77519 2.98518 4.58477 3.61503
0.03190 3.85700 4.57935 0.61958 0.77255 0.48885 0.95019
34 2.23296 4.15494 3.29244 2.99690 4.05681 2.96081 4.06396 3.35229 2.99173 3.13522 4.02298 3.21485 3.67215 3.34033 3.29621 1.99309 1.56060 2.92959 5.43863 4.19567 105 t - - -
2.68618 4.42225 2.77519 2.73123 3.46354 2.40513 3.72494 3.29354 2.67741 2.69355 4.24690 2.90347 2.73739 3.18146 2.89801 2.37887 2.77519 2.98518 4.58477 3.61503
0.03190 3.85700 4.57935 0.61958 0.77255 0.48885 0.95019
35 3.23888 4.64524 4.21748 3.92915 1.03737 3.93204 3.87072 2.76460 3.83660 2.13829 3.49714 4.00184 4.39107 4.00887 3.96014 3.50953 3.54006 2.75414 4.12460 2.49363 106 f - - -
2.68618 4.42225 2.77519 2.73123 3.46354 2.40513 3.72494 3.29354 2.67741 2.69355 4.24690 2.90347 2.73739 3.18146 2.89801 2.37887 2.77519 2.98518 4.58477 3.61503
0.03190 3.85700 4.57935 0.61958 0.77255 0.48885 0.95019
36 1.25665 4.14556 3.22916 2.98868 4.10271 2.92872 4.09117 3.41745 3.04487 3.21133 4.08717 3.04343 3.65890 3.37430 3.34761 2.25881 2.68810 2.96800 5.48219 4.23215 107 a - - -
2.68618 4.42225 2.77519 2.73123 3.46354 2.40513 3.72494 3.29354 2.67741 2.69355 4.24690 2.90347 2.73739 3.18146 2.89801 2.37887 2.77519 2.98518 4.58477 3.61503
0.03190 3.85700 4.57935 0.61958 0.77255 0.48885 0.95019
37 2.92206 4.94635 3.11912 2.70225 4.32262 3.46572 3.67980 3.74068 1.16155 3.28435 4.21513 3.12839 3.94076 2.85463 2.28979 2.95306 3.15977 3.43990 5.36994 4.15556 108 k - - -
2.68618 4.42225 2.77519 2.73123 3.46354 2.40513 3.72494 3.29354 2.67741 2.69355 4.24690 2.90347 2.73739 3.18146 2.89801 2.37887 2.77519 2.98518 4.58477 3.61503
0.03190 3.85700 4.57935 0.61958 0.77255 0.48885 0.95019
38 3.22501 4.72026 3.81552 3.54213 2.29403 3.81221 3.61170 3.23641 3.40009 2.69429 3.91308 3.70459 4.28648 3.70984 3.58692 3.36320 3.51165 3.10625 3.93716 0.99189 109 y - - -
2.68618 4.42225 2.77519 2.73123 3.46354 2.40513 3.72494 3.29354 2.67741 2.69355 4.24690 2.90347 2.73739 3.18146 2.89801 2.37887 2.77519 2.98518 4.58477 3.61503
0.03190 3.85700 4.57935 0.61958 0.77255 0.48885 0.95019
39 3.10660 4.58876 4.18932 3.79868 3.08366 4.01790 4.45531 2.25563 3.55256 0.95289 3.09512 4.07382 4.42932 3.91998 3.73963 3.50957 3.39589 2.30060 4.99419 3.69551 110 l - - -
2.68618 4.42225 2.77519 2.73123 3.46354 2.40513 3.72494 3.29354 2.67741 2.69355 4.24690 2.90347 2.73739 3.18146 2.89801 2.37887 2.77519 2.98518 4.58477 3.61503
0.03190 3.85700 4.57935 0.61958 0.77255 0.48885 0.95019
40 2.64605 4.42285 3.31664 3.21416 4.35644 0.75338 4.33525 3.95243 3.39332 3.60847 4.58419 3.48098 3.81349 3.71872 3.63093 2.81754 3.12608 3.48374 5.45554 4.45787 111 g - - -
2.68618 4.42225 2.77519 2.73123 3.46354 2.40513 3.72494 3.29354 2.67741 2.69355 4.24690 2.90347 2.73739 3.18146 2.89801 2.37887 2.77519 2.98518 4.58477 3.61503
0.03190 3.85700 4.57935 0.61958 0.77255 0.48885 0.95019
41 2.64605 4.42285 3.31664 3.21416 4.35644 0.75338 4.33525 3.95243 3.39332 3.60847 4.58419 3.48098 3.81349 3.71872 3.63093 2.81754 3.12608 3.48374 5.45554 4.45787 112 g - - -
2.68618 4.42225 2.77519 2.73123 3.46354 2.40513 3.72494 3.29354 2.67741 2.69355 4.24690 2.90347 2.73739 3.18146 2.89801 2.37887 2.77519 2.98518 4.58477 3.61503
0.03190 3.85700 4.57935 0.61958 0.77255 0.48885 0.95019
42 2.30762 4.22774 3.19321 3.00840 4.06096 2.95792 4.11862 3.58154 3.08112 3.30302 4.23050 3.23557 3.69548 3.43168 3.36754 1.11461 2.78662 3.12004 5.43472 4.14444 113 s - - -
2.68618 4.42225 2.77519 2.73123 3.46354 2.40513 3.72494 3.29354 2.67741 2.69355 4.24690 2.90347 2.73739 3.18146 2.89801 2.37887 2.77519 2.98518 4.58477 3.61503
0.03190 3.85700 4.57935 0.61958 0.77255 0.48885 0.95019
43 2.30762 4.22774 3.19321 3.00840 4.06096 2.95792 4.11862 3.58154 3.08112 3.30302 4.23050 3.23557 3.69548 3.43168 3.36754 1.11461 2.78662 3.12004 5.43472 4.14444 114 s - - -
2.68618 4.42225 2.77519 2.73123 3.46354 2.40513 3.72494 3.29354 2.67741 2.69355 4.24690 2.90347 2.73739 3.18146 2.89801 2.37887 2.77519 2.98518 4.58477 3.61503
0.03190 3.85700 4.57935 0.61958 0.77255 0.48885 0.95019
44 2.64605 4.42285 3.31664 3.21416 4.35644 0.75338 4.33525 3.95243 3.39332 3.60847 4.58419 3.48098 3.81349 3.71872 3.63093 2.81754 3.12608 3.48374 5.45554 4.45787 115 g - - -
2.68618 4.42225 2.77519 2.73123 3.46354 2.40513 3.72494 3.29354 2.67741 2.69355 4.24690 2.90347 2.73739 3.18146 2.89801 2.37887 2.77519 2.98518 4.58477 3.61503
0.03190 3.85700 4.57935 0.61958 0.77255 0.48885 0.95019
45 2.71084 4.70667 2.70017 2.58415 4.06779 3.17378 3.90890 3.77497 2.81137 3.42363 4.37908 1.18573 3.82495 3.18174 3.16541 2.77870 3.09226 3.39874 5.37550 4.01732 116 n - - -
2.68618 4.42225 2.77519 2.73123 3.46354 2.40513 3.72494 3.29354 2.67741 2.69355 4.24690 2.90347 2.73739 3.18146 2.89801 2.37887 2.77519 2.98518 4.58477 3.61503
0.03190 3.85700 4.57935 0.61958 0.77255 0.48885 0.95019
46 2.79592 4.34295 4.10380 3.76659 3.53893 3.70775 4.57103 2.05151 3.63413 2.22875 3.50657 3.95886 4.26921 3.99511 3.84810 3.21041 3.15790 1.04463 5.32072 4.05131 117 v - - -
2.68618 4.42225 2.77519 2.73123 3.46354 2.40513 3.72494 3.29354 2.67741 2.69355 4.24690 2.90347 2.73739 3.18146 2.89801 2.37887 2.77519 2.98518 4.58477 3.61503
0.03190 3.85700 4.57935 0.61958 0.77255 0.48885 0.95019
47 1.03628 4.18458 3.44710 3.23784 4.03718 3.00950 4.26169 3.16039 3.25371 3.04270 4.07634 3.39130 3.74727 3.59632 3.50522 2.53506 2.81136 2.81747 5.46588 4.26444 118 a - - -
2.68618 4.42225 2.77519 2.73123 3.46354 2.40513 3.72494 3.29354 2.67741 2.69355 4.24690 2.90347 2.73739 3.18146 2.89801 2.37887 2.77519 2.98518 4.58477 3.61503
0.03190 3.85700 4.57935 0.61958 0.77255 0.48885 0.95019
48 3.22276 4.70572 3.93606 3.60613 2.10810 3.93133 3.52273 3.13140 3.46221 2.57851 3.80274 3.71796 4.35102 3.71070 3.65101 3.36261 3.48928 3.01683 3.80539 1.08876 119 y - - -
2.68618 4.42225 2.77519 2.73123 3.46354 2.40513 3.72494 3.29354 2.67741 2.69355 4.24690 2.90347 2.73739 3.18146 2.89801 2.37887 2.77519 2.98518 4.58477 3.61503
0.03190 3.85700 4.57935 0.61958 0.77255 0.48885 0.95019
49 2.64605 4.42285 3.31664 3.21416 4.35644 0.75338 4.33525 3.95243 3.39332 3.60847 4.58419 3.48098 3.81349 3.71872 3.63093 2.81754 3.12608 3.48374 5.45554 4.45787 120 g - - -
2.68618 4.42225 2.77519 2.73123 3.46354 2.40513 3.72494 3.29354 2.67741 2.69355 4.24690 2.90347 2.73739 3.18146 2.89801 2.37887 2.77519 2.98518 4.58477 3.61503
0.03190 3.85700 4.57935 0.61958 0.77255 0.48885 0.95019
50 2.30591 4.21015 3.38558 3.12571 3.96029 3.05833 4.15810 3.04354 3.07249 2.92882 3.96006 3.33235 3.76514 3.46103 3.34185 2.54325 1.30757 2.73123 5.42175 4.18105 121 t - - -
2.68618 4.42225 2.77519 2.73123 3.46354 2.40513 3.72494 3.29354 2.67741 2.69355 4.24690 2.90347 2.73739 3.18146 2.89801 2.37887 2.77519 2.98518 4.58477 3.61503
0.03190 3.85700 4.57935 0.61958 0.77255 0.48885 0.95019
51 1.03628 4.18458 3.44710 3.23784 4.03718 3.00950 4.26169 3.16039 3.25371 3.04270 4.07634 3.39130 3.74727 3.59632 3.50522 2.53506 2.81136 2.81747 5.46588 4.26444 122 a - - -
2.68618 4.42225 2.77519 2.73123 3.46354 2.40513 3.72494 3.29354 2.67741 2.69355 4.24690 2.90347 2.73739 3.18146 2.89801 2.37887 2.77519 2.98518 4.58477 3.61503
0.03190 3.85700 4.57935 0.61958 0.77255 0.48885 0.95019
52 2.94414 4.39088 4.27924 3.84207 3.37243 4.05129 4.59599 1.20283 3.60815 1.96415 3.27944 4.09912 4.46137 4.01171 3.87507 3.45964 3.23435 1.76616 5.25430 3.99200 123 i - - -
2.68618 4.42225 2.77519 2.73123 3.46354 2.40513 3.72494 3.29354 2.67741 2.69355 4.24690 2.90347 2.73739 3.18146 2.89801 2.37887 2.77519 2.98518 4.58477 3.61503
0.03190 3.85700 4.57935 0.61958 0.77255 0.48885 0.95019
53 2.86878 4.85376 2.89302 2.64768 4.02023 3.35598 3.80580 3.64877 2.46958 3.15264 4.18110 3.10722 3.90932 1.26180 2.75399 2.91726 3.16584 3.37945 5.29506 3.98784 124 q - - -
2.68618 4.42225 2.77519 2.73123 3.46354 2.40513 3.72494 3.29354 2.67741 2.69355 4.24690 2.90347 2.73739 3.18146 2.89801 2.37887 2.77519 2.98518 4.58477 3.61503
0.03190 3.85700 4.57935 0.61958 0.77255 0.48885 0.95019
54 2.64605 4.42285 3.31664 3.21416 4.35644 0.75338 4.33525 3.95243 3.39332 3.60847 4.58419 3.48098 3.81349 3.71872 3.63093 2.81754 3.12608 3.48374 5.45554 4.45787 125 g - - -
2.68618 4.42225 2.77519 2.73123 3.46354 2.40513 3.72494 3.29354 2.67741 2.69355 4.24690 2.90347 2.73739 3.18146 2.89801 2.37887 2.77519 2.98518 4.58477 3.61503
0.03190 3.85700 4.57935 0.61958 0.77255 0.48885 0.95019
55 3.13806 4.60500 4.16460 3.80453 3.13006 3.96239 4.46512 2.33343 3.57242 0.89447 3.15810 4.08149 4.40050 3.94446 3.75096 3.53166 3.43307 2.36672 5.00359 3.72329 126 l - - -
2.68618 4.42225 2.77519 2.73123 3.46354 2.40513 3.72494 3.29354 2.67741 2.69355 4.24690 2.90347 2.73739 3.18146 2.89801 2.37887 2.77519 2.98518 4.58477 3.61503
0.03190 3.85700 4.57935 0.61958 0.77255 0.48885 0.95019
56 2.94324 5.04243 3.30799 2.70358 4.45639 3.56735 3.57001 3.82161 1.40155 3.30052 4.17464 3.10843 3.95594 2.71295 1.75607 2.95023 3.12659 3.50816 5.37123 4.18121 127 k - - -
2.68618 4.42225 2.77519 2.73123 3.46354 2.40513 3.72494 3.29354 2.67741 2.69355 4.24690 2.90347 2.73739 3.18146 2.89801 2.37887 2.77519 2.98518 4.58477 3.61503
0.03190 3.85700 4.57935 0.61958 0.77255 0.48885 0.95019
57 2.27162 4.21229 3.18181 2.99328 4.06853 2.94548 4.10958 3.56309 3.06606 3.29114 4.21227 3.21843 3.68479 3.41487 3.35620 1.15100 2.76341 3.09899 5.45135 4.15509 128 s - - -
2.68618 4.42225 2.77519 2.73123 3.46354 2.40513 3.72494 3.29354 2.67741 2.69355 4.24690 2.90347 2.73739 3.18146 2.89801 2.37887 2.77519 2.98518 4.58477 3.61503
0.03190 3.85700 4.57935 0.61958 0.77255 0.48885 0.95019
58 1.50024 4.12128 3.24524 3.01578 4.20635 1.86082 4.13580 3.54878 3.12231 3.29947 4.15824 3.20596 3.63225 3.41464 3.43236 2.35262 2.66976 3.04734 5.55688 4.34015 129 a - - -
2.68618 4.42225 2.77519 2.73123 3.46354 2.40513 3.72494 3.29354 2.67741 2.69355 4.24690 2.90347 2.73739 3.18146 2.89801 2.37887 2.77519 2.98518 4.58477 3.61503
0.03190 3.85700 4.57935 0.61958 0.77255 0.48885 0.95019
59 2.95722 4.50848 4.03289 3.62530 3.20124 3.82255 4.36403 2.37531 3.39418 1.79835 1.40789 3.90467 4.28316 3.77713 3.60129 3.30466 3.26228 2.37960 5.03993 3.80028 130 m - - -
2.68618 4.42225 2.77519 2.73123 3.46354 2.40513 3.72494 3.29354 2.67741 2.69355 4.24690 2.90347 2.73739 3.18146 2.89801 2.37887 2.77519 2.98518 4.58477 3.61503
0.03190 3.85700 4.57935 0.61958 0.77255 0.48885 0.95019
60 3.13806 4.60500 4.16460 3.80453 3.13006 3.96239 4.46512 2.33343 3.57242 0.89447 3.15810 4.08149 4.40050 3.94446 3.75096 3.53166 3.43307 2.36672 5.00359 3.72329 131 l - - -
2.68618 4.42225 2.77519 2.73123 3.46354 2.40513 3.72494 3.29354 2.67741 2.69355 4.24690 2.90347 2.73739 3.18146 2.89801 2.37887 2.77519 2.98518 4.58477 3.61503
0.03190 3.85700 4.57935 0.61958 0.77255 0.48885 0.95019
61 1.08682 4.16219 3.42411 3.20938 4.02840 2.99065 4.24060 3.14052 3.22349 3.03161 4.05364 3.36046 3.73116 3.56561 3.48108 2.49304 2.76536 2.79209 5.47642 4.25295 132 a - - -
2.68618 4.42225 2.77519 2.73123 3.46354 2.40513 3.72494 3.29354 2.67741 2.69355 4.24690 2.90347 2.73739 3.18146 2.89801 2.37887 2.77519 2.98518 4.58477 3.61503
0.03190 3.85700 4.57935 0.61958 0.77255 0.48885 0.95019
62 2.98827 4.82821 3.47737 2.99185 4.17888 3.47905 3.81349 3.71964 2.23176 3.23839 4.23910 3.35270 3.98251 3.03470 1.00228 3.07327 3.25536 3.44429 5.26827 4.10973 133 r - - -
2.68618 4.42225 2.77519 2.73123 3.46354 2.40513 3.72494 3.29354 2.67741 2.69355 4.24690 2.90347 2.73739 3.18146 2.89801 2.37887 2.77519 2.98518 4.58477 3.61503
0.03190 3.85700 4.57935 0.61958 0.77255 0.48885 0.95019
63 2.79592 4.34295 4.10380 3.76659 3.53893 3.70775 4.57103 2.05151 3.63413 2.22875 3.50657 3.95886 4.26921 3.99511 3.84810 3.21041 3.15790 1.04463 5.32072 4.05131 134 v - - -
2.68618 4.42225 2.77519 2.73123 3.46354 2.40513 3.72494 3.29354 2.67741 2.69355 4.24690 2.90347 2.73739 3.18146 2.89801 2.37887 2.77519 2.98518 4.58477 3.61503
0.03190 3.85700 4.57935 0.61958 0.77255 0.48885 0.95019
64 2.64605 4.42285 3.31664 3.21416 4.35644 0.75338 4.33525 3.95243 3.39332 3.60847 4.58419 3.48098 3.81349 3.71872 3.63093 2.81754 3.12608 3.48374 5.45554 4.45787 135 g - - -
2.68618 4.42225 2.77519 2.73123 3.46354 2.40513 3.72494 3.29354 2.67741 2.69355 4.24690 2.90347 2.73739 3.18146 2.89801 2.37887 2.77519 2.98518 4.58477 3.61503
0.03190 3.85700 4.57935 0.61958 0.77255 0.48885 0.95019
65 2.97322 5.09874 0.94049 2.32574 4.47374 3.19916 3.91777 4.05844 2.99902 3.66959 4.64749 2.88127 3.85087 3.15699 3.51303 2.93742 3.31151 3.69932 5.64534 4.34937 136 d - - -
2.68618 4.42225 2.77519 2.73123 3.46354 2.40513 3.72494 3.29354 2.67741 2.69355 4.24690 2.90347 2.73739 3.18146 2.89801 2.37887 2.77519 2.98518 4.58477 3.61503
0.03190 3.85700 4.57935 0.61958 0.77255 0.48842 0.95086
66 2.93951 5.04708 2.48163 1.04715 4.39144 3.26447 3.85014 3.84233 2.72878 3.46196 4.43681 2.92471 3.86838 3.06621 3.13594 2.92355 3.24368 3.52780 5.56588 4.28828 137 e - - -
2.68618 4.42225 2.77519 2.73123 3.46354 2.40513 3.72494 3.29354 2.67741 2.69355 4.24690 2.90347 2.73739 3.18146 2.89801 2.37887 2.77519 2.98518 4.58477 3.61503
0.03189 3.85729 4.57964 0.61958 0.77255 0.48859 0.95060
67 2.97865 4.79856 3.11128 2.86982 3.27440 3.43494 1.17492 3.67921 2.71330 3.17503 4.21690 3.27971 3.98670 3.23589 2.97986 3.04951 3.28155 3.41464 4.73963 3.22571 138 h - - -
2.68618 4.42225 2.77519 2.73123 3.46354 2.40513 3.72494 3.29354 2.67741 2.69355 4.24690 2.90347 2.73739 3.18146 2.89801 2.37887 2.77519 2.98518 4.58477 3.61503
0.03189 3.85729 4.57964 0.61958 0.77255 0.48859 0.95060
68 2.60751 4.38545 3.33336 2.89807 3.44945 3.45396 3.85395 2.77752 2.75643 2.45536 2.04343 2.72946 3.93099 3.17286 3.06353 2.80620 2.89266 2.58760 4.96728 3.65712 139 m - - -
2.68618 4.42225 2.77519 2.73123 3.46354 2.40513 3.72494 3.29354 2.67741 2.69355 4.24690 2.90347 2.73739 3.18146 2.89801 2.37887 2.77519 2.98518 4.58477 3.61503
0.03189 3.85729 4.57964 0.61958 0.77255 0.48859 0.95060
69 2.64639 4.42317 3.31705 3.21461 4.35689 0.75291 4.33568 3.95294 3.39380 3.60895 4.58467 3.48139 3.81382 3.71918 3.63139 2.81790 3.12646 3.48420 5.45592 4.45833 140 g - - -
2.68618 4.42225 2.77519 2.73123 3.46354 2.40513 3.72494 3.29354 2.67741 2.69355 4.24690 2.90347 2.73739 3.18146 2.89801 2.37887 2.77519 2.98518 4.58477 3.61503
0.03189 3.85729 4.57964 0.61958 0.77255 0.48859 0.95060
70 2.95630 4.82917 3.44882 2.95046 4.14692 3.48252 3.76127 3.69004 2.18369 3.19439 4.19997 3.31364 3.97612 2.98848 1.06774 3.03634 3.21839 3.41421 5.25890 4.06899 141 r - - -
2.68618 4.42225 2.77519 2.73123 3.46354 2.40513 3.72494 3.29354 2.67741 2.69355 4.24690 2.90347 2.73739 3.18146 2.89801 2.37887 2.77519 2.98518 4.58477 3.61503
0.03189 3.85729 4.57964 0.61958 0.77255 0.48859 0.95060
71 3.23924 4.64551 4.21788 3.92960 1.03688 3.93234 3.87084 2.76493 3.83704 2.13854 3.49741 4.00216 4.39136 4.00923 3.96051 3.50988 3.54042 2.75449 4.12462 2.49362 142 f - - -
2.68618 4.42225 2.77519 2.73123 3.46354 2.40513 3.72494 3.29354 2.67741 2.69355 4.24690 2.90347 2.73739 3.18146 2.89801 2.37887 2.77519 2.98518 4.58477 3.61503
0.03189 3.85729 4.57964 0.61958 0.77255 0.48859 0.95060
72 3.01611 4.45363 4.37533 3.85970 3.19339 4.14655 4.56652 1.98218 3.68678 1.23874 3.06229 4.14282 4.48856 3.97124 3.90222 3.51735 3.27798 1.71388 5.13952 3.93494 143 l - - -
2.68618 4.42225 2.77519 2.73123 3.46354 2.40513 3.72494 3.29354 2.67741 2.69355 4.24690 2.90347 2.73739 3.18146 2.89801 2.37887 2.77519 2.98518 4.58477 3.61503
0.03189 3.85729 4.57964 0.61958 0.77255 0.48859 0.95060
73 2.98859 4.82852 3.47772 2.99213 4.17926 3.47932 3.81369 3.72003 2.23185 3.23873 4.23944 3.35296 3.98276 3.03488 1.00183 3.07357 3.25566 3.44467 5.26853 4.11005 144 r - - -
2.68618 4.42225 2.77519 2.73123 3.46354 2.40513 3.72494 3.29354 2.67741 2.69355 4.24690 2.90347 2.73739 3.18146 2.89801 2.37887 2.77519 2.98518 4.58477 3.61503
0.03189 3.85729 4.57964 0.61958 0.77255 0.48859 0.95060
74 2.93951 5.04708 2.48163 1.04715 4.39144 3.26447 3.85014 3.84233 2.72878 3.46196 4.43681 2.92471 3.86838 3.06621 3.13594 2.92355 3.24368 3.52780 5.56588 4.28828 145 e - - -
2.68618 4.42225 2.77519 2.73123 3.46354 2.40513 3.72494 3.29354 2.67741 2.69355 4.24690 2.90347 2.73739 3.18146 2.89801 2.37887 2.77519 2.98518 4.58477 3.61503
0.03189 3.85729 4.57964 0.61958 0.77255 0.48859 0.95060
75 2.75197 5.00563 2.39309 1.34154 4.35796 3.22430 3.74018 3.70377 2.58597 3.36490 4.28865 2.80650 3.81576 2.92510 3.01342 2.74887 2.98618 3.37489 5.61447 4.22946 146 e - - -
2.68618 4.42225 2.77519 2.73123 3.46354 2.40513 3.72494 3.29354 2.67741 2.69355 4.24690 2.90347 2.73739 3.18146 2.89801 2.37887 2.77519 2.98518 4.58477 3.61503
0.03189 3.85729 4.57964 0.61958 0.77255 0.48859 0.95060
76 3.13838 4.60523 4.16507 3.80499 3.13016 3.96276 4.46550 2.33354 3.57289 0.89411 3.15811 4.08192 4.40082 3.94485 3.75138 3.53206 3.43338 2.36691 5.00380 3.72357 147 l - - -
2.68618 4.42225 2.77519 2.73123 3.46354 2.40513 3.72494 3.29354 2.67741 2.69355 4.24690 2.90347 2.73739 3.18146 2.89801 2.37887 2.77519 2.98518 4.58477 3.61503
0.03189 3.85729 4.57964 0.61958 0.77255 0.48859 0.95060
77 2.70719 4.93160 2.65718 2.33690 4.23631 3.31441 3.62736 3.63695 2.32998 3.26261 4.10929 2.35261 3.80948 1.95133 2.70254 2.70776 2.91499 3.35212 5.42925 4.08269 148 q - - -
2.68618 4.42225 2.77519 2.73123 3.46354 2.40513 3.72494 3.29354 2.67741 2.69355 4.24690 2.90347 2.73739 3.18146 2.89801 2.37887 2.77519 2.98518 4.58477 3.61503
0.03189 3.85729 4.57964 0.61958 0.77255 0.48859 0.95060
78 2.92825 4.83680 3.40958 2.90348 4.13843 3.48495 3.72100 3.67686 2.13203 3.18240 4.16992 3.27091 3.96868 2.92343 1.13572 3.00134 3.18458 3.39807 5.25993 4.04682 149 r - - -
2.68618 4.42225 2.77519 2.73123 3.46354 2.40513 3.72494 3.29354 2.67741 2.69355 4.24690 2.90347 2.73739 3.18146 2.89801 2.37887 2.77519 2.98518 4.58477 3.61503
0.03189 3.85729 4.57964 0.61958 0.77255 0.48859 0.95060
79 2.47107 4.25899 4.00102 3.63292 3.62091 3.58952 4.49392 2.05959 3.52270 2.31049 3.52341 3.81989 4.17190 3.86935 3.76282 3.02996 3.02233 1.18375 5.37306 4.12686 150 v - - -
2.68618 4.42225 2.77519 2.73123 3.46354 2.40513 3.72494 3.29354 2.67741 2.69355 4.24690 2.90347 2.73739 3.18146 2.89801 2.37887 2.77519 2.98518 4.58477 3.61503
0.03189 3.85729 4.57964 0.61958 0.77255 0.48859 0.95060
80 2.46871 4.33283 3.18037 3.06551 4.27028 0.95131 4.23005 3.81613 3.24561 3.50688 4.44443 3.32612 3.74845 3.56879 3.51665 2.60077 2.95255 3.33070 5.49084 4.35622 151 g - - -
2.68618 4.42225 2.77519 2.73123 3.46354 2.40513 3.72494 3.29354 2.67741 2.69355 4.24690 2.90347 2.73739 3.18146 2.89801 2.37887 2.77519 2.98518 4.58477 3.61503
0.03189 3.85729 4.57964 0.61958 0.77255 0.48859 0.95060
81 1.90820 2.98720 3.95521 3.47471 3.58431 3.30103 4.23285 2.37616 3.37017 2.50419 3.51933 3.59553 3.91203 3.64581 3.61097 2.69205 2.77347 1.72939 5.14631 3.94438 152 v - - -
2.68618 4.42225 2.77519 2.73123 3.46354 2.40513 3.72494 3.29354 2.67741 2.69355 4.24690 2.90347 2.73739 3.18146 2.89801 2.37887 2.77519 2.98518 4.58477 3.61503
0.03189 3.85729 4.57964 0.61958 0.77255 0.48859 0.95060
82 2.82695 5.24273 1.35428 2.09883 4.56168 3.14723 3.73416 4.11936 2.75531 3.67366 4.54291 2.30161 3.78020 2.91813 3.32074 2.74440 3.13928 3.70524 5.80072 4.31918 153 d - - -
2.68618 4.42225 2.77519 2.73123 3.46354 2.40513 3.72494 3.29354 2.67741 2.69355 4.24690 2.90347 2.73739 3.18146 2.89801 2.37887 2.77519 2.98518 4.58477 3.61503
0.03189 3.85729 4.57964 0.61958 0.77255 0.48859 0.95060
83 2.40479 4.24979 3.41486 3.16632 3.95571 3.08953 4.18477 3.08100 3.10899 2.94502 3.99663 3.37804 3.79213 3.50461 3.36833 2.60590 1.19789 2.77760 5.39485 4.17237 154 t - - -
2.68618 4.42225 2.77519 2.73123 3.46354 2.40513 3.72494 3.29354 2.67741 2.69355 4.24690 2.90347 2.73739 3.18146 2.89801 2.37887 2.77519 2.98518 4.58477 3.61503
0.03189 3.85729 4.57964 0.61958 0.77255 0.48859 0.95060
84 2.65598 5.01327 2.46747 2.26948 4.32123 3.34083 3.57608 3.75844 2.26392 3.28907 4.09751 2.83619 3.78702 2.18910 2.25524 2.65476 2.91444 3.39320 5.45476 4.10378 155 q - - -
2.68618 4.42225 2.77519 2.73123 3.46354 2.40513 3.72494 3.29354 2.67741 2.69355 4.24690 2.90347 2.73739 3.18146 2.89801 2.37887 2.77519 2.98518 4.58477 3.61503
0.03189 3.85729 4.57964 0.61958 0.77255 0.48816 0.95129
85 2.36927 2.91804 3.66356 3.10571 2.84016 3.33516 3.82888 2.59936 3.02408 2.34153 3.25465 3.40536 3.90815 3.29713 3.29969 2.59659 2.74075 2.38382 4.70761 3.19197 156 l - - -
2.68618 4.42225 2.77519 2.73123 3.46354 2.40513 3.72494 3.29354 2.67741 2.69355 4.24690 2.90347 2.73739 3.18146 2.89801 2.37887 2.77519 2.98518 4.58477 3.61503
0.03188 3.85759 4.57994 0.61958 0.77255 0.48832 0.95102
86 3.13871 4.60546 4.16555 3.80547 3.13027 3.96314 4.46588 2.33366 3.57336 0.89373 3.15811 4.08237 4.40115 3.94525 3.75180 3.53246 3.43369 2.36710 5.00402 3.72385 157 l - - -
2.68618 4.42225 2.77519 2.73123 3.46354 2.40513 3.72494 3.29354 2.67741 2.69355 4.24690 2.90347 2.73739 3.18146 2.89801 2.37887 2.77519 2.98518 4.58477 3.61503
0.03188 3.85759 4.57994 0.61958 0.77255 0.48832 0.95102
87 3.09423 4.46274 4.53706 4.03050 3.22259 4.31547 4.70208 1.34358 3.85065 1.49730 3.08831 4.30388 4.60510 4.12946 4.04732 3.69034 3.34609 1.83520 5.20145 3.98677 158 i - - -
2.68618 4.42225 2.77519 2.73123 3.46354 2.40513 3.72494 3.29354 2.67741 2.69355 4.24690 2.90347 2.73739 3.18146 2.89801 2.37887 2.77519 2.98518 4.58477 3.61503
0.03188 3.85759 4.57994 0.61958 0.77255 0.48832 0.95102
88 2.23048 4.14896 3.32851 3.00442 4.02987 2.97094 4.05437 3.31169 2.98283 3.09955 3.98706 3.22129 3.67447 3.32962 3.29074 1.97120 1.61390 2.85221 5.41671 4.17554 159 t - - -
2.68618 4.42225 2.77519 2.73123 3.46354 2.40513 3.72494 3.29354 2.67741 2.69355 4.24690 2.90347 2.73739 3.18146 2.89801 2.37887 2.77519 2.98518 4.58477 3.61503
0.03188 3.85759 4.57994 0.61958 0.77255 0.48789 0.95172
89 2.97415 5.09985 0.93919 2.32624 4.47495 3.19981 3.91852 4.05985 2.99993 3.67084 4.64874 2.88183 3.85158 3.15773 3.51407 2.93824 3.31245 3.70063 5.64639 4.35042 160 d - - -
2.68618 4.42225 2.77519 2.73123 3.46354 2.40513 3.72494 3.29354 2.67741 2.69355 4.24690 2.90347 2.73739 3.18146 2.89801 2.37887 2.77519 2.98518 4.58477 3.61503
0.03187 3.85789 4.58024 0.61958 0.77255 0.48805 0.95145
90 2.62009 4.91991 3.06525 2.50361 4.28257 3.45299 3.57131 3.66483 1.67530 3.20045 4.03588 2.99388 3.49410 2.70672 2.07465 2.75559 2.93526 3.33367 5.35301 4.09160 161 k - - -
2.68618 4.42225 2.77519 2.73123 3.46354 2.40513 3.72494 3.29354 2.67741 2.69355 4.24690 2.90347 2.73739 3.18146 2.89801 2.37887 2.77519 2.98518 4.58477 3.61503
0.03187 3.85789 4.58024 0.61958 0.77255 0.48805 0.95145
91 2.65447 5.06297 2.22295 2.17750 4.35637 3.29475 3.30856 3.81371 2.26519 3.33989 4.13407 2.74479 3.75894 2.28330 2.80165 2.60642 2.79299 3.42974 5.51253 4.12135 162 e - - -
2.68618 4.42225 2.77519 2.73123 3.46354 2.40513 3.72494 3.29354 2.67741 2.69355 4.24690 2.90347 2.73739 3.18146 2.89801 2.37887 2.77519 2.98518 4.58477 3.61503
0.03187 3.85789 4.58024 0.61958 0.77255 0.48805 0.95145
92 2.92790 4.73169 3.47015 2.95512 4.13720 3.47372 3.76132 3.66539 2.19050 3.19454 4.18052 3.31409 3.96833 2.98872 1.08288 3.01324 3.19486 3.38625 5.25674 4.06594 163 r - - -
2.68618 4.42225 2.77519 2.73123 3.46354 2.40513 3.72494 3.29354 2.67741 2.69355 4.24690 2.90347 2.73739 3.18146 2.89801 2.37887 2.77519 2.98518 4.58477 3.61503
0.03187 3.85789 4.58024 0.61958 0.77255 0.48805 0.95145
93 3.13904 4.60570 4.16603 3.80595 3.13037 3.96352 4.46626 2.33378 3.57383 0.89336 3.15811 4.08282 4.40148 3.94565 3.75223 3.53288 3.43400 2.36730 5.00424 3.72414 164 l - - -
2.68618 4.42225 2.77519 2.73123 3.46354 2.40513 3.72494 3.29354 2.67741 2.69355 4.24690 2.90347 2.73739 3.18146 2.89801 2.37887 2.77519 2.98518 4.58477 3.61503
0.03187 3.85789 4.58024 0.61958 0.77255 0.48805 0.95145
94 2.40509 4.25010 3.41537 3.16685 3.95621 3.08982 4.18525 3.08158 3.10953 2.94558 3.99714 3.37848 3.79247 3.50511 3.36884 2.60621 1.19686 2.77811 5.39531 4.17288 165 t - - -
2.68618 4.42225 2.77519 2.73123 3.46354 2.40513 3.72494 3.29354 2.67741 2.69355 4.24690 2.90347 2.73739 3.18146 2.89801 2.37887 2.77519 2.98518 4.58477 3.61503
0.03187 3.85789 4.58024 0.61958 0.77255 0.48805 0.95145
95 1.53645 4.13072 3.24429 3.02032 4.21500 1.77437 4.14315 3.55704 3.13099 3.30789 4.17130 3.21307 3.63811 3.42382 3.43956 2.37354 2.68229 3.05737 5.55870 4.34882 166 a - - -
2.68618 4.42225 2.77519 2.73123 3.46354 2.40513 3.72494 3.29354 2.67741 2.69355 4.24690 2.90347 2.73739 3.18146 2.89801 2.37887 2.77519 2.98518 4.58477 3.61503
0.03187 3.85789 4.58024 0.61958 0.77255 0.48805 0.95145
96 3.13923 4.58055 4.38899 3.87652 3.04548 4.23030 4.53716 2.16053 3.63732 1.00240 2.68934 4.17852 4.52283 3.93956 3.83253 3.60285 3.38707 2.22938 5.04245 3.83673 167 l - - -
2.68618 4.42225 2.77519 2.73123 3.46354 2.40513 3.72494 3.29354 2.67741 2.69355 4.24690 2.90347 2.73739 3.18146 2.89801 2.37887 2.77519 2.98518 4.58477 3.61503
0.03187 3.85789 4.58024 0.61958 0.77255 0.48764 0.95211
97 2.79684 4.34353 4.10544 3.76824 3.53977 3.70898 4.57248 2.05139 3.63580 2.22936 3.50720 3.96034 4.27037 3.99669 3.84966 3.21170 3.15879 1.04312 5.32175 4.05243 168 v - - -
2.68618 4.42225 2.77519 2.73123 3.46354 2.40513 3.72494 3.29354 2.67741 2.69355 4.24690 2.90347 2.73739 3.18146 2.89801 2.37887 2.77519 2.98518 4.58477 3.61503
0.03186 3.85817 4.58052 0.61958 0.77255 0.48780 0.95186
98 3.04863 4.43180 4.49650 3.98670 3.28549 4.26728 4.68645 1.22900 3.79648 1.75629 3.03678 4.25816 4.57972 4.10274 4.00522 3.63105 3.30728 1.77772 5.23985 4.01618 169 i - - -
2.68618 4.42225 2.77519 2.73123 3.46354 2.40513 3.72494 3.29354 2.67741 2.69355 4.24690 2.90347 2.73739 3.18146 2.89801 2.37887 2.77519 2.98518 4.58477 3.61503
0.03186 3.85817 4.58052 0.61958 0.77255 0.48780 0.95186
99 3.13935 4.60593 4.16649 3.80640 3.13047 3.96389 4.46663 2.33389 3.57429 0.89300 3.15811 4.08325 4.40179 3.94604 3.75264 3.53327 3.43430 2.36749 5.00445 3.72442 170 l - - -
2.68618 4.42225 2.77519 2.73123 3.46354 2.40513 3.72494 3.29354 2.67741 2.69355 4.24690 2.90347 2.73739 3.18146 2.89801 2.37887 2.77519 2.98518 4.58477 3.61503
0.03186 3.85817 4.58052 0.61958 0.77255 0.48780 0.95186
100 2.52363 4.35905 3.24264 3.12553 4.27786 0.88387 4.26530 3.82653 3.29184 3.51130 4.46948 3.38346 3.77277 3.61931 3.55075 2.69241 3.00553 3.31788 5.47060 4.37459 171 g - - -
2.68618 4.42225 2.77519 2.73123 3.46354 2.40513 3.72494 3.29354 2.67741 2.69355 4.24690 2.90347 2.73739 3.18146 2.89801 2.37887 2.77519 2.98518 4.58477 3.61503
0.03186 3.85817 4.58052 0.61958 0.77255 0.48780 0.95186
101 2.99368 4.41937 4.37057 3.94951 3.35159 4.10537 4.68219 1.15699 3.77300 1.91338 3.25960 4.19206 4.51422 4.11080 3.97985 3.53671 3.28860 1.76634 5.27567 4.00965 172 i - - -
2.68618 4.42225 2.77519 2.73123 3.46354 2.40513 3.72494 3.29354 2.67741 2.69355 4.24690 2.90347 2.73739 3.18146 2.89801 2.37887 2.77519 2.98518 4.58477 3.61503
0.03186 3.85817 4.58052 0.61958 0.77255 0.48780 0.95186
102 2.95924 4.92221 3.13426 2.75856 4.30537 3.45011 3.75160 3.73377 1.05800 3.30204 4.26437 3.18362 3.95155 2.94396 2.42935 3.00223 3.21363 3.44241 5.36599 4.17674 173 k - - -
2.68618 4.42225 2.77519 2.73123 3.46354 2.40513 3.72494 3.29354 2.67741 2.69355 4.24690 2.90347 2.73739 3.18146 2.89801 2.37887 2.77519 2.98518 4.58477 3.61503
0.03186 3.85817 4.58052 0.61958 0.77255 0.48780 0.95186
103 2.97445 5.10020 0.93877 2.32640 4.47535 3.20002 3.91876 4.06031 3.00022 3.67124 4.64915 2.88201 3.85181 3.15796 3.51440 2.93850 3.31275 3.70106 5.64672 4.35076 174 d - - -
2.68618 4.42225 2.77519 2.73123 3.46354 2.40513 3.72494 3.29354 2.67741 2.69355 4.24690 2.90347 2.73739 3.18146 2.89801 2.37887 2.77519 2.98518 4.58477 3.61503
0.03186 3.85817 4.58052 0.61958 0.77255 0.48780 0.95186
104 2.79337 5.05409 2.64237 2.11356 4.35825 3.35613 3.61439 3.78919 2.22718 3.31894 4.17110 2.86674 3.83828 1.81604 2.52662 2.77066 3.02809 3.44872 5.47696 4.15305 175 q - - -
2.68618 4.42225 2.77519 2.73123 3.46354 2.40513 3.72494 3.29354 2.67741 2.69355 4.24690 2.90347 2.73739 3.18146 2.89801 2.37887 2.77519 2.98518 4.58477 3.61503
0.03186 3.85817 4.58052 0.61958 0.77255 0.48780 0.95186
105 2.86330 5.37471 1.70614 1.48401 4.65746 3.17331 3.70000 4.15491 2.69165 3.68203 4.53839 2.64629 3.78384 2.85779 3.26194 2.76161 3.14884 3.74865 5.84574 4.36559 176 e - - -
2.68618 4.42225 2.77519 2.73123 3.46354 2.40513 3.72494 3.29354 2.67741 2.69355 4.24690 2.90347 2.73739 3.18146 2.89801 2.37887 2.77519 2.98518 4.58477 3.61503
0.03186 3.85817 4.58052 0.61958 0.77255 0.48780 0.95186
106 2.32467 4.20263 3.36057 3.09235 3.94171 3.04723 4.12283 3.06605 3.03130 2.95953 3.96347 3.30369 3.75204 3.42428 3.30468 2.48417 1.34337 2.75037 5.39862 4.13346 177 t - - -
2.68618 4.42225 2.77519 2.73123 3.46354 2.40513 3.72494 3.29354 2.67741 2.69355 4.24690 2.90347 2.73739 3.18146 2.89801 2.37887 2.77519 2.98518 4.58477 3.61503
0.03186 3.85817 4.58052 0.61958 0.77255 0.48780 0.95186
107 3.24034 4.64635 4.21909 3.93097 1.03540 3.93326 3.87120 2.76590 3.83838 2.13931 3.49825 4.00315 4.39225 4.01033 3.96163 3.51094 3.54151 2.75553 4.12469 2.49357 178 f - - -
2.68618 4.42225 2.77519 2.73123 3.46354 2.40513 3.72494 3.29354 2.67741 2.69355 4.24690 2.90347 2.73739 3.18146 2.89801 2.37887 2.77519 2.98518 4.58477 3.61503
0.03186 3.85817 4.58052 0.61958 0.77255 0.48696 0.95319
108 2.73361 4.49313 3.33932 3.17646 4.17263 3.18142 4.25496 3.71461 3.23260 3.34290 4.39223 3.48449 0.85354 3.62180 3.47960 2.90069 3.17412 3.36154 5.36285 4.29314 179 p - - -
2.68618 4.42225 2.77519 2.73123 3.46354 2.40513 3.72494 3.29354 2.67741 2.69355 4.24690 2.90347 2.73739 3.18146 2.89801 2.37887 2.77519 2.98518 4.58477 3.61503
0.03184 3.85875 4.58109 0.61958 0.77255 0.48728 0.95268
109 3.07147 4.57271 4.10878 3.73165 3.12711 3.93832 4.41766 2.31742 3.49615 0.95507 3.14652 4.01137 4.29472 3.87564 3.68804 3.45044 3.36723 2.34330 5.00032 3.71128 180 l - - -
2.68618 4.42225 2.77519 2.73123 3.46354 2.40513 3.72494 3.29354 2.67741 2.69355 4.24690 2.90347 2.73739 3.18146 2.89801 2.37887 2.77519 2.98518 4.58477 3.61503
0.03243 3.85875 4.52672 0.61958 0.77255 0.48728 0.95268
110 2.99323 4.40677 4.42972 3.98211 3.36673 4.14711 4.71679 1.17795 3.81368 1.90476 3.24686 4.22449 4.53745 4.13554 4.02385 3.55849 3.28240 1.70025 5.30519 4.05729 181 i - - -
2.68618 4.42225 2.77519 2.73123 3.46354 2.40513 3.72494 3.29354 2.67741 2.69355 4.24690 2.90347 2.73739 3.18146 2.89801 2.37887 2.77519 2.98518 4.58477 3.61503
0.03186 3.85817 4.58052 0.61958 0.77255 0.48780 0.95186
111 3.23280 4.64314 4.22129 3.92722 1.05526 3.94384 3.86361 2.74984 3.83078 2.11982 3.48252 3.99807 4.39763 4.00223 3.95649 3.50421 3.53244 2.74056 4.11683 2.48330 182 f - - -
2.68618 4.42225 2.77519 2.73123 3.46354 2.40513 3.72494 3.29354 2.67741 2.69355 4.24690 2.90347 2.73739 3.18146 2.89801 2.37887 2.77519 2.98518 4.58477 3.61503
0.03186 3.85817 4.58052 0.61958 0.77255 0.48780 0.95186
112 3.21713 4.72092 3.80293 3.52581 2.27345 3.81860 3.57943 3.24598 3.38132 2.69775 3.90999 3.68858 4.28806 3.69196 3.57127 3.35036 3.50137 3.11306 3.91814 1.00841 183 y - - -
2.68618 4.42225 2.77519 2.73123 3.46354 2.40513 3.72494 3.29354 2.67741 2.69355 4.24690 2.90347 2.73739 3.18146 2.89801 2.37887 2.77519 2.98518 4.58477 3.61503
0.03186 3.85817 4.58052 0.61958 0.77255 0.48780 0.95186
113 2.98956 4.82945 3.47877 2.99298 4.18042 3.48014 3.81428 3.72124 2.23215 3.23978 4.24044 3.35375 3.98352 3.03542 1.00045 3.07449 3.25656 3.44583 5.26932 4.11100 184 r - - -
2.68618 4.42225 2.77519 2.73123 3.46354 2.40513 3.72494 3.29354 2.67741 2.69355 4.24690 2.90347 2.73739 3.18146 2.89801 2.37887 2.77519 2.98518 4.58477 3.61503
0.03186 3.85817 4.58052 0.61958 0.77255 0.48780 0.95186
114 2.88371 5.39402 1.44725 1.68774 4.68022 3.16578 3.71490 4.18025 2.72915 3.71193 4.57780 2.64263 3.78758 2.88736 3.31003 2.77760 3.17444 3.77368 5.87047 4.38780 185 d - - -
2.68618 4.42225 2.77519 2.73123 3.46354 2.40513 3.72494 3.29354 2.67741 2.69355 4.24690 2.90347 2.73739 3.18146 2.89801 2.37887 2.77519 2.98518 4.58477 3.61503
0.03186 3.85817 4.58052 0.61958 0.77255 0.48780 0.95186
115 2.65672 4.70800 2.62977 2.50404 4.08982 3.15862 3.85017 3.72651 2.70473 3.38446 4.31730 1.33867 3.80332 3.09767 3.08553 2.71652 3.00857 3.34793 5.41723 4.02658 186 n - - -
2.68618 4.42225 2.77519 2.73123 3.46354 2.40513 3.72494 3.29354 2.67741 2.69355 4.24690 2.90347 2.73739 3.18146 2.89801 2.37887 2.77519 2.98518 4.58477 3.61503
0.03186 3.85817 4.58052 0.61958 0.77255 0.48618 0.95443
116 2.48830 1.07959 4.05149 3.77027 3.76976 3.16261 4.42987 2.90190 3.58652 2.83305 3.93775 3.74763 3.87504 3.93356 3.72772 2.74081 2.95604 2.64066 5.23092 4.05185 187 c - - -
2.68618 4.42225 2.77519 2.73123 3.46354 2.40513 3.72494 3.29354 2.67741 2.69355 4.24690 2.90347 2.73739 3.18146 2.89801 2.37887 2.77519 2.98518 4.58477 3.61503
0.03182 3.85928 4.58162 0.61958 0.77255 0.48681 0.95344
117 1.07051 4.16759 3.42721 3.21484 4.03298 2.99332 4.24468 3.15791 3.23086 3.04667 4.06670 3.36617 3.73391 3.57262 3.48717 2.49561 2.78345 2.80692 5.47380 4.25306 188 a - - -
2.68618 4.42225 2.77519 2.73123 3.46354 2.40513 3.72494 3.29354 2.67741 2.69355 4.24690 2.90347 2.73739 3.18146 2.89801 2.37887 2.77519 2.98518 4.58477 3.61503
0.03182 3.85928 4.58162 0.61958 0.77255 0.48681 0.95344
118 2.97560 5.10158 0.93716 2.32703 4.47686 3.20083 3.91968 4.06207 3.00135 3.67279 4.65071 2.88270 3.85270 3.15888 3.51569 2.93952 3.31393 3.70269 5.64803 4.35207 189 d - - -
2.68618 4.42225 2.77519 2.73123 3.46354 2.40513 3.72494 3.29354 2.67741 2.69355 4.24690 2.90347 2.73739 3.18146 2.89801 2.37887 2.77519 2.98518 4.58477 3.61503
0.03182 3.85928 4.58162 0.61958 0.77255 0.48681 0.95344
119 2.95546 4.50757 4.04159 3.62577 3.18783 3.83953 4.36190 2.35914 3.39074 1.77720 1.43689 3.90594 4.29236 3.77267 3.59944 3.30573 3.25771 2.36539 5.03610 3.79176 190 m - - -
2.68618 4.42225 2.77519 2.73123 3.46354 2.40513 3.72494 3.29354 2.67741 2.69355 4.24690 2.90347 2.73739 3.18146 2.89801 2.37887 2.77519 2.98518 4.58477 3.61503
0.03296 3.85928 4.47936 0.61958 0.77255 0.48681 0.95344
120 1.29978 4.11607 3.28582 3.05212 4.18489 2.20490 4.15103 3.50671 3.14112 3.27463 4.14318 3.22957 3.63981 3.43778 3.44199 2.36897 2.67560 3.02045 5.54051 4.33139 191 a - - -
2.68618 4.42225 2.77519 2.73123 3.46354 2.40513 3.72494 3.29354 2.67741 2.69355 4.24690 2.90347 2.73739 3.18146 2.89801 2.37887 2.77519 2.98518 4.58477 3.61503
0.03186 3.85817 4.58052 0.61958 0.77255 0.48780 0.95186
121 3.13935 4.60593 4.16649 3.80640 3.13047 3.96389 4.46663 2.33389 3.57429 0.89300 3.15811 4.08325 4.40179 3.94604 3.75264 3.53327 3.43430 2.36749 5.00445 3.72442 192 l - - -
2.68618 4.42225 2.77519 2.73123 3.46354 2.40513 3.72494 3.29354 2.67741 2.69355 4.24690 2.90347 2.73739 3.18146 2.89801 2.37887 2.77519 2.98518 4.58477 3.61503
0.03186 3.85817 4.58052 0.61958 0.77255 0.48780 0.95186
122 2.42858 4.22226 3.53153 3.05321 3.66498 3.31197 4.00210 2.57436 2.92238 2.61103 3.57496 3.35439 3.87061 3.30591 3.26455 2.61018 1.87501 2.07318 5.15758 3.92075 193 t - - -
2.68618 4.42225 2.77519 2.73123 3.46354 2.40513 3.72494 3.29354 2.67741 2.69355 4.24690 2.90347 2.73739 3.18146 2.89801 2.37887 2.77519 2.98518 4.58477 3.61503
0.03186 3.85817 4.58052 0.61958 0.77255 0.48696 0.95319
123 2.51589 4.47118 2.92819 2.69074 4.04478 3.12875 3.93232 3.50029 2.77797 3.14899 4.10759 3.10865 1.47691 3.10675 3.10053 2.63430 2.89949 3.14388 5.38855 4.09890 194 p - - -
2.68618 4.42225 2.77519 2.73123 3.46354 2.40513 3.72494 3.29354 2.67741 2.69355 4.24690 2.90347 2.73739 3.18146 2.89801 2.37887 2.77519 2.98518 4.58477 3.61503
0.03184 3.85875 4.58109 0.61958 0.77255 0.48728 0.95268
124 2.80755 5.36761 1.66307 1.61687 4.64891 3.15374 3.68075 4.14733 2.65536 3.66095 4.50213 2.63959 3.77692 2.75595 3.22283 2.73285 3.11979 3.73599 5.83280 4.34963 195 e - - -
2.68618 4.42225 2.77519 2.73123 3.46354 2.40513 3.72494 3.29354 2.67741 2.69355 4.24690 2.90347 2.73739 3.18146 2.89801 2.37887 2.77519 2.98518 4.58477 3.61503
0.03184 3.85875 4.58109 0.61958 0.77255 0.48728 0.95268
125 2.97505 5.10091 0.93793 2.32673 4.47613 3.20044 3.91924 4.06122 3.00080 3.67205 4.64996 2.88237 3.85227 3.15844 3.51507 2.93903 3.31336 3.70190 5.64740 4.35144 196 d - - -
2.68618 4.42225 2.77519 2.73123 3.46354 2.40513 3.72494 3.29354 2.67741 2.69355 4.24690 2.90347 2.73739 3.18146 2.89801 2.37887 2.77519 2.98518 4.58477 3.61503
0.03184 3.85875 4.58109 0.61958 0.77255 0.48687 0.95334
126 3.00285 4.43085 4.33462 3.93384 3.35186 4.07716 4.66598 1.13131 3.75769 1.93011 3.27802 4.17839 4.49871 4.10366 3.96095 3.53425 3.30074 1.80876 5.26006 3.98921 197 i - - -
2.68618 4.42225 2.77519 2.73123 3.46354 2.40513 3.72494 3.29354 2.67741 2.69355 4.24690 2.90347 2.73739 3.18146 2.89801 2.37887 2.77519 2.98518 4.58477 3.61503
0.03183 3.85903 4.58138 0.61958 0.77255 0.48703 0.95309
127 2.69683 5.06960 1.92195 2.22253 4.36066 3.28660 3.52607 3.82724 2.37158 3.35896 4.16925 2.73184 3.77467 2.68168 2.36543 2.63128 2.94360 3.45038 5.52610 4.13819 198 d - - -
2.68618 4.42225 2.77519 2.73123 3.46354 2.40513 3.72494 3.29354 2.67741 2.69355 4.24690 2.90347 2.73739 3.18146 2.89801 2.37887 2.77519 2.98518 4.58477 3.61503
0.03183 3.85903 4.58138 0.61958 0.77255 0.48703 0.95309
128 2.93100 5.05569 2.45989 1.06185 4.39881 3.26054 3.84047 3.84875 2.72094 3.47053 4.43693 2.90963 3.86436 3.05359 3.13337 2.91188 3.23438 3.52983 5.57608 4.28754 199 e - - -
2.68618 4.42225 2.77519 2.73123 3.46354 2.40513 3.72494 3.29354 2.67741 2.69355 4.24690 2.90347 2.73739 3.18146 2.89801 2.37887 2.77519 2.98518 4.58477 3.61503
0.03183 3.85903 4.58138 0.61958 0.77255 0.48703 0.95309
129 2.41383 4.91935 2.11938 2.16196 4.27014 3.06568 3.61795 3.67750 2.49739 3.28473 4.09671 2.74624 3.73017 2.78567 2.99571 2.28375 2.79262 3.33904 5.49665 4.11438 200 d - - -
2.68618 4.42225 2.77519 2.73123 3.46354 2.40513 3.72494 3.29354 2.67741 2.69355 4.24690 2.90347 2.73739 3.18146 2.89801 2.37887 2.77519 2.98518 4.58477 3.61503
0.03183 3.85903 4.58138 0.61958 0.77255 0.48541 0.95566
130 3.33452 4.70848 4.23064 3.85572 1.74672 4.12268 3.44784 3.10492 3.72575 2.50142 3.73698 3.83676 4.46729 3.83862 3.86770 3.48334 3.56971 3.01393 3.65443 1.16073 201 y - - -
2.68618 4.42225 2.77519 2.73123 3.46354 2.40513 3.72494 3.29354 2.67741 2.69355 4.24690 2.90347 2.73739 3.18146 2.89801 2.37887 2.77519 2.98518 4.58477 3.61503
0.03179 3.86013 4.58248 0.61958 0.77255 0.48603 0.95467
131 3.02151 4.44379 4.31799 3.93339 3.36597 4.05308 4.66386 1.09331 3.76128 1.95463 3.30335 4.18047 4.48555 4.11089 3.95927 3.54726 3.32093 1.84580 5.25419 3.99136 202 i - - -
2.68618 4.42225 2.77519 2.73123 3.46354 2.40513 3.72494 3.29354 2.67741 2.69355 4.24690 2.90347 2.73739 3.18146 2.89801 2.37887 2.77519 2.98518 4.58477 3.61503
0.03179 3.86013 4.58248 0.61958 0.77255 0.48603 0.95467
132 1.33598 4.12845 3.35607 3.05297 4.05334 2.95888 4.09978 3.24598 3.04332 3.09223 3.99121 3.21637 3.67736 3.36067 3.32318 2.38339 2.33331 2.84145 5.45048 4.22597 203 a - - -
2.68618 4.42225 2.77519 2.73123 3.46354 2.40513 3.72494 3.29354 2.67741 2.69355 4.24690 2.90347 2.73739 3.18146 2.89801 2.37887 2.77519 2.98518 4.58477 3.61503
0.03179 3.86013 4.58248 0.61958 0.77255 0.48603 0.95467
133 2.23435 4.19969 3.17998 2.98215 4.07839 2.93849 4.10112 3.53922 3.04988 3.26470 4.18955 3.20599 3.67743 3.39775 3.34422 1.18836 2.74308 3.07557 5.46779 4.16990 204 s - - -
2.68618 4.42225 2.77519 2.73123 3.46354 2.40513 3.72494 3.29354 2.67741 2.69355 4.24690 2.90347 2.73739 3.18146 2.89801 2.37887 2.77519 2.98518 4.58477 3.61503
0.03179 3.86013 4.58248 0.61958 0.77255 0.48603 0.95467
134 1.93417 4.13653 3.24436 3.00632 4.16445 2.89999 4.11525 3.51803 3.07234 3.27367 4.14784 3.20263 3.64245 3.39243 3.37762 1.32705 2.67750 3.03261 5.53404 4.28612 205 s - - -
2.68618 4.42225 2.77519 2.73123 3.46354 2.40513 3.72494 3.29354 2.67741 2.69355 4.24690 2.90347 2.73739 3.18146 2.89801 2.37887 2.77519 2.98518 4.58477 3.61503
0.03179 3.86013 4.58248 0.61958 0.77255 0.48603 0.95467
135 2.92627 4.91113 3.34838 2.80418 4.27518 3.52310 3.63948 3.71097 1.94328 3.23072 4.15445 3.19020 3.96469 2.82201 1.26247 2.97340 3.14871 3.41701 5.31260 4.11091 206 r - - -
2.68618 4.42225 2.77519 2.73123 3.46354 2.40513 3.72494 3.29354 2.67741 2.69355 4.24690 2.90347 2.73739 3.18146 2.89801 2.37887 2.77519 2.98518 4.58477 3.61503
0.03179 3.86013 4.58248 0.61958 0.77255 0.48603 0.95467
136 1.12174 4.14294 3.40797 3.18693 4.02715 2.97158 4.22077 3.15355 3.19956 3.05046 4.05017 3.33463 3.71475 3.53999 3.46209 2.44094 2.74538 2.78432 5.48094 4.23873 207 a - - -
2.68618 4.42225 2.77519 2.73123 3.46354 2.40513 3.72494 3.29354 2.67741 2.69355 4.24690 2.90347 2.73739 3.18146 2.89801 2.37887 2.77519 2.98518 4.58477 3.61503
0.03179 3.86013 4.58248 0.61958 0.77255 0.48603 0.95467
137 3.01321 4.46470 4.34699 3.85493 3.18952 4.11825 4.56098 2.03493 3.67434 1.21731 3.07302 4.13003 4.47391 3.96986 3.88572 3.49763 3.28496 1.72277 5.13439 3.91751 208 l - - -
2.68618 4.42225 2.77519 2.73123 3.46354 2.40513 3.72494 3.29354 2.67741 2.69355 4.24690 2.90347 2.73739 3.18146 2.89801 2.37887 2.77519 2.98518 4.58477 3.61503
0.03179 3.86013 4.58248 0.61958 0.77255 0.48603 0.95467
138 1.03168 4.18605 3.45021 3.24104 4.04023 3.01090 4.26453 3.16390 3.25698 3.04607 4.07933 3.39373 3.74897 3.59930 3.50831 2.53649 2.81300 2.82044 5.46862 4.26752 209 a - - -
2.68618 4.42225 2.77519 2.73123 3.46354 2.40513 3.72494 3.29354 2.67741 2.69355 4.24690 2.90347 2.73739 3.18146 2.89801 2.37887 2.77519 2.98518 4.58477 3.61503
0.03179 3.86013 4.58248 0.61958 0.77255 0.48603 0.95467
139 2.99009 4.36094 4.54471 4.04864 3.45121 4.24522 4.79497 1.41004 3.92441 1.97318 3.28080 4.29615 4.59104 4.20924 4.14495 3.62483 3.26239 1.29230 5.38449 4.17140 210 v - - -
2.68618 4.42225 2.77519 2.73123 3.46354 2.40513 3.72494 3.29354 2.67741 2.69355 4.24690 2.90347 2.73739 3.18146 2.89801 2.37887 2.77519 2.98518 4.58477 3.61503
0.03179 3.86013 4.58248 0.61958 0.77255 0.48603 0.95467
140 2.40624 4.25126 3.41730 3.16884 3.95814 3.09092 4.18708 3.08377 3.11157 2.94770 3.99908 3.38013 3.79373 3.50703 3.37079 2.60738 1.19299 2.78007 5.39703 4.17479 211 t - - -
2.68618 4.42225 2.77519 2.73123 3.46354 2.40513 3.72494 3.29354 2.67741 2.69355 4.24690 2.90347 2.73739 3.18146 2.89801 2.37887 2.77519 2.98518 4.58477 3.61503
0.03179 3.86013 4.58248 0.61958 0.77255 0.48603 0.95467
141 2.64981 4.42636 3.32105 3.21894 4.36127 0.74840 4.33989 3.95797 3.39853 3.61363 4.58935 3.48538 3.81710 3.72368 3.63584 2.82139 3.13009 3.48868 5.45959 4.46279 212 g - - -
2.68618 4.42225 2.77519 2.73123 3.46354 2.40513 3.72494 3.29354 2.67741 2.69355 4.24690 2.90347 2.73739 3.18146 2.89801 2.37887 2.77519 2.98518 4.58477 3.61503
0.03179 3.86013 4.58248 0.61958 0.77255 0.48603 0.95467
142 2.40624 4.25126 3.41730 3.16884 3.95814 3.09092 4.18708 3.08377 3.11157 2.94770 3.99908 3.38013 3.79373 3.50703 3.37079 2.60738 1.19299 2.78007 5.39703 4.17479 213 t - - -
2.68618 4.42225 2.77519 2.73123 3.46354 2.40513 3.72494 3.29354 2.67741 2.69355 4.24690 2.90347 2.73739 3.18146 2.89801 2.37887 2.77519 2.98518 4.58477 3.61503
0.03179 3.86013 4.58248 0.61958 0.77255 0.48603 0.95467
143 2.98163 4.80110 3.11393 2.87271 3.27629 3.43725 1.16878 3.68263 2.71611 3.17811 4.22017 3.28251 3.98915 3.23881 2.98251 3.05245 3.28461 3.41800 4.74149 3.22751 214 h - - -
2.68618 4.42225 2.77519 2.73123 3.46354 2.40513 3.72494 3.29354 2.67741 2.69355 4.24690 2.90347 2.73739 3.18146 2.89801 2.37887 2.77519 2.98518 4.58477 3.61503
0.03179 3.86013 4.58248 0.61958 0.77255 0.48603 0.95467
144 3.11981 4.59780 4.17814 3.80084 3.10168 3.99559 4.45913 2.29684 3.55840 0.92583 3.11231 4.07631 4.41862 3.92912 3.74185 3.51755 3.41185 2.33284 4.99849 3.70638 215 l - - -
2.68618 4.42225 2.77519 2.73123 3.46354 2.40513 3.72494 3.29354 2.67741 2.69355 4.24690 2.90347 2.73739 3.18146 2.89801 2.37887 2.77519 2.98518 4.58477 3.61503
0.03179 3.86013 4.58248 0.61958 0.77255 0.48603 0.95467
145 2.30908 4.22927 3.19584 3.01113 4.06405 2.95938 4.12129 3.58503 3.08407 3.30625 4.23343 3.23783 3.69719 3.43437 3.37042 1.10980 2.78831 3.12284 5.43754 4.14753 216 s - - -
2.68618 4.42225 2.77519 2.73123 3.46354 2.40513 3.72494 3.29354 2.67741 2.69355 4.24690 2.90347 2.73739 3.18146 2.89801 2.37887 2.77519 2.98518 4.58477 3.61503
0.03179 3.86013 4.58248 0.61958 0.77255 0.48603 0.95467
146 2.91921 4.79035 3.04737 2.80080 3.27141 3.41968 1.29076 3.65051 2.64827 3.16511 4.18188 3.19232 3.95156 3.17109 2.92392 2.98451 3.22080 3.37433 4.74611 3.21624 217 h - - -
2.68618 4.42225 2.77519 2.73123 3.46354 2.40513 3.72494 3.29354 2.67741 2.69355 4.24690 2.90347 2.73739 3.18146 2.89801 2.37887 2.77519 2.98518 4.58477 3.61503
0.03179 3.86013 4.58248 0.61958 0.77255 0.48603 0.95467
147 2.35422 4.36927 3.02062 2.76831 3.98851 3.09216 3.93075 3.33852 2.77886 3.05539 4.00844 3.11719 1.65306 3.10484 3.10224 2.54375 2.81161 3.02422 5.37863 4.07491 218 p - - -
2.68618 4.42225 2.77519 2.73123 3.46354 2.40513 3.72494 3.29354 2.67741 2.69355 4.24690 2.90347 2.73739 3.18146 2.89801 2.37887 2.77519 2.98518 4.58477 3.61503
0.03179 3.86013 4.58248 0.61958 0.77255 0.48603 0.95467
148 2.76367 5.15498 2.14776 2.15827 4.43171 3.22438 3.61623 3.93697 2.52757 3.47380 4.30814 1.80661 3.78053 2.53346 3.03117 2.70779 3.03396 3.55314 5.63680 4.20966 219 n - - -
2.68618 4.42225 2.77519 2.73123 3.46354 2.40513 3.72494 3.29354 2.67741 2.69355 4.24690 2.90347 2.73739 3.18146 2.89801 2.37887 2.77519 2.98518 4.58477 3.61503
0.03179 3.86013 4.58248 0.61958 0.77255 0.48603 0.95467
149 2.40624 4.25126 3.41730 3.16884 3.95814 3.09092 4.18708 3.08377 3.11157 2.94770 3.99908 3.38013 3.79373 3.50703 3.37079 2.60738 1.19299 2.78007 5.39703 4.17479 220 t - - -
2.68618 4.42225 2.77519 2.73123 3.46354 2.40513 3.72494 3.29354 2.67741 2.69355 4.24690 2.90347 2.73739 3.18146 2.89801 2.37887 2.77519 2.98518 4.58477 3.61503
0.03179 3.86013 4.58248 0.61958 0.77255 0.48603 0.95467
150 2.99171 4.83153 3.48112 2.99488 4.18299 3.48196 3.81561 3.72392 2.23280 3.24210 4.24269 3.35551 3.98522 3.03662 0.99740 3.07653 3.25856 3.44843 5.27108 4.11312 221 r - - -
2.68618 4.42225 2.77519 2.73123 3.46354 2.40513 3.72494 3.29354 2.67741 2.69355 4.24690 2.90347 2.73739 3.18146 2.89801 2.37887 2.77519 2.98518 4.58477 3.61503
0.03179 3.86013 4.58248 0.61958 0.77255 0.48603 0.95467
151 1.53964 4.49590 2.81689 2.38350 4.03742 3.17353 3.83198 3.31995 2.69192 3.06418 3.96404 3.01156 3.77391 3.00846 3.06454 2.60313 2.85172 2.99012 5.38274 4.09027 222 a - - -
2.68618 4.42225 2.77519 2.73123 3.46354 2.40513 3.72494 3.29354 2.67741 2.69355 4.24690 2.90347 2.73739 3.18146 2.89801 2.37887 2.77519 2.98518 4.58477 3.61503
0.03179 3.86013 4.58248 0.61958 0.77255 0.48603 0.95467
152 1.09939 4.15225 3.40853 3.19325 4.03557 2.97692 4.22861 3.16778 3.21036 3.06080 4.06405 3.34320 3.71992 3.55081 3.47086 2.45596 2.75891 2.80621 5.48069 4.24678 223 a - - -
2.68618 4.42225 2.77519 2.73123 3.46354 2.40513 3.72494 3.29354 2.67741 2.69355 4.24690 2.90347 2.73739 3.18146 2.89801 2.37887 2.77519 2.98518 4.58477 3.61503
0.03179 3.86013 4.58248 0.61958 0.77255 0.48603 0.95467
153 2.79104 4.33796 4.11952 3.77010 3.52325 3.73047 4.57256 2.02010 3.63137 2.20529 3.48393 3.96244 4.28415 3.99191 3.84904 3.21190 3.14962 1.06626 5.32279 4.04283 224 v - - -
2.68618 4.42225 2.77519 2.73123 3.46354 2.40513 3.72494 3.29354 2.67741 2.69355 4.24690 2.90347 2.73739 3.18146 2.89801 2.37887 2.77519 2.98518 4.58477 3.61503
0.03179 3.86013 4.58248 0.61958 0.77255 0.48603 0.95467
154 3.11211 4.59330 4.17398 3.79813 3.10434 3.99047 4.46016 2.29322 3.55995 0.93116 3.12078 4.07243 4.41599 3.92872 3.74426 3.50928 3.40584 2.31947 5.00201 3.70997 225 l - - -
2.68618 4.42225 2.77519 2.73123 3.46354 2.40513 3.72494 3.29354 2.67741 2.69355 4.24690 2.90347 2.73739 3.18146 2.89801 2.37887 2.77519 2.98518 4.58477 3.61503
0.03179 3.86013 4.58248 0.61958 0.77255 0.48603 0.95467
155 2.80205 4.88778 3.06061 2.61609 4.28853 3.43648 3.63498 3.61303 1.36361 3.20742 4.10430 3.05473 3.89786 2.77675 2.32191 2.83709 2.86814 3.32245 5.37905 4.13205 226 k - - -
2.68618 4.42225 2.77519 2.73123 3.46354 2.40513 3.72494 3.29354 2.67741 2.69355 4.24690 2.90347 2.73739 3.18146 2.89801 2.37887 2.77519 2.98518 4.58477 3.61503
0.03179 3.86013 4.58248 0.61958 0.77255 0.48603 0.95467
156 1.03168 4.18605 3.45021 3.24104 4.04023 3.01090 4.26453 3.16390 3.25698 3.04607 4.07933 3.39373 3.74897 3.59930 3.50831 2.53649 2.81300 2.82044 5.46862 4.26752 227 a - - -
2.68618 4.42225 2.77519 2.73123 3.46354 2.40513 3.72494 3.29354 2.67741 2.69355 4.24690 2.90347 2.73739 3.18146 2.89801 2.37887 2.77519 2.98518 4.58477 3.61503
0.03179 3.86013 4.58248 0.61958 0.77255 0.48560 0.95537
157 3.14185 4.60774 4.17013 3.81002 3.13127 3.96679 4.46954 2.33477 3.57788 0.89015 3.15814 4.08665 4.40428 3.94910 3.75588 3.53638 3.43669 2.36896 5.00610 3.72661 228 l - - -
2.68618 4.42225 2.77519 2.73123 3.46354 2.40513 3.72494 3.29354 2.67741 2.69355 4.24690 2.90347 2.73739 3.18146 2.89801 2.37887 2.77519 2.98518 4.58477 3.61503
0.03179 3.86043 4.58278 0.61958 0.77255 0.48576 0.95510
158 2.79867 5.29523 1.93467 1.45357 4.59013 3.16116 3.67877 4.06332 2.60182 3.60091 4.44227 2.65689 3.77865 2.84063 3.17536 2.73176 3.05355 3.65657 5.78129 4.31864 229 e - - -
2.68618 4.42225 2.77519 2.73123 3.46354 2.40513 3.72494 3.29354 2.67741 2.69355 4.24690 2.90347 2.73739 3.18146 2.89801 2.37887 2.77519 2.98518 4.58477 3.61503
0.03179 3.86043 4.58278 0.61958 0.77255 0.48576 0.95510
159 2.89141 4.39837 3.95010 3.44598 2.56151 3.86916 3.78008 2.17729 3.29696 2.16030 3.35081 3.68007 4.23035 3.57095 3.53222 3.18097 3.12448 2.44172 4.24550 1.74000 230 y - - -
2.68618 4.42225 2.77519 2.73123 3.46354 2.40513 3.72494 3.29354 2.67741 2.69355 4.24690 2.90347 2.73739 3.18146 2.89801 2.37887 2.77519 2.98518 4.58477 3.61503
0.03179 3.86043 4.58278 0.61958 0.77255 0.48576 0.95510
160 1.03125 4.18619 3.45051 3.24135 4.04052 3.01104 4.26480 3.16424 3.25730 3.04639 4.07962 3.39396 3.74913 3.59958 3.50860 2.53663 2.81316 2.82072 5.46888 4.26781 231 a - - -
2.68618 4.42225 2.77519 2.73123 3.46354 2.40513 3.72494 3.29354 2.67741 2.69355 4.24690 2.90347 2.73739 3.18146 2.89801 2.37887 2.77519 2.98518 4.58477 3.61503
0.03179 3.86043 4.58278 0.61958 0.77255 0.48576 0.95510
161 2.78993 4.99234 3.07281 2.51446 4.31585 3.44709 2.92765 3.72593 1.98016 3.23613 4.07039 2.99453 3.87356 2.23190 1.94869 2.79005 2.98935 3.39510 5.35609 4.09098 232 r - - -
2.68618 4.42225 2.77519 2.73123 3.46354 2.40513 3.72494 3.29354 2.67741 2.69355 4.24690 2.90347 2.73739 3.18146 2.89801 2.37887 2.77519 2.98518 4.58477 3.61503
0.03179 3.86043 4.58278 0.61958 0.77255 0.48576 0.95510
162 2.93265 5.02509 3.31059 2.69206 4.45262 3.57165 3.54719 3.81929 1.45592 3.29460 4.16137 3.10262 3.95238 2.68704 1.71883 2.92841 3.11313 3.50373 5.36891 4.17396 233 k - - -
2.68618 4.42225 2.77519 2.73123 3.46354 2.40513 3.72494 3.29354 2.67741 2.69355 4.24690 2.90347 2.73739 3.18146 2.89801 2.37887 2.77519 2.98518 4.58477 3.61503
0.03179 3.86043 4.58278 0.61958 0.77255 0.48576 0.95510
163 2.75479 4.84887 2.74738 2.47266 3.60787 3.35498 1.93279 3.62002 2.43362 3.17858 4.07702 2.56457 3.86470 2.89637 2.77866 2.77007 3.02343 3.30316 5.01786 3.49741 234 h - - -
2.68618 4.42225 2.77519 2.73123 3.46354 2.40513 3.72494 3.29354 2.67741 2.69355 4.24690 2.90347 2.73739 3.18146 2.89801 2.37887 2.77519 2.98518 4.58477 3.61503
0.03179 3.86043 4.58278 0.61958 0.77255 0.48576 0.95510
164 2.43427 4.38554 2.86700 2.75568 4.22355 1.22077 4.04491 3.73715 2.99789 3.41726 4.31408 3.09943 3.72695 3.25717 3.33133 2.56373 2.88507 3.27076 5.51402 4.25925 235 g - - -
2.68618 4.42225 2.77519 2.73123 3.46354 2.40513 3.72494 3.29354 2.67741 2.69355 4.24690 2.90347 2.73739 3.18146 2.89801 2.37887 2.77519 2.98518 4.58477 3.61503
0.03179 3.86043 4.58278 0.61958 0.77255 0.48576 0.95510
165 3.14185 4.60774 4.17013 3.81002 3.13127 3.96679 4.46954 2.33477 3.57788 0.89015 3.15814 4.08665 4.40428 3.94910 3.75588 3.53638 3.43669 2.36896 5.00610 3.72661 236 l - - -
2.68618 4.42225 2.77519 2.73123 3.46354 2.40513 3.72494 3.29354 2.67741 2.69355 4.24690 2.90347 2.73739 3.18146 2.89801 2.37887 2.77519 2.98518 4.58477 3.61503
0.03179 3.86043 4.58278 0.61958 0.77255 0.48576 0.95510
166 2.93936 4.85177 3.40871 2.89808 4.20298 3.49190 3.73227 3.69182 2.09666 3.22051 4.18731 3.26822 3.97133 2.92964 1.12947 3.00922 3.19056 3.40783 5.28734 4.09616 237 r - - -
2.68618 4.42225 2.77519 2.73123 3.46354 2.40513 3.72494 3.29354 2.67741 2.69355 4.24690 2.90347 2.73739 3.18146 2.89801 2.37887 2.77519 2.98518 4.58477 3.61503
0.03179 3.86043 4.58278 0.61958 0.77255 0.48576 0.95510
167 2.52243 4.52710 3.17379 2.69318 4.00388 3.29495 3.72726 3.34239 2.36207 3.00851 3.88539 3.09555 3.80955 2.92509 2.14312 2.61260 1.98863 3.02083 5.26918 4.01371 238 t - - -
2.68618 4.42225 2.77519 2.73123 3.46354 2.40513 3.72494 3.29354 2.67741 2.69355 4.24690 2.90347 2.73739 3.18146 2.89801 2.37887 2.77519 2.98518 4.58477 3.61503
0.03179 3.86043 4.58278 0.61958 0.77255 0.48576 0.95510
168 1.21326 4.14660 3.50213 3.21987 3.91593 3.03267 4.21037 2.91115 3.17650 2.86491 3.90884 3.37054 3.75305 3.52609 3.44395 2.49853 2.75018 2.58185 5.42830 4.17368 239 a - - -
2.68618 4.42225 2.77519 2.73123 3.46354 2.40513 3.72494 3.29354 2.67741 2.69355 4.24690 2.90347 2.73739 3.18146 2.89801 2.37887 2.77519 2.98518 4.58477 3.61503
0.03179 3.86043 4.58278 0.61958 0.77255 0.48576 0.95510
169 3.12534 4.60231 4.14933 3.78439 3.12036 3.96550 4.44984 2.33260 3.54859 0.90870 3.14772 4.06331 4.39976 3.90764 3.73089 3.51419 3.41914 2.36745 4.99776 3.71123 240 l - - -
2.68618 4.42225 2.77519 2.73123 3.46354 2.40513 3.72494 3.29354 2.67741 2.69355 4.24690 2.90347 2.73739 3.18146 2.89801 2.37887 2.77519 2.98518 4.58477 3.61503
0.03179 3.86043 4.58278 0.61958 0.77255 0.48576 0.95510
170 2.97032 5.10358 0.94332 2.32115 4.48434 3.18859 3.91592 4.06778 2.99615 3.67889 4.65154 2.87705 3.85083 3.15330 3.51225 2.93348 3.30871 3.70488 5.65512 4.35543 241 d - - -
2.68618 4.42225 2.77519 2.73123 3.46354 2.40513 3.72494 3.29354 2.67741 2.69355 4.24690 2.90347 2.73739 3.18146 2.89801 2.37887 2.77519 2.98518 4.58477 3.61503
0.03179 3.86043 4.58278 0.61958 0.77255 0.48576 0.95510
171 3.02174 4.44393 4.31842 3.93383 3.36617 4.05341 4.66424 1.09293 3.76173 1.95476 3.30350 4.18086 4.48585 4.11131 3.95968 3.54761 3.32115 1.84580 5.25445 3.99165 242 i - - -
2.68618 4.42225 2.77519 2.73123 3.46354 2.40513 3.72494 3.29354 2.67741 2.69355 4.24690 2.90347 2.73739 3.18146 2.89801 2.37887 2.77519 2.98518 4.58477 3.61503
0.03179 3.86043 4.58278 0.61958 0.77255 0.48576 0.95510
172 2.95023 5.10412 0.96156 2.30947 4.47273 3.19539 3.90641 4.04643 2.98426 3.66180 4.63569 2.86547 3.84751 3.14150 3.50289 2.92075 3.29634 3.68628 5.65881 4.34412 243 d - - -
2.68618 4.42225 2.77519 2.73123 3.46354 2.40513 3.72494 3.29354 2.67741 2.69355 4.24690 2.90347 2.73739 3.18146 2.89801 2.37887 2.77519 2.98518 4.58477 3.61503
0.03179 3.86043 4.58278 0.61958 0.77255 0.48576 0.95510
173 3.22986 4.72373 3.82054 3.54774 2.29385 3.81617 3.61315 3.24077 3.40561 2.69779 3.91708 3.70875 4.29033 3.71454 3.59175 3.36773 3.51651 3.11077 3.93713 0.98603 244 y - - -
2.68618 4.42225 2.77519 2.73123 3.46354 2.40513 3.72494 3.29354 2.67741 2.69355 4.24690 2.90347 2.73739 3.18146 2.89801 2.37887 2.77519 2.98518 4.58477 3.61503
0.03179 3.86043 4.58278 0.61958 0.77255 0.48576 0.95510
174 2.99204 4.83185 3.48148 2.99517 4.18338 3.48224 3.81581 3.72433 2.23290 3.24246 4.24303 3.35578 3.98548 3.03681 0.99693 3.07684 3.25887 3.44882 5.27135 4.11344 245 r - - -
2.68618 4.42225 2.77519 2.73123 3.46354 2.40513 3.72494 3.29354 2.67741 2.69355 4.24690 2.90347 2.73739 3.18146 2.89801 2.37887 2.77519 2.98518 4.58477 3.61503
0.03179 3.86043 4.58278 0.61958 0.77255 0.48576 0.95510
175 2.73577 4.49503 3.34165 3.17901 4.17509 3.18323 4.25740 3.71747 3.23530 3.34559 4.39498 3.48689 0.85031 3.62445 3.48213 2.90290 3.17640 3.36421 5.36487 4.29561 246 p - - -
2.68618 4.42225 2.77519 2.73123 3.46354 2.40513 3.72494 3.29354 2.67741 2.69355 4.24690 2.90347 2.73739 3.18146 2.89801 2.37887 2.77519 2.98518 4.58477 3.61503
0.03179 3.86043 4.58278 0.61958 0.77255 0.48576 0.95510
176 2.79861 4.34464 4.10859 3.77143 3.54138 3.71135 4.57526 2.05116 3.63903 2.23056 3.50844 3.96317 4.27259 3.99974 3.85268 3.21419 3.16049 1.04021 5.32376 4.05459 247 v - - -
2.68618 4.42225 2.77519 2.73123 3.46354 2.40513 3.72494 3.29354 2.67741 2.69355 4.24690 2.90347 2.73739 3.18146 2.89801 2.37887 2.77519 2.98518 4.58477 3.61503
0.03179 3.86043 4.58278 0.61958 0.77255 0.48576 0.95510
177 3.14185 4.60774 4.17013 3.81002 3.13127 3.96679 4.46954 2.33477 3.57788 0.89015 3.15814 4.08665 4.40428 3.94910 3.75588 3.53638 3.43669 2.36896 5.00610 3.72661 248 l - - -
2.68618 4.42225 2.77519 2.73123 3.46354 2.40513 3.72494 3.29354 2.67741 2.69355 4.24690 2.90347 2.73739 3.18146 2.89801 2.37887 2.77519 2.98518 4.58477 3.61503
0.03179 3.86043 4.58278 0.61958 0.77255 0.48576 0.95510
178 3.31585 4.69478 4.07292 3.77609 2.65432 3.71680 3.88532 3.33901 3.49860 2.73594 3.97336 3.92760 4.23354 3.88684 3.62904 3.51966 3.61565 3.22901 0.90992 2.65706 249 w - - -
2.68618 4.42225 2.77519 2.73123 3.46354 2.40513 3.72494 3.29354 2.67741 2.69355 4.24690 2.90347 2.73739 3.18146 2.89801 2.37887 2.77519 2.98518 4.58477 3.61503
0.03179 3.86043 4.58278 0.61958 0.77255 0.48576 0.95510
179 2.60860 4.41851 3.18903 3.12534 4.34464 0.81319 4.28673 3.92165 3.32950 3.58928 4.54471 3.41195 3.80014 3.64699 3.59037 2.77231 3.08373 3.44964 5.47305 4.43248 250 g - - -
2.68618 4.42225 2.77519 2.73123 3.46354 2.40513 3.72494 3.29354 2.67741 2.69355 4.24690 2.90347 2.73739 3.18146 2.89801 2.37887 2.77519 2.98518 4.58477 3.61503
0.03179 3.86043 4.58278 0.61958 0.77255 0.48576 0.95510
180 3.14185 4.60774 4.17013 3.81002 3.13127 3.96679 4.46954 2.33477 3.57788 0.89015 3.15814 4.08665 4.40428 3.94910 3.75588 3.53638 3.43669 2.36896 5.00610 3.72661 251 l - - -
2.68618 4.42225 2.77519 2.73123 3.46354 2.40513 3.72494 3.29354 2.67741 2.69355 4.24690 2.90347 2.73739 3.18146 2.89801 2.37887 2.77519 2.98518 4.58477 3.61503
0.03179 3.86043 4.58278 0.61958 0.77255 0.48576 0.95510
181 2.40639 4.25141 3.41756 3.16910 3.95839 3.09106 4.18732 3.08406 3.11184 2.94798 3.99934 3.38035 3.79390 3.50729 3.37105 2.60753 1.19247 2.78033 5.39726 4.17505 252 t - - -
2.68618 4.42225 2.77519 2.73123 3.46354 2.40513 3.72494 3.29354 2.67741 2.69355 4.24690 2.90347 2.73739 3.18146 2.89801 2.37887 2.77519 2.98518 4.58477 3.61503
0.03179 3.86043 4.58278 0.61958 0.77255 0.48576 0.95510
182 2.19973 4.17505 3.18397 2.97523 4.12682 2.91993 4.10006 3.52752 3.03975 3.27412 4.17225 3.19235 3.66111 3.38319 3.33838 1.23074 2.65680 3.05486 5.51047 4.22923 253 s - - -
2.68618 4.42225 2.77519 2.73123 3.46354 2.40513 3.72494 3.29354 2.67741 2.69355 4.24690 2.90347 2.73739 3.18146 2.89801 2.37887 2.77519 2.98518 4.58477 3.61503
0.03179 3.86043 4.58278 0.61958 0.77255 0.48576 0.95510
183 3.01681 4.54550 4.01883 3.64512 3.17417 3.85780 4.36688 2.37447 3.42091 0.98016 3.19544 3.93130 4.11362 3.81062 3.62202 3.37054 3.31761 2.37940 5.00723 3.72891 254 l - - -
2.68618 4.42225 2.77519 2.73123 3.46354 2.40513 3.72494 3.29354 2.67741 2.69355 4.24690 2.90347 2.73739 3.18146 2.89801 2.37887 2.77519 2.98518 4.58477 3.61503
0.03179 3.86043 4.58278 0.61958 0.77255 0.48576 0.95510
184 2.65017 4.42670 3.32148 3.21940 4.36174 0.74792 4.34033 3.95850 3.39903 3.61413 4.58984 3.48580 3.81745 3.72415 3.63631 2.82176 3.13048 3.48915 5.45998 4.46326 255 g - - -
2.68618 4.42225 2.77519 2.73123 3.46354 2.40513 3.72494 3.29354 2.67741 2.69355 4.24690 2.90347 2.73739 3.18146 2.89801 2.37887 2.77519 2.98518 4.58477 3.61503
0.03179 3.86043 4.58278 0.61958 0.77255 0.48576 0.95510
185 2.94622 5.11195 0.98069 2.29116 4.47101 3.18966 3.89275 4.05246 2.96848 3.66817 4.63311 2.83770 3.84208 3.12488 3.49132 2.90596 3.28391 3.68692 5.66602 4.33378 256 d - - -
2.68618 4.42225 2.77519 2.73123 3.46354 2.40513 3.72494 3.29354 2.67741 2.69355 4.24690 2.90347 2.73739 3.18146 2.89801 2.37887 2.77519 2.98518 4.58477 3.61503
0.03179 3.86043 4.58278 0.61958 0.77255 0.48576 0.95510
186 2.65017 4.42670 3.32148 3.21940 4.36174 0.74792 4.34033 3.95850 3.39903 3.61413 4.58984 3.48580 3.81745 3.72415 3.63631 2.82176 3.13048 3.48915 5.45998 4.46326 257 g - - -
2.68618 4.42225 2.77519 2.73123 3.46354 2.40513 3.72494 3.29354 2.67741 2.69355 4.24690 2.90347 2.73739 3.18146 2.89801 2.37887 2.77519 2.98518 4.58477 3.61503
0.03179 3.86043 4.58278 0.61958 0.77255 0.48576 0.95510
187 2.94212 5.05046 2.48280 1.04261 4.39520 3.26643 3.85230 3.84671 2.73133 3.46581 4.44046 2.92634 3.87047 3.06827 3.13885 2.92580 3.24629 3.53183 5.56904 4.29139 258 e - - -
2.68618 4.42225 2.77519 2.73123 3.46354 2.40513 3.72494 3.29354 2.67741 2.69355 4.24690 2.90347 2.73739 3.18146 2.89801 2.37887 2.77519 2.98518 4.58477 3.61503
0.03179 3.86043 4.58278 0.61958 0.77255 0.48576 0.95510
188 2.36728 4.23232 3.37037 3.11187 3.94391 3.07214 4.14088 3.07687 3.05172 2.96203 3.98322 3.30351 3.77351 3.44971 3.32033 2.56363 1.27475 2.76680 5.39093 4.13767 259 t - - -
2.68618 4.42225 2.77519 2.73123 3.46354 2.40513 3.72494 3.29354 2.67741 2.69355 4.24690 2.90347 2.73739 3.18146 2.89801 2.37887 2.77519 2.98518 4.58477 3.61503
0.03179 3.86043 4.58278 0.61958 0.77255 0.48576 0.95510
189 2.99204 4.83185 3.48148 2.99517 4.18338 3.48224 3.81581 3.72433 2.23290 3.24246 4.24303 3.35578 3.98548 3.03681 0.99693 3.07684 3.25887 3.44882 5.27135 4.11344 260 r - - -
2.68618 4.42225 2.77519 2.73123 3.46354 2.40513 3.72494 3.29354 2.67741 2.69355 4.24690 2.90347 2.73739 3.18146 2.89801 2.37887 2.77519 2.98518 4.58477 3.61503
0.03179 3.86043 4.58278 0.61958 0.77255 0.48576 0.95510
190 3.25733 4.65373 4.24020 3.88448 1.16588 4.08508 3.65450 2.80319 3.75921 2.15730 3.47755 3.92001 4.45581 3.90155 3.89722 3.49271 3.51425 2.78332 3.88343 2.13983 261 f - - -
2.68618 4.42225 2.77519 2.73123 3.46354 2.40513 3.72494 3.29354 2.67741 2.69355 4.24690 2.90347 2.73739 3.18146 2.89801 2.37887 2.77519 2.98518 4.58477 3.61503
0.03179 3.86043 4.58278 0.61958 0.77255 0.48576 0.95510
191 3.00016 4.37595 4.54057 4.05183 3.42479 4.23997 4.79303 1.26748 3.91849 1.93774 3.25848 4.29787 4.58981 4.20567 4.13454 3.62552 3.27483 1.46523 5.37085 4.15774 262 i - - -
2.68618 4.42225 2.77519 2.73123 3.46354 2.40513 3.72494 3.29354 2.67741 2.69355 4.24690 2.90347 2.73739 3.18146 2.89801 2.37887 2.77519 2.98518 4.58477 3.61503
0.03179 3.86043 4.58278 0.61958 0.77255 0.48576 0.95510
192 2.14600 4.81765 2.54046 1.68720 4.25183 3.21782 3.71235 3.60639 2.55013 3.26300 4.12227 2.84205 3.72238 2.88978 2.99790 2.61102 2.93743 3.25491 5.51078 4.15785 263 e - - -
2.68618 4.42225 2.77519 2.73123 3.46354 2.40513 3.72494 3.29354 2.67741 2.69355 4.24690 2.90347 2.73739 3.18146 2.89801 2.37887 2.77519 2.98518 4.58477 3.61503
0.03179 3.86043 4.58278 0.61958 0.77255 0.48576 0.95510
193 2.30922 4.22941 3.19610 3.01140 4.06434 2.95952 4.12154 3.58537 3.08435 3.30656 4.23371 3.23805 3.69735 3.43462 3.37070 1.10934 2.78847 3.12311 5.43781 4.14783 264 s - - -
2.68618 4.42225 2.77519 2.73123 3.46354 2.40513 3.72494 3.29354 2.67741 2.69355 4.24690 2.90347 2.73739 3.18146 2.89801 2.37887 2.77519 2.98518 4.58477 3.61503
0.03179 3.86043 4.58278 0.61958 0.77255 0.48576 0.95510
194 2.49815 4.95033 2.38591 2.04055 4.27137 3.12911 3.61615 3.71644 2.44909 3.27965 4.09075 2.78063 3.70273 2.61296 2.95246 2.15434 2.89791 3.34945 5.48739 4.10388 265 e - - -
2.68618 4.42225 2.77519 2.73123 3.46354 2.40513 3.72494 3.29354 2.67741 2.69355 4.24690 2.90347 2.73739 3.18146 2.89801 2.37887 2.77519 2.98518 4.58477 3.61503
0.03179 3.86043 4.58278 0.61958 0.77255 0.48576 0.95510
195 2.76942 5.00864 2.94220 2.44736 4.34688 3.44709 3.46492 3.74835 1.86154 3.26190 4.09317 2.93878 3.79158 1.99685 2.29265 2.74749 2.97364 3.41008 5.39552 4.11858 266 k - - -
2.68618 4.42225 2.77519 2.73123 3.46354 2.40513 3.72494 3.29354 2.67741 2.69355 4.24690 2.90347 2.73739 3.18146 2.89801 2.37887 2.77519 2.98518 4.58477 3.61503
0.03179 3.86043 4.58278 0.61958 0.77255 0.48576 0.95510
196 2.78022 4.33564 4.04382 3.72887 3.55007 3.69168 4.54515 2.06062 3.60415 2.25950 3.52237 3.92834 4.25434 3.96560 3.82392 3.18723 3.14146 1.05296 5.31649 4.04298 267 v - - -
2.68618 4.42225 2.77519 2.73123 3.46354 2.40513 3.72494 3.29354 2.67741 2.69355 4.24690 2.90347 2.73739 3.18146 2.89801 2.37887 2.77519 2.98518 4.58477 3.61503
0.03179 3.86043 4.58278 0.61958 0.77255 0.48576 0.95510
197 2.40639 4.25141 3.41756 3.16910 3.95839 3.09106 4.18732 3.08406 3.11184 2.94798 3.99934 3.38035 3.79390 3.50729 3.37105 2.60753 1.19247 2.78033 5.39726 4.17505 268 t - - -
2.68618 4.42225 2.77519 2.73123 3.46354 2.40513 3.72494 3.29354 2.67741 2.69355 4.24690 2.90347 2.73739 3.18146 2.89801 2.37887 2.77519 2.98518 4.58477 3.61503
0.03179 3.86043 4.58278 0.61958 0.77255 0.48576 0.95510
198 2.73325 5.01480 2.84319 2.09775 4.34305 3.40673 3.56868 3.75585 2.12991 3.25110 4.09750 2.90353 3.83070 2.21078 2.15527 2.69214 2.95952 3.40694 5.42045 4.11591 269 e - - -
2.68618 4.42225 2.77519 2.73123 3.46354 2.40513 3.72494 3.29354 2.67741 2.69355 4.24690 2.90347 2.73739 3.18146 2.89801 2.37887 2.77519 2.98518 4.58477 3.61503
0.03179 3.86043 4.58278 0.61958 0.77255 0.48576 0.95510
199 2.78800 5.10231 2.49375 1.87497 4.39790 3.30183 3.63477 3.84598 2.34254 3.38178 4.23295 2.80596 3.81750 1.93427 2.73894 2.72055 3.03766 3.49182 5.54727 4.18438 270 e - - -
2.68618 4.42225 2.77519 2.73123 3.46354 2.40513 3.72494 3.29354 2.67741 2.69355 4.24690 2.90347 2.73739 3.18146 2.89801 2.37887 2.77519 2.98518 4.58477 3.61503
0.03179 3.86043 4.58278 0.61958 0.77255 0.48576 0.95510
200 3.10650 4.58303 4.24471 3.82333 3.06430 4.07938 4.47267 2.19144 3.57021 0.97807 3.05214 4.09948 4.46241 3.92635 3.76053 3.52684 3.38732 2.25373 5.00126 3.70631 271 l - - -
2.68618 4.42225 2.77519 2.73123 3.46354 2.40513 3.72494 3.29354 2.67741 2.69355 4.24690 2.90347 2.73739 3.18146 2.89801 2.37887 2.77519 2.98518 4.58477 3.61503
0.03179 3.86043 4.58278 0.61958 0.77255 0.48576 0.95510
201 2.83054 4.86430 2.83219 2.57868 4.04545 3.34408 3.76204 3.65698 2.41379 3.18683 4.17753 3.03374 3.89244 1.36053 2.70532 2.86994 3.12311 3.36835 5.31624 3.98432 272 q - - -
2.68618 4.42225 2.77519 2.73123 3.46354 2.40513 3.72494 3.29354 2.67741 2.69355 4.24690 2.90347 2.73739 3.18146 2.89801 2.37887 2.77519 2.98518 4.58477 3.61503
0.03179 3.86043 4.58278 0.61958 0.77255 0.48576 0.95510
202 2.78776 5.20579 2.26089 1.58525 4.49013 3.24232 3.64596 3.96205 2.48678 3.48968 4.32336 2.70003 3.78853 2.29355 2.95994 2.72295 3.04795 3.58040 5.65766 4.24104 273 e - - -
2.68618 4.42225 2.77519 2.73123 3.46354 2.40513 3.72494 3.29354 2.67741 2.69355 4.24690 2.90347 2.73739 3.18146 2.89801 2.37887 2.77519 2.98518 4.58477 3.61503
0.03179 3.86043 4.58278 0.61958 0.77255 0.48576 0.95510
203 2.79861 4.34464 4.10859 3.77143 3.54138 3.71135 4.57526 2.05116 3.63903 2.23056 3.50844 3.96317 4.27259 3.99974 3.85268 3.21419 3.16049 1.04021 5.32376 4.05459 274 v - - -
2.68618 4.42225 2.77519 2.73123 3.46354 2.40513 3.72494 3.29354 2.67741 2.69355 4.24690 2.90347 2.73739 3.18146 2.89801 2.37887 2.77519 2.98518 4.58477 3.61503
0.03179 3.86043 4.58278 0.61958 0.77255 0.48576 0.95510
204 3.05426 4.51004 4.36247 3.86206 3.12890 4.15207 4.55179 2.08340 3.65518 1.09964 2.98814 4.14438 4.49013 3.95536 3.86130 3.52573 3.32112 1.93238 5.09995 3.88318 275 l - - -
2.68618 4.42225 2.77519 2.73123 3.46354 2.40513 3.72494 3.29354 2.67741 2.69355 4.24690 2.90347 2.73739 3.18146 2.89801 2.37887 2.77519 2.98518 4.58477 3.61503
0.03179 3.86043 4.58278 0.61958 0.77255 0.48576 0.95510
205 2.77641 4.85767 3.01936 2.57754 3.88825 3.45690 2.11217 3.58400 2.16890 3.12832 4.00904 3.02466 3.88804 2.79954 2.10581 2.80470 3.00303 3.27883 5.14610 3.77737 276 r - - -
2.68618 4.42225 2.77519 2.73123 3.46354 2.40513 3.72494 3.29354 2.67741 2.69355 4.24690 2.90347 2.73739 3.18146 2.89801 2.37887 2.77519 2.98518 4.58477 3.61503
0.03179 3.86043 4.58278 0.61958 0.77255 0.48576 0.95510
206 2.83701 4.67753 3.28560 2.82817 2.69264 3.61823 2.05684 3.26923 2.65279 2.79395 3.79385 3.22317 4.01820 3.03472 2.99154 2.92153 3.06786 3.03958 4.28883 2.27370 277 h - - -
2.68618 4.42225 2.77519 2.73123 3.46354 2.40513 3.72494 3.29354 2.67741 2.69355 4.24690 2.90347 2.73739 3.18146 2.89801 2.37887 2.77519 2.98518 4.58477 3.61503
0.03179 3.86043 4.58278 0.61958 0.77255 0.48576 0.95510
207 3.20083 4.56567 4.23814 3.92715 1.07048 3.93113 3.87332 2.73198 3.81894 2.12116 3.47319 3.99456 4.38725 3.99441 3.94711 3.47754 3.50304 2.71590 4.13319 2.50369 278 f - - -
2.68618 4.42225 2.77519 2.73123 3.46354 2.40513 3.72494 3.29354 2.67741 2.69355 4.24690 2.90347 2.73739 3.18146 2.89801 2.37887 2.77519 2.98518 4.58477 3.61503
0.03179 3.86043 4.58278 0.61958 0.77255 0.48576 0.95510
208 2.83474 5.24561 1.33253 2.10359 4.56406 3.14946 3.74036 4.12579 2.76458 3.68045 4.55243 2.31269 3.78377 2.92577 3.33003 2.75796 3.14776 3.71227 5.80096 4.32304 279 d - - -
2.68618 4.42225 2.77519 2.73123 3.46354 2.40513 3.72494 3.29354 2.67741 2.69355 4.24690 2.90347 2.73739 3.18146 2.89801 2.37887 2.77519 2.98518 4.58477 3.61503
0.03179 3.86043 4.58278 0.61958 0.77255 0.48576 0.95510
209 3.14185 4.60774 4.17013 3.81002 3.13127 3.96679 4.46954 2.33477 3.57788 0.89015 3.15814 4.08665 4.40428 3.94910 3.75588 3.53638 3.43669 2.36896 5.00610 3.72661 280 l - - -
2.68618 4.42225 2.77519 2.73123 3.46354 2.40513 3.72494 3.29354 2.67741 2.69355 4.24690 2.90347 2.73739 3.18146 2.89801 2.37887 2.77519 2.98518 4.58477 3.61503
0.03179 3.86043 4.58278 0.61958 0.77255 0.48576 0.95510
210 3.00033 4.40146 4.47196 4.00710 3.37699 4.18447 4.74166 1.19113 3.84575 1.89833 3.24071 4.25180 4.55829 4.15638 4.05761 3.58453 3.28380 1.65295 5.32321 4.08741 281 i - - -
2.68618 4.42225 2.77519 2.73123 3.46354 2.40513 3.72494 3.29354 2.67741 2.69355 4.24690 2.90347 2.73739 3.18146 2.89801 2.37887 2.77519 2.98518 4.58477 3.61503
0.03179 3.86043 4.58278 0.61958 0.77255 0.48576 0.95510
211 2.77090 4.33468 4.09957 3.75831 3.54240 3.70639 4.56937 2.04027 3.62603 2.22697 3.50094 3.94921 4.26825 3.98645 3.84332 3.19512 3.14385 1.06009 5.33118 4.05897 282 v - - -
2.68618 4.42225 2.77519 2.73123 3.46354 2.40513 3.72494 3.29354 2.67741 2.69355 4.24690 2.90347 2.73739 3.18146 2.89801 2.37887 2.77519 2.98518 4.58477 3.61503
0.03179 3.86043 4.58278 0.61958 0.77255 0.48576 0.95510
212 2.65017 4.42670 3.32148 3.21940 4.36174 0.74792 4.34033 3.95850 3.39903 3.61413 4.58984 3.48580 3.81745 3.72415 3.63631 2.82176 3.13048 3.48915 5.45998 4.46326 283 g - - -
2.68618 4.42225 2.77519 2.73123 3.46354 2.40513 3.72494 3.29354 2.67741 2.69355 4.24690 2.90347 2.73739 3.18146 2.89801 2.37887 2.77519 2.98518 4.58477 3.61503
0.03179 3.86043 4.58278 0.61958 0.77255 0.48576 0.95510
213 2.40639 4.25141 3.41756 3.16910 3.95839 3.09106 4.18732 3.08406 3.11184 2.94798 3.99934 3.38035 3.79390 3.50729 3.37105 2.60753 1.19247 2.78033 5.39726 4.17505 284 t - - -
2.68618 4.42225 2.77519 2.73123 3.46354 2.40513 3.72494 3.29354 2.67741 2.69355 4.24690 2.90347 2.73739 3.18146 2.89801 2.37887 2.77519 2.98518 4.58477 3.61503
0.03179 3.86043 4.58278 0.61958 0.77255 0.48576 0.95510
214 2.94212 5.05046 2.48280 1.04261 4.39520 3.26643 3.85230 3.84671 2.73133 3.46581 4.44046 2.92634 3.87047 3.06827 3.13885 2.92580 3.24629 3.53183 5.56904 4.29139 285 e - - -
2.68618 4.42225 2.77519 2.73123 3.46354 2.40513 3.72494 3.29354 2.67741 2.69355 4.24690 2.90347 2.73739 3.18146 2.89801 2.37887 2.77519 2.98518 4.58477 3.61503
0.03179 3.86043 4.58278 0.61958 0.77255 0.48576 0.95510
215 2.92125 5.06581 2.43414 1.07962 4.40721 3.25561 3.82913 3.85623 2.71225 3.47945 4.43646 2.89198 3.85930 3.03890 3.13106 2.89841 3.22363 3.53243 5.58774 4.28678 286 e - - -
2.68618 4.42225 2.77519 2.73123 3.46354 2.40513 3.72494 3.29354 2.67741 2.69355 4.24690 2.90347 2.73739 3.18146 2.89801 2.37887 2.77519 2.98518 4.58477 3.61503
0.03179 3.86043 4.58278 0.61958 0.77255 0.48576 0.95510
216 2.94212 5.05046 2.48280 1.04261 4.39520 3.26643 3.85230 3.84671 2.73133 3.46581 4.44046 2.92634 3.87047 3.06827 3.13885 2.92580 3.24629 3.53183 5.56904 4.29139 287 e - - -
2.68618 4.42225 2.77519 2.73123 3.46354 2.40513 3.72494 3.29354 2.67741 2.69355 4.24690 2.90347 2.73739 3.18146 2.89801 2.37887 2.77519 2.98518 4.58477 3.61503
0.03179 3.86043 4.58278 0.61958 0.77255 0.48576 0.95510
217 3.23157 4.64345 4.22603 3.92878 1.06290 3.95249 3.86042 2.74299 3.82996 2.11026 3.47549 3.99797 4.40306 4.00051 3.95648 3.50346 3.53022 2.73456 4.11275 2.47767 288 f - - -
2.68618 4.42225 2.77519 2.73123 3.46354 2.40513 3.72494 3.29354 2.67741 2.69355 4.24690 2.90347 2.73739 3.18146 2.89801 2.37887 2.77519 2.98518 4.58477 3.61503
0.03179 3.86043 4.58278 0.61958 0.77255 0.48576 0.95510
218 2.98194 4.80137 3.11420 2.87302 3.27649 3.43750 1.16814 3.68299 2.71640 3.17843 4.22051 3.28280 3.98940 3.23912 2.98280 3.05276 3.28493 3.41836 4.74169 3.22770 289 h - - -
2.68618 4.42225 2.77519 2.73123 3.46354 2.40513 3.72494 3.29354 2.67741 2.69355 4.24690 2.90347 2.73739 3.18146 2.89801 2.37887 2.77519 2.98518 4.58477 3.61503
0.03179 3.86043 4.58278 0.61958 0.77255 0.48576 0.95510
219 3.02174 4.44393 4.31842 3.93383 3.36617 4.05341 4.66424 1.09293 3.76173 1.95476 3.30350 4.18086 4.48585 4.11131 3.95968 3.54761 3.32115 1.84580 5.25445 3.99165 290 i - - -
2.68618 4.42225 2.77519 2.73123 3.46354 2.40513 3.72494 3.29354 2.67741 2.69355 4.24690 2.90347 2.73739 3.18146 2.89801 2.37887 2.77519 2.98518 4.58477 3.61503
0.03179 3.86043 4.58278 0.61958 0.77255 0.48576 0.95510
220 1.04991 4.17819 3.44308 3.23174 4.03619 3.00495 4.25776 3.15314 3.24666 3.03832 4.06902 3.38341 3.74391 3.58887 3.50014 2.52352 2.79477 2.80885 5.47296 4.26409 291 a - - -
2.68618 4.42225 2.77519 2.73123 3.46354 2.40513 3.72494 3.29354 2.67741 2.69355 4.24690 2.90347 2.73739 3.18146 2.89801 2.37887 2.77519 2.98518 4.58477 3.61503
0.03179 3.86043 4.58278 0.61958 0.77255 0.48576 0.95510
221 2.65017 4.42670 3.32148 3.21940 4.36174 0.74792 4.34033 3.95850 3.39903 3.61413 4.58984 3.48580 3.81745 3.72415 3.63631 2.82176 3.13048 3.48915 5.45998 4.46326 292 g - - -
2.68618 4.42225 2.77519 2.73123 3.46354 2.40513 3.72494 3.29354 2.67741 2.69355 4.24690 2.90347 2.73739 3.18146 2.89801 2.37887 2.77519 2.98518 4.58477 3.61503
0.03179 3.86043 4.58278 0.61958 0.77255 0.48576 0.95510
222 2.65017 4.42670 3.32148 3.21940 4.36174 0.74792 4.34033 3.95850 3.39903 3.61413 4.58984 3.48580 3.81745 3.72415 3.63631 2.82176 3.13048 3.48915 5.45998 4.46326 293 g - - -
2.68618 4.42225 2.77519 2.73123 3.46354 2.40513 3.72494 3.29354 2.67741 2.69355 4.24690 2.90347 2.73739 3.18146 2.89801 2.37887 2.77519 2.98518 4.58477 3.61503
0.03179 3.86043 4.58278 0.61958 0.77255 0.48576 0.95510
223 2.26308 4.19897 3.17931 2.98244 4.08520 2.93666 4.10207 3.54591 3.04830 3.28054 4.19354 3.20539 3.67641 3.39786 3.34180 1.18493 2.69834 3.07960 5.47276 4.17625 294 s - - -
2.68618 4.42225 2.77519 2.73123 3.46354 2.40513 3.72494 3.29354 2.67741 2.69355 4.24690 2.90347 2.73739 3.18146 2.89801 2.37887 2.77519 2.98518 4.58477 3.61503
0.03179 3.86043 4.58278 0.61958 0.77255 0.48576 0.95510
224 2.40639 4.25141 3.41756 3.16910 3.95839 3.09106 4.18732 3.08406 3.11184 2.94798 3.99934 3.38035 3.79390 3.50729 3.37105 2.60753 1.19247 2.78033 5.39726 4.17505 295 t - - -
2.68618 4.42225 2.77519 2.73123 3.46354 2.40513 3.72494 3.29354 2.67741 2.69355 4.24690 2.90347 2.73739 3.18146 2.89801 2.37887 2.77519 2.98518 4.58477 3.61503
0.03179 3.86043 4.58278 0.61958 0.77255 0.48576 0.95510
225 2.89104 5.15441 1.09042 2.19666 4.48719 3.16615 3.82869 4.04598 2.88813 3.66305 4.59602 2.73796 3.81709 3.04276 3.43047 2.83726 3.22294 3.66680 5.72175 4.31553 296 d - - -
2.68618 4.42225 2.77519 2.73123 3.46354 2.40513 3.72494 3.29354 2.67741 2.69355 4.24690 2.90347 2.73739 3.18146 2.89801 2.37887 2.77519 2.98518 4.58477 3.61503
0.03179 3.86043 4.58278 0.61958 0.77255 0.48576 0.95510
226 2.29265 4.18517 3.32894 3.06517 3.99217 3.01193 4.11052 3.17522 3.02383 3.04130 4.00368 3.27443 3.72402 3.40628 3.30241 2.39479 1.35541 2.81567 5.42066 4.16223 297 t - - -
2.68618 4.42225 2.77519 2.73123 3.46354 2.40513 3.72494 3.29354 2.67741 2.69355 4.24690 2.90347 2.73739 3.18146 2.89801 2.37887 2.77519 2.98518 4.58477 3.61503
0.03179 3.86043 4.58278 0.61958 0.77255 0.48576 0.95510
227 3.10067 4.58665 4.21078 3.80285 3.06679 4.04863 4.45600 2.23966 3.54577 0.96940 3.04970 4.07789 4.44526 3.91228 3.73531 3.50831 3.38619 2.28271 4.99389 3.69313 298 l - - -
2.68618 4.42225 2.77519 2.73123 3.46354 2.40513 3.72494 3.29354 2.67741 2.69355 4.24690 2.90347 2.73739 3.18146 2.89801 2.37887 2.77519 2.98518 4.58477 3.61503
0.03179 3.86043 4.58278 0.61958 0.77255 0.48576 0.95510
228 2.29474 4.20927 3.47182 3.04125 3.79413 3.18791 4.02422 2.72044 2.92335 2.74977 3.72288 3.31210 3.80507 3.30997 3.25237 2.54169 1.65218 2.42117 5.26079 4.02265 299 t - - -
2.68618 4.42225 2.77519 2.73123 3.46354 2.40513 3.72494 3.29354 2.67741 2.69355 4.24690 2.90347 2.73739 3.18146 2.89801 2.37887 2.77519 2.98518 4.58477 3.61503
0.03179 3.86043 4.58278 0.61958 0.77255 0.48576 0.95510
229 1.03125 4.18619 3.45051 3.24135 4.04052 3.01104 4.26480 3.16424 3.25730 3.04639 4.07962 3.39396 3.74913 3.59958 3.50860 2.53663 2.81316 2.82072 5.46888 4.26781 300 a - - -
2.68618 4.42225 2.77519 2.73123 3.46354 2.40513 3.72494 3.29354 2.67741 2.69355 4.24690 2.90347 2.73739 3.18146 2.89801 2.37887 2.77519 2.98518 4.58477 3.61503
0.03179 3.86043 4.58278 0.61958 0.77255 0.48576 0.95510
230 3.14185 4.60774 4.17013 3.81002 3.13127 3.96679 4.46954 2.33477 3.57788 0.89015 3.15814 4.08665 4.40428 3.94910 3.75588 3.53638 3.43669 2.36896 5.00610 3.72661 301 l - - -
2.68618 4.42225 2.77519 2.73123 3.46354 2.40513 3.72494 3.29354 2.67741 2.69355 4.24690 2.90347 2.73739 3.18146 2.89801 2.37887 2.77519 2.98518 4.58477 3.61503
0.03179 3.86043 4.58278 0.61958 0.77255 0.48576 0.95510
231 2.71984 5.01518 3.15811 2.57920 4.39699 3.49575 3.55507 3.76915 1.64774 3.26487 4.10718 3.02754 3.90001 2.44964 1.87917 2.82770 3.03058 3.44053 5.37474 4.14322 302 k - - -
2.68618 4.42225 2.77519 2.73123 3.46354 2.40513 3.72494 3.29354 2.67741 2.69355 4.24690 2.90347 2.73739 3.18146 2.89801 2.37887 2.77519 2.98518 4.58477 3.61503
0.03179 3.86043 4.58278 0.61958 0.77255 0.48576 0.95510
232 2.62164 4.86439 2.83012 2.44540 4.22124 3.34720 3.59527 3.66637 2.23898 3.22602 4.06735 2.03618 3.82145 2.75806 2.17228 2.69911 2.94066 3.32008 5.38353 4.07330 303 n - - -
2.68618 4.42225 2.77519 2.73123 3.46354 2.40513 3.72494 3.29354 2.67741 2.69355 4.24690 2.90347 2.73739 3.18146 2.89801 2.37887 2.77519 2.98518 4.58477 3.61503
0.03179 3.86043 4.58278 0.61958 0.77255 0.48576 0.95510
233 2.77653 4.33172 4.12168 3.76525 3.52026 3.73641 4.57064 2.00437 3.62451 2.19661 3.47331 3.95794 4.28706 3.98462 3.84511 3.20508 3.13979 1.08237 5.32748 4.04479 304 v - - -
2.68618 4.42225 2.77519 2.73123 3.46354 2.40513 3.72494 3.29354 2.67741 2.69355 4.24690 2.90347 2.73739 3.18146 2.89801 2.37887 2.77519 2.98518 4.58477 3.61503
0.03179 3.86043 4.58278 0.61958 0.77255 0.48576 0.95510
234 2.99204 4.83185 3.48148 2.99517 4.18338 3.48224 3.81581 3.72433 2.23290 3.24246 4.24303 3.35578 3.98548 3.03681 0.99693 3.07684 3.25887 3.44882 5.27135 4.11344 305 r - - -
2.68618 4.42225 2.77519 2.73123 3.46354 2.40513 3.72494 3.29354 2.67741 2.69355 4.24690 2.90347 2.73739 3.18146 2.89801 2.37887 2.77519 2.98518 4.58477 3.61503
0.03179 3.86043 4.58278 0.61958 0.77255 0.48576 0.95510
235 2.82496 5.04329 3.02779 2.47426 4.40507 3.48397 3.52198 3.79333 1.75683 3.28160 4.12419 2.97696 3.88256 2.03152 2.15254 2.81498 3.00266 3.45730 5.39994 4.14593 306 k - - -
[truncated: 1,218 more rows]

## Sheet: iolD
HMMER3/f [3.2.1 | June 2018]
NAME muscle
LENG 646
ALPH amino
RF no
MM no
CONS yes
CS no
MAP yes
[truncated: 1,951 more rows]

## Sheet: iolE
HMMER3/f [3.2.1 | June 2018]
[truncated: 924 more rows]

[truncated: 18 more sheets: iolF, iolG1, iolG2, iolG, iolH, iolI, iolI2, iolJ, iolR, iolR2, iolS, iolT1, iolT2, iolU, iolW, iolX, ReiD, SrfJ]
